# Supplementary material for: Comparative Transcriptomic Analysis of Rhinovirus and Influenza Virus Infection
Source: Front Microbiol. 2020 Jul 21;11:1580. doi: 10.3389/fmicb.2020.01580 (PMC7396524; doi:10.3389/fmicb.2020.01580)
Supplement: Supplementary file 3 [file Data_Sheet_3.XLSX]

## Sheet: Description
	This supplementary file comprises viral infection vs mock DEG comparison for three viruses, IAV, IBV and rhinovirus.
	The number of significant tests is given in column V.
	Each sheet is ordered first for column V and second for log2FC for MRN normalisation.

## Sheet: 0hpi-IAV vs 0hpi-Mock
ensembl_ID	gene_Symbol	description	mean_A_mrn	mean_B_mrn	log2_fc_mrn	mean_A_tpm	mean_B_tpm	log2_fc_tpm	mean_A_rpkm	mean_B_rpkm	fc_rpkm	log2_fc_rpkm	DESeq	DESeq_adj_pval	DESeq2	DESeq2_adj_pval	Limma	Limma_adj_pval	EdgeR	EdgeR_adj_pval	posTests
ENSG00000120738	EGR1	early growth response 1 [Source:HGNC Symbol;Acc:HGNC:3238]	4502.56	2067.69	1.12273	244.611	110.575	1.14546	65.0584	30.3471	2.14381	1.10018	TRUE	9.7614e-55	TRUE	2.75898e-12	FALSE	0.0805664	TRUE	7.48269e-51	3
ENSG00000170345	FOS	Fos proto-oncogene, AP-1 transcription factor subunit [Source:HGNC Symbol;Acc:HGNC:3796]	442.917	215.347	1.04037	24.179	12.0246	1.00776	7.09452	3.95087	1.79569	0.844536	TRUE	3.55129e-05	TRUE	8.03477e-07	FALSE	0.649685	TRUE	3.18724e-21	3
ENSG00000120129	DUSP1	dual specificity phosphatase 1 [Source:HGNC Symbol;Acc:HGNC:3064]	1866.79	1160.91	0.685309	157.985	96.4543	0.711868	42.2691	26.5864	1.58988	0.668916	TRUE	2.45586e-18	TRUE	3.90907e-14	FALSE	0.0920379	TRUE	1.62427e-30	3
ENSG00000171223	JUNB	JunB proto-oncogene, AP-1 transcription factor subunit [Source:HGNC Symbol;Acc:HGNC:6205]	3798.05	2813.34	0.432972	355.204	257.274	0.465344	94.1573	69.7721	1.3495	0.432424	TRUE	7.68889e-11	TRUE	8.0996e-10	FALSE	0.217758	TRUE	3.65798e-15	3
ENSG00000185650	ZFP36L1	ZFP36 ring finger protein like 1 [Source:HGNC Symbol;Acc:HGNC:1107]	6345.39	5004.79	0.3424	209.779	161.919	0.3736	55.9032	44.1678	1.2657	0.339935	TRUE	2.12842e-11	TRUE	8.0996e-10	FALSE	0.0805664	TRUE	2.11187e-13	3
ENSG00000137331	IER3	immediate early response 3 [Source:HGNC Symbol;Acc:HGNC:5392]	7578.93	6039.74	0.327506	949.799	740.586	0.358955	250.537	199.303	1.25706	0.330059	TRUE	1.24336e-11	TRUE	8.30237e-10	FALSE	0.0920379	TRUE	1.42305e-11	3
ENSG00000143878	RHOB	ras homolog family member B [Source:HGNC Symbol;Acc:HGNC:668]	8803.5	7027.81	0.325001	631.014	492.872	0.356459	166.703	132.902	1.25433	0.326918	TRUE	1.48467e-12	TRUE	1.139e-10	FALSE	0.0805664	TRUE	2.02934e-12	3
ENSG00000171940	ZNF217	zinc finger protein 217 [Source:HGNC Symbol;Acc:HGNC:13009]	2906.92	2343.59	0.310769	80.8029	63.8429	0.339881	21.9918	17.8663	1.23091	0.299725	TRUE	0.00233617	TRUE	0.00588784	FALSE	0.743493	TRUE	1.52165e-05	3
ENSG00000152518	ZFP36L2	ZFP36 ring finger protein like 2 [Source:HGNC Symbol;Acc:HGNC:1108]	3046.14	2462.65	0.306771	140.834	111.617	0.335443	37.7864	30.6582	1.2325	0.30159	TRUE	0.0021166	TRUE	0.00156929	FALSE	0.743493	TRUE	1.15331e-06	3
ENSG00000177606	JUN	Jun proto-oncogene, AP-1 transcription factor subunit [Source:HGNC Symbol;Acc:HGNC:6204]	5101.25	4347.43	0.230686	245.574	204.809	0.261879	65.3307	55.6629	1.17368	0.231045	TRUE	0.00155014	TRUE	0.00601127	FALSE	0.481768	TRUE	7.85936e-05	3
ENSG00000204569	PPP1R10	protein phosphatase 1 regulatory subunit 10 [Source:HGNC Symbol;Acc:HGNC:9284]	1086.19	1577.66	-0.538506	36.3496	51.1111	-0.491698	10.2929	14.4524	0.71219	-0.489666	TRUE	2.35297e-07	TRUE	1.97052e-06	FALSE	0.743493	TRUE	7.16521e-13	3
ENSG00000067082	KLF6	Kruppel like factor 6 [Source:HGNC Symbol;Acc:HGNC:2235]	9115.25	7935.28	0.200001	253.121	215.698	0.230813	67.2963	58.5568	1.14925	0.200689	TRUE	0.000942354	FALSE	0.0142122	FALSE	0.743493	TRUE	0.00705133	2
ENSG00000180229	HERC2P3	hect domain and RLD 2 pseudogene 3 [Source:HGNC Symbol;Acc:HGNC:4871]	340.322	246.84	0.463327	7.11357	5.33852	0.414134	2.60926	2.16308	1.20627	0.27055	FALSE	1	FALSE	0.999861	FALSE	0.743493	TRUE	0.00222779	1
ENSG00000136158	SPRY2	sprouty RTK signaling antagonist 2 [Source:HGNC Symbol;Acc:HGNC:11270]	674.109	507.362	0.409966	38.6337	28.6636	0.430639	10.8943	8.42017	1.29383	0.371648	FALSE	0.150124	FALSE	0.566738	FALSE	0.743493	TRUE	3.99738e-07	1
ENSG00000101665	SMAD7	SMAD family member 7 [Source:HGNC Symbol;Acc:HGNC:6773]	563.302	448.165	0.32988	26.8557	21.0766	0.349589	7.80055	6.38934	1.22087	0.287908	FALSE	1	FALSE	0.999861	FALSE	0.743493	TRUE	0.00722253	1
ENSG00000128016	ZFP36	ZFP36 ring finger protein [Source:HGNC Symbol;Acc:HGNC:12862]	1112.26	897.132	0.310103	94.8369	75.0633	0.337341	25.6851	20.8548	1.23162	0.300552	FALSE	0.292016	FALSE	0.999861	FALSE	0.743493	TRUE	5.45118e-05	1
ENSG00000141682	PMAIP1	phorbol-12-myristate-13-acetate-induced protein 1 [Source:HGNC Symbol;Acc:HGNC:9108]	1211.56	989.238	0.292472	92.9552	74.5263	0.318785	25.1851	20.6988	1.21674	0.283025	FALSE	1	FALSE	0.999861	FALSE	0.743493	TRUE	0.00722253	1
ENSG00000178074	C2orf69	chromosome 2 open reading frame 69 [Source:HGNC Symbol;Acc:HGNC:26799]	730.938	601.044	0.282277	29.8593	24.1859	0.304013	8.5876	7.21851	1.18966	0.250554	FALSE	1	FALSE	0.999861	FALSE	0.743493	TRUE	0.0052834	1
ENSG00000134324	LPIN1	lipin 1 [Source:HGNC Symbol;Acc:HGNC:13345]	1381.72	1636.19	-0.243875	20.7753	23.8869	-0.20135	6.19856	7.138	0.868388	-0.203588	FALSE	0.531433	FALSE	0.999861	FALSE	0.743493	TRUE	0.00599866	1
ENSG00000185163	DDX51	DEAD-box helicase 51 [Source:HGNC Symbol;Acc:HGNC:20082]	573.873	730.348	-0.347853	16.2793	20.0201	-0.298416	5.01878	6.10144	0.822557	-0.281812	FALSE	0.531433	FALSE	0.999861	FALSE	0.743493	TRUE	4.10936e-05	1
ENSG00000116741	RGS2	regulator of G protein signaling 2 [Source:HGNC Symbol;Acc:HGNC:9998]	520.098	715.136	-0.459435	43.0822	57.5824	-0.418536	12.0606	16.1715	0.745795	-0.42315	FALSE	0.0118279	FALSE	0.0986433	FALSE	0.743493	TRUE	8.51414e-09	1
ENSG00000207389	RNU1-4	RNA, U1 small nuclear 4 [Source:HGNC Symbol;Acc:HGNC:10128]	2.00597	14.3363	-2.8373	2.04127	14.3969	-2.81822	1.27389	4.60997	0.276333	-1.85552	FALSE	1	FALSE	0.999861	FALSE	0.743493	TRUE	0.00501355	1

## Sheet: 0hpi-IBV vs 0hpi-Mock
ensembl_ID	gene_Symbol	description	mean_A_mrn	mean_B_mrn	log2_fc_mrn	mean_A_tpm	mean_B_tpm	log2_fc_tpm	mean_A_rpkm	mean_B_rpkm	fc_rpkm	log2_fc_rpkm	DESeq	DESeq_adj_pval	DESeq2	DESeq2_adj_pval	Limma	Limma_adj_pval	EdgeR	EdgeR_adj_pval	posTests
ENSG00000120738	EGR1	early growth response 1 [Source:HGNC Symbol;Acc:HGNC:3238]	2918.38	2140.62	0.447139	147.859	110.575	0.419191	40.7434	30.3471	1.34258	0.425007	FALSE	1	FALSE	0.999072	FALSE	0.82517	TRUE	7.28915e-05	1
ENSG00000233493	TMEM238	transmembrane protein 238 [Source:HGNC Symbol;Acc:HGNC:40042]	424.448	546.259	-0.363995	67.9572	88.4183	-0.379718	19.1076	24.4475	0.781575	-0.355544	FALSE	1	FALSE	0.999072	FALSE	0.82517	TRUE	0.00633848	1
ENSG00000239264	TXNDC5	thioredoxin domain containing 5 [Source:HGNC Symbol;Acc:HGNC:21073]	202.237	309.821	-0.615388	8.25129	12.2884	-0.574605	2.96138	4.02739	0.73531	-0.443575	FALSE	1	FALSE	0.999072	FALSE	0.82517	TRUE	8.68871e-06	1
ENSG00000275708	MIR3648-1	microRNA 3648-1 [Source:HGNC Symbol;Acc:HGNC:38941]	20.5187	56.4067	-1.45893	18.1065	50.3685	-1.47602	5.63368	14.2387	0.39566	-1.33767	FALSE	1	FALSE	0.999072	FALSE	0.82517	TRUE	7.28915e-05	1

## Sheet: 0hpi-RV vs 0hpi-Mock
ensembl_ID	gene_Symbol	description	mean_A_mrn	mean_B_mrn	log2_fc_mrn	mean_A_tpm	mean_B_tpm	log2_fc_tpm	mean_A_rpkm	mean_B_rpkm	fc_rpkm	log2_fc_rpkm	DESeq	DESeq_adj_pval	DESeq2	DESeq2_adj_pval	Limma	Limma_adj_pval	EdgeR	EdgeR_adj_pval	posTests
ENSG00000226415	TPI1P1	triosephosphate isomerase 1 pseudogene 1 [Source:HGNC Symbol;Acc:HGNC:35449]	103.377	8.5661	3.59313	22.6215	2.64199	3.098	6.93588	1.44074	4.81411	2.26727	TRUE	3.96911e-11	FALSE	0.998588	FALSE	0.745674	TRUE	4.07978e-06	2
ENSG00000125740	FOSB	FosB proto-oncogene, AP-1 transcription factor subunit [Source:HGNC Symbol;Acc:HGNC:3797]	772.167	578.311	0.417066	22.7389	17.9413	0.341879	6.99899	5.54412	1.26242	0.336188	FALSE	1	FALSE	0.998588	FALSE	0.742012	TRUE	0.000219659	1
ENSG00000233493	TMEM238	transmembrane protein 238 [Source:HGNC Symbol;Acc:HGNC:40042]	366.842	537.443	-0.550955	58.2743	88.4183	-0.601485	16.8044	24.4475	0.687367	-0.540847	FALSE	0.227051	FALSE	0.998588	FALSE	0.742012	TRUE	7.95155e-07	1

## Sheet: 6hpi-IAV vs 6hpi-Mock
ensembl_ID	gene_Symbol	description	mean_A_mrn	mean_B_mrn	log2_fc_mrn	mean_A_tpm	mean_B_tpm	log2_fc_tpm	mean_A_rpkm	mean_B_rpkm	fc_rpkm	log2_fc_rpkm	DESeq	DESeq_adj_pval	DESeq2	DESeq2_adj_pval	Limma	Limma_adj_pval	EdgeR	EdgeR_adj_pval	posTests
ENSG00000119922	IFIT2	interferon induced protein with tetratricopeptide repeats 2 [Source:HGNC Symbol;Acc:HGNC:5409]	4071.1	269.634	3.91634	159.008	11.1333	3.83615	42.1199	3.70935	11.3551	3.50526	TRUE	0	TRUE	0	TRUE	0	TRUE	0	4
ENSG00000169245	CXCL10	C-X-C motif chemokine ligand 10 [Source:HGNC Symbol;Acc:HGNC:10637]	262.259	24.3103	3.43135	36.3577	4.0655	3.16075	10.2031	1.81962	5.60726	2.4873	TRUE	1.6927e-40	TRUE	2.13567e-29	TRUE	2.7574e-27	TRUE	1.24235e-91	4
ENSG00000185745	IFIT1	interferon induced protein with tetratricopeptide repeats 1 [Source:HGNC Symbol;Acc:HGNC:5407]	4149.58	464.934	3.15787	144.176	16.5552	3.12248	38.2605	5.15897	7.41631	2.8907	TRUE	2.64215e-195	TRUE	0	TRUE	0	TRUE	0	4
ENSG00000119917	IFIT3	interferon induced protein with tetratricopeptide repeats 3 [Source:HGNC Symbol;Acc:HGNC:5411]	2862.63	323.319	3.14631	173.565	19.8818	3.12596	45.9093	6.04838	7.59035	2.92417	TRUE	4.14704e-125	TRUE	2.8344e-263	TRUE	9.7104e-277	TRUE	0	4
ENSG00000134321	RSAD2	radical S-adenosyl methionine domain containing 2 [Source:HGNC Symbol;Acc:HGNC:30908]	1549.83	209.753	2.88535	52.016	7.67917	2.75993	14.2756	2.7858	5.12443	2.35739	TRUE	5.5387e-145	TRUE	4.71262e-127	TRUE	3.24781e-150	TRUE	1.64897e-229	4
ENSG00000168062	BATF2	basic leucine zipper ATF-like transcription factor 2 [Source:HGNC Symbol;Acc:HGNC:25163]	238.816	46.1935	2.37014	14.3138	3.4597	2.04868	4.46466	1.65767	2.69333	1.42939	TRUE	3.57013e-13	TRUE	2.32122e-17	TRUE	3.27075e-22	TRUE	6.5082e-53	4
ENSG00000134326	CMPK2	cytidine/uridine monophosphate kinase 2 [Source:HGNC Symbol;Acc:HGNC:27015]	902.599	245.794	1.87663	34.369	9.80085	1.81013	9.68355	3.35307	2.88796	1.53005	TRUE	2.17757e-48	TRUE	7.803e-45	TRUE	6.1068e-66	TRUE	2.0795e-97	4
ENSG00000169248	CXCL11	C-X-C motif chemokine ligand 11 [Source:HGNC Symbol;Acc:HGNC:10638]	98.8219	30.4056	1.70049	9.15901	3.38207	1.43729	3.12377	1.63687	1.90838	0.932347	TRUE	0.00817989	TRUE	0.000424214	TRUE	1.42112e-06	TRUE	7.57538e-15	4
ENSG00000132530	XAF1	XIAP associated factor 1 [Source:HGNC Symbol;Acc:HGNC:30932]	86.8236	26.8278	1.69436	3.06475	1.60424	0.933879	1.53744	1.16156	1.3236	0.404469	TRUE	0.000105424	TRUE	0.000613086	TRUE	6.44988e-06	TRUE	1.30315e-13	4
ENSG00000136514	RTP4	receptor transporter protein 4 [Source:HGNC Symbol;Acc:HGNC:23992]	108.41	34.2379	1.66283	12.01	4.3071	1.47944	3.86443	1.8842	2.05097	1.0363	TRUE	0.000320396	TRUE	0.000333204	TRUE	1.8745e-06	TRUE	1.08273e-11	4
ENSG00000135114	OASL	2'-5'-oligoadenylate synthetase like [Source:HGNC Symbol;Acc:HGNC:8090]	1747.85	578.967	1.59403	80.0627	26.4234	1.59932	21.5771	7.79748	2.76719	1.46842	TRUE	9.26946e-90	TRUE	1.54283e-76	TRUE	6.00959e-102	TRUE	1.25154e-230	4
ENSG00000111335	OAS2	2'-5'-oligoadenylate synthetase 2 [Source:HGNC Symbol;Acc:HGNC:8087]	1965.07	655.167	1.58465	50.922	17.1518	1.56993	13.9913	5.31847	2.6307	1.39545	TRUE	3.01101e-27	TRUE	2.0398e-64	TRUE	8.66136e-110	TRUE	1.37257e-116	4
ENSG00000183486	MX2	MX dynamin like GTPase 2 [Source:HGNC Symbol;Acc:HGNC:7533]	607.309	218.295	1.47615	8.39954	3.57547	1.23218	2.92552	1.68859	1.73252	0.79287	TRUE	3.63335e-09	TRUE	3.33906e-19	TRUE	1.1846e-33	TRUE	2.12705e-39	4
ENSG00000152778	IFIT5	interferon induced protein with tetratricopeptide repeats 5 [Source:HGNC Symbol;Acc:HGNC:13328]	1297.86	472.761	1.45695	52.4138	19.1759	1.45066	14.3814	5.85969	2.45429	1.29531	TRUE	7.07449e-59	TRUE	8.12564e-50	TRUE	3.3248e-69	TRUE	6.00983e-159	4
ENSG00000137959	IFI44L	interferon induced protein 44 like [Source:HGNC Symbol;Acc:HGNC:17817]	1379.97	509.812	1.4366	22.4455	8.68428	1.36995	6.58018	3.05453	2.15424	1.10718	TRUE	1.13199e-08	TRUE	6.58467e-09	TRUE	1.01625e-68	TRUE	1.53823e-38	4
ENSG00000107201	DDX58	DExD/H-box helicase 58 [Source:HGNC Symbol;Acc:HGNC:19102]	2084.99	809.655	1.36466	77.2138	29.7355	1.37667	20.8347	8.68302	2.39948	1.26272	TRUE	4.38922e-81	TRUE	7.62227e-68	TRUE	1.97821e-95	TRUE	4.96292e-180	4
ENSG00000168016	TRANK1	tetratricopeptide repeat and ankyrin repeat containing 1 [Source:HGNC Symbol;Acc:HGNC:29011]	292.667	113.995	1.3603	5.15437	2.56347	1.0077	2.08116	1.41802	1.46765	0.553506	TRUE	1.07e-11	TRUE	1.75788e-09	TRUE	1.00046e-14	TRUE	1.04442e-30	4
ENSG00000105327	BBC3	BCL2 binding component 3 [Source:HGNC Symbol;Acc:HGNC:17868]	93.5756	36.8574	1.34418	5.63298	2.74365	1.0378	2.20594	1.46619	1.50453	0.589315	TRUE	0.00318657	TRUE	0.00844642	TRUE	0.000183222	TRUE	4.71776e-10	4
ENSG00000130775	THEMIS2	thymocyte selection associated family member 2 [Source:HGNC Symbol;Acc:HGNC:16839]	173.93	68.6784	1.34058	6.95822	3.26536	1.09147	2.55053	1.60569	1.58843	0.667604	TRUE	1.7396e-06	TRUE	1.75842e-05	TRUE	2.23256e-08	TRUE	4.79427e-18	4
ENSG00000166750	SLFN5	schlafen family member 5 [Source:HGNC Symbol;Acc:HGNC:28286]	3676.91	1474.94	1.31784	55.6467	22.2892	1.31995	15.2215	6.69207	2.27456	1.18559	TRUE	9.09667e-64	TRUE	2.54399e-94	TRUE	3.19487e-150	TRUE	5.83244e-166	4
ENSG00000157601	MX1	MX dynamin like GTPase 1 [Source:HGNC Symbol;Acc:HGNC:7532]	4437.77	1780.6	1.31747	82.9878	32.9443	1.33287	22.3358	9.54088	2.34107	1.22717	TRUE	1.16575e-16	TRUE	2.46333e-19	TRUE	1.207e-176	TRUE	1.75118e-79	4
ENSG00000006210	CX3CL1	C-X3-C motif chemokine ligand 1 [Source:HGNC Symbol;Acc:HGNC:10647]	120.231	48.4564	1.31105	4.17275	2.22699	0.905899	1.82567	1.32806	1.37469	0.459106	TRUE	0.000402195	TRUE	0.00122591	TRUE	1.52652e-05	TRUE	1.47972e-12	4
ENSG00000125347	IRF1	interferon regulatory factor 1 [Source:HGNC Symbol;Acc:HGNC:6116]	949.415	391.904	1.27654	20.359	8.75281	1.21785	6.03822	3.07286	1.96501	0.97454	TRUE	9.04389e-35	TRUE	1.04229e-28	TRUE	6.82386e-43	TRUE	1.66717e-86	4
ENSG00000115267	IFIH1	interferon induced with helicase C domain 1 [Source:HGNC Symbol;Acc:HGNC:18873]	2032.39	841.782	1.27166	72.4282	29.7213	1.28506	19.588	8.67919	2.25689	1.17434	TRUE	3.17862e-49	TRUE	6.53011e-50	TRUE	3.14697e-83	TRUE	2.24923e-95	4
ENSG00000162654	GBP4	guanylate binding protein 4 [Source:HGNC Symbol;Acc:HGNC:20480]	285.703	118.479	1.26988	8.39683	3.96571	1.08227	2.92509	1.79294	1.63145	0.706156	TRUE	3.06521e-10	TRUE	1.42579e-08	TRUE	3.62498e-13	TRUE	3.33859e-28	4
ENSG00000177409	SAMD9L	sterile alpha motif domain containing 9 like [Source:HGNC Symbol;Acc:HGNC:1349]	1756.42	741.161	1.24478	40.1658	17.0454	1.23658	11.193	5.29006	2.11586	1.08125	TRUE	5.66316e-54	TRUE	1.19282e-48	TRUE	1.25592e-71	TRUE	1.79723e-133	4
ENSG00000131203	IDO1	indoleamine 2,3-dioxygenase 1 [Source:HGNC Symbol;Acc:HGNC:6059]	155.18	65.7838	1.23814	8.52815	4.07225	1.06641	2.95901	1.82142	1.62456	0.700051	TRUE	7.84718e-05	TRUE	0.00043865	TRUE	1.66797e-06	TRUE	1.5089e-13	4
ENSG00000205413	SAMD9	sterile alpha motif domain containing 9 [Source:HGNC Symbol;Acc:HGNC:1348]	12855.4	5450.34	1.23795	299.517	123.971	1.27263	78.6894	33.8789	2.32267	1.21578	TRUE	1.14892e-209	TRUE	1.65952e-255	TRUE	0	TRUE	0	4
ENSG00000221963	APOL6	apolipoprotein L6 [Source:HGNC Symbol;Acc:HGNC:14870]	2886.53	1225.97	1.23541	46.3936	19.7228	1.23406	12.8128	6.00594	2.13335	1.09312	TRUE	4.10935e-60	TRUE	9.99692e-62	TRUE	3.87119e-109	TRUE	1.08852e-96	4
ENSG00000130589	HELZ2	helicase with zinc finger 2 [Source:HGNC Symbol;Acc:HGNC:30021]	6998.65	2977.35	1.23305	93.3275	39.1586	1.25297	25.0279	11.2025	2.23414	1.15972	TRUE	7.8e-132	TRUE	1.17842e-151	TRUE	3.05148e-254	TRUE	2.71295e-223	4
ENSG00000184979	USP18	ubiquitin specific peptidase 18 [Source:HGNC Symbol;Acc:HGNC:12616]	965.578	423.898	1.18767	73.1286	31.7271	1.20472	19.7711	9.21553	2.14541	1.10125	TRUE	2.24242e-31	TRUE	8.23482e-26	TRUE	3.99018e-39	TRUE	3.46807e-74	4
ENSG00000136244	IL6	interleukin 6 [Source:HGNC Symbol;Acc:HGNC:6018]	163.013	71.6544	1.18586	13.4634	6.28453	1.09917	4.24393	2.41295	1.75881	0.814603	TRUE	4.73077e-05	TRUE	0.000396122	TRUE	6.09741e-07	TRUE	3.7038e-14	4
ENSG00000089127	OAS1	2'-5'-oligoadenylate synthetase 1 [Source:HGNC Symbol;Acc:HGNC:8086]	3076.76	1454.87	1.08052	99.9801	46.4551	1.1058	26.7593	13.1533	2.03442	1.02462	TRUE	2.18104e-31	TRUE	2.65891e-54	TRUE	1.43165e-94	TRUE	3.39673e-93	4
ENSG00000117228	GBP1	guanylate binding protein 1 [Source:HGNC Symbol;Acc:HGNC:4182]	978.493	464.811	1.07392	32.1712	15.3719	1.06547	9.11245	4.84262	1.88172	0.912051	TRUE	7.41082e-27	TRUE	1.5191e-22	TRUE	5.60359e-34	TRUE	1.83628e-72	4
ENSG00000137965	IFI44	interferon induced protein 44 [Source:HGNC Symbol;Acc:HGNC:16938]	2114.61	1019.71	1.05223	166.102	78.3312	1.08441	43.9677	21.6762	2.02839	1.02033	TRUE	2.76407e-53	TRUE	2.26288e-44	TRUE	1.01589e-65	TRUE	1.26658e-113	4
ENSG00000138646	HERC5	HECT and RLD domain containing E3 ubiquitin protein ligase 5 [Source:HGNC Symbol;Acc:HGNC:24368]	582.571	283.109	1.04108	20.4294	10.157	1.00818	6.05601	3.44831	1.75622	0.812477	TRUE	1.18783e-11	TRUE	1.48121e-11	TRUE	1.23782e-19	TRUE	2.32052e-29	4
ENSG00000132109	TRIM21	tripartite motif containing 21 [Source:HGNC Symbol;Acc:HGNC:11312]	886.059	435.12	1.02599	74.0467	35.8143	1.0479	20.0097	10.3083	1.94112	0.95689	TRUE	1.09708e-21	TRUE	3.85464e-18	TRUE	9.84336e-29	TRUE	6.52381e-51	4
ENSG00000120217	CD274	CD274 molecule [Source:HGNC Symbol;Acc:HGNC:17635]	450.915	222.881	1.01659	18.4315	9.35843	0.977833	5.53707	3.23484	1.7117	0.77543	TRUE	5.54375e-07	TRUE	2.19658e-08	TRUE	7.53511e-16	TRUE	2.45809e-24	4
ENSG00000163565	IFI16	interferon gamma inducible protein 16 [Source:HGNC Symbol;Acc:HGNC:5395]	1471.88	728.165	1.01532	45.233	22.2495	1.0236	12.5113	6.6815	1.87253	0.904988	TRUE	2.72751e-31	TRUE	8.77947e-29	TRUE	1.08988e-44	TRUE	1.50554e-75	4
ENSG00000196684	HSH2D	hematopoietic SH2 domain containing [Source:HGNC Symbol;Acc:HGNC:24920]	521.026	269.92	0.948825	25.3685	13.2424	0.937873	7.34115	4.27325	1.71793	0.780673	TRUE	2.72045e-08	TRUE	1.31571e-08	TRUE	5.38317e-15	TRUE	2.07861e-21	4
ENSG00000111912	NCOA7	nuclear receptor coactivator 7 [Source:HGNC Symbol;Acc:HGNC:21081]	1529.91	801.613	0.932473	32.1258	16.8363	0.932161	9.10036	5.23414	1.73865	0.79797	TRUE	1.42659e-30	TRUE	1.20005e-25	TRUE	7.08727e-40	TRUE	2.18936e-67	4
ENSG00000163644	PPM1K	protein phosphatase, Mg2+/Mn2+ dependent 1K [Source:HGNC Symbol;Acc:HGNC:25415]	401.159	216.541	0.889532	6.60249	3.93282	0.747447	2.45802	1.78416	1.37769	0.462254	TRUE	8.99742e-08	TRUE	2.81659e-06	TRUE	7.34459e-11	TRUE	1.67276e-20	4
ENSG00000162772	ATF3	activating transcription factor 3 [Source:HGNC Symbol;Acc:HGNC:785]	303.619	170.022	0.836537	12.9262	7.4734	0.790466	4.10358	2.73081	1.5027	0.587553	TRUE	4.98016e-05	TRUE	0.00043865	TRUE	2.6433e-07	TRUE	5.24115e-13	4
ENSG00000121858	TNFSF10	TNF superfamily member 10 [Source:HGNC Symbol;Acc:HGNC:11925]	2609.08	1474.37	0.823441	120.565	66.6204	0.855778	32.1147	18.5449	1.73172	0.792209	TRUE	1.74866e-21	TRUE	4.57535e-27	TRUE	2.11773e-51	TRUE	1.77424e-41	4
ENSG00000124201	ZNFX1	zinc finger NFX1-type containing 1 [Source:HGNC Symbol;Acc:HGNC:29271]	8032.22	4577.93	0.811103	137.885	76.8054	0.844186	36.6247	21.2681	1.72205	0.784123	TRUE	1.34469e-83	TRUE	4.38493e-90	TRUE	5.89109e-156	TRUE	2.63095e-145	4
ENSG00000163840	DTX3L	deltex E3 ubiquitin ligase 3L [Source:HGNC Symbol;Acc:HGNC:30323]	5316.57	3036.49	0.808092	145.196	81.0187	0.841676	38.5287	22.3946	1.72044	0.782782	TRUE	2.74587e-70	TRUE	1.63756e-66	TRUE	4.23642e-101	TRUE	1.25545e-131	4
ENSG00000184371	CSF1	colony stimulating factor 1 [Source:HGNC Symbol;Acc:HGNC:2432]	227.299	131.383	0.790818	7.64981	4.72287	0.695758	2.73054	1.99539	1.36842	0.452516	TRUE	0.00362868	TRUE	0.00844642	TRUE	8.88598e-05	TRUE	1.52382e-09	4
ENSG00000105939	ZC3HAV1	zinc finger CCCH-type containing, antiviral 1 [Source:HGNC Symbol;Acc:HGNC:23721]	4512.54	2658.48	0.763337	88.2075	50.9134	0.792857	23.6968	14.3453	1.65189	0.724113	TRUE	7.74188e-32	TRUE	3.18974e-43	TRUE	1.42116e-77	TRUE	1.87436e-64	4
ENSG00000135899	SP110	SP110 nuclear body protein [Source:HGNC Symbol;Acc:HGNC:5401]	1630.78	981.664	0.732263	38.7903	23.098	0.74793	10.8354	6.90835	1.56845	0.649337	TRUE	5.06915e-22	TRUE	3.04405e-19	TRUE	2.65271e-28	TRUE	6.54966e-54	4
ENSG00000140464	PML	promyelocytic leukemia [Source:HGNC Symbol;Acc:HGNC:9113]	2131.96	1284.88	0.730547	27.8017	16.6907	0.736125	7.97524	5.19523	1.53511	0.618342	TRUE	1.13535e-27	TRUE	8.02047e-24	TRUE	1.56972e-35	TRUE	1.32238e-60	4
ENSG00000138496	PARP9	poly(ADP-ribose) polymerase family member 9 [Source:HGNC Symbol;Acc:HGNC:24118]	2904.77	1775.84	0.709924	52.7202	31.7162	0.733135	14.46	9.21259	1.56959	0.650392	TRUE	1.19321e-28	TRUE	2.69771e-28	TRUE	1.22737e-44	TRUE	2.07979e-59	4
ENSG00000185507	IRF7	interferon regulatory factor 7 [Source:HGNC Symbol;Acc:HGNC:6122]	918.584	576.551	0.671962	56.584	34.8796	0.698012	15.4657	10.0584	1.53759	0.620675	TRUE	1.21405e-10	TRUE	5.20022e-09	TRUE	2.38107e-14	TRUE	8.98553e-29	4
ENSG00000196116	TDRD7	tudor domain containing 7 [Source:HGNC Symbol;Acc:HGNC:30831]	672.028	436.414	0.622823	25.7274	16.5929	0.632742	7.43537	5.16909	1.43843	0.524494	TRUE	1.15794e-06	TRUE	1.18119e-05	TRUE	1.91954e-09	TRUE	8.33495e-19	4
ENSG00000187608	ISG15	ISG15 ubiquitin like modifier [Source:HGNC Symbol;Acc:HGNC:4053]	1912.48	1246.3	0.617793	323.989	205.494	0.656849	85.0642	55.6756	1.52785	0.611506	TRUE	1.51686e-18	TRUE	4.24075e-16	TRUE	4.15848e-24	TRUE	3.82889e-42	4
ENSG00000115415	STAT1	signal transducer and activator of transcription 1 [Source:HGNC Symbol;Acc:HGNC:11362]	10579.2	6945.97	0.606984	279.21	178.477	0.645616	73.4041	48.4519	1.51499	0.599306	TRUE	1.36952e-25	TRUE	3.21873e-52	TRUE	1.72767e-129	TRUE	1.51197e-54	4
ENSG00000137628	DDX60	DExD/H-box helicase 60 [Source:HGNC Symbol;Acc:HGNC:25942]	2492.66	1639.24	0.604661	59.7661	38.54	0.632972	16.2936	11.037	1.47627	0.561957	TRUE	4.68276e-12	TRUE	6.82975e-17	TRUE	8.41869e-29	TRUE	3.49925e-32	4
ENSG00000179674	ARL14	ADP ribosylation factor like GTPase 14 [Source:HGNC Symbol;Acc:HGNC:22974]	1061.38	700.207	0.600081	131.44	84.5874	0.635893	34.9489	23.3488	1.49682	0.581896	TRUE	5.94695e-10	TRUE	1.29409e-08	TRUE	2.22696e-13	TRUE	6.53644e-28	4
ENSG00000118503	TNFAIP3	TNF alpha induced protein 3 [Source:HGNC Symbol;Acc:HGNC:11896]	632.854	422.777	0.581976	20.9051	13.9171	0.587002	6.18159	4.45364	1.38799	0.472993	TRUE	0.00282477	TRUE	0.000721534	TRUE	7.23361e-08	TRUE	7.504e-08	4
ENSG00000141682	PMAIP1	phorbol-12-myristate-13-acetate-induced protein 1 [Source:HGNC Symbol;Acc:HGNC:9108]	1594.96	1068.35	0.578135	114.509	74.8744	0.612914	30.5443	20.7518	1.47188	0.557662	TRUE	3.80893e-12	TRUE	2.93525e-11	TRUE	3.22574e-18	TRUE	4.41934e-28	4
ENSG00000102921	N4BP1	NEDD4 binding protein 1 [Source:HGNC Symbol;Acc:HGNC:29850]	2018.6	1358.39	0.57146	41.976	27.7872	0.595142	11.6637	8.16213	1.429	0.515006	TRUE	1.77964e-12	TRUE	2.3451e-13	TRUE	1.52545e-21	TRUE	8.48847e-31	4
ENSG00000181381	DDX60L	DExD/H-box 60 like [Source:HGNC Symbol;Acc:HGNC:26429]	1053.26	710.543	0.567867	14.7799	10.0285	0.559531	4.58629	3.41395	1.3434	0.425887	TRUE	1.21682e-08	TRUE	2.71951e-07	TRUE	8.81933e-12	TRUE	1.28572e-22	4
ENSG00000169429	CXCL8	C-X-C motif chemokine ligand 8 [Source:HGNC Symbol;Acc:HGNC:6025]	7240.49	4928.08	0.55506	507.701	336.198	0.594666	132.884	90.6225	1.46635	0.552228	TRUE	5.89736e-29	TRUE	1.66399e-34	TRUE	9.05272e-76	TRUE	8.50873e-41	4
ENSG00000169252	ADRB2	adrenoceptor beta 2 [Source:HGNC Symbol;Acc:HGNC:286]	614.459	420.697	0.546533	29.3627	19.8579	0.56427	8.38167	6.04206	1.38722	0.472196	TRUE	0.000125923	TRUE	0.000464254	TRUE	8.9129e-07	TRUE	6.57745e-14	4
ENSG00000067066	SP100	SP100 nuclear antigen [Source:HGNC Symbol;Acc:HGNC:11206]	1820.59	1265.02	0.525253	23.9571	16.4961	0.538329	6.97457	5.14321	1.35607	0.439436	TRUE	1.21298e-12	TRUE	7.80465e-11	TRUE	9.62602e-17	TRUE	5.25436e-28	4
ENSG00000101347	SAMHD1	SAM and HD domain containing deoxynucleoside triphosphate triphosphohydrolase 1 [Source:HGNC Symbol;Acc:HGNC:15925]	2999.43	2084.51	0.524984	95.741	64.9685	0.559397	25.6572	18.1032	1.41727	0.503117	TRUE	2.591e-15	TRUE	8.71474e-17	TRUE	8.39048e-27	TRUE	3.55483e-35	4
ENSG00000055332	EIF2AK2	eukaryotic translation initiation factor 2 alpha kinase 2 [Source:HGNC Symbol;Acc:HGNC:9437]	6279.75	4381.81	0.51918	93.9569	64.0165	0.553555	25.1918	17.8487	1.41141	0.497136	TRUE	2.72137e-11	TRUE	1.49018e-25	TRUE	1.69221e-54	TRUE	1.07035e-30	4
ENSG00000112343	TRIM38	tripartite motif containing 38 [Source:HGNC Symbol;Acc:HGNC:10059]	839.135	591.218	0.505213	15.1746	10.7006	0.50396	4.68896	3.59367	1.30478	0.383809	TRUE	1.67639e-05	TRUE	0.000114919	TRUE	8.05855e-08	TRUE	2.46311e-15	4
ENSG00000011422	PLAUR	plasminogen activator, urokinase receptor [Source:HGNC Symbol;Acc:HGNC:9053]	1892.7	1337.27	0.501153	68.5613	47.3785	0.533161	18.5837	13.4002	1.38682	0.471779	TRUE	3.73509e-12	TRUE	7.39383e-11	TRUE	3.90331e-16	TRUE	2.65997e-29	4
ENSG00000168394	TAP1	transporter 1, ATP binding cassette subfamily B member [Source:HGNC Symbol;Acc:HGNC:43]	1080.36	767.204	0.493833	38.5337	26.8863	0.519252	10.7681	7.92118	1.35941	0.442983	TRUE	7.42743e-05	TRUE	2.83135e-05	TRUE	3.98814e-09	TRUE	1.84687e-14	4
ENSG00000128335	APOL2	apolipoprotein L2 [Source:HGNC Symbol;Acc:HGNC:619]	2335.65	1669.73	0.484211	107.677	75.0935	0.51995	28.7628	20.8104	1.38213	0.466897	TRUE	1.3841e-13	TRUE	6.05703e-12	TRUE	3.40636e-18	TRUE	1.87906e-29	4
ENSG00000176532	PRR15	proline rich 15 [Source:HGNC Symbol;Acc:HGNC:22310]	799.538	573.657	0.478979	65.1221	45.6952	0.511105	17.6901	12.9502	1.36601	0.449969	TRUE	0.000185332	TRUE	0.000652052	TRUE	8.83921e-07	TRUE	1.57388e-11	4
ENSG00000106785	TRIM14	tripartite motif containing 14 [Source:HGNC Symbol;Acc:HGNC:16283]	1328.45	954.389	0.477092	39.6431	27.9644	0.503476	11.0565	8.20946	1.3468	0.429531	TRUE	8.6611e-06	TRUE	5.91892e-06	TRUE	3.27758e-10	TRUE	1.12902e-14	4
ENSG00000100906	NFKBIA	NFKB inhibitor alpha [Source:HGNC Symbol;Acc:HGNC:7797]	1057.01	765.714	0.465112	71.8337	50.8522	0.49835	19.4358	14.329	1.35639	0.439776	TRUE	5.90874e-06	TRUE	3.47338e-05	TRUE	2.79573e-08	TRUE	8.076e-17	4
ENSG00000172936	MYD88	MYD88 innate immune signal transduction adaptor [Source:HGNC Symbol;Acc:HGNC:7562]	1902.38	1380.38	0.462746	76.8799	54.4882	0.496663	20.7479	15.3011	1.35598	0.439331	TRUE	3.49798e-10	TRUE	1.00502e-08	TRUE	1.17462e-13	TRUE	5.2756e-22	4
ENSG00000148677	ANKRD1	ankyrin repeat domain 1 [Source:HGNC Symbol;Acc:HGNC:15819]	1334.61	985.413	0.437618	108.281	77.961	0.473955	28.9196	21.5773	1.34028	0.422534	TRUE	2.02558e-05	TRUE	3.28559e-05	TRUE	3.9456e-09	TRUE	5.18799e-14	4
ENSG00000116717	GADD45A	growth arrest and DNA damage inducible alpha [Source:HGNC Symbol;Acc:HGNC:4095]	1343.89	992.641	0.437071	104.319	75.1391	0.473364	27.8897	20.8226	1.3394	0.421584	TRUE	1.63376e-06	TRUE	9.03529e-06	TRUE	5.64392e-09	TRUE	3.65225e-17	4
ENSG00000170581	STAT2	signal transducer and activator of transcription 2 [Source:HGNC Symbol;Acc:HGNC:11363]	1156.82	858.212	0.430761	31.1183	22.7062	0.454677	8.83848	6.80359	1.29909	0.377501	TRUE	2.01137e-05	TRUE	7.91632e-05	TRUE	1.37675e-07	TRUE	1.86375e-15	4
ENSG00000173193	PARP14	poly(ADP-ribose) polymerase family member 14 [Source:HGNC Symbol;Acc:HGNC:29232]	2652.27	1975.67	0.424887	41.2213	30.1025	0.453507	11.4669	8.78112	1.30586	0.385001	TRUE	0.00706192	TRUE	2.1718e-07	TRUE	3.26755e-15	TRUE	1.05424e-10	4
ENSG00000112773	TENT5A	terminal nucleotidyltransferase 5A [Source:HGNC Symbol;Acc:HGNC:18345]	814.373	609.464	0.418149	22.3888	16.5479	0.43613	6.56686	5.15703	1.27338	0.348664	TRUE	0.00352172	TRUE	0.00587387	TRUE	3.8307e-05	TRUE	4.21451e-09	4
ENSG00000122643	NT5C3A	5'-nucleotidase, cytosolic IIIA [Source:HGNC Symbol;Acc:HGNC:17820]	1532.82	1157.43	0.405258	70.8119	52.2158	0.439506	19.1688	14.6936	1.30456	0.383567	TRUE	2.25958e-06	TRUE	1.18119e-05	TRUE	9.55141e-09	TRUE	5.6013e-16	4
ENSG00000188313	PLSCR1	phospholipid scramblase 1 [Source:HGNC Symbol;Acc:HGNC:9092]	11089.6	8445.5	0.392955	407.71	301.985	0.433065	106.85	81.4745	1.31146	0.391173	TRUE	3.31813e-28	TRUE	3.5121e-31	TRUE	1.312e-64	TRUE	3.19555e-44	4
ENSG00000121060	TRIM25	tripartite motif containing 25 [Source:HGNC Symbol;Acc:HGNC:12932]	3846.23	2955.66	0.379964	92.8249	69.5694	0.416058	24.8982	19.3335	1.28783	0.364939	TRUE	5.43122e-13	TRUE	2.55605e-12	TRUE	6.53654e-19	TRUE	2.12908e-28	4
ENSG00000060491	OGFR	opioid growth factor receptor [Source:HGNC Symbol;Acc:HGNC:15768]	3436.88	2643.64	0.378575	117.311	87.9426	0.415701	31.2723	24.2459	1.2898	0.367142	TRUE	6.28106e-12	TRUE	5.98164e-11	TRUE	6.06566e-17	TRUE	2.71915e-24	4
ENSG00000059378	PARP12	poly(ADP-ribose) polymerase family member 12 [Source:HGNC Symbol;Acc:HGNC:21919]	2293.3	1780.36	0.365253	59.0645	44.796	0.398923	16.111	12.7098	1.26761	0.34211	TRUE	8.93406e-06	TRUE	2.48704e-06	TRUE	3.12774e-10	TRUE	1.48403e-14	4
ENSG00000141664	ZCCHC2	zinc finger CCHC-type containing 2 [Source:HGNC Symbol;Acc:HGNC:22916]	1206.89	946.05	0.351301	19.7572	15.2848	0.370275	5.88144	4.81936	1.22038	0.287329	TRUE	0.0019187	TRUE	0.00402292	TRUE	3.1265e-05	TRUE	3.31305e-09	4
ENSG00000156587	UBE2L6	ubiquitin conjugating enzyme E2 L6 [Source:HGNC Symbol;Acc:HGNC:12490]	1560.98	1229.84	0.343978	114.027	87.5196	0.381691	30.4165	24.1328	1.26038	0.333862	TRUE	0.000158893	TRUE	0.000396836	TRUE	2.20117e-06	TRUE	1.4056e-11	4
ENSG00000120539	MASTL	microtubule associated serine/threonine kinase like [Source:HGNC Symbol;Acc:HGNC:19042]	1393.13	1099.8	0.341097	62.0347	47.8122	0.375696	16.8844	13.5162	1.2492	0.321002	TRUE	0.000618928	TRUE	0.0013065	TRUE	1.34067e-05	TRUE	2.06843e-10	4
ENSG00000124762	CDKN1A	cyclin dependent kinase inhibitor 1A [Source:HGNC Symbol;Acc:HGNC:1784]	1830.59	1475.09	0.3115	96.4721	75.7682	0.348518	25.8498	20.9909	1.23148	0.300392	TRUE	0.00284031	TRUE	0.00110889	TRUE	2.38154e-06	TRUE	2.1743e-08	4
ENSG00000184557	SOCS3	suppressor of cytokine signaling 3 [Source:HGNC Symbol;Acc:HGNC:19391]	1776.49	1431.94	0.31106	104.366	81.9688	0.348509	27.9034	22.6487	1.23201	0.30101	TRUE	0.000243413	TRUE	0.00074708	TRUE	4.13941e-06	TRUE	2.44549e-10	4
ENSG00000138035	PNPT1	polyribonucleotide nucleotidyltransferase 1 [Source:HGNC Symbol;Acc:HGNC:23166]	3759.98	3063.27	0.295651	117.555	93.2651	0.333925	31.3339	25.6689	1.22069	0.287702	TRUE	2.57135e-07	TRUE	9.26512e-07	TRUE	5.66402e-11	TRUE	1.6091e-13	4
ENSG00000177485	ZBTB33	zinc finger and BTB domain containing 33 [Source:HGNC Symbol;Acc:HGNC:16682]	1813.28	1478.3	0.294662	55.2913	44.0138	0.329098	15.1308	12.5006	1.2104	0.275486	TRUE	0.000621912	TRUE	0.00191793	TRUE	1.49758e-05	TRUE	8.30418e-09	4
ENSG00000134363	FST	follistatin [Source:HGNC Symbol;Acc:HGNC:3971]	2065.09	1699.19	0.28136	111.671	89.483	0.319575	29.8027	24.6578	1.20865	0.273399	TRUE	0.000708838	TRUE	0.00122933	TRUE	1.48368e-05	TRUE	1.25704e-09	4
ENSG00000115963	RND3	Rho family GTPase 3 [Source:HGNC Symbol;Acc:HGNC:671]	2045.93	1686.79	0.278471	91.5764	73.5582	0.31609	24.5729	20.3999	1.20456	0.268507	TRUE	0.00111106	TRUE	0.00172575	TRUE	2.56861e-05	TRUE	4.03809e-09	4
ENSG00000160710	ADAR	adenosine deaminase RNA specific [Source:HGNC Symbol;Acc:HGNC:225]	11883.5	9924.73	0.259865	227.386	184.717	0.299828	59.9164	50.1206	1.19544	0.257547	TRUE	1.78012e-07	TRUE	4.18464e-11	TRUE	2.27976e-31	TRUE	9.2654e-12	4
ENSG00000114019	AMOTL2	angiomotin like 2 [Source:HGNC Symbol;Acc:HGNC:17812]	3390.28	2843.22	0.25388	91.1656	74.4788	0.29166	24.4657	20.6461	1.185	0.244892	TRUE	6.4655e-05	TRUE	0.00016102	TRUE	2.03117e-07	TRUE	5.78325e-10	4
ENSG00000128342	LIF	LIF interleukin 6 family cytokine [Source:HGNC Symbol;Acc:HGNC:6596]	4777.78	4030.89	0.245243	192.571	158.075	0.284779	50.8597	42.9975	1.18285	0.24227	TRUE	2.545e-06	TRUE	4.21682e-06	TRUE	2.60083e-10	TRUE	1.89788e-12	4
ENSG00000117525	F3	coagulation factor III, tissue factor [Source:HGNC Symbol;Acc:HGNC:3541]	29784.6	25184.2	0.242046	1650.01	1356.15	0.282961	430.179	363.329	1.18399	0.243662	TRUE	7.97863e-10	TRUE	3.55385e-16	TRUE	2.6492e-115	TRUE	1.99193e-13	4
ENSG00000126709	IFI6	interferon alpha inducible protein 6 [Source:HGNC Symbol;Acc:HGNC:4054]	4542.35	3843.24	0.241113	836.796	688.165	0.282121	218.516	184.728	1.1829	0.242332	TRUE	0.000253921	TRUE	3.99943e-05	TRUE	5.15499e-09	TRUE	1.77087e-09	4
ENSG00000138685	FGF2	fibroblast growth factor 2 [Source:HGNC Symbol;Acc:HGNC:3676]	3695.38	3139.17	0.235339	87.8017	72.6544	0.273198	23.5911	20.1583	1.17029	0.226866	TRUE	0.000167625	TRUE	0.000154982	TRUE	5.57237e-07	TRUE	9.94105e-11	4
ENSG00000142871	CCN1	cellular communication network factor 1 [Source:HGNC Symbol;Acc:HGNC:2654]	11337.5	9638.31	0.234252	736.046	608.324	0.274955	192.306	163.381	1.17704	0.235158	TRUE	1.78975e-06	TRUE	1.75788e-09	TRUE	1.46655e-26	TRUE	3.71875e-11	4
ENSG00000196950	SLC39A10	solute carrier family 39 member 10 [Source:HGNC Symbol;Acc:HGNC:20861]	3519.21	2994.64	0.232867	81.9664	67.9585	0.27038	22.0723	18.9028	1.16767	0.223633	TRUE	0.00423946	TRUE	0.000845598	TRUE	9.1585e-07	TRUE	9.05794e-08	4
ENSG00000118523	CCN2	cellular communication network factor 2 [Source:HGNC Symbol;Acc:HGNC:2500]	36316.4	30923.9	0.2319	2472.36	2046.34	0.272844	644.214	547.866	1.17586	0.233718	TRUE	2.70481e-09	TRUE	7.90724e-15	TRUE	4.82151e-153	TRUE	5.01324e-11	4
ENSG00000157557	ETS2	ETS proto-oncogene 2, transcription factor [Source:HGNC Symbol;Acc:HGNC:3489]	3613.46	3076.99	0.231859	126.146	104.557	0.270796	33.5704	28.6883	1.17018	0.22673	TRUE	0.000276682	TRUE	0.000268186	TRUE	1.25179e-06	TRUE	2.87866e-10	4
ENSG00000139211	AMIGO2	adhesion molecule with Ig like domain 2 [Source:HGNC Symbol;Acc:HGNC:24073]	3287.1	2799.48	0.231657	133.222	110.438	0.270594	35.4129	30.2607	1.17026	0.226832	TRUE	0.000461497	TRUE	0.000787553	TRUE	3.38532e-06	TRUE	6.57766e-09	4
ENSG00000175592	FOSL1	FOS like 1, AP-1 transcription factor subunit [Source:HGNC Symbol;Acc:HGNC:13718]	5734.02	4909.48	0.223975	484.627	403.402	0.264656	126.869	108.591	1.16832	0.224436	TRUE	8.33799e-06	TRUE	4.21682e-06	TRUE	2.97391e-10	TRUE	1.07921e-12	4
ENSG00000122861	PLAU	plasminogen activator, urokinase [Source:HGNC Symbol;Acc:HGNC:9052]	18846.7	16171.5	0.220855	1017.86	848.985	0.261731	265.657	227.727	1.16656	0.22226	TRUE	1.80602e-11	TRUE	4.86906e-14	TRUE	1.54053e-46	TRUE	5.19092e-16	4
ENSG00000142627	EPHA2	EPH receptor A2 [Source:HGNC Symbol;Acc:HGNC:3386]	6238.21	5353.18	0.220736	239.731	200.095	0.260729	63.1314	54.2324	1.16409	0.219202	TRUE	0.000485765	TRUE	2.2142e-05	TRUE	2.7831e-11	TRUE	2.37534e-08	4
ENSG00000120889	TNFRSF10B	TNF receptor superfamily member 10b [Source:HGNC Symbol;Acc:HGNC:11905]	5997.73	5149.6	0.219957	186.046	155.424	0.259451	49.1631	42.2886	1.16256	0.217308	TRUE	0.000773683	TRUE	4.46722e-05	TRUE	5.03818e-11	TRUE	5.84787e-07	4
ENSG00000159399	HK2	hexokinase 2 [Source:HGNC Symbol;Acc:HGNC:4923]	6279.83	5394.05	0.219358	165.834	138.577	0.259051	43.8983	37.7842	1.16182	0.216382	TRUE	0.000253106	TRUE	1.27166e-05	TRUE	1.81025e-10	TRUE	4.38914e-09	4
ENSG00000130164	LDLR	low density lipoprotein receptor [Source:HGNC Symbol;Acc:HGNC:6547]	9901.5	8509.27	0.218612	205.205	171.537	0.258543	54.1454	46.5967	1.162	0.21661	TRUE	7.45169e-08	TRUE	1.29409e-08	TRUE	2.37821e-18	TRUE	3.16916e-13	4
ENSG00000142089	IFITM3	interferon induced transmembrane protein 3 [Source:HGNC Symbol;Acc:HGNC:5414]	3498.18	3009.17	0.217239	413.996	346.23	0.257889	108.484	93.3045	1.16269	0.217462	TRUE	0.00141506	TRUE	0.00186777	TRUE	1.39052e-05	TRUE	8.68837e-08	4
ENSG00000143384	MCL1	MCL1 apoptosis regulator, BCL2 family member [Source:HGNC Symbol;Acc:HGNC:6943]	10777.3	9311.54	0.210904	393.431	330.521	0.251372	103.137	89.1043	1.15749	0.210997	TRUE	6.43632e-08	TRUE	6.90998e-09	TRUE	7.28038e-20	TRUE	4.49345e-13	4
ENSG00000109321	AREG	amphiregulin [Source:HGNC Symbol;Acc:HGNC:651]	7161.52	6188.64	0.210644	692.594	581.832	0.251407	181.002	156.298	1.15806	0.211707	TRUE	3.99432e-06	TRUE	3.12608e-06	TRUE	5.18185e-12	TRUE	5.78308e-10	4
ENSG00000067082	KLF6	Kruppel like factor 6 [Source:HGNC Symbol;Acc:HGNC:2235]	5103.97	4417.12	0.208513	133.305	112.288	0.247533	35.4357	30.7552	1.15219	0.204373	TRUE	0.000520807	TRUE	0.00035452	TRUE	3.15029e-08	TRUE	1.18958e-06	4
ENSG00000180957	PITPNB	phosphatidylinositol transfer protein beta [Source:HGNC Symbol;Acc:HGNC:9002]	5447.56	4737.59	0.201458	170.039	143.85	0.241301	44.9942	39.1938	1.14799	0.199112	TRUE	0.000593537	TRUE	0.000263076	TRUE	1.51652e-07	TRUE	2.90359e-07	4
ENSG00000139289	PHLDA1	pleckstrin homology like domain family A member 1 [Source:HGNC Symbol;Acc:HGNC:8933]	7537.69	6581.92	0.195615	149.676	127.166	0.23513	39.6953	34.7331	1.14287	0.192656	TRUE	2.83634e-05	TRUE	7.24515e-06	TRUE	8.44071e-11	TRUE	1.52463e-10	4
ENSG00000137801	THBS1	thrombospondin 1 [Source:HGNC Symbol;Acc:HGNC:11785]	31211.3	27611.6	0.176793	543.465	467.418	0.217474	142.186	125.707	1.13109	0.177717	TRUE	3.57667e-07	TRUE	3.24596e-10	TRUE	6.13089e-70	TRUE	6.14634e-09	4
ENSG00000117394	SLC2A1	solute carrier family 2 member 1 [Source:HGNC Symbol;Acc:HGNC:11005]	13585	12090.1	0.168188	458.989	397.147	0.208789	120.202	106.918	1.12424	0.168949	TRUE	0.000118242	TRUE	9.20821e-06	TRUE	7.8224e-18	TRUE	3.37205e-06	4
ENSG00000168672	LRATD2	LRAT domain containing 2 [Source:HGNC Symbol;Acc:HGNC:24166]	6605.01	5921.35	0.157635	195.536	170.477	0.19786	51.6294	46.3132	1.11479	0.15677	TRUE	0.00817989	TRUE	0.00312309	TRUE	9.51272e-06	TRUE	3.74441e-06	4
ENSG00000166710	B2M	beta-2-microglobulin [Source:HGNC Symbol;Acc:HGNC:914]	14892.9	13541.2	0.137278	390.32	344.984	0.178125	102.324	92.9713	1.1006	0.138288	TRUE	0.00243607	TRUE	0.000230549	TRUE	4.37296e-12	TRUE	3.57276e-05	4
ENSG00000171552	BCL2L1	BCL2 like 1 [Source:HGNC Symbol;Acc:HGNC:992]	12293.7	11248.2	0.128218	591.443	526.04	0.169067	154.671	141.381	1.09401	0.129622	TRUE	0.00875373	TRUE	0.00264698	TRUE	6.36008e-09	TRUE	0.000155541	4
ENSG00000092820	EZR	ezrin [Source:HGNC Symbol;Acc:HGNC:12691]	24970.4	23036.4	0.116303	1190.28	1067.26	0.157381	310.527	286.087	1.08543	0.118264	TRUE	0.00578458	TRUE	0.000135074	TRUE	3.33399e-20	TRUE	3.00711e-05	4
ENSG00000130702	LAMA5	laminin subunit alpha 5 [Source:HGNC Symbol;Acc:HGNC:6485]	16856	18539.5	-0.137338	188.748	201.674	-0.0955647	49.8626	54.6543	0.912328	-0.132375	TRUE	0.00055216	TRUE	3.34486e-05	TRUE	2.76274e-18	TRUE	8.28866e-07	4
ENSG00000141738	GRB7	growth factor receptor bound protein 7 [Source:HGNC Symbol;Acc:HGNC:4567]	10469.1	11561.4	-0.143187	464.245	498.194	-0.101821	121.566	133.935	0.907649	-0.139794	TRUE	0.00285915	TRUE	0.000386816	TRUE	1.34783e-09	TRUE	1.99381e-06	4
ENSG00000197102	DYNC1H1	dynein cytoplasmic 1 heavy chain 1 [Source:HGNC Symbol;Acc:HGNC:2961]	10273.1	11415.8	-0.152162	104.325	112.57	-0.109739	27.8907	30.8304	0.904648	-0.144572	TRUE	0.00842307	TRUE	0.000600236	TRUE	6.58113e-12	TRUE	0.000329108	4
ENSG00000160796	NBEAL2	neurobeachin like 2 [Source:HGNC Symbol;Acc:HGNC:31928]	9680.23	10777.9	-0.154961	157.913	170.796	-0.113142	41.8388	46.3985	0.901727	-0.149237	TRUE	0.00117153	TRUE	0.00022123	TRUE	3.66885e-10	TRUE	2.28383e-06	4
ENSG00000086758	HUWE1	HECT, UBA and WWE domain containing E3 ubiquitin protein ligase 1 [Source:HGNC Symbol;Acc:HGNC:30892]	9801.3	11056.3	-0.173823	90.7613	99.3952	-0.131099	24.3612	27.3079	0.892094	-0.164733	TRUE	5.71532e-05	TRUE	1.16746e-05	TRUE	2.06238e-14	TRUE	7.33338e-07	4
ENSG00000204389	HSPA1A	heat shock protein family A (Hsp70) member 1A [Source:HGNC Symbol;Acc:HGNC:5232]	16605.4	19049.2	-0.198077	1065.49	1187.64	-0.156576	278.045	318.271	0.873612	-0.194935	TRUE	5.8252e-06	TRUE	6.90998e-09	TRUE	7.46089e-40	TRUE	3.97859e-07	4
ENSG00000204388	HSPA1B	heat shock protein family A (Hsp70) member 1B [Source:HGNC Symbol;Acc:HGNC:5233]	12299.3	14405.1	-0.228004	777.594	884.802	-0.186338	203.111	237.302	0.855917	-0.224457	TRUE	0.000126075	TRUE	2.66756e-09	TRUE	1.08419e-35	TRUE	4.0354e-08	4
ENSG00000275410	HNF1B	HNF1 homeobox B [Source:HGNC Symbol;Acc:HGNC:11630]	2206.28	2626.34	-0.251437	59.879	69.1186	-0.207025	16.324	19.2129	0.849638	-0.23508	TRUE	0.000682936	TRUE	0.000890493	TRUE	9.66753e-06	TRUE	1.02108e-09	4
ENSG00000265972	TXNIP	thioredoxin interacting protein [Source:HGNC Symbol;Acc:HGNC:16952]	3026.44	3618.83	-0.257902	133.843	155.372	-0.21518	35.5754	42.2743	0.841538	-0.2489	TRUE	0.000715242	TRUE	0.000172819	TRUE	1.76643e-08	TRUE	4.40958e-07	4
ENSG00000210082	MT-RNR2	mitochondrially encoded 16S rRNA [Source:HGNC Symbol;Acc:HGNC:7471]	70573.1	88460.5	-0.325914	7205.76	8778.99	-0.284903	1876.26	2347.98	0.799095	-0.323561	TRUE	2.81941e-13	TRUE	5.76988e-07	TRUE	0	TRUE	2.84363e-15	4
ENSG00000198712	MT-CO2	mitochondrially encoded cytochrome c oxidase II [Source:HGNC Symbol;Acc:HGNC:7421]	96892.9	122846	-0.342388	22545.7	27783.7	-0.301387	5869.09	7429.29	0.789993	-0.340087	TRUE	1.80136e-19	TRUE	9.06216e-05	TRUE	0	TRUE	1.37755e-12	4
ENSG00000198763	MT-ND2	mitochondrially encoded NADH:ubiquinone oxidoreductase core subunit 2 [Source:HGNC Symbol;Acc:HGNC:7456]	36553.3	46476.2	-0.346491	5584.31	6900.36	-0.305293	1454.21	1845.68	0.787896	-0.343923	TRUE	5.50748e-14	TRUE	1.85866e-11	TRUE	0	TRUE	2.55469e-19	4
ENSG00000225630	MTND2P28	MT-ND2 pseudogene 28 [Source:HGNC Symbol;Acc:HGNC:42129]	3497.41	4451.2	-0.347907	534.076	660.403	-0.306301	139.744	177.305	0.788154	-0.343451	TRUE	3.34238e-12	TRUE	9.89125e-12	TRUE	1.2165e-18	TRUE	4.71969e-24	4
ENSG00000198899	MT-ATP6	mitochondrially encoded ATP synthase membrane subunit 6 [Source:HGNC Symbol;Acc:HGNC:7414]	46237.2	59827.3	-0.371751	10807.8	13590.6	-0.330544	2813.7	3634.46	0.774171	-0.369276	TRUE	1.76526e-31	TRUE	7.88498e-53	TRUE	0	TRUE	6.1871e-33	4
ENSG00000248527	MTATP6P1	MT-ATP6 pseudogene 1 [Source:HGNC Symbol;Acc:HGNC:44575]	11225	14688.6	-0.387988	2624.38	3337.38	-0.346735	683.792	893.049	0.765682	-0.385182	TRUE	3.27839e-28	TRUE	5.8394e-35	TRUE	7.79451e-92	TRUE	4.647e-38	4
ENSG00000198938	MT-CO3	mitochondrially encoded cytochrome c oxidase III [Source:HGNC Symbol;Acc:HGNC:7422]	54049.5	70756.6	-0.388582	10975	13961	-0.347188	2857.09	3733.49	0.765261	-0.385977	TRUE	1.39548e-33	TRUE	1.31982e-51	TRUE	0	TRUE	1.13144e-30	4
ENSG00000228253	MT-ATP8	mitochondrially encoded ATP synthase membrane subunit 8 [Source:HGNC Symbol;Acc:HGNC:7415]	10297.9	13495.3	-0.390107	7918.68	10085.1	-0.348889	2061.74	2697.18	0.764407	-0.387587	TRUE	1.09441e-28	TRUE	1.456e-31	TRUE	1.13868e-83	TRUE	4.93858e-32	4
ENSG00000237973	MTCO1P12	MT-CO1 pseudogene 12 [Source:HGNC Symbol;Acc:HGNC:52014]	13364.4	17611.7	-0.398134	1379.77	1766.64	-0.356586	359.82	473.082	0.760588	-0.394813	TRUE	5.49793e-20	TRUE	7.15079e-32	TRUE	4.53474e-126	TRUE	1.82971e-30	4
ENSG00000198786	MT-ND5	mitochondrially encoded NADH:ubiquinone oxidoreductase core subunit 5 [Source:HGNC Symbol;Acc:HGNC:7461]	39021.6	52327.8	-0.423304	3429.1	4468.05	-0.381814	893.177	1195.36	0.747206	-0.420422	TRUE	8.85683e-30	TRUE	1.72589e-60	TRUE	0	TRUE	1.51825e-41	4
ENSG00000198804	MT-CO1	mitochondrially encoded cytochrome c oxidase I [Source:HGNC Symbol;Acc:HGNC:7419]	134393	182358	-0.440313	13874.9	18293.5	-0.398853	3611.78	4891.87	0.738324	-0.437675	TRUE	2.02176e-37	TRUE	1.59421e-17	TRUE	0	TRUE	2.41063e-32	4
ENSG00000198727	MT-CYB	mitochondrially encoded cytochrome b [Source:HGNC Symbol;Acc:HGNC:7427]	29674.7	40339.8	-0.442969	4140.99	5470.44	-0.401681	1078.46	1463.37	0.736965	-0.440332	TRUE	6.79591e-34	TRUE	2.35332e-60	TRUE	0	TRUE	1.17122e-50	4
ENSG00000212907	MT-ND4L	mitochondrially encoded NADH:ubiquinone oxidoreductase core subunit 4L [Source:HGNC Symbol;Acc:HGNC:7460]	12764.1	17494.7	-0.454822	6841.7	9112.66	-0.413519	1781.35	2437.19	0.730905	-0.452245	TRUE	7.52965e-48	TRUE	1.75718e-58	TRUE	2.38659e-156	TRUE	7.33297e-82	4
ENSG00000198886	MT-ND4	mitochondrially encoded NADH:ubiquinone oxidoreductase core subunit 4 [Source:HGNC Symbol;Acc:HGNC:7459]	91210.1	126528	-0.472196	10537.5	14205	-0.430859	2743.2	3798.72	0.722138	-0.469653	TRUE	3.44091e-76	TRUE	4.8757e-122	TRUE	0	TRUE	1.04999e-97	4
ENSG00000198888	MT-ND1	mitochondrially encoded NADH:ubiquinone oxidoreductase core subunit 1 [Source:HGNC Symbol;Acc:HGNC:7455]	16339.1	22817.1	-0.481784	2721.44	3692.71	-0.440311	709.024	988.052	0.717598	-0.478753	TRUE	8.83945e-43	TRUE	8.19532e-60	TRUE	1.05955e-254	TRUE	8.98151e-49	4
ENSG00000198695	MT-ND6	mitochondrially encoded NADH:ubiquinone oxidoreductase core subunit 6 [Source:HGNC Symbol;Acc:HGNC:7462]	10928.5	15514.9	-0.50556	3314.3	4572.76	-0.46436	863.319	1223.36	0.705695	-0.502883	TRUE	3.80282e-37	TRUE	9.57673e-48	TRUE	1.57295e-155	TRUE	2.33378e-48	4
ENSG00000197110	IFNL3	interferon lambda 3 [Source:HGNC Symbol;Acc:HGNC:18365]	16.6215	1	4.05498	4.22619	1	2.07936	1.83952	1	1.83952	0.879331	TRUE	0.00758174	FALSE	1	TRUE	9.49927e-05	TRUE	1.90105e-07	3
ENSG00000171855	IFNB1	interferon beta 1 [Source:HGNC Symbol;Acc:HGNC:5434]	18.9388	1.46887	3.68857	4.32425	1.08417	1.99586	1.86517	1.0225	1.82413	0.867206	TRUE	0.0093609	FALSE	1	TRUE	0.000616062	TRUE	1.11245e-07	3
ENSG00000161133	USP41	ubiquitin specific peptidase 41 [Source:HGNC Symbol;Acc:HGNC:20070]	89.8944	31.2207	1.52573	9.89334	3.93862	1.32877	3.31392	1.78573	1.85579	0.892031	FALSE	0.0196949	TRUE	0.00410922	TRUE	3.05636e-05	TRUE	2.72965e-10	3
ENSG00000185880	TRIM69	tripartite motif containing 69 [Source:HGNC Symbol;Acc:HGNC:17857]	419.91	242.716	0.790811	8.20054	5.03478	0.703789	2.87358	2.07877	1.38235	0.467119	FALSE	0.0163142	TRUE	0.00035452	TRUE	1.96356e-08	TRUE	3.95449e-08	3
ENSG00000078081	LAMP3	lysosomal associated membrane protein 3 [Source:HGNC Symbol;Acc:HGNC:14582]	1399.83	978.903	0.516011	59.3644	40.6327	0.546957	16.1882	11.5965	1.39595	0.481252	FALSE	0.11919	TRUE	1.06028e-05	TRUE	3.32352e-12	TRUE	2.60035e-09	3
ENSG00000138642	HERC6	HECT and RLD domain containing E3 ubiquitin protein ligase family member 6 [Source:HGNC Symbol;Acc:HGNC:26072]	853.968	641.041	0.413766	24.4383	18.0874	0.434159	7.10007	5.56863	1.27501	0.350509	FALSE	0.0391889	TRUE	0.00847024	TRUE	3.37978e-05	TRUE	2.00243e-07	3
ENSG00000163235	TGFA	transforming growth factor alpha [Source:HGNC Symbol;Acc:HGNC:11765]	6605.82	5955.52	0.149508	212.829	186.601	0.189741	56.1326	50.6243	1.10881	0.14901	FALSE	0.013771	TRUE	0.00670919	TRUE	2.21569e-05	TRUE	4.69793e-05	3
ENSG00000124145	SDC4	syndecan 4 [Source:HGNC Symbol;Acc:HGNC:10661]	8788.22	8004.91	0.134684	536.273	474.85	0.175497	140.316	127.694	1.09885	0.135994	FALSE	0.0163142	TRUE	0.00756039	TRUE	3.17311e-06	TRUE	0.000512432	3
ENSG00000072274	TFRC	transferrin receptor [Source:HGNC Symbol;Acc:HGNC:11763]	25300.1	23079.4	0.132537	511.641	453.692	0.173419	133.896	122.037	1.09717	0.13379	FALSE	0.340527	TRUE	0.000736701	TRUE	1.12976e-26	TRUE	0.00314555	3
ENSG00000107984	DKK1	dickkopf WNT signaling pathway inhibitor 1 [Source:HGNC Symbol;Acc:HGNC:2891]	10377.9	9491.36	0.128835	749.777	666.537	0.169777	195.879	178.945	1.09463	0.130444	FALSE	0.0165612	TRUE	0.0048919	TRUE	4.80995e-07	TRUE	7.63782e-05	3
ENSG00000124882	EREG	epiregulin [Source:HGNC Symbol;Acc:HGNC:3443]	37847.7	34631.3	0.128132	1054.75	937.98	0.169277	275.256	251.52	1.09437	0.130101	FALSE	0.0192416	TRUE	0.000137198	TRUE	3.38522e-47	TRUE	0.00703644	3
ENSG00000164171	ITGA2	integrin subunit alpha 2 [Source:HGNC Symbol;Acc:HGNC:6137]	13711.2	12612.2	0.120527	276.892	247.641	0.161076	72.8058	66.9445	1.08755	0.121088	FALSE	0.0163142	TRUE	0.00284799	TRUE	5.07894e-09	TRUE	0.000281744	3
ENSG00000215301	DDX3X	DEAD-box helicase 3 X-linked [Source:HGNC Symbol;Acc:HGNC:2745]	15699.1	14526	0.112052	280.89	252.667	0.152769	73.8446	68.2884	1.08136	0.112853	FALSE	0.0400331	TRUE	0.00435648	TRUE	9.71369e-09	TRUE	0.00060885	3
ENSG00000169908	TM4SF1	transmembrane 4 L six family member 1 [Source:HGNC Symbol;Acc:HGNC:11853]	32410.9	30249.7	0.0995601	1407.47	1276.76	0.140622	367.055	342.101	1.07295	0.101576	FALSE	0.0269774	TRUE	0.00146104	TRUE	1.7956e-24	TRUE	0.000940113	3
ENSG00000198959	TGM2	transglutaminase 2 [Source:HGNC Symbol;Acc:HGNC:11778]	22750.4	21237.7	0.099266	451.613	409.815	0.140114	118.28	110.305	1.0723	0.100706	FALSE	0.0539155	TRUE	0.00575694	TRUE	4.78323e-13	TRUE	0.00382427	3
ENSG00000196924	FLNA	filamin A [Source:HGNC Symbol;Acc:HGNC:3754]	135684	144324	-0.0890663	2041.43	2110.27	-0.0478436	532.049	564.957	0.941751	-0.0865826	FALSE	0.0386773	TRUE	0.000137198	TRUE	0	TRUE	0.000126226	3
ENSG00000124942	AHNAK	AHNAK nucleoprotein [Source:HGNC Symbol;Acc:HGNC:347]	16218	17495.4	-0.109376	133.62	140.029	-0.0675973	35.5159	38.1724	0.930409	-0.104063	FALSE	0.0293795	TRUE	0.00409491	TRUE	1.04594e-10	TRUE	0.00149679	3
ENSG00000167978	SRRM2	serine/arginine repetitive matrix 2 [Source:HGNC Symbol;Acc:HGNC:16639]	11694.3	12862.1	-0.137314	141.319	150.977	-0.0953748	37.5185	41.0995	0.912871	-0.131518	FALSE	0.012405	TRUE	0.000900503	TRUE	8.35274e-11	TRUE	6.16827e-05	3
ENSG00000142798	HSPG2	heparan sulfate proteoglycan 2 [Source:HGNC Symbol;Acc:HGNC:5273]	13258.6	14711.3	-0.149997	120.344	129.671	-0.107693	32.0598	35.4029	0.905572	-0.143099	FALSE	0.0413076	TRUE	0.000509312	TRUE	1.16801e-16	TRUE	0.00174456	3
ENSG00000185551	NR2F2	nuclear receptor subfamily 2 group F member 2 [Source:HGNC Symbol;Acc:HGNC:7976]	7561.78	8542.04	-0.175855	187.351	205.548	-0.133733	49.4978	55.69	0.88881	-0.170053	FALSE	0.0188951	TRUE	0.000414969	TRUE	5.04383e-11	TRUE	9.60002e-05	3
ENSG00000198840	MT-ND3	mitochondrially encoded NADH:ubiquinone oxidoreductase core subunit 3 [Source:HGNC Symbol;Acc:HGNC:7458]	7425.64	8667.9	-0.223168	3416.33	3876.22	-0.182204	889.943	1037.12	0.858088	-0.220803	FALSE	0.0221702	TRUE	7.45609e-06	TRUE	1.58528e-15	TRUE	5.16882e-06	3
ENSG00000239306	RBM14	RNA binding motif protein 14 [Source:HGNC Symbol;Acc:HGNC:14219]	1347.82	1633.22	-0.277093	55.4592	65.1277	-0.231843	15.1731	18.1458	0.836176	-0.258122	TRUE	0.00423885	FALSE	0.0133275	TRUE	0.000142133	TRUE	1.12842e-06	3
ENSG00000167615	LENG8	leukocyte receptor cluster member 8 [Source:HGNC Symbol;Acc:HGNC:15500]	1397.12	1803.9	-0.368666	35.3529	44.1266	-0.319818	9.9409	12.5309	0.793309	-0.334045	TRUE	0.00182799	FALSE	0.272708	TRUE	1.05326e-07	TRUE	3.60816e-05	3
ENSG00000245532	NEAT1	nuclear paraspeckle assembly transcript 1 [Source:HGNC Symbol;Acc:HGNC:30815]	817.645	1145.74	-0.486734	6.71089	8.78036	-0.387777	2.48618	3.08027	0.80713	-0.309127	FALSE	0.0307813	TRUE	0.000227309	TRUE	2.00708e-09	TRUE	7.504e-08	3
ENSG00000183709	IFNL2	interferon lambda 2 [Source:HGNC Symbol;Acc:HGNC:18364]	14.3393	1	3.8419	3.87892	1	1.95565	1.74957	1	1.74957	0.807	FALSE	0.0264595	FALSE	1	TRUE	0.000320343	TRUE	3.12166e-06	2
ENSG00000182393	IFNL1	interferon lambda 1 [Source:HGNC Symbol;Acc:HGNC:18363]	13.4453	1.56058	3.10695	3.31036	1.10151	1.58751	1.60147	1.02714	1.55915	0.64076	FALSE	0.16651	FALSE	1	TRUE	0.00612073	TRUE	0.000114505	2
ENSG00000185338	SOCS1	suppressor of cytokine signaling 1 [Source:HGNC Symbol;Acc:HGNC:19383]	98.3047	49.8527	0.97959	13.6461	7.17073	0.928298	4.29104	2.64989	1.61933	0.695393	FALSE	0.0813154	FALSE	0.103561	TRUE	0.00730814	TRUE	3.31649e-06	2
ENSG00000108771	DHX58	DExH-box helicase 58 [Source:HGNC Symbol;Acc:HGNC:29517]	128.818	69.6161	0.887846	6.29582	3.76161	0.743045	2.3781	1.73837	1.36801	0.452078	FALSE	0.0584199	FALSE	0.0769725	TRUE	0.00480953	TRUE	1.06559e-06	2
ENSG00000132274	TRIM22	tripartite motif containing 22 [Source:HGNC Symbol;Acc:HGNC:16379]	206.079	121.567	0.761442	6.42495	4.0978	0.648834	2.4116	1.82826	1.31907	0.399524	FALSE	0.0633262	FALSE	0.0398126	TRUE	0.000978586	TRUE	1.81936e-06	2
ENSG00000140853	NLRC5	NLR family CARD domain containing 5 [Source:HGNC Symbol;Acc:HGNC:29933]	204.361	128.58	0.668459	3.61421	2.59338	0.478848	1.68029	1.42602	1.1783	0.236712	FALSE	0.0711805	FALSE	0.0931643	TRUE	0.00510251	TRUE	4.91297e-06	2
ENSG00000142961	MOB3C	MOB kinase activator 3C [Source:HGNC Symbol;Acc:HGNC:29800]	254.507	167.424	0.604205	7.82163	5.35171	0.547469	2.77534	2.16352	1.28279	0.359283	FALSE	0.0524442	FALSE	0.0697387	TRUE	0.00285292	TRUE	1.04667e-06	2
ENSG00000185885	IFITM1	interferon induced transmembrane protein 1 [Source:HGNC Symbol;Acc:HGNC:5412]	320.886	211.69	0.600113	48.1477	31.18	0.626846	13.2708	9.06926	1.46327	0.549199	FALSE	0.0113791	FALSE	0.0214004	TRUE	0.000315659	TRUE	1.56097e-08	2
ENSG00000070190	DAPP1	dual adaptor of phosphotyrosine and 3-phosphoinositides 1 [Source:HGNC Symbol;Acc:HGNC:16500]	418.191	295.656	0.500245	15.6022	11.0224	0.501312	4.80035	3.6797	1.30455	0.38355	FALSE	0.0205539	FALSE	0.0326082	TRUE	0.000753887	TRUE	7.12587e-08	2
ENSG00000171621	SPSB1	splA/ryanodine receptor domain and SOCS box containing 1 [Source:HGNC Symbol;Acc:HGNC:30628]	327.274	232.074	0.495911	16.2621	11.5064	0.49908	4.97213	3.80912	1.30532	0.384408	FALSE	0.0793586	FALSE	0.11972	TRUE	0.00451716	TRUE	9.58356e-06	2
ENSG00000113070	HBEGF	heparin binding EGF like growth factor [Source:HGNC Symbol;Acc:HGNC:3059]	541.105	400.384	0.434525	29.4929	21.4725	0.45788	8.41486	6.47376	1.29984	0.378336	FALSE	0.0381477	FALSE	0.0461271	TRUE	0.00114481	TRUE	1.62498e-06	2
ENSG00000167772	ANGPTL4	angiopoietin like 4 [Source:HGNC Symbol;Acc:HGNC:16039]	597.884	444.425	0.427925	39.2771	28.6433	0.455488	10.9626	8.39109	1.30645	0.385656	FALSE	0.0405944	FALSE	0.0337332	TRUE	0.000251015	TRUE	6.70126e-07	2
ENSG00000136826	KLF4	Kruppel like factor 4 [Source:HGNC Symbol;Acc:HGNC:6348]	719.657	550.52	0.386515	32.2658	24.2335	0.413004	9.13712	7.21197	1.26694	0.341347	FALSE	0.0156185	FALSE	0.0249149	TRUE	0.000624988	TRUE	3.68336e-08	2
ENSG00000116514	RNF19B	ring finger protein 19B [Source:HGNC Symbol;Acc:HGNC:26886]	723.808	558.786	0.373311	45.077	34.0583	0.404383	12.4724	9.83882	1.26768	0.342186	FALSE	0.0205136	FALSE	0.0399344	TRUE	0.00103384	TRUE	8.15733e-07	2
ENSG00000146859	TMEM140	transmembrane protein 140 [Source:HGNC Symbol;Acc:HGNC:21870]	740.549	582.259	0.346933	51.9039	39.8755	0.380342	14.2473	11.3942	1.2504	0.32239	FALSE	0.0574638	FALSE	0.0774821	TRUE	0.00409508	TRUE	7.33031e-06	2
ENSG00000111331	OAS3	2'-5'-oligoadenylate synthetase 3 [Source:HGNC Symbol;Acc:HGNC:8088]	9805.45	7746.23	0.340089	190.173	146.179	0.379578	50.2316	39.8163	1.26158	0.335237	FALSE	0.0618524	FALSE	0.172103	TRUE	7.65868e-40	TRUE	3.82606e-06	2
ENSG00000138623	SEMA7A	semaphorin 7A (John Milton Hagen blood group) [Source:HGNC Symbol;Acc:HGNC:10741]	9221.9	7400.48	0.317445	341.564	266.689	0.356997	89.6454	72.0379	1.24442	0.315474	FALSE	0.268483	FALSE	0.166984	TRUE	1.20149e-38	TRUE	4.54415e-06	2
ENSG00000132256	TRIM5	tripartite motif containing 5 [Source:HGNC Symbol;Acc:HGNC:16276]	1131.26	917.572	0.302039	38.4559	30.5183	0.333529	10.7477	8.89238	1.20865	0.273391	FALSE	0.0204813	FALSE	0.0436185	TRUE	0.00117822	TRUE	3.38961e-06	2
ENSG00000134070	IRAK2	interleukin 1 receptor associated kinase 2 [Source:HGNC Symbol;Acc:HGNC:6113]	948.519	770.036	0.300751	44.3006	35.1555	0.333574	12.2699	10.1322	1.21099	0.276184	FALSE	0.0559141	FALSE	0.0732299	TRUE	0.00464368	TRUE	3.31649e-06	2
ENSG00000111252	SH2B3	SH2B adaptor protein 3 [Source:HGNC Symbol;Acc:HGNC:29605]	1105.53	898.452	0.299231	31.9456	25.4333	0.328894	9.05368	7.53276	1.20191	0.265326	FALSE	0.0300403	FALSE	0.0384232	TRUE	0.00199711	TRUE	5.01075e-07	2
ENSG00000078401	EDN1	endothelin 1 [Source:HGNC Symbol;Acc:HGNC:3176]	952.249	778.923	0.289858	75.4836	60.2054	0.326271	20.385	16.8299	1.21123	0.276478	FALSE	0.304287	FALSE	0.134117	TRUE	0.00522277	TRUE	0.000101617	2
ENSG00000023445	BIRC3	baculoviral IAP repeat containing 3 [Source:HGNC Symbol;Acc:HGNC:591]	1661.04	1361.15	0.287254	36.1478	28.9828	0.318708	10.1477	8.48174	1.19642	0.258725	FALSE	0.0458304	FALSE	0.0116492	TRUE	0.000127689	TRUE	2.88866e-06	2
ENSG00000170542	SERPINB9	serpin family B member 9 [Source:HGNC Symbol;Acc:HGNC:8955]	1320.4	1085.53	0.282581	51.9995	41.7428	0.316969	14.2735	11.8935	1.20011	0.263169	FALSE	0.0163142	FALSE	0.0252716	TRUE	0.000977941	TRUE	5.19747e-07	2
ENSG00000172183	ISG20	interferon stimulated exonuclease gene 20 [Source:HGNC Symbol;Acc:HGNC:6130]	1116.05	921.263	0.276716	25.1064	20.332	0.304304	7.27398	6.16878	1.17916	0.237758	FALSE	0.101794	FALSE	0.0944076	TRUE	0.00672191	TRUE	2.64307e-05	2
ENSG00000147003	CLTRN	collectrin, amino acid transport regulator [Source:HGNC Symbol;Acc:HGNC:29437]	1316.47	1094.69	0.266157	133.729	108.208	0.30551	35.5403	29.6642	1.19809	0.260732	FALSE	0.409523	FALSE	0.122661	TRUE	0.00672191	TRUE	0.0014436	2
ENSG00000185022	MAFF	MAF bZIP transcription factor F [Source:HGNC Symbol;Acc:HGNC:6780]	1200.98	1001.81	0.261597	35.0182	28.5713	0.293538	9.8537	8.37174	1.17702	0.235137	FALSE	0.0841454	FALSE	0.0878019	TRUE	0.00816886	TRUE	1.55452e-05	2
ENSG00000130962	PRRG1	proline rich and Gla domain 1 [Source:HGNC Symbol;Acc:HGNC:9469]	1646.82	1392.95	0.241533	43.3964	35.8423	0.275911	12.0336	10.3158	1.16652	0.222208	FALSE	0.0458304	FALSE	0.0537727	TRUE	0.00395577	TRUE	1.75446e-05	2
ENSG00000234127	TRIM26	tripartite motif containing 26 [Source:HGNC Symbol;Acc:HGNC:12962]	2047.4	1738.11	0.236268	75.4221	62.3848	0.273793	20.3693	17.4124	1.16982	0.226283	FALSE	0.156186	FALSE	0.0390291	TRUE	0.00101114	TRUE	0.000169571	2
ENSG00000116285	ERRFI1	ERBB receptor feedback inhibitor 1 [Source:HGNC Symbol;Acc:HGNC:18185]	2086.26	1773.65	0.234198	80.304	66.5127	0.271841	21.6388	18.5162	1.16864	0.224829	FALSE	0.0163142	FALSE	0.0249149	TRUE	0.000838638	TRUE	5.8114e-06	2
ENSG00000064012	CASP8	caspase 8 [Source:HGNC Symbol;Acc:HGNC:1509]	1781.87	1515.95	0.233173	40.1426	33.3556	0.267203	11.1868	9.65094	1.15914	0.213054	FALSE	0.0458304	FALSE	0.0532753	TRUE	0.00393216	TRUE	2.32628e-05	2
ENSG00000164211	STARD4	StAR related lipid transfer domain containing 4 [Source:HGNC Symbol;Acc:HGNC:18058]	1677.99	1428.21	0.232525	47.9621	39.8438	0.267541	13.2227	11.3857	1.16135	0.215799	FALSE	0.0458304	FALSE	0.0540179	TRUE	0.00405217	TRUE	1.1224e-05	2
ENSG00000112715	VEGFA	vascular endothelial growth factor A [Source:HGNC Symbol;Acc:HGNC:12680]	5124.73	4371.08	0.229486	57.522	47.8537	0.265484	15.7099	13.5274	1.16134	0.215789	FALSE	0.0847581	FALSE	0.238703	TRUE	5.51525e-10	TRUE	0.000130631	2
ENSG00000002549	LAP3	leucine aminopeptidase 3 [Source:HGNC Symbol;Acc:HGNC:18449]	2142.13	1830.63	0.226708	91.0408	75.7709	0.264871	24.4351	20.9915	1.16405	0.219151	FALSE	0.0282487	FALSE	0.033048	TRUE	0.00114784	TRUE	4.16749e-05	2
ENSG00000128422	KRT17	keratin 17 [Source:HGNC Symbol;Acc:HGNC:6427]	2914.38	2491.26	0.226317	183.776	152.865	0.265693	48.5725	41.6044	1.16748	0.223404	FALSE	0.115266	FALSE	0.0109904	TRUE	1.70628e-05	TRUE	9.57316e-05	2
ENSG00000079385	CEACAM1	CEA cell adhesion molecule 1 [Source:HGNC Symbol;Acc:HGNC:1814]	2510.36	2154.81	0.220329	73.3112	61.3088	0.257939	19.8198	17.1247	1.15738	0.210857	FALSE	0.0726335	FALSE	0.0232682	TRUE	0.000624716	TRUE	3.74671e-05	2
ENSG00000176597	B3GNT5	UDP-GlcNAc:betaGal beta-1,3-N-acetylglucosaminyltransferase 5 [Source:HGNC Symbol;Acc:HGNC:15684]	1870.12	1611.24	0.214967	37.5486	31.6009	0.248791	10.5126	9.18179	1.14494	0.195274	FALSE	0.0650197	FALSE	0.0762765	TRUE	0.00635631	TRUE	6.42558e-05	2
ENSG00000100311	PDGFB	platelet derived growth factor subunit B [Source:HGNC Symbol;Acc:HGNC:8800]	2382.2	2061.16	0.208835	101.786	85.7438	0.247433	27.2302	23.6581	1.15099	0.202877	FALSE	0.0276029	FALSE	0.0365616	TRUE	0.00155469	TRUE	1.19049e-05	2
ENSG00000163659	TIPARP	TCDD inducible poly(ADP-ribose) polymerase [Source:HGNC Symbol;Acc:HGNC:23696]	2913.3	2535.29	0.200506	92.8356	78.6657	0.238942	24.9013	21.7656	1.14407	0.19417	FALSE	0.0163142	FALSE	0.0156172	TRUE	0.00060649	TRUE	1.74137e-06	2
ENSG00000174574	AKIRIN1	akirin 1 [Source:HGNC Symbol;Acc:HGNC:25744]	2528.48	2218.52	0.188676	147.763	126.15	0.228145	39.1993	34.4614	1.13748	0.185847	FALSE	0.183333	FALSE	0.0851687	TRUE	0.00480953	TRUE	0.000657181	2
ENSG00000002587	HS3ST1	heparan sulfate-glucosamine 3-sulfotransferase 1 [Source:HGNC Symbol;Acc:HGNC:5194]	3416.61	3002.79	0.186262	67.5819	57.8592	0.22409	18.3286	16.2024	1.13123	0.17789	FALSE	0.137544	FALSE	0.0338793	TRUE	0.000913883	TRUE	0.000442128	2
ENSG00000134954	ETS1	ETS proto-oncogene 1, transcription factor [Source:HGNC Symbol;Acc:HGNC:3488]	3172.91	2805.09	0.177758	71.6177	61.6842	0.215416	19.3803	17.2253	1.12511	0.170066	FALSE	0.634197	FALSE	0.0966086	TRUE	0.00114481	TRUE	0.00635787	2
ENSG00000145715	RASA1	RAS p21 protein activator 1 [Source:HGNC Symbol;Acc:HGNC:9871]	3776.59	3341.68	0.176512	115.858	99.7714	0.215656	30.8949	27.4085	1.1272	0.172742	FALSE	0.0957924	FALSE	0.0317635	TRUE	0.000523304	TRUE	0.000585456	2
ENSG00000067064	IDI1	isopentenyl-diphosphate delta isomerase 1 [Source:HGNC Symbol;Acc:HGNC:5387]	3584.35	3175.95	0.174525	159.931	137.848	0.214364	42.3636	37.5893	1.12701	0.172505	FALSE	0.0359979	FALSE	0.0252618	TRUE	0.00127476	TRUE	1.18701e-05	2
ENSG00000278709	NKILA	NF-kappaB interacting lncRNA [Source:HGNC Symbol;Acc:HGNC:51599]	2920.85	2599.5	0.168155	179.89	155.74	0.207978	47.5598	42.3731	1.12241	0.166596	FALSE	0.187179	FALSE	0.127742	TRUE	0.00672191	TRUE	0.00159684	2
ENSG00000177606	JUN	Jun proto-oncogene, AP-1 transcription factor subunit [Source:HGNC Symbol;Acc:HGNC:6204]	3047.18	2716.98	0.165471	137.978	119.696	0.205054	36.6498	32.7361	1.11956	0.162926	FALSE	0.142191	FALSE	0.112554	TRUE	0.0077459	TRUE	0.0006452	2
ENSG00000169871	TRIM56	tripartite motif containing 56 [Source:HGNC Symbol;Acc:HGNC:19028]	3273.55	2921.13	0.164331	47.6244	41.4314	0.200975	13.1345	11.8102	1.11213	0.153328	FALSE	0.0977255	FALSE	0.0727607	TRUE	0.00672191	TRUE	0.000116037	2
ENSG00000189060	H1-0	H1.0 linker histone [Source:HGNC Symbol;Acc:HGNC:4714]	5716.65	5112.57	0.161122	389.205	338.353	0.201999	102.028	91.1985	1.11874	0.161876	FALSE	0.194053	FALSE	0.030334	TRUE	8.15536e-05	TRUE	0.00389618	2
ENSG00000052802	MSMO1	methylsterol monooxygenase 1 [Source:HGNC Symbol;Acc:HGNC:10545]	4136.48	3707.05	0.158131	228.627	199.238	0.198499	60.2423	54.0032	1.11553	0.157734	FALSE	0.0617811	FALSE	0.0374757	TRUE	0.00209873	TRUE	5.55597e-05	2
ENSG00000196352	CD55	CD55 molecule (Cromer blood group) [Source:HGNC Symbol;Acc:HGNC:2665]	3460.85	3107.04	0.155587	99.9118	87.2957	0.194744	26.743	24.073	1.11092	0.15175	FALSE	0.134146	FALSE	0.0894633	TRUE	0.00960139	TRUE	0.000243913	2
ENSG00000115221	ITGB6	integrin subunit beta 6 [Source:HGNC Symbol;Acc:HGNC:6161]	11191.7	10095.6	0.148692	281.18	246.667	0.188931	73.9254	66.6844	1.10859	0.148721	FALSE	0.386877	TRUE	0.00670919	TRUE	2.64681e-11	FALSE	0.0132292	2
ENSG00000112972	HMGCS1	3-hydroxy-3-methylglutaryl-CoA synthase 1 [Source:HGNC Symbol;Acc:HGNC:5007]	6754.2	6108.93	0.144865	229.629	201.94	0.18538	60.5026	54.7254	1.10557	0.144787	FALSE	0.0294888	FALSE	0.0139833	TRUE	8.63876e-05	TRUE	0.00037345	2
ENSG00000164054	SHISA5	shisa family member 5 [Source:HGNC Symbol;Acc:HGNC:30376]	6150.19	5564.79	0.144302	210.868	185.542	0.184595	55.621	50.3411	1.10488	0.143891	FALSE	0.0316165	FALSE	0.0139833	TRUE	0.000160553	TRUE	2.74264e-05	2
ENSG00000185650	ZFP36L1	ZFP36 ring finger protein like 1 [Source:HGNC Symbol;Acc:HGNC:1107]	5038.74	4573.22	0.139851	156.419	138.074	0.179971	41.4483	37.6496	1.1009	0.13868	FALSE	0.117781	FALSE	0.0697387	TRUE	0.00363924	TRUE	0.00086581	2
ENSG00000073921	PICALM	phosphatidylinositol binding clathrin assembly protein [Source:HGNC Symbol;Acc:HGNC:15514]	5174.74	4700.9	0.13855	142.184	125.64	0.178461	37.7457	34.3251	1.09965	0.137047	FALSE	0.100692	FALSE	0.0607775	TRUE	0.00248315	TRUE	0.00119159	2
ENSG00000186480	INSIG1	insulin induced gene 1 [Source:HGNC Symbol;Acc:HGNC:6083]	7833.57	7156.35	0.130447	342.571	304.259	0.171106	89.9004	82.0826	1.09524	0.131252	FALSE	0.0400331	FALSE	0.0176488	TRUE	5.6823e-05	TRUE	0.000501333	2
ENSG00000155629	PIK3AP1	phosphoinositide-3-kinase adaptor protein 1 [Source:HGNC Symbol;Acc:HGNC:30034]	6949.27	6372.53	0.124995	195.356	174.184	0.165487	51.5823	47.3044	1.09044	0.124904	FALSE	0.142191	FALSE	0.0711294	TRUE	0.00149175	TRUE	0.00650691	2
ENSG00000131016	AKAP12	A-kinase anchoring protein 12 [Source:HGNC Symbol;Acc:HGNC:370]	9859.93	9065.27	0.121227	180.526	161.421	0.161377	47.7256	43.8919	1.08734	0.120809	FALSE	0.0971752	FALSE	0.0252618	TRUE	5.34353e-06	TRUE	0.00620476	2
ENSG00000099810	MTAP	methylthioadenosine phosphorylase [Source:HGNC Symbol;Acc:HGNC:7413]	8045.52	7398.82	0.120891	88.6024	79.2919	0.160173	23.8001	21.933	1.08513	0.117866	FALSE	0.0906173	FALSE	0.0364618	TRUE	0.000256693	TRUE	0.00146761	2
ENSG00000145623	OSMR	oncostatin M receptor [Source:HGNC Symbol;Acc:HGNC:8507]	6348.63	5838.97	0.120731	141.845	126.887	0.160776	37.6567	34.6585	1.08651	0.119698	FALSE	0.194302	FALSE	0.0822258	TRUE	0.00371972	TRUE	0.00102899	2
ENSG00000008513	ST3GAL1	ST3 beta-galactoside alpha-2,3-sialyltransferase 1 [Source:HGNC Symbol;Acc:HGNC:10862]	10123.3	9315.66	0.119947	185.576	166.076	0.160164	49.0398	45.1365	1.08648	0.119661	FALSE	0.0841454	FALSE	0.0218588	TRUE	5.81398e-06	TRUE	0.00470612	2
ENSG00000154127	UBASH3B	ubiquitin associated and SH3 domain containing B [Source:HGNC Symbol;Acc:HGNC:29884]	5676.44	5229.26	0.11838	101.253	90.756	0.157896	27.0927	24.9981	1.08379	0.116082	FALSE	0.265974	FALSE	0.151918	TRUE	0.00972845	TRUE	0.00611941	2
ENSG00000196083	IL1RAP	interleukin 1 receptor accessory protein [Source:HGNC Symbol;Acc:HGNC:5995]	8317.31	7708.33	0.109698	115.536	104.154	0.149624	30.8093	28.5803	1.07799	0.108342	FALSE	0.243226	FALSE	0.0831345	TRUE	0.00170265	TRUE	0.00490327	2
ENSG00000186591	UBE2H	ubiquitin conjugating enzyme E2 H [Source:HGNC Symbol;Acc:HGNC:12484]	9444.27	8755.77	0.109206	236.154	212.882	0.149672	62.2035	57.6512	1.07896	0.109646	FALSE	0.13071	FALSE	0.064327	TRUE	0.000174262	TRUE	0.00902433	2
ENSG00000110880	CORO1C	coronin 1C [Source:HGNC Symbol;Acc:HGNC:2254]	10936.4	10262.9	0.0917039	267.489	244.031	0.132413	70.3572	65.9795	1.06635	0.092681	FALSE	0.439569	FALSE	0.134948	TRUE	0.00144121	TRUE	0.00996135	2
ENSG00000150991	UBC	ubiquitin C [Source:HGNC Symbol;Acc:HGNC:12468]	34301.6	32573.3	0.0745863	1401.73	1293.67	0.115743	365.556	346.622	1.05462	0.0767295	FALSE	0.446892	FALSE	0.0451235	TRUE	4.24041e-14	TRUE	0.00967441	2
ENSG00000100345	MYH9	myosin heavy chain 9 [Source:HGNC Symbol;Acc:HGNC:7579]	51404.2	54755.3	-0.0911139	914.361	946.407	-0.0496975	238.707	253.774	0.94063	-0.0883006	FALSE	0.0888363	TRUE	0.00660225	TRUE	6.73507e-66	FALSE	0.0397652	2
ENSG00000109971	HSPA8	heat shock protein family A (Hsp70) member 8 [Source:HGNC Symbol;Acc:HGNC:5241]	61336.7	65442	-0.0934661	2014.43	2088.63	-0.0521872	525.03	559.17	0.938944	-0.0908886	FALSE	0.093084	TRUE	0.00266486	TRUE	4.4284e-94	FALSE	0.0465028	2
ENSG00000253729	PRKDC	protein kinase, DNA-activated, catalytic subunit [Source:HGNC Symbol;Acc:HGNC:9413]	7947.11	8601.99	-0.11424	83.0478	87.3015	-0.0720657	22.3534	24.0745	0.92851	-0.107011	FALSE	0.109799	FALSE	0.0560705	TRUE	0.000197631	TRUE	0.00332262	2
ENSG00000164880	INTS1	integrator complex subunit 1 [Source:HGNC Symbol;Acc:HGNC:24555]	5208.77	5665.53	-0.121267	92.4763	97.6957	-0.0792113	24.8081	26.8536	0.923829	-0.114302	FALSE	0.243966	FALSE	0.122661	TRUE	0.00760552	TRUE	0.00317998	2
ENSG00000169045	HNRNPH1	heterogeneous nuclear ribonucleoprotein H1 [Source:HGNC Symbol;Acc:HGNC:5041]	5208.51	5676.78	-0.124202	88.4376	93.6152	-0.0820821	23.7571	25.7626	0.922156	-0.116917	FALSE	0.201082	FALSE	0.105088	TRUE	0.00540453	TRUE	0.00328142	2
ENSG00000089154	GCN1	GCN1 activator of EIF2AK4 [Source:HGNC Symbol;Acc:HGNC:4199]	5749.78	6321.49	-0.136758	95.7947	102.285	-0.094574	25.6708	28.0806	0.91418	-0.12945	FALSE	0.0562957	FALSE	0.042482	TRUE	0.000366817	TRUE	0.00103869	2
ENSG00000277443	MARCKS	myristoylated alanine rich protein kinase C substrate [Source:HGNC Symbol;Acc:HGNC:6759]	3795.73	4189.18	-0.142291	142.31	152.554	-0.100274	37.7761	41.521	0.909806	-0.136369	FALSE	0.297729	FALSE	0.125421	TRUE	0.00569231	TRUE	0.00262542	2
ENSG00000096433	ITPR3	inositol 1,4,5-trisphosphate receptor type 3 [Source:HGNC Symbol;Acc:HGNC:6182]	4529.91	5001.34	-0.142832	74.0417	79.3722	-0.100294	20.0099	21.9544	0.91143	-0.133796	FALSE	0.0811991	FALSE	0.0435496	TRUE	0.00170265	TRUE	0.000121886	2
ENSG00000084774	CAD	carbamoyl-phosphate synthetase 2, aspartate transcarbamylase, and dihydroorotase [Source:HGNC Symbol;Acc:HGNC:1424]	3359.62	3727.64	-0.149964	64.4862	69.4507	-0.106999	17.5222	19.3017	0.907807	-0.139543	FALSE	0.307826	FALSE	0.126283	TRUE	0.0062322	TRUE	0.00209367	2
ENSG00000182095	TNRC18	trinucleotide repeat containing 18 [Source:HGNC Symbol;Acc:HGNC:11962]	4693.24	5219.43	-0.153308	60.4101	65.2079	-0.110255	16.4623	18.1673	0.906154	-0.142172	FALSE	0.0264595	FALSE	0.0218202	TRUE	0.000233594	TRUE	0.000268995	2
ENSG00000165671	NSD1	nuclear receptor binding SET domain protein 1 [Source:HGNC Symbol;Acc:HGNC:14234]	2892.17	3229.39	-0.159113	31.1948	33.7626	-0.114122	8.85847	9.75974	0.907655	-0.139784	FALSE	0.263078	FALSE	0.138145	TRUE	0.00761247	TRUE	0.00428824	2
ENSG00000130787	HIP1R	huntingtin interacting protein 1 related [Source:HGNC Symbol;Acc:HGNC:18415]	3526.19	3958.2	-0.166734	80.0153	87.198	-0.124019	21.5642	24.0468	0.896759	-0.157207	FALSE	0.0366539	FALSE	0.030334	TRUE	0.000997044	TRUE	3.29902e-05	2
ENSG00000172534	HCFC1	host cell factor C1 [Source:HGNC Symbol;Acc:HGNC:4839]	4902.12	5521.7	-0.171707	87.653	95.8382	-0.128797	23.5516	26.3568	0.893568	-0.16235	FALSE	0.131897	FALSE	0.0168472	TRUE	2.71184e-06	TRUE	0.00441921	2
ENSG00000160957	RECQL4	RecQ like helicase 4 [Source:HGNC Symbol;Acc:HGNC:9949]	2724.2	3079.85	-0.177031	103.323	113.453	-0.134928	27.6321	31.0667	0.889445	-0.169023	FALSE	0.441831	FALSE	0.132795	TRUE	0.00730814	TRUE	0.00861195	2
ENSG00000183454	GRIN2A	glutamate ionotropic receptor NMDA type subunit 2A [Source:HGNC Symbol;Acc:HGNC:4585]	2751.89	3127.65	-0.184657	27.2272	29.9652	-0.138243	7.82595	8.74441	0.894966	-0.160096	FALSE	0.239107	FALSE	0.0767951	TRUE	0.000944518	TRUE	0.00622567	2
ENSG00000275342	PRAG1	PEAK1 related, kinase-activating pseudokinase 1 [Source:HGNC Symbol;Acc:HGNC:25438]	2139.14	2442.95	-0.191594	70.4039	78.021	-0.148208	19.063	21.5931	0.882832	-0.17979	FALSE	0.205089	FALSE	0.0955195	TRUE	0.003969	TRUE	0.0012674	2
ENSG00000167548	KMT2D	lysine methyltransferase 2D [Source:HGNC Symbol;Acc:HGNC:7133]	1923.62	2208.19	-0.199039	15.9456	17.6754	-0.148589	4.8899	5.45853	0.895828	-0.158707	FALSE	0.0841454	FALSE	0.0739099	TRUE	0.00733846	TRUE	6.74952e-05	2
ENSG00000114270	COL7A1	collagen type VII alpha 1 chain [Source:HGNC Symbol;Acc:HGNC:2214]	1653.34	1968.36	-0.251611	24.7528	28.4932	-0.203027	7.18261	8.35091	0.8601	-0.217424	FALSE	0.596546	FALSE	0.0435496	TRUE	0.00060649	TRUE	0.000714493	2
ENSG00000140450	ARRDC4	arrestin domain containing 4 [Source:HGNC Symbol;Acc:HGNC:28087]	908.524	1103.46	-0.280443	36.4726	42.8806	-0.233512	10.2327	12.1976	0.838911	-0.253411	FALSE	0.0584199	FALSE	0.0774821	TRUE	0.00482559	TRUE	8.59295e-06	2
ENSG00000112983	BRD8	bromodomain containing 8 [Source:HGNC Symbol;Acc:HGNC:19874]	793.412	965.172	-0.282716	18.9032	22.1689	-0.22991	5.65935	6.65996	0.849758	-0.234877	FALSE	0.0923285	FALSE	0.111459	TRUE	0.00866315	TRUE	1.02478e-05	2
ENSG00000099260	PALMD	palmdelphin [Source:HGNC Symbol;Acc:HGNC:15846]	714.034	879.87	-0.301299	14.7677	17.493	-0.244333	4.58322	5.40977	0.847212	-0.239205	FALSE	0.0916666	FALSE	0.103561	TRUE	0.008231	TRUE	1.00242e-05	2
ENSG00000185477	GPRIN3	GPRIN family member 3 [Source:HGNC Symbol;Acc:HGNC:27733]	640.713	800.115	-0.320528	7.69643	9.12944	-0.246337	2.74293	3.17357	0.864304	-0.210389	FALSE	0.0694568	FALSE	0.0988594	TRUE	0.00548033	TRUE	1.5768e-05	2
ENSG00000088340	FER1L4	fer-1 like family member 4 (pseudogene) [Source:HGNC Symbol;Acc:HGNC:15801]	938.638	1225.8	-0.385085	17.4603	21.904	-0.327121	5.28412	6.58921	0.801936	-0.318442	FALSE	0.0163142	FALSE	0.524848	TRUE	9.66753e-06	TRUE	0.00027289	2
ENSG00000211459	MT-RNR1	mitochondrially encoded 12S rRNA [Source:HGNC Symbol;Acc:HGNC:7470]	9691.34	13093	-0.43403	1618.11	2125.11	-0.39323	421.843	568.938	0.741456	-0.431567	TRUE	0.00308678	FALSE	0.999945	TRUE	3.00447e-77	FALSE	0.0102677	2
ENSG00000251562	MALAT1	metastasis associated lung adenocarcinoma transcript 1 [Source:HGNC Symbol;Acc:HGNC:29665]	5729.16	8070.75	-0.494378	105.151	143.697	-0.450561	28.1062	39.1542	0.717833	-0.478279	TRUE	1.74866e-21	FALSE	0.999945	TRUE	9.98274e-48	FALSE	0.0417171	2
ENSG00000282458	WASH5P	WASP family homolog 5, pseudogene [Source:HGNC Symbol;Acc:HGNC:33884]	421.531	599.33	-0.507713	11.5706	15.6264	-0.433526	3.75151	4.91075	0.763939	-0.388471	FALSE	0.527587	FALSE	0.703602	TRUE	5.93503e-05	TRUE	0.00159684	2
ENSG00000225972	MTND1P23	MT-ND1 pseudogene 23 [Source:HGNC Symbol;Acc:HGNC:42092]	231.075	333.491	-0.529284	99.4561	139.251	-0.485561	26.6236	37.9643	0.701282	-0.511934	FALSE	0.0343794	FALSE	0.060267	TRUE	0.00149237	TRUE	6.92165e-07	2
ENSG00000259583	AC015712.2	novel transcript, antisense to LRRK1 and ALDH1A3	147.534	236.1	-0.678356	4.43536	6.35566	-0.51899	1.89394	2.43196	0.778773	-0.360726	FALSE	0.0249773	FALSE	0.0463657	TRUE	0.000612973	TRUE	6.22572e-07	2
ENSG00000274012	RN7SL2	RNA component of signal recognition particle 7SL2 [Source:HGNC Symbol;Acc:HGNC:23134]	311.508	904.386	-1.53767	165.563	465.889	-1.4926	43.856	125.287	0.350044	-1.51439	FALSE	1	FALSE	0.999945	TRUE	1.81685e-33	TRUE	1.50903e-09	2
ENSG00000135363	LMO2	LIM domain only 2 [Source:HGNC Symbol;Acc:HGNC:6642]	10.1517	1.46887	2.78894	1.46844	1.02326	0.521115	1.12193	1.00622	1.115	0.157046	FALSE	0.740646	FALSE	1	FALSE	0.0406338	TRUE	0.00360484	1
ENSG00000225886	AL445490.1	novel transcript, antisense to IFI6	20.3972	4.46548	2.19148	2.8682	1.32435	1.11486	1.48649	1.08672	1.36787	0.451934	FALSE	0.297729	FALSE	1	FALSE	0.0668031	TRUE	0.000235794	1
ENSG00000010030	ETV7	ETS variant transcription factor 7 [Source:HGNC Symbol;Acc:HGNC:18160]	29.2316	8.85839	1.72241	2.89331	1.51253	0.935761	1.49271	1.13704	1.31281	0.392653	FALSE	0.289578	FALSE	1	FALSE	0.0365985	TRUE	0.00019834	1
ENSG00000101342	TLDC2	TBC/LysM-associated domain containing 2 [Source:HGNC Symbol;Acc:HGNC:16112]	25.3735	8.11439	1.64477	2.52136	1.43101	0.817167	1.39573	1.11524	1.2515	0.323663	FALSE	0.797264	FALSE	1	FALSE	0.191012	TRUE	0.00293926	1
ENSG00000133106	EPSTI1	epithelial stromal interaction 1 [Source:HGNC Symbol;Acc:HGNC:16465]	115.208	64.7544	0.831188	4.69044	3.0023	0.643656	1.9607	1.53535	1.27704	0.352805	FALSE	0.16651	FALSE	0.213869	FALSE	0.017241	TRUE	7.00863e-05	1
ENSG00000152689	RASGRP3	RAS guanyl releasing protein 3 [Source:HGNC Symbol;Acc:HGNC:14545]	227.617	154.235	0.561481	4.24471	3.13187	0.438642	1.84446	1.57	1.17481	0.232433	FALSE	0.192229	FALSE	0.191934	FALSE	0.017241	TRUE	4.51416e-05	1
ENSG00000154146	NRGN	neurogranin [Source:HGNC Symbol;Acc:HGNC:8000]	135.159	91.8971	0.556563	17.3163	11.7399	0.560703	5.24625	3.87153	1.35509	0.438385	FALSE	0.988241	FALSE	0.717262	FALSE	0.22871	TRUE	0.00791064	1
ENSG00000184898	RBM43	RNA binding motif protein 43 [Source:HGNC Symbol;Acc:HGNC:24790]	284.774	203.393	0.485545	10.5773	7.63599	0.470083	3.49247	2.77425	1.25889	0.33215	FALSE	0.259017	FALSE	0.259236	FALSE	0.0252948	TRUE	0.000168859	1
ENSG00000172548	NIPAL4	NIPA like domain containing 4 [Source:HGNC Symbol;Acc:HGNC:28018]	249.908	178.747	0.483474	10.4161	7.53445	0.467242	3.45061	2.74712	1.25608	0.328929	FALSE	0.358262	FALSE	0.317132	FALSE	0.0435538	TRUE	0.00029659	1
ENSG00000155158	TTC39B	tetratricopeptide repeat domain 39B [Source:HGNC Symbol;Acc:HGNC:23704]	265.612	191.132	0.474752	4.45053	3.40867	0.384765	1.89801	1.644	1.15451	0.207275	FALSE	0.384928	FALSE	0.344459	FALSE	0.0443658	TRUE	0.000585456	1
ENSG00000112149	CD83	CD83 molecule [Source:HGNC Symbol;Acc:HGNC:1703]	262.988	194.841	0.432696	17.5785	12.9237	0.443799	5.31523	4.18805	1.26914	0.343853	FALSE	0.498682	FALSE	0.487781	FALSE	0.0771358	TRUE	0.00169464	1
ENSG00000168310	IRF2	interferon regulatory factor 2 [Source:HGNC Symbol;Acc:HGNC:6117]	287.633	214.421	0.423779	15.6462	11.5945	0.432371	4.81136	3.83264	1.25536	0.328106	FALSE	0.569294	FALSE	0.486079	FALSE	0.0940284	TRUE	0.00261944	1
ENSG00000152457	DCLRE1C	DNA cross-link repair 1C [Source:HGNC Symbol;Acc:HGNC:17642]	417.25	320.414	0.380975	11.4739	8.80895	0.381317	3.72599	3.08786	1.20666	0.271015	FALSE	0.592602	FALSE	0.334423	FALSE	0.0365985	TRUE	0.000912898	1
ENSG00000133874	RNF122	ring finger protein 122 [Source:HGNC Symbol;Acc:HGNC:21147]	315.076	244.082	0.368335	27.7655	21.1305	0.393968	7.96582	6.3823	1.24811	0.319748	FALSE	0.782783	FALSE	0.611941	FALSE	0.154601	TRUE	0.00415256	1
ENSG00000179627	ZBTB42	zinc finger and BTB domain containing 42 [Source:HGNC Symbol;Acc:HGNC:32550]	437.601	339.678	0.365449	18.7987	14.4146	0.3831	5.63214	4.58666	1.22794	0.29624	FALSE	0.378041	FALSE	0.32922	FALSE	0.0461837	TRUE	0.000537854	1
ENSG00000196247	ZNF107	zinc finger protein 107 [Source:HGNC Symbol;Acc:HGNC:12887]	501.334	391.975	0.355011	12.1236	9.44472	0.360241	3.89461	3.25787	1.19545	0.257549	FALSE	0.726926	FALSE	0.327527	FALSE	0.0414292	TRUE	0.00293926	1
ENSG00000212724	KRTAP2-3	keratin associated protein 2-3 [Source:HGNC Symbol;Acc:HGNC:18906]	415.779	325.53	0.353027	76.452	58.3706	0.389313	20.638	16.3392	1.2631	0.33697	FALSE	0.471145	FALSE	0.406983	FALSE	0.06934	TRUE	0.000893522	1
ENSG00000122641	INHBA	inhibin subunit beta A [Source:HGNC Symbol;Acc:HGNC:6066]	727.031	585.327	0.312775	14.9195	11.8888	0.32759	4.62289	3.91136	1.18191	0.241124	FALSE	0.119975	FALSE	0.158368	FALSE	0.0118517	TRUE	3.64975e-05	1
ENSG00000166741	NNMT	nicotinamide N-methyltransferase [Source:HGNC Symbol;Acc:HGNC:7861]	654.477	528.545	0.308316	36.6348	28.9569	0.339306	10.2745	8.47486	1.21236	0.277813	FALSE	0.253761	FALSE	0.239674	FALSE	0.031093	TRUE	0.000110566	1
ENSG00000165806	CASP7	caspase 7 [Source:HGNC Symbol;Acc:HGNC:1508]	725.292	592.778	0.291069	33.6844	26.9458	0.322021	9.50586	7.93712	1.19765	0.260201	FALSE	0.334407	FALSE	0.303505	FALSE	0.0459045	TRUE	0.000851914	1
ENSG00000105559	PLEKHA4	pleckstrin homology domain containing A4 [Source:HGNC Symbol;Acc:HGNC:14339]	684.743	561.008	0.287543	29.2621	23.4961	0.316611	8.35561	7.01481	1.19114	0.252342	FALSE	0.341825	FALSE	0.303505	FALSE	0.0475755	TRUE	0.000272172	1
ENSG00000144655	CSRNP1	cysteine and serine rich nuclear protein 1 [Source:HGNC Symbol;Acc:HGNC:14300]	588.275	488.936	0.266843	30.0887	24.4857	0.297285	8.57035	7.27939	1.17734	0.235536	FALSE	0.800977	FALSE	0.624066	FALSE	0.17992	TRUE	0.00475413	1
ENSG00000165949	IFI27	interferon alpha inducible protein 27 [Source:HGNC Symbol;Acc:HGNC:5397]	813.128	677.264	0.263764	32.1791	26.2269	0.295077	9.11394	7.74493	1.17676	0.234822	FALSE	0.681672	FALSE	0.377758	FALSE	0.0708257	TRUE	0.00250551	1
ENSG00000134470	IL15RA	interleukin 15 receptor subunit alpha [Source:HGNC Symbol;Acc:HGNC:5978]	641.702	534.844	0.262785	29.0636	23.7224	0.292963	8.30407	7.07529	1.17367	0.23103	FALSE	0.726926	FALSE	0.582198	FALSE	0.150561	TRUE	0.00468244	1
ENSG00000112763	BTN2A1	butyrophilin subfamily 2 member A1 [Source:HGNC Symbol;Acc:HGNC:1136]	738.371	617.78	0.257253	31.99	26.1984	0.288142	9.06612	7.73737	1.17173	0.228642	FALSE	0.428286	FALSE	0.489439	FALSE	0.0724146	TRUE	0.00471428	1
ENSG00000126368	NR1D1	nuclear receptor subfamily 1 group D member 1 [Source:HGNC Symbol;Acc:HGNC:7962]	988.372	830.712	0.250707	57.6933	47.3091	0.286286	15.756	13.3818	1.17742	0.23563	FALSE	0.198628	FALSE	0.268575	FALSE	0.0264989	TRUE	0.000676122	1
ENSG00000154764	WNT7A	Wnt family member 7A [Source:HGNC Symbol;Acc:HGNC:12786]	692.565	583.747	0.246605	25.0372	20.6881	0.275272	7.2565	6.26402	1.15844	0.212184	FALSE	0.677714	FALSE	0.626152	FALSE	0.151645	TRUE	0.00835507	1
ENSG00000104765	BNIP3L	BCL2 interacting protein 3 like [Source:HGNC Symbol;Acc:HGNC:1085]	1339.24	1150.51	0.219142	50.4595	42.2874	0.254898	13.8725	12.039	1.15229	0.204504	FALSE	0.243315	FALSE	0.206903	FALSE	0.0361304	TRUE	0.000323254	1
ENSG00000075461	CACNG4	calcium voltage-gated channel auxiliary subunit gamma 4 [Source:HGNC Symbol;Acc:HGNC:1408]	871.435	749.019	0.218392	41.9898	35.2384	0.252891	11.6686	10.1544	1.14911	0.200523	FALSE	0.70497	FALSE	0.626152	FALSE	0.161641	TRUE	0.00692174	1
ENSG00000272886	DCP1A	decapping mRNA 1A [Source:HGNC Symbol;Acc:HGNC:18714]	1231.22	1062.27	0.212948	32.9631	27.7942	0.246064	9.31857	8.16399	1.14142	0.190834	FALSE	0.425228	FALSE	0.327204	FALSE	0.0772049	TRUE	0.00120503	1
ENSG00000090339	ICAM1	intercellular adhesion molecule 1 [Source:HGNC Symbol;Acc:HGNC:5344]	1234.27	1065.76	0.21177	53.9673	45.4416	0.248073	14.786	12.8823	1.14777	0.198836	FALSE	0.404647	FALSE	0.354418	FALSE	0.0731907	TRUE	0.00250551	1
ENSG00000178685	PARP10	poly(ADP-ribose) polymerase family member 10 [Source:HGNC Symbol;Acc:HGNC:25895]	1549.3	1339.16	0.210291	41.8552	35.3108	0.245299	11.6326	10.1737	1.1434	0.193334	FALSE	0.242411	FALSE	0.202973	FALSE	0.0349749	TRUE	0.000585456	1
ENSG00000116863	ADPRHL2	ADP-ribosylhydrolase like 2 [Source:HGNC Symbol;Acc:HGNC:21304]	1139.8	986.851	0.207878	109.691	92.4385	0.246876	29.2864	25.4481	1.15083	0.202675	FALSE	0.557827	FALSE	0.489439	FALSE	0.117331	TRUE	0.00475572	1
ENSG00000204569	PPP1R10	protein phosphatase 1 regulatory subunit 10 [Source:HGNC Symbol;Acc:HGNC:9284]	1212.84	1053.14	0.203685	37.9916	32.2116	0.2381	10.6273	9.34509	1.1372	0.18549	FALSE	0.527658	FALSE	0.414414	FALSE	0.107731	TRUE	0.00245721	1
ENSG00000152242	C18orf25	chromosome 18 open reading frame 25 [Source:HGNC Symbol;Acc:HGNC:28172]	2005.03	1743.3	0.201801	34.3159	29.1457	0.235596	9.67045	8.52533	1.13432	0.181827	FALSE	0.119975	FALSE	0.112554	FALSE	0.0137252	TRUE	0.000239801	1
ENSG00000073712	FERMT2	fermitin family member 2 [Source:HGNC Symbol;Acc:HGNC:15767]	1291.79	1124.31	0.200338	25.1483	21.4195	0.231537	7.28438	6.45958	1.12769	0.173365	FALSE	0.952449	FALSE	0.480612	FALSE	0.128215	TRUE	0.00902433	1
ENSG00000070404	FSTL3	follistatin like 3 [Source:HGNC Symbol;Acc:HGNC:3973]	1659.29	1444.91	0.199585	87.0521	73.8351	0.237573	23.3982	20.474	1.14282	0.192601	FALSE	0.554501	FALSE	0.284271	FALSE	0.0238384	TRUE	0.00835507	1
ENSG00000139350	NEDD1	NEDD1 gamma-tubulin ring complex targeting factor [Source:HGNC Symbol;Acc:HGNC:7723]	1331.1	1159.69	0.198888	48.4397	41.1621	0.234872	13.3469	11.7382	1.13705	0.185293	FALSE	0.460655	FALSE	0.355946	FALSE	0.0896982	TRUE	0.00200268	1
ENSG00000153879	CEBPG	CCAAT enhancer binding protein gamma [Source:HGNC Symbol;Acc:HGNC:1837]	1713.67	1494.63	0.197295	62.8138	53.3798	0.234789	17.0867	15.0048	1.13875	0.187447	FALSE	0.558765	FALSE	0.2651	FALSE	0.0476518	TRUE	0.00311055	1
ENSG00000170340	B3GNT2	UDP-GlcNAc:betaGal beta-1,3-N-acetylglucosaminyltransferase 2 [Source:HGNC Symbol;Acc:HGNC:15629]	1404.28	1227.45	0.194173	79.0748	67.3152	0.232286	21.3201	18.7308	1.13824	0.186806	FALSE	0.452619	FALSE	0.351793	FALSE	0.0885503	TRUE	0.00213106	1
ENSG00000104689	TNFRSF10A	TNF receptor superfamily member 10a [Source:HGNC Symbol;Acc:HGNC:11904]	2150.69	1881.3	0.19307	116.951	99.5642	0.232206	31.1785	27.3531	1.13985	0.188845	FALSE	0.112928	FALSE	0.103561	FALSE	0.0120742	TRUE	0.000205217	1
ENSG00000105287	PRKD2	protein kinase D2 [Source:HGNC Symbol;Acc:HGNC:17293]	1990.22	1742.26	0.191966	59.148	50.461	0.229159	16.133	14.2244	1.13418	0.181644	FALSE	0.194302	FALSE	0.165874	FALSE	0.0258292	TRUE	0.000585456	1
ENSG00000087074	PPP1R15A	protein phosphatase 1 regulatory subunit 15A [Source:HGNC Symbol;Acc:HGNC:14375]	1672.77	1468.57	0.187823	87.0455	74.4001	0.226466	23.3933	20.625	1.13422	0.181697	FALSE	0.400493	FALSE	0.312666	FALSE	0.0727754	TRUE	0.00250551	1
ENSG00000129116	PALLD	palladin, cytoskeletal associated protein [Source:HGNC Symbol;Acc:HGNC:17068]	1873.15	1645.27	0.187142	30.4635	26.1499	0.220276	8.66846	7.72436	1.12222	0.16636	FALSE	0.230115	FALSE	0.204512	FALSE	0.0333612	TRUE	0.000709685	1
ENSG00000086065	CHMP5	charged multivesicular body protein 5 [Source:HGNC Symbol;Acc:HGNC:26942]	1497.72	1317.66	0.184787	100.684	86.2251	0.223651	26.9442	23.7867	1.13274	0.179816	FALSE	0.496137	FALSE	0.387155	FALSE	0.100394	TRUE	0.00312581	1
ENSG00000117226	GBP3	guanylate binding protein 3 [Source:HGNC Symbol;Acc:HGNC:4184]	2399.42	2113.38	0.183133	89.8484	77.0478	0.221739	24.1239	21.333	1.13083	0.17738	FALSE	0.11919	FALSE	0.0953311	FALSE	0.0121497	TRUE	0.000110566	1
ENSG00000173334	TRIB1	tribbles pseudokinase 1 [Source:HGNC Symbol;Acc:HGNC:16891]	1876.09	1654.03	0.181738	73.1231	62.7946	0.219687	19.772	17.5221	1.12841	0.174288	FALSE	0.289005	FALSE	0.27923	FALSE	0.0467397	TRUE	0.0038677	1
ENSG00000136848	DAB2IP	DAB2 interacting protein [Source:HGNC Symbol;Acc:HGNC:17294]	1980.8	1751.32	0.177643	38.4815	33.204	0.212807	10.7551	9.61042	1.1191	0.162345	FALSE	0.297729	FALSE	0.235819	FALSE	0.0466267	TRUE	0.00096981	1
ENSG00000121966	CXCR4	C-X-C motif chemokine receptor 4 [Source:HGNC Symbol;Acc:HGNC:2561]	1661.29	1474.22	0.172359	119.825	103.48	0.211573	31.9269	28.4004	1.12417	0.168864	FALSE	0.498682	FALSE	0.46216	FALSE	0.103775	TRUE	0.00813952	1
ENSG00000103966	EHD4	EH domain containing 4 [Source:HGNC Symbol;Acc:HGNC:3245]	2094.77	1872.14	0.162098	43.2992	37.739	0.198284	12.0091	10.8229	1.1096	0.150034	FALSE	0.431565	FALSE	0.333668	FALSE	0.0790905	TRUE	0.00365949	1
ENSG00000113356	POLR3G	RNA polymerase III subunit G [Source:HGNC Symbol;Acc:HGNC:30075]	2152.64	1928.5	0.158629	86.2158	75.1932	0.19735	23.1791	20.8371	1.11239	0.153666	FALSE	0.452489	FALSE	0.351793	FALSE	0.0848792	TRUE	0.00482849	1
ENSG00000144136	SLC20A1	solute carrier family 20 member 1 [Source:HGNC Symbol;Acc:HGNC:10946]	4748.12	4278.42	0.150279	136.473	119.641	0.189898	36.2614	32.7211	1.10819	0.148211	FALSE	0.498682	FALSE	0.114456	TRUE	0.00103384	FALSE	0.0368437	1
ENSG00000111145	ELK3	ETS transcription factor ELK3 [Source:HGNC Symbol;Acc:HGNC:3325]	2646.2	2386.32	0.149136	91.589	80.3891	0.188174	24.5771	22.2263	1.10577	0.145045	FALSE	0.418432	FALSE	0.285655	FALSE	0.0677904	TRUE	0.00293926	1
ENSG00000143753	DEGS1	delta 4-desaturase, sphingolipid 1 [Source:HGNC Symbol;Acc:HGNC:13709]	3661.15	3308.77	0.146	232.668	204.458	0.186468	61.2933	55.3986	1.10641	0.14588	FALSE	0.216803	FALSE	0.130687	FALSE	0.0177732	TRUE	0.000831778	1
ENSG00000129657	SEC14L1	SEC14 like lipid binding 1 [Source:HGNC Symbol;Acc:HGNC:10698]	2507.95	2268.96	0.144476	37.7816	33.3356	0.18062	10.5726	9.64559	1.09611	0.132386	FALSE	0.630296	FALSE	0.414414	FALSE	0.132019	TRUE	0.00883651	1
ENSG00000034152	MAP2K3	mitogen-activated protein kinase kinase 3 [Source:HGNC Symbol;Acc:HGNC:6843]	2627.73	2380.92	0.142295	111.525	98.3187	0.181834	29.7659	27.0202	1.10162	0.139622	FALSE	0.569294	FALSE	0.378497	FALSE	0.109578	TRUE	0.00693064	1
ENSG00000135318	NT5E	5'-nucleotidase ecto [Source:HGNC Symbol;Acc:HGNC:8021]	8643.02	7869.74	0.13522	304.442	269.555	0.175584	79.9788	72.8041	1.09855	0.135596	FALSE	0.740413	FALSE	0.0382889	TRUE	1.06019e-06	FALSE	0.0239865	1
ENSG00000139146	SINHCAF	SIN3-HDAC complex associated factor [Source:HGNC Symbol;Acc:HGNC:30702]	2911.35	2652.39	0.134395	81.5976	72.3587	0.17336	21.9765	20.0793	1.09449	0.130252	FALSE	0.592602	FALSE	0.395912	FALSE	0.109434	TRUE	0.00828984	1
ENSG00000115875	SRSF7	serine and arginine rich splicing factor 7 [Source:HGNC Symbol;Acc:HGNC:10789]	3742.42	3413.95	0.132529	148.233	131.519	0.172591	39.3193	35.8969	1.09534	0.131377	FALSE	0.403839	FALSE	0.242491	FALSE	0.0455644	TRUE	0.00492766	1
ENSG00000105835	NAMPT	nicotinamide phosphoribosyltransferase [Source:HGNC Symbol;Acc:HGNC:30092]	8603.96	7857.71	0.130892	152.328	135.301	0.171008	40.3859	36.9081	1.09423	0.129915	FALSE	0.198628	FALSE	0.0320271	TRUE	2.48487e-05	FALSE	0.0154553	1
ENSG00000067955	CBFB	core-binding factor subunit beta [Source:HGNC Symbol;Acc:HGNC:1539]	3797.39	3471.08	0.129627	147.349	131.008	0.169583	39.0904	35.7604	1.09312	0.128454	FALSE	0.386877	FALSE	0.266823	FALSE	0.043153	TRUE	0.00902433	1
ENSG00000033867	SLC4A7	solute carrier family 4 member 7 [Source:HGNC Symbol;Acc:HGNC:11033]	3449.25	3154.79	0.12874	58.081	51.736	0.166899	15.8561	14.5653	1.08862	0.122501	FALSE	0.538031	FALSE	0.327527	FALSE	0.0801368	TRUE	0.00684387	1
ENSG00000079459	FDFT1	farnesyl-diphosphate farnesyltransferase 1 [Source:HGNC Symbol;Acc:HGNC:3629]	5185.42	4744.56	0.128188	159.653	142.06	0.168437	42.29	38.7153	1.09233	0.127413	FALSE	0.246884	FALSE	0.132947	FALSE	0.0112294	TRUE	0.00441181	1
ENSG00000065911	MTHFD2	methylenetetrahydrofolate dehydrogenase (NADP+ dependent) 2, methenyltetrahydrofolate cyclohydrolase [Source:HGNC Symbol;Acc:HGNC:7434]	4221.92	3863.69	0.127918	138.963	123.7	0.167855	36.9069	33.8065	1.09171	0.126589	FALSE	0.343902	FALSE	0.203674	FALSE	0.0293919	TRUE	0.00306274	1
ENSG00000158470	B4GALT5	beta-1,4-galactosyltransferase 5 [Source:HGNC Symbol;Acc:HGNC:928]	6844.58	6276.94	0.1249	231.702	206.588	0.16551	61.0427	55.9681	1.09067	0.125215	FALSE	0.304287	FALSE	0.078886	TRUE	0.00155288	FALSE	0.0111403	1
ENSG00000163347	CLDN1	claudin 1 [Source:HGNC Symbol;Acc:HGNC:2032]	11118.7	10208.5	0.123206	484.189	432.065	0.164321	126.748	116.254	1.09027	0.124686	FALSE	0.409523	FALSE	0.0463657	TRUE	6.45077e-06	FALSE	0.0373609	1
ENSG00000039560	RAI14	retinoic acid induced 14 [Source:HGNC Symbol;Acc:HGNC:14873]	4210.96	3866.54	0.123109	88.1773	78.7911	0.162374	23.6892	21.7991	1.08671	0.119963	FALSE	0.443387	FALSE	0.259236	FALSE	0.0458072	TRUE	0.00607541	1
ENSG00000151012	SLC7A11	solute carrier family 7 member 11 [Source:HGNC Symbol;Acc:HGNC:11059]	7099.24	6525.97	0.121471	118.151	105.642	0.161447	31.4897	28.9781	1.08667	0.119919	FALSE	0.711955	FALSE	0.152031	TRUE	0.0022485	FALSE	0.067463	1
ENSG00000116679	IVNS1ABP	influenza virus NS1A binding protein [Source:HGNC Symbol;Acc:HGNC:16951]	4517.07	4166.74	0.116468	91.6649	82.2731	0.15595	24.5965	22.73	1.08211	0.113852	FALSE	0.561534	FALSE	0.305842	FALSE	0.0637794	TRUE	0.00989734	1
ENSG00000132470	ITGB4	integrin subunit beta 4 [Source:HGNC Symbol;Acc:HGNC:6158]	11585.7	10696.2	0.115245	273.773	245.72	0.155966	71.9895	66.4311	1.08367	0.115928	FALSE	0.297729	FALSE	0.038707	TRUE	5.99162e-06	FALSE	0.0120205	1
ENSG00000167553	TUBA1C	tubulin alpha 1c [Source:HGNC Symbol;Acc:HGNC:20768]	7938.57	7333.05	0.114465	273.825	245.975	0.154743	72.0078	66.4999	1.08283	0.114802	FALSE	0.92522	FALSE	0.999945	TRUE	7.33464e-05	FALSE	0.485364	1
ENSG00000071054	MAP4K4	mitogen-activated protein kinase kinase kinase kinase 4 [Source:HGNC Symbol;Acc:HGNC:6866]	8580.6	8010.12	0.0992534	115.173	104.583	0.139146	30.7158	28.6951	1.07042	0.0981777	FALSE	0.374414	FALSE	0.195377	TRUE	0.00393216	FALSE	0.0462246	1
ENSG00000127824	TUBA4A	tubulin alpha 4a [Source:HGNC Symbol;Acc:HGNC:12407]	9322.37	8708.76	0.0982301	364.748	331.261	0.138932	95.6718	89.3024	1.07132	0.0993946	FALSE	0.483617	FALSE	0.195377	TRUE	0.00117822	FALSE	0.0476101	1
ENSG00000067167	TRAM1	translocation associated membrane protein 1 [Source:HGNC Symbol;Acc:HGNC:20568]	15066.2	14078.1	0.097863	619.352	562.519	0.138856	161.938	151.134	1.07149	0.0996159	FALSE	0.16027	FALSE	0.0525411	TRUE	2.05063e-06	FALSE	0.0429076	1
ENSG00000100644	HIF1A	hypoxia inducible factor 1 subunit alpha [Source:HGNC Symbol;Acc:HGNC:4910]	14328.6	13393.8	0.0973273	443.754	403.199	0.138265	116.233	108.536	1.07092	0.0988489	FALSE	0.199298	FALSE	0.0484816	TRUE	9.20931e-06	FALSE	0.0213399	1
ENSG00000125398	SOX9	SRY-box transcription factor 9 [Source:HGNC Symbol;Acc:HGNC:11204]	9330.93	8726.03	0.0966965	378.454	343.997	0.137722	99.2324	92.7074	1.07038	0.0981271	FALSE	1	FALSE	0.284271	TRUE	0.00784429	FALSE	0.109996	1
ENSG00000156976	EIF4A2	eukaryotic translation initiation factor 4A2 [Source:HGNC Symbol;Acc:HGNC:3284]	13359.8	12528.1	0.0927315	347.712	317.001	0.133409	91.2379	85.4896	1.06724	0.0938848	FALSE	0.678507	FALSE	0.166329	TRUE	1.72451e-05	FALSE	0.098836	1
ENSG00000165732	DDX21	DExD-box helicase 21 [Source:HGNC Symbol;Acc:HGNC:2744]	16578.3	15554.7	0.0919522	526.652	480.28	0.132973	137.808	129.145	1.06708	0.0936645	FALSE	0.258535	FALSE	0.0537727	TRUE	3.17311e-06	FALSE	0.0283348	1
ENSG00000019505	SYT13	synaptotagmin 13 [Source:HGNC Symbol;Acc:HGNC:14962]	8882.12	8340.5	0.0907695	261.616	238.85	0.131344	68.8316	64.5943	1.0656	0.0916653	FALSE	1	FALSE	0.349811	TRUE	0.00763446	FALSE	0.146903	1
ENSG00000146648	EGFR	epidermal growth factor receptor [Source:HGNC Symbol;Acc:HGNC:3236]	10928.8	10295.7	0.086092	139.925	128.184	0.126432	37.157	35.0053	1.06147	0.0860614	FALSE	0.693414	FALSE	0.259236	TRUE	0.00612073	FALSE	0.0742248	1
ENSG00000146072	TNFRSF21	TNF receptor superfamily member 21 [Source:HGNC Symbol;Acc:HGNC:13469]	17920.6	16906.9	0.0840083	794.418	728.469	0.125031	207.501	195.504	1.06137	0.085923	FALSE	0.359468	FALSE	0.0878019	TRUE	2.78771e-06	FALSE	0.0423088	1
ENSG00000108679	LGALS3BP	galectin 3 binding protein [Source:HGNC Symbol;Acc:HGNC:6564]	12193.4	11509.7	0.0832447	542.514	497.728	0.124303	141.936	133.81	1.06072	0.0850495	FALSE	0.726926	FALSE	0.256249	TRUE	0.00371972	FALSE	0.0868903	1
ENSG00000179820	MYADM	myeloid associated differentiation marker [Source:HGNC Symbol;Acc:HGNC:7544]	18076.1	17198.7	0.0717837	783.876	724.938	0.112769	204.759	194.56	1.05242	0.0737088	FALSE	0.744982	FALSE	0.307211	TRUE	7.57905e-05	FALSE	0.191023	1
ENSG00000111057	KRT18	keratin 18 [Source:HGNC Symbol;Acc:HGNC:6430]	41086.3	39108.5	0.0711782	2033.29	1881.02	0.112298	529.932	503.664	1.05215	0.0733469	FALSE	0.454313	FALSE	0.0640709	TRUE	6.79082e-20	FALSE	0.0409268	1
ENSG00000140416	TPM1	tropomyosin 1 [Source:HGNC Symbol;Acc:HGNC:12010]	13026.6	12399.7	0.0711523	166.968	154.547	0.11153	44.197	42.0541	1.05096	0.0717022	FALSE	1	FALSE	0.621743	TRUE	0.00496793	FALSE	0.391343	1
ENSG00000186575	NF2	neurofibromin 2 [Source:HGNC Symbol;Acc:HGNC:7773]	11328.9	10789.3	0.0704064	252.504	233.833	0.110824	66.455	63.2536	1.05061	0.0712289	FALSE	1	FALSE	0.999945	TRUE	0.00127549	FALSE	1	1
ENSG00000018408	WWTR1	WW domain containing transcription regulator 1 [Source:HGNC Symbol;Acc:HGNC:24042]	30210.4	28782	0.0698777	572.546	530.186	0.110892	149.757	142.489	1.05101	0.0717809	FALSE	1	FALSE	0.335341	TRUE	7.01428e-10	FALSE	0.504518	1
ENSG00000142910	TINAGL1	tubulointerstitial nephritis antigen like 1 [Source:HGNC Symbol;Acc:HGNC:19168]	15547.5	14819.3	0.0692068	469.577	435.087	0.110055	122.957	117.063	1.05035	0.0708704	FALSE	1	FALSE	0.530679	TRUE	0.00103384	FALSE	0.350057	1
ENSG00000057019	DCBLD2	discoidin, CUB and LCCL domain containing 2 [Source:HGNC Symbol;Acc:HGNC:24627]	27127.4	25858.5	0.0691164	383.984	355.81	0.109939	100.679	95.866	1.05021	0.0706771	FALSE	0.809908	FALSE	0.241298	TRUE	4.72953e-09	FALSE	0.250646	1
ENSG00000150093	ITGB1	integrin subunit beta 1 [Source:HGNC Symbol;Acc:HGNC:6153]	70237.8	67046.3	0.0670901	1860.88	1726.43	0.10819	485.071	462.33	1.04919	0.0692712	FALSE	0.743784	FALSE	0.083461	TRUE	8.60107e-62	FALSE	0.239965	1
ENSG00000099194	SCD	stearoyl-CoA desaturase [Source:HGNC Symbol;Acc:HGNC:10571]	17116.8	16343.4	0.0667015	509.11	472.472	0.107748	133.242	127.058	1.04867	0.0685673	FALSE	1	FALSE	0.413788	TRUE	0.00277838	FALSE	0.179782	1
ENSG00000085063	CD59	CD59 molecule (CD59 blood group) [Source:HGNC Symbol;Acc:HGNC:1689]	37110.3	35521.2	0.0631393	1196.24	1112.88	0.104209	312.082	298.284	1.04626	0.0652358	FALSE	0.852029	FALSE	0.206903	TRUE	4.77917e-13	FALSE	0.191023	1
ENSG00000094755	GABRP	gamma-aminobutyric acid type A receptor pi subunit [Source:HGNC Symbol;Acc:HGNC:4089]	37239.6	35728.2	0.0597738	1283.79	1197.04	0.100946	334.859	320.786	1.04387	0.0619458	FALSE	1	FALSE	0.2632	TRUE	2.92448e-10	FALSE	0.109947	1
ENSG00000105976	MET	MET proto-oncogene, receptor tyrosine kinase [Source:HGNC Symbol;Acc:HGNC:7029]	21324.6	20496.4	0.0571485	483.221	451.431	0.0981779	126.503	121.432	1.04176	0.0590202	FALSE	1	FALSE	0.611941	TRUE	0.00175542	FALSE	0.215503	1
ENSG00000058085	LAMC2	laminin subunit gamma 2 [Source:HGNC Symbol;Acc:HGNC:6493]	93545.4	89932	0.056832	2276.57	2127.43	0.0977525	593.275	569.547	1.04166	0.0588856	FALSE	1	FALSE	0.999945	TRUE	1.93382e-164	FALSE	0.896641	1
ENSG00000168615	ADAM9	ADAM metallopeptidase domain 9 [Source:HGNC Symbol;Acc:HGNC:216]	31137.2	29997.4	0.0538017	717.959	672.215	0.0949783	187.596	180.463	1.03953	0.0559302	FALSE	1	FALSE	0.64983	TRUE	3.52093e-05	FALSE	0.553162	1
ENSG00000163735	CXCL5	C-X-C motif chemokine ligand 5 [Source:HGNC Symbol;Acc:HGNC:10642]	43900.4	42400.7	0.0501463	2754.22	2585.08	0.0914339	717.573	691.905	1.0371	0.0525536	FALSE	1	FALSE	0.999945	TRUE	2.366e-08	FALSE	0.993411	1
ENSG00000013588	GPRC5A	G protein-coupled receptor class C group 5 member A [Source:HGNC Symbol;Acc:HGNC:9836]	26278.1	25462	0.045519	496.592	467.705	0.08646	129.984	125.784	1.03339	0.0473909	FALSE	1	FALSE	0.999945	TRUE	0.000686176	FALSE	0.885869	1
ENSG00000110092	CCND1	cyclin D1 [Source:HGNC Symbol;Acc:HGNC:1582]	30263.8	29365.8	0.0434547	998.321	941.536	0.0844874	260.571	252.472	1.03208	0.0455495	FALSE	1	FALSE	0.999945	TRUE	0.000158266	FALSE	0.811101	1
ENSG00000133657	ATP13A3	ATPase 13A3 [Source:HGNC Symbol;Acc:HGNC:24113]	35274.3	34244.9	0.0427283	474.259	447.505	0.0837731	124.173	120.382	1.03149	0.0447238	FALSE	1	FALSE	0.968895	TRUE	0.000111852	FALSE	0.59699	1
ENSG00000118785	SPP1	secreted phosphoprotein 1 [Source:HGNC Symbol;Acc:HGNC:11255]	43677.1	42529.9	0.0384	2996.38	2835.45	0.0796402	780.591	758.849	1.02865	0.0407547	FALSE	1	FALSE	0.999945	TRUE	3.92418e-05	FALSE	0.903917	1
ENSG00000170421	KRT8	keratin 8 [Source:HGNC Symbol;Acc:HGNC:6446]	104633	101915	0.0379785	2421.42	2292.2	0.0791198	630.955	613.599	1.02828	0.0402395	FALSE	1	FALSE	0.944382	TRUE	2.4775e-72	FALSE	0.783867	1
ENSG00000075624	ACTB	actin beta [Source:HGNC Symbol;Acc:HGNC:132]	217113	211609	0.0370452	10614.8	10054.8	0.0781881	2763.43	2689.09	1.02764	0.0393417	FALSE	1	FALSE	0.990114	TRUE	0	FALSE	0.896641	1
ENSG00000135480	KRT7	keratin 7 [Source:HGNC Symbol;Acc:HGNC:6445]	44597.2	43503.1	0.0358342	1735.31	1645.26	0.0768835	452.387	440.627	1.02669	0.0379988	FALSE	1	FALSE	0.999945	TRUE	1.11445e-07	FALSE	1	1
ENSG00000182718	ANXA2	annexin A2 [Source:HGNC Symbol;Acc:HGNC:537]	110432	107913	0.0332896	1993	1892.88	0.074354	519.46	506.835	1.02491	0.0354966	FALSE	1	FALSE	0.999945	TRUE	5.30023e-94	FALSE	1	1
ENSG00000272398	CD24	CD24 molecule [Source:HGNC Symbol;Acc:HGNC:1645]	46282.8	45263.6	0.0321239	2379.92	2261.82	0.0734309	620.128	605.476	1.0242	0.0344959	FALSE	1	FALSE	0.999945	TRUE	0.00620704	FALSE	1	1
ENSG00000205542	TMSB4X	thymosin beta 4 X-linked [Source:HGNC Symbol;Acc:HGNC:11881]	42165.7	41247.5	0.0317611	3937.49	3743.33	0.0729567	1025.53	1001.59	1.0239	0.0340758	FALSE	1	FALSE	0.999945	TRUE	0.00102598	FALSE	0.880557	1
ENSG00000026508	CD44	CD44 molecule (Indian blood group) [Source:HGNC Symbol;Acc:HGNC:1681]	56188.7	55225.5	0.0249456	890.326	850.434	0.066135	232.459	228.114	1.01905	0.0272225	FALSE	1	FALSE	0.999945	TRUE	0.00251422	FALSE	1	1
ENSG00000130402	ACTN4	actinin alpha 4 [Source:HGNC Symbol;Acc:HGNC:166]	50693.3	49907.7	0.0225315	1324.25	1267.06	0.0636903	345.394	339.508	1.01733	0.0247946	FALSE	1	FALSE	0.999945	TRUE	0.00760552	FALSE	1	1
ENSG00000171345	KRT19	keratin 19 [Source:HGNC Symbol;Acc:HGNC:6436]	55083.4	54311.6	0.0203587	3754.24	3597.62	0.0614785	977.856	962.631	1.01582	0.022639	FALSE	1	FALSE	0.999945	TRUE	0.000623465	FALSE	1	1
ENSG00000184009	ACTG1	actin gamma 1 [Source:HGNC Symbol;Acc:HGNC:144]	91396.9	90483.5	0.0144906	4889.44	4704.37	0.0556671	1273.3	1258.54	1.01172	0.0168147	FALSE	1	FALSE	0.999945	TRUE	2.29456e-07	FALSE	1	1
ENSG00000127022	CANX	calnexin [Source:HGNC Symbol;Acc:HGNC:1473]	39742.6	40590.5	-0.0304558	1015.59	1008	0.0108337	265.063	270.241	0.98084	-0.0279109	FALSE	1	FALSE	0.999945	TRUE	0.000553838	FALSE	1	1
ENSG00000108344	PSMD3	proteasome 26S subunit, non-ATPase 3 [Source:HGNC Symbol;Acc:HGNC:9560]	43756.4	44713.6	-0.0312189	1404.04	1394.38	0.00996277	366.168	373.549	0.98024	-0.0287928	FALSE	1	FALSE	0.999945	TRUE	0.00120546	FALSE	1	1
ENSG00000135862	LAMC1	laminin subunit gamma 1 [Source:HGNC Symbol;Acc:HGNC:6492]	28026.8	28687.2	-0.0336007	531.735	528.879	0.00776953	139.127	142.139	0.978811	-0.0308985	FALSE	1	FALSE	0.999945	TRUE	0.00764994	FALSE	1	1
ENSG00000167658	EEF2	eukaryotic translation elongation factor 2 [Source:HGNC Symbol;Acc:HGNC:3214]	34425.7	35304.6	-0.0363701	1361.75	1357.13	0.0048988	355.153	363.59	0.976794	-0.0338745	FALSE	1	FALSE	0.999945	TRUE	0.000720738	FALSE	0.896641	1
ENSG00000096384	HSP90AB1	heat shock protein 90 alpha family class B member 1 [Source:HGNC Symbol;Acc:HGNC:5258]	76651.4	78616.3	-0.0365179	4095.35	4081.8	0.00478124	1066.61	1092.08	0.976674	-0.0340511	FALSE	1	FALSE	0.999945	TRUE	3.54191e-30	FALSE	1	1
ENSG00000124225	PMEPA1	prostate transmembrane protein, androgen induced 1 [Source:HGNC Symbol;Acc:HGNC:14107]	77171.1	79174.6	-0.0369767	2187.03	2180.72	0.00416815	569.958	583.792	0.976302	-0.0346001	FALSE	1	FALSE	0.999945	TRUE	4.42337e-18	FALSE	0.950441	1
ENSG00000074800	ENO1	enolase 1 [Source:HGNC Symbol;Acc:HGNC:3350]	33015.6	33963.8	-0.0408512	1328.74	1328.39	0.000371762	346.564	355.906	0.973749	-0.0383783	FALSE	1	FALSE	0.999945	TRUE	0.000477281	FALSE	0.685545	1
ENSG00000141736	ERBB2	erb-b2 receptor tyrosine kinase 2 [Source:HGNC Symbol;Acc:HGNC:3430]	130946	134827	-0.0421472	2020.57	2021.83	-0.000896842	526.616	541.31	0.972856	-0.039702	FALSE	1	FALSE	0.531904	TRUE	6.69546e-217	FALSE	0.370651	1
ENSG00000114867	EIF4G1	eukaryotic translation initiation factor 4 gamma 1 [Source:HGNC Symbol;Acc:HGNC:3296]	34847.1	35920.7	-0.0437757	672.783	673.939	-0.00247767	175.838	180.924	0.971891	-0.0411338	FALSE	1	FALSE	0.966495	TRUE	4.13941e-06	FALSE	0.664127	1
ENSG00000188157	AGRN	agrin [Source:HGNC Symbol;Acc:HGNC:329]	20321.4	21049.6	-0.0507951	301.676	303.663	-0.00947178	79.254	81.9232	0.967418	-0.0477888	FALSE	1	FALSE	0.913132	TRUE	0.00512254	FALSE	0.493637	1
ENSG00000131747	TOP2A	DNA topoisomerase II alpha [Source:HGNC Symbol;Acc:HGNC:11989]	21918.6	22755.1	-0.0540355	543.046	547.801	-0.0125785	142.068	147.198	0.965147	-0.0511787	FALSE	1	FALSE	0.999945	TRUE	8.18838e-05	FALSE	0.836639	1
ENSG00000044574	HSPA5	heat shock protein family A (Hsp70) member 5 [Source:HGNC Symbol;Acc:HGNC:5238]	17309.1	17983.9	-0.0551726	705.971	712.785	-0.0138565	184.481	191.31	0.964303	-0.0524412	FALSE	1	FALSE	0.999945	TRUE	0.00850082	FALSE	0.804796	1
ENSG00000058262	SEC61A1	SEC61 translocon alpha 1 subunit [Source:HGNC Symbol;Acc:HGNC:18276]	18126.6	18943.6	-0.0636089	615.249	624.856	-0.0223535	160.869	167.801	0.958692	-0.0608608	FALSE	1	FALSE	0.508576	TRUE	0.000996551	FALSE	0.35561	1
ENSG00000178209	PLEC	plectin [Source:HGNC Symbol;Acc:HGNC:9069]	70884.2	74156.2	-0.0651039	665.09	676.131	-0.0237542	173.835	181.51	0.957715	-0.062331	FALSE	0.534941	FALSE	0.0831345	TRUE	1.71569e-72	FALSE	0.163582	1
ENSG00000183741	CBX6	chromobox 6 [Source:HGNC Symbol;Acc:HGNC:1556]	13996.4	14651.4	-0.0659807	278.427	283.221	-0.0246303	73.2049	76.4575	0.957459	-0.0627179	FALSE	1	FALSE	0.640595	TRUE	0.00772437	FALSE	0.421866	1
ENSG00000184110	EIF3C	eukaryotic translation initiation factor 3 subunit C [Source:HGNC Symbol;Acc:HGNC:3279]	15151.5	15895.5	-0.0691575	346.409	353.152	-0.0278155	90.8974	95.1552	0.955254	-0.0660431	FALSE	1	FALSE	0.394452	TRUE	0.0015343	FALSE	0.186629	1
ENSG00000115306	SPTBN1	spectrin beta, non-erythrocytic 1 [Source:HGNC Symbol;Acc:HGNC:11275]	27021.3	28479.2	-0.0758087	233.447	239.069	-0.0343346	61.4966	64.6526	0.951185	-0.0722017	FALSE	0.531202	FALSE	0.112727	TRUE	5.05841e-12	FALSE	0.158275	1
ENSG00000080824	HSP90AA1	heat shock protein 90 alpha family class A member 1 [Source:HGNC Symbol;Acc:HGNC:5253]	62204.9	65634.1	-0.0774187	1887.71	1935.57	-0.0361243	492.045	518.247	0.949441	-0.0748494	FALSE	0.431565	FALSE	0.0306957	TRUE	1.74601e-68	FALSE	0.156154	1
ENSG00000142949	PTPRF	protein tyrosine phosphatase receptor type F [Source:HGNC Symbol;Acc:HGNC:9670]	21699.7	22913.2	-0.0785035	323.416	331.885	-0.0372916	84.9166	89.469	0.949118	-0.0753412	FALSE	1	FALSE	0.204512	TRUE	4.53754e-07	FALSE	0.261524	1
ENSG00000130726	TRIM28	tripartite motif containing 28 [Source:HGNC Symbol;Acc:HGNC:16384]	13396.1	14267.3	-0.0909076	529.599	548.069	-0.0494578	138.57	147.27	0.940924	-0.0878501	FALSE	0.463308	FALSE	0.122575	TRUE	9.51272e-06	FALSE	0.0583875	1
ENSG00000169710	FASN	fatty acid synthase [Source:HGNC Symbol;Acc:HGNC:3594]	15967.1	17147.3	-0.102872	272.435	284.24	-0.0611987	71.6412	76.7299	0.93368	-0.099	FALSE	1	FALSE	0.0739099	TRUE	2.59256e-10	FALSE	0.115891	1
ENSG00000100297	MCM5	minichromosome maintenance complex component 5 [Source:HGNC Symbol;Acc:HGNC:6948]	5107.96	5517.25	-0.1112	111.787	117.288	-0.069311	29.8332	32.092	0.929613	-0.105298	FALSE	0.428286	FALSE	0.243654	FALSE	0.0237854	TRUE	0.00950709	1
ENSG00000197077	KIAA1671	KIAA1671 [Source:HGNC Symbol;Acc:HGNC:29345]	4430.28	4798.62	-0.115223	43.8891	46.1468	-0.0723677	12.1624	13.0709	0.930495	-0.10393	FALSE	0.498682	FALSE	0.268573	FALSE	0.0431772	TRUE	0.00737773	1
ENSG00000136731	UGGT1	UDP-glucose glycoprotein glucosyltransferase 1 [Source:HGNC Symbol;Acc:HGNC:15663]	4455.43	4826.14	-0.115307	63.4781	66.7701	-0.0729444	17.2606	18.585	0.92874	-0.106653	FALSE	0.487501	FALSE	0.26547	FALSE	0.0405714	TRUE	0.00700563	1
ENSG00000174231	PRPF8	pre-mRNA processing factor 8 [Source:HGNC Symbol;Acc:HGNC:17340]	6249.4	6770.39	-0.11552	88.6031	93.215	-0.073205	23.7985	25.6555	0.927618	-0.108397	FALSE	1	FALSE	0.266059	TRUE	0.00113384	FALSE	0.130812	1
ENSG00000148773	MKI67	marker of proliferation Ki-67 [Source:HGNC Symbol;Acc:HGNC:7107]	4755.86	5160.61	-0.117835	60.108	63.3161	-0.0750165	16.3824	17.6614	0.927579	-0.108458	FALSE	1	FALSE	0.511304	TRUE	0.00733846	FALSE	0.268469	1
ENSG00000122515	ZMIZ2	zinc finger MIZ-type containing 2 [Source:HGNC Symbol;Acc:HGNC:22229]	4283.44	4662.52	-0.122342	93.8819	99.258	-0.0803363	25.1741	27.2713	0.923097	-0.115446	FALSE	0.395466	FALSE	0.212377	FALSE	0.0293919	TRUE	0.00498857	1
ENSG00000197694	SPTAN1	spectrin alpha, non-erythrocytic 1 [Source:HGNC Symbol;Acc:HGNC:11273]	9953.23	10851.7	-0.124688	98.5823	104.378	-0.0824228	26.3958	28.6403	0.921632	-0.117738	FALSE	0.400732	FALSE	0.030334	TRUE	1.04789e-07	FALSE	0.0217825	1
ENSG00000177084	POLE	DNA polymerase epsilon, catalytic subunit [Source:HGNC Symbol;Acc:HGNC:9177]	4136.07	4528.86	-0.130889	40.6308	43.1737	-0.0875762	11.3144	12.276	0.921665	-0.117686	FALSE	0.263078	FALSE	0.14775	FALSE	0.0159195	TRUE	0.0016817	1
ENSG00000138771	SHROOM3	shroom family member 3 [Source:HGNC Symbol;Acc:HGNC:30422]	3743.73	4107.39	-0.133742	46.2769	49.2719	-0.0904742	12.7836	13.9065	0.919254	-0.121464	FALSE	0.230563	FALSE	0.186295	FALSE	0.015165	TRUE	0.00492766	1
ENSG00000215182	MUC5AC	mucin 5AC, oligomeric mucus/gel-forming [Source:HGNC Symbol;Acc:HGNC:7515]	5672.22	6230.1	-0.135342	52.7439	56.2129	-0.0918961	14.4664	15.7621	0.917793	-0.123759	FALSE	1	FALSE	0.999945	TRUE	0.000107196	FALSE	0.538178	1
ENSG00000152518	ZFP36L2	ZFP36 ring finger protein like 2 [Source:HGNC Symbol;Acc:HGNC:1108]	3507.69	3859.95	-0.13806	152.024	162.511	-0.0962384	40.3064	44.1833	0.912253	-0.132494	FALSE	0.25534	FALSE	0.164339	FALSE	0.0202096	TRUE	0.00210997	1
ENSG00000183495	EP400	E1A binding protein p400 [Source:HGNC Symbol;Acc:HGNC:11958]	2627.32	2904.12	-0.144508	23.3521	25.0084	-0.0988604	6.81715	7.41914	0.91886	-0.122083	FALSE	0.356475	FALSE	0.318167	FALSE	0.0421899	TRUE	0.00996135	1
ENSG00000242265	PEG10	paternally expressed 10 [Source:HGNC Symbol;Acc:HGNC:14005]	5015.65	5549.46	-0.145909	120.331	129.301	-0.103718	32.0581	35.3037	0.908066	-0.139131	FALSE	0.351273	FALSE	0.0903603	TRUE	0.000256693	FALSE	0.0379696	1
ENSG00000136205	TNS3	tensin 3 [Source:HGNC Symbol;Acc:HGNC:21616]	2615.19	2911.11	-0.154653	36.273	39.1615	-0.110541	10.1804	11.2033	0.908697	-0.138129	FALSE	0.282502	FALSE	0.18771	FALSE	0.0330649	TRUE	0.00112673	1
ENSG00000105429	MEGF8	multiple EGF like domains 8 [Source:HGNC Symbol;Acc:HGNC:3233]	2774.62	3090.92	-0.155751	39.8234	43.0336	-0.111847	11.1043	12.2386	0.907325	-0.140309	FALSE	0.213873	FALSE	0.138145	FALSE	0.0206831	TRUE	0.000559431	1
ENSG00000140983	RHOT2	ras homolog family member T2 [Source:HGNC Symbol;Acc:HGNC:21169]	1757.21	1961.62	-0.15876	55.0314	59.6218	-0.115585	15.0623	16.6738	0.90335	-0.146644	FALSE	0.624286	FALSE	0.441723	FALSE	0.137556	TRUE	0.00641916	1
ENSG00000149503	INCENP	inner centromere protein [Source:HGNC Symbol;Acc:HGNC:6058]	1808.32	2024.58	-0.162974	65.3153	70.9828	-0.120048	17.7391	19.7113	0.899945	-0.152092	FALSE	0.496137	FALSE	0.353299	FALSE	0.0929024	TRUE	0.00399349	1
ENSG00000173898	SPTBN2	spectrin beta, non-erythrocytic 2 [Source:HGNC Symbol;Acc:HGNC:11276]	2030.8	2274.38	-0.163427	36.362	39.4898	-0.119049	10.2034	11.2911	0.903674	-0.146126	FALSE	0.359401	FALSE	0.259236	FALSE	0.0561408	TRUE	0.0016629	1
ENSG00000165238	WNK2	WNK lysine deficient protein kinase 2 [Source:HGNC Symbol;Acc:HGNC:14542]	1912.04	2141.57	-0.16356	24.0496	26.0878	-0.117364	6.99886	7.70773	0.908032	-0.139185	FALSE	0.353623	FALSE	0.331154	FALSE	0.059408	TRUE	0.00650691	1
ENSG00000130827	PLXNA3	plexin A3 [Source:HGNC Symbol;Acc:HGNC:9101]	1889.34	2126.32	-0.170483	26.6697	29.0784	-0.124745	7.68079	8.50735	0.902842	-0.147455	FALSE	0.352076	FALSE	0.266059	FALSE	0.0561408	TRUE	0.00187797	1
ENSG00000272333	KMT2B	lysine methyltransferase 2B [Source:HGNC Symbol;Acc:HGNC:15840]	2005.6	2268.9	-0.177955	32.0467	35.1325	-0.13263	9.07983	10.126	0.89668	-0.157334	FALSE	0.297729	FALSE	0.194439	FALSE	0.0197197	TRUE	0.00143838	1
ENSG00000008710	PKD1	polycystin 1, transient receptor potential channel interacting [Source:HGNC Symbol;Acc:HGNC:9008]	1252.4	1416.97	-0.178113	11.7488	12.8202	-0.125901	3.79752	4.16037	0.912783	-0.131655	FALSE	0.733154	FALSE	0.52875	FALSE	0.180769	TRUE	0.00764834	1
ENSG00000134909	ARHGAP32	Rho GTPase activating protein 32 [Source:HGNC Symbol;Acc:HGNC:17399]	1979.37	2246.25	-0.182479	25.5237	28.0457	-0.135939	7.3827	8.2312	0.896917	-0.156953	FALSE	0.246884	FALSE	0.167267	FALSE	0.0153905	TRUE	0.00221896	1
ENSG00000074755	ZZEF1	zinc finger ZZ-type and EF-hand domain containing 1 [Source:HGNC Symbol;Acc:HGNC:29027]	1016.23	1153.62	-0.182946	11.178	12.2294	-0.129692	3.64894	4.00241	0.911685	-0.133392	FALSE	0.91774	FALSE	0.68364	FALSE	0.248724	TRUE	0.00989734	1
ENSG00000140948	ZCCHC14	zinc finger CCHC-type containing 14 [Source:HGNC Symbol;Acc:HGNC:24134]	1749.55	1994.11	-0.188755	38.6667	42.723	-0.143922	10.8028	12.1555	0.888718	-0.170202	FALSE	0.175188	FALSE	0.168557	FALSE	0.0215361	TRUE	0.000442128	1
ENSG00000163435	ELF3	E74 like ETS transcription factor 3 [Source:HGNC Symbol;Acc:HGNC:3318]	1613.37	1839.37	-0.189135	36.695	40.5494	-0.144095	10.2896	11.5744	0.889001	-0.169744	FALSE	0.230115	FALSE	0.232806	FALSE	0.0316318	TRUE	0.00100689	1
ENSG00000117713	ARID1A	AT-rich interaction domain 1A [Source:HGNC Symbol;Acc:HGNC:11110]	1508.9	1723.51	-0.191844	16.0765	17.7361	-0.141735	4.92369	5.47476	0.899344	-0.153055	FALSE	0.256853	FALSE	0.242491	FALSE	0.038176	TRUE	0.000907574	1
ENSG00000185219	ZNF445	zinc finger protein 445 [Source:HGNC Symbol;Acc:HGNC:21018]	1001.91	1145.66	-0.193424	9.44306	10.3832	-0.136923	3.19739	3.50879	0.911252	-0.134078	FALSE	0.730548	FALSE	0.567608	FALSE	0.178562	TRUE	0.00477299	1
ENSG00000049130	KITLG	KIT ligand [Source:HGNC Symbol;Acc:HGNC:6343]	1541.13	1771.47	-0.200965	41.6637	46.4157	-0.155821	11.5822	13.1428	0.881263	-0.182356	FALSE	0.57863	FALSE	0.255122	FALSE	0.0115052	TRUE	0.00816551	1
ENSG00000103657	HERC1	HECT and RLD domain containing E3 ubiquitin protein ligase family member 1 [Source:HGNC Symbol;Acc:HGNC:4867]	1067.75	1227.45	-0.201085	10.9571	12.1258	-0.14621	3.59152	3.97471	0.903594	-0.146254	FALSE	0.55974	FALSE	0.420217	FALSE	0.115819	TRUE	0.00268763	1
ENSG00000177302	TOP3A	DNA topoisomerase III alpha [Source:HGNC Symbol;Acc:HGNC:11992]	1181.79	1363.89	-0.206753	30.0214	33.5574	-0.160637	8.55354	9.70491	0.881363	-0.182192	FALSE	0.395466	FALSE	0.312171	FALSE	0.067468	TRUE	0.00150567	1
ENSG00000205922	ONECUT3	one cut homeobox 3 [Source:NCBI gene;Acc:390874]	727.291	842.678	-0.21245	14.8987	16.6527	-0.16057	4.61734	5.18506	0.890508	-0.167299	FALSE	0.934523	FALSE	0.700423	FALSE	0.241028	TRUE	0.00859735	1
ENSG00000146555	SDK1	sidekick cell adhesion molecule 1 [Source:HGNC Symbol;Acc:HGNC:19307]	829.347	970.065	-0.226104	11.9313	13.428	-0.170493	3.84505	4.32288	0.889465	-0.168991	FALSE	0.51771	FALSE	0.414414	FALSE	0.098546	TRUE	0.00126646	1
ENSG00000169136	ATF5	activating transcription factor 5 [Source:HGNC Symbol;Acc:HGNC:790]	732.784	860.027	-0.230993	40.4329	45.9811	-0.185512	11.263	13.0266	0.864613	-0.209874	FALSE	0.569294	FALSE	0.511304	FALSE	0.11804	TRUE	0.00358756	1
ENSG00000183856	IQGAP3	IQ motif containing GTPase activating protein 3 [Source:HGNC Symbol;Acc:HGNC:20669]	944.733	1109.88	-0.232431	23.2833	26.4473	-0.183829	6.7993	7.80392	0.871268	-0.198812	FALSE	0.555591	FALSE	0.335341	FALSE	0.0561083	TRUE	0.00233401	1
ENSG00000112984	KIF20A	kinesin family member 20A [Source:HGNC Symbol;Acc:HGNC:9787]	673.581	791.624	-0.232963	28.0525	31.9025	-0.185544	8.04034	9.26245	0.868057	-0.204139	FALSE	0.708274	FALSE	0.598231	FALSE	0.153007	TRUE	0.00475413	1
ENSG00000182957	SPATA13	spermatogenesis associated 13 [Source:HGNC Symbol;Acc:HGNC:23222]	734.607	864.286	-0.234537	12.7381	14.4243	-0.179352	4.05507	4.58928	0.883596	-0.178541	FALSE	0.582277	FALSE	0.466465	FALSE	0.115613	TRUE	0.00175048	1
ENSG00000140403	DNAJA4	DnaJ heat shock protein family (Hsp40) member A4 [Source:HGNC Symbol;Acc:HGNC:14885]	698.896	822.742	-0.235363	17.8579	20.2861	-0.183928	5.38709	6.15654	0.87502	-0.192612	FALSE	0.726926	FALSE	0.550051	FALSE	0.0987987	TRUE	0.00530196	1
ENSG00000066468	FGFR2	fibroblast growth factor receptor 2 [Source:HGNC Symbol;Acc:HGNC:3689]	991.092	1167.5	-0.236335	21.8008	24.8143	-0.18679	6.41322	7.36727	0.870502	-0.200081	FALSE	0.424317	FALSE	0.256249	FALSE	0.025501	TRUE	0.000636373	1
ENSG00000140836	ZFHX3	zinc finger homeobox 3 [Source:HGNC Symbol;Acc:HGNC:777]	1025.17	1208.29	-0.237114	10.3127	11.6699	-0.178368	3.42396	3.85282	0.888691	-0.170247	FALSE	0.433684	FALSE	0.23382	FALSE	0.0266854	TRUE	0.000880015	1
ENSG00000095739	BAMBI	BMP and activin membrane bound inhibitor [Source:HGNC Symbol;Acc:HGNC:30251]	1041.41	1228.48	-0.238328	72.5622	83.0601	-0.194938	19.626	22.9405	0.85552	-0.225126	FALSE	0.195296	FALSE	0.184804	FALSE	0.0243158	TRUE	0.000207858	1
ENSG00000114857	NKTR	natural killer cell triggering receptor [Source:HGNC Symbol;Acc:HGNC:7833]	896.433	1063.78	-0.246938	9.21252	10.4735	-0.185079	3.1374	3.53295	0.88804	-0.171303	FALSE	0.243581	FALSE	0.229097	FALSE	0.0339934	TRUE	0.000184967	1
ENSG00000161996	WDR90	WD repeat domain 90 [Source:HGNC Symbol;Acc:HGNC:26960]	692.049	822.18	-0.24858	11.4437	13.0612	-0.190736	3.71794	4.22483	0.880021	-0.18439	FALSE	0.630296	FALSE	0.489439	FALSE	0.0935329	TRUE	0.00568472	1
ENSG00000160570	DEDD2	death effector domain containing 2 [Source:HGNC Symbol;Acc:HGNC:24450]	999.571	1187.96	-0.249105	61.4118	70.7893	-0.205016	16.7234	19.6596	0.850649	-0.233365	FALSE	0.13551	FALSE	0.132795	FALSE	0.0155258	TRUE	5.22939e-05	1
ENSG00000134215	VAV3	vav guanine nucleotide exchange factor 3 [Source:HGNC Symbol;Acc:HGNC:12659]	705.105	844.187	-0.259725	16.4131	18.9383	-0.206462	5.01166	5.79617	0.86465	-0.209811	FALSE	0.349707	FALSE	0.318167	FALSE	0.0514806	TRUE	0.0006452	1
ENSG00000138735	PDE5A	phosphodiesterase 5A [Source:HGNC Symbol;Acc:HGNC:8784]	669.229	802.724	-0.262405	11.883	13.6869	-0.203906	3.83226	4.39211	0.872534	-0.196717	FALSE	0.31222	FALSE	0.333668	FALSE	0.0455644	TRUE	0.000670479	1
ENSG00000178188	SH2B1	SH2B adaptor protein 1 [Source:HGNC Symbol;Acc:HGNC:30417]	638.703	782.307	-0.29259	15.2074	17.9187	-0.236693	4.69762	5.5236	0.850463	-0.23368	FALSE	0.307826	FALSE	0.238703	FALSE	0.0276817	TRUE	0.000399631	1
ENSG00000132680	KHDC4	KH domain containing 4, pre-mRNA splicing factor [Source:HGNC Symbol;Acc:HGNC:29145]	519.789	645.636	-0.312796	15.654	18.6967	-0.256247	4.81403	5.73157	0.839916	-0.251684	FALSE	0.243123	FALSE	0.23382	FALSE	0.0276817	TRUE	9.61131e-05	1
ENSG00000143126	CELSR2	cadherin EGF LAG seven-pass G-type receptor 2 [Source:HGNC Symbol;Acc:HGNC:3231]	325.251	405.103	-0.316736	5.18017	6.06159	-0.226698	2.08787	2.35332	0.887204	-0.172663	FALSE	0.726926	FALSE	0.661452	FALSE	0.139279	TRUE	0.00650691	1
ENSG00000215252	GOLGA8B	golgin A8 family member B [Source:HGNC Symbol;Acc:HGNC:31973]	427.743	537.167	-0.328627	9.8562	11.8164	-0.261689	3.30498	3.89202	0.849166	-0.235881	FALSE	0.68314	FALSE	0.384643	FALSE	0.0592964	TRUE	0.00328103	1
ENSG00000223705	NSUN5P1	NSUN5 pseudogene 1 [Source:HGNC Symbol;Acc:HGNC:19146]	270.858	348.983	-0.365618	9.90887	12.1651	-0.295957	3.31858	3.98524	0.832717	-0.264102	FALSE	0.630787	FALSE	0.528281	FALSE	0.108211	TRUE	0.00235979	1
ENSG00000101104	PABPC1L	poly(A) binding protein cytoplasmic 1 like [Source:HGNC Symbol;Acc:HGNC:15797]	319.016	430.176	-0.431297	11.157	14.3251	-0.360601	3.64347	4.56279	0.798518	-0.324603	FALSE	0.347874	FALSE	0.18159	FALSE	0.0101679	TRUE	0.000647407	1
ENSG00000168010	ATG16L2	autophagy related 16 like 2 [Source:HGNC Symbol;Acc:HGNC:25464]	182.822	248.158	-0.440816	4.35844	5.43836	-0.319362	1.87412	2.1867	0.857054	-0.222543	FALSE	0.86422	FALSE	0.59237	FALSE	0.138454	TRUE	0.00704934	1
ENSG00000173209	AHSA2P	activator of HSP90 ATPase homolog 2, pseudogene [Source:HGNC Symbol;Acc:HGNC:20437]	141.052	194.454	-0.463203	3.65966	4.57093	-0.320778	1.69221	1.95477	0.865685	-0.208086	FALSE	0.887046	FALSE	0.687144	FALSE	0.195345	TRUE	0.00700563	1
ENSG00000260804	LINC01963	long intergenic non-protein coding RNA 1963 [Source:HGNC Symbol;Acc:HGNC:25283]	154.097	216.399	-0.489858	8.73915	11.583	-0.406439	3.01452	3.82955	0.787173	-0.345247	FALSE	0.498682	FALSE	0.489439	FALSE	0.0724146	TRUE	0.00228795	1
ENSG00000171962	DRC3	dynein regulatory complex subunit 3 [Source:HGNC Symbol;Acc:HGNC:25384]	18.2096	39.11	-1.10284	1.37385	1.80355	-0.392612	1.09727	1.21484	0.903221	-0.146849	FALSE	0.782783	FALSE	0.730507	FALSE	0.190051	TRUE	0.00649145	1
ENSG00000263740	RN7SL4P	RNA, 7SL, cytoplasmic 4, pseudogene [Source:HGNC Symbol;Acc:HGNC:10039]	6.6933	22.6286	-1.75736	4.06922	12.3358	-1.60003	1.79919	4.03079	0.446362	-1.16371	FALSE	0.557084	FALSE	1	FALSE	0.105912	TRUE	0.00157192	1
ENSG00000261320	AC009061.1	novel transcript	2.87031	13.8222	-2.26771	1.62578	5.1765	-1.67084	1.163	2.11668	0.549446	-0.86395	FALSE	0.730548	FALSE	1	FALSE	0.115613	TRUE	0.00816551	1

## Sheet: 6hpi-IBV vs 6hpi-Mock
ensembl_ID	gene_Symbol	description	mean_A_mrn	mean_B_mrn	log2_fc_mrn	mean_A_tpm	mean_B_tpm	log2_fc_tpm	mean_A_rpkm	mean_B_rpkm	fc_rpkm	log2_fc_rpkm	DESeq	DESeq_adj_pval	DESeq2	DESeq2_adj_pval	Limma	Limma_adj_pval	EdgeR	EdgeR_adj_pval	posTests
ENSG00000183709	IFNL2	interferon lambda 2 [Source:HGNC Symbol;Acc:HGNC:18364]	384.185	1	8.58566	85.5854	1	6.41929	23.5137	1	23.5137	4.55543	TRUE	2.06953e-117	TRUE	5.24714e-13	TRUE	9.1121e-14	TRUE	2.60828e-201	4
ENSG00000197110	IFNL3	interferon lambda 3 [Source:HGNC Symbol;Acc:HGNC:18365]	354.563	1	8.4699	75.6422	1	6.24112	20.8624	1	20.8624	4.38284	TRUE	2.81776e-106	TRUE	1.03186e-12	TRUE	4.28782e-13	TRUE	1.40402e-158	4
ENSG00000169245	CXCL10	C-X-C motif chemokine ligand 10 [Source:HGNC Symbol;Acc:HGNC:10637]	7018.53	21.7321	8.3352	972.609	4.0655	7.90228	259.507	1.81962	142.616	7.15599	TRUE	0	TRUE	3.4433e-285	TRUE	1.31653e-19	TRUE	0	4
ENSG00000182393	IFNL1	interferon lambda 1 [Source:HGNC Symbol;Acc:HGNC:18363]	468.147	1.49776	8.28801	89.703	1.10151	6.34761	24.6068	1.02714	23.9565	4.58235	TRUE	2.57791e-37	TRUE	5.4479e-11	TRUE	4.44902e-13	TRUE	2.60206e-217	4
ENSG00000119922	IFIT2	interferon induced protein with tetratricopeptide repeats 2 [Source:HGNC Symbol;Acc:HGNC:5409]	50230.8	239.89	7.71005	1993.08	11.1333	7.48398	531.292	3.70935	143.231	7.1622	TRUE	0	TRUE	0	TRUE	2.20594e-41	TRUE	0	4
ENSG00000138755	CXCL9	C-X-C motif chemokine ligand 9 [Source:HGNC Symbol;Acc:HGNC:7098]	190.91	1	7.57675	12.2792	1	3.61814	4.0017	1	4.0017	2.00061	TRUE	2.76603e-58	TRUE	1.20019e-10	TRUE	2.64155e-12	TRUE	8.33049e-101	4
ENSG00000171855	IFNB1	interferon beta 1 [Source:HGNC Symbol;Acc:HGNC:5434]	218.595	1.41758	7.26868	42.2563	1.08417	5.2845	11.9752	1.0225	11.7117	3.54988	TRUE	3.09704e-60	TRUE	1.23688e-08	TRUE	6.0112e-11	TRUE	5.13758e-89	4
ENSG00000134321	RSAD2	radical S-adenosyl methionine domain containing 2 [Source:HGNC Symbol;Acc:HGNC:30908]	28666.2	186.657	7.26281	965.611	7.67917	6.97435	257.76	2.7858	92.5264	6.53179	TRUE	0	TRUE	0	TRUE	1.31336e-37	TRUE	0	4
ENSG00000135363	LMO2	LIM domain only 2 [Source:HGNC Symbol;Acc:HGNC:6642]	186.106	1.41758	7.03655	10.6822	1.02326	3.38397	3.57757	1.00622	3.55546	1.83004	TRUE	5.31399e-55	TRUE	3.35663e-08	TRUE	1.18081e-11	TRUE	1.01265e-103	4
ENSG00000226025	AC005515.1	Charcot-Leyden crystal protein pseudogene	136.861	1.41758	6.59314	9.60457	1.02813	3.22369	3.28971	1.00752	3.26515	1.70715	TRUE	7.43635e-40	TRUE	2.50784e-07	TRUE	1.06489e-10	TRUE	1.60269e-72	4
ENSG00000119917	IFIT3	interferon induced protein with tetratricopeptide repeats 3 [Source:HGNC Symbol;Acc:HGNC:5411]	23538.5	287.669	6.35447	1451.23	19.8818	6.18969	387.032	6.04838	63.9894	5.99976	TRUE	0	TRUE	0	TRUE	5.09284e-39	TRUE	0	4
ENSG00000185745	IFIT1	interferon induced protein with tetratricopeptide repeats 1 [Source:HGNC Symbol;Acc:HGNC:5407]	33300.9	413.601	6.33118	1175.35	16.5552	6.14967	313.577	5.15897	60.7829	5.92559	TRUE	0	TRUE	0	TRUE	1.0258e-38	TRUE	0	4
ENSG00000169248	CXCL11	C-X-C motif chemokine ligand 11 [Source:HGNC Symbol;Acc:HGNC:10638]	2115.96	27.1607	6.28365	181.411	3.38207	5.74522	49.0094	1.63687	29.9409	4.90405	TRUE	8.71771e-35	TRUE	4.78241e-77	TRUE	5.65007e-22	TRUE	0	4
ENSG00000225492	GBP1P1	guanylate binding protein 1 pseudogene 1 [Source:HGNC Symbol;Acc:HGNC:39561]	126.482	1.83517	6.10687	9.68486	1.06148	3.18965	3.31094	1.01644	3.2574	1.70372	TRUE	1.40229e-07	TRUE	7.70598e-10	TRUE	4.06455e-10	TRUE	1.17378e-66	4
ENSG00000131203	IDO1	indoleamine 2,3-dioxygenase 1 [Source:HGNC Symbol;Acc:HGNC:6059]	3719.59	58.6197	5.98762	186.499	4.07225	5.5172	50.3756	1.82142	27.6573	4.78959	TRUE	0	TRUE	0	TRUE	1.19056e-28	TRUE	0	4
ENSG00000010030	ETV7	ETS variant transcription factor 7 [Source:HGNC Symbol;Acc:HGNC:18160]	489.093	7.98531	5.93662	34.4397	1.51253	4.50904	9.9016	1.13704	8.70822	3.12238	TRUE	2.08176e-68	TRUE	4.84399e-50	TRUE	2.13273e-16	TRUE	9.75099e-257	4
ENSG00000253838	AC007991.2	novel transcript	60.0028	1	5.90696	95.0088	1	6.56999	26.0344	1	26.0344	4.70235	TRUE	1.69048e-17	TRUE	4.50629e-07	TRUE	7.73263e-10	TRUE	2.22675e-32	4
ENSG00000168062	BATF2	basic leucine zipper ATF-like transcription factor 2 [Source:HGNC Symbol;Acc:HGNC:25163]	2462.59	41.1781	5.90216	141.749	3.4597	5.35655	38.4705	1.65767	23.2076	4.53652	TRUE	1.87435e-105	TRUE	2.35919e-252	TRUE	2.81913e-26	TRUE	0	4
ENSG00000102524	TNFSF13B	TNF superfamily member 13b [Source:HGNC Symbol;Acc:HGNC:11929]	224.251	4.08343	5.77919	12.8733	1.17506	3.45357	4.16024	1.0468	3.97424	1.99068	TRUE	3.75042e-59	TRUE	2.9639e-23	TRUE	2.29757e-12	TRUE	6.94055e-121	4
ENSG00000271503	CCL5	C-C motif chemokine ligand 5 [Source:HGNC Symbol;Acc:HGNC:10632]	382.977	7.40738	5.69215	42.115	1.73747	4.59927	11.9415	1.19718	9.97464	3.31826	TRUE	1.56606e-98	TRUE	2.25014e-41	TRUE	4.24736e-15	TRUE	2.06706e-167	4
ENSG00000124256	ZBP1	Z-DNA binding protein 1 [Source:HGNC Symbol;Acc:HGNC:16176]	75.2751	1.49776	5.6513	3.23418	1.01609	1.67037	1.59485	1.0043	1.58801	0.667222	TRUE	4.79057e-12	TRUE	9.36233e-06	TRUE	1.98839e-09	TRUE	2.58393e-41	4
ENSG00000006210	CX3CL1	C-X3-C motif chemokine ligand 1 [Source:HGNC Symbol;Acc:HGNC:10647]	1982.99	43.2025	5.52042	54.8929	2.22699	4.62345	15.3445	1.32806	11.5541	3.53033	TRUE	0	TRUE	5.34722e-219	TRUE	1.67986e-25	TRUE	0	4
ENSG00000171860	C3AR1	complement C3a receptor 1 [Source:HGNC Symbol;Acc:HGNC:1319]	45.796	1	5.51715	4.39419	1	2.1356	1.90384	1	1.90384	0.928913	TRUE	4.53227e-13	TRUE	2.77341e-06	TRUE	3.50466e-09	TRUE	2.79791e-24	4
ENSG00000225101	OR52K3P	olfactory receptor family 52 subfamily K member 3 pseudogene [Source:HGNC Symbol;Acc:HGNC:15224]	44.6504	1	5.4806	8.53426	1	3.09327	3.0049	1	3.0049	1.58732	TRUE	9.91997e-13	TRUE	3.31253e-06	TRUE	4.52719e-09	TRUE	1.41675e-23	4
ENSG00000162654	GBP4	guanylate binding protein 4 [Source:HGNC Symbol;Acc:HGNC:20480]	4675.8	105.479	5.47018	125.123	3.96571	4.97962	34.0378	1.79294	18.9844	4.24674	TRUE	0	TRUE	0	TRUE	3.70234e-31	TRUE	0	4
ENSG00000079215	SLC1A3	solute carrier family 1 member 3 [Source:HGNC Symbol;Acc:HGNC:10941]	64.3714	1.49776	5.42555	2.64394	1.01389	1.38279	1.43777	1.00371	1.43245	0.518487	TRUE	7.32667e-11	TRUE	2.2993e-05	TRUE	5.4458e-09	TRUE	4.83032e-35	4
ENSG00000154451	GBP5	guanylate binding protein 5 [Source:HGNC Symbol;Acc:HGNC:19895]	58.8751	1.49776	5.29678	2.15591	1.01068	1.09296	1.30771	1.00286	1.30398	0.382926	TRUE	3.1045e-10	TRUE	3.77062e-05	TRUE	8.31482e-09	TRUE	3.0634e-32	4
ENSG00000254287	AC007991.4	novel transcript	37.5915	1	5.23233	10.8332	1	3.43739	3.61807	1	3.61807	1.85522	TRUE	1.52722e-10	TRUE	9.87007e-06	TRUE	1.06626e-08	TRUE	1.11015e-19	4
ENSG00000168016	TRANK1	tetratricopeptide repeat and ankyrin repeat containing 1 [Source:HGNC Symbol;Acc:HGNC:29011]	3763.75	101.497	5.21266	55.7168	2.56347	4.44194	15.5703	1.41802	10.9803	3.45684	TRUE	3.8356e-246	TRUE	0	TRUE	1.94923e-29	TRUE	0	4
ENSG00000138135	CH25H	cholesterol 25-hydroxylase [Source:HGNC Symbol;Acc:HGNC:1907]	69.7966	2.33292	4.90295	7.63609	1.13737	2.74714	2.76659	1.03673	2.66858	1.41607	TRUE	3.1299e-17	TRUE	2.79215e-08	TRUE	7.94139e-09	TRUE	1.31017e-36	4
ENSG00000134326	CMPK2	cytidine/uridine monophosphate kinase 2 [Source:HGNC Symbol;Acc:HGNC:27015]	6377.65	218.711	4.86593	242.091	9.80085	4.6265	65.1768	3.35307	19.4379	4.2808	TRUE	0	TRUE	0	TRUE	1.13699e-34	TRUE	0	4
ENSG00000100336	APOL4	apolipoprotein L4 [Source:HGNC Symbol;Acc:HGNC:14867]	118.393	4.08343	4.85766	5.36174	1.12234	2.25619	2.16115	1.03271	2.09269	1.06536	TRUE	3.89799e-28	TRUE	6.57082e-15	TRUE	2.18445e-10	TRUE	5.12294e-61	4
ENSG00000214872	SMTNL1	smoothelin like 1 [Source:HGNC Symbol;Acc:HGNC:32394]	94.9517	3.90637	4.60329	10.2612	1.30761	2.97219	3.46601	1.08225	3.20259	1.67924	TRUE	1.19101e-05	TRUE	4.78026e-12	TRUE	3.41961e-09	TRUE	3.98298e-46	4
ENSG00000135114	OASL	2'-5'-oligoadenylate synthetase like [Source:HGNC Symbol;Acc:HGNC:8090]	12455.5	514.96	4.59618	577.15	26.4234	4.44906	154.347	7.79748	19.7944	4.30702	TRUE	0	TRUE	0	TRUE	1.33874e-36	TRUE	0	4
ENSG00000100346	CACNA1I	calcium voltage-gated channel subunit alpha1 I [Source:HGNC Symbol;Acc:HGNC:1396]	43.6295	1.83517	4.57132	1.64166	1.0134	0.695949	1.17091	1.00358	1.16673	0.222471	TRUE	0.00346056	TRUE	2.38314e-05	TRUE	1.77298e-07	TRUE	1.35258e-21	4
ENSG00000268510	IFNL3P1	interferon lambda 3 pseudogene 1 [Source:HGNC Symbol;Acc:HGNC:44483]	32.6724	1.41758	4.52657	11.2796	1.14432	3.30116	3.73674	1.03858	3.59792	1.84716	TRUE	5.35048e-08	TRUE	0.000797846	TRUE	2.99055e-07	TRUE	2.40623e-17	4
ENSG00000183486	MX2	MX dynamin like GTPase 2 [Source:HGNC Symbol;Acc:HGNC:7533]	4375.66	194.27	4.49336	55.5208	3.57547	3.95682	15.5151	1.68859	9.18819	3.19978	TRUE	3.99487e-133	TRUE	0	TRUE	2.83833e-32	TRUE	0	4
ENSG00000177409	SAMD9L	sterile alpha motif domain containing 9 like [Source:HGNC Symbol;Acc:HGNC:1349]	13934	659.253	4.40163	318.639	17.0454	4.22447	85.551	5.29006	16.172	4.01543	TRUE	0	TRUE	0	TRUE	7.84683e-39	TRUE	0	4
ENSG00000111335	OAS2	2'-5'-oligoadenylate synthetase 2 [Source:HGNC Symbol;Acc:HGNC:8087]	11564	582.799	4.31049	301.148	17.1518	4.13404	80.9096	5.31847	15.213	3.92723	TRUE	7.28235e-244	TRUE	0	TRUE	2.76961e-38	TRUE	0	4
ENSG00000130775	THEMIS2	thymocyte selection associated family member 2 [Source:HGNC Symbol;Acc:HGNC:16839]	1207.76	61.1886	4.30293	43.4667	3.26536	3.73459	12.3055	1.60569	7.66371	2.93804	TRUE	6.25219e-232	TRUE	7.6884e-152	TRUE	1.46351e-24	TRUE	0	4
ENSG00000121380	BCL2L14	BCL2 like 14 [Source:HGNC Symbol;Acc:HGNC:16657]	205.685	10.571	4.28225	7.51433	1.32575	2.50283	2.73385	1.0871	2.51482	1.33045	TRUE	3.09456e-43	TRUE	3.92614e-27	TRUE	1.24362e-13	TRUE	4.66986e-92	4
ENSG00000107201	DDX58	DExD/H-box helicase 58 [Source:HGNC Symbol;Acc:HGNC:19102]	13772.7	720.147	4.25738	515.576	29.7355	4.11593	137.978	8.68302	15.8906	3.9901	TRUE	0	TRUE	0	TRUE	1.89057e-39	TRUE	0	4
ENSG00000117228	GBP1	guanylate binding protein 1 [Source:HGNC Symbol;Acc:HGNC:4182]	7671.41	413.471	4.21363	250.905	15.3719	4.02877	67.525	4.84262	13.9439	3.80156	TRUE	0	TRUE	0	TRUE	1.20316e-36	TRUE	0	4
ENSG00000221963	APOL6	apolipoprotein L6 [Source:HGNC Symbol;Acc:HGNC:14870]	20175.6	1090.35	4.20975	325.162	19.7228	4.04322	87.2972	6.00594	14.5351	3.86147	TRUE	0	TRUE	0	TRUE	9.20895e-42	TRUE	0	4
ENSG00000115267	IFIH1	interferon induced with helicase C domain 1 [Source:HGNC Symbol;Acc:HGNC:18873]	13643.8	748.733	4.18765	491.038	29.7213	4.04627	131.448	8.67919	15.1452	3.92079	TRUE	0	TRUE	0	TRUE	1.89057e-39	TRUE	0	4
ENSG00000129048	ACKR4	atypical chemokine receptor 4 [Source:HGNC Symbol;Acc:HGNC:1611]	149.524	8.66013	4.10984	11.6258	1.586	2.87387	3.8288	1.15668	3.31018	1.72691	TRUE	2.16899e-30	TRUE	7.23721e-20	TRUE	4.1178e-12	TRUE	7.54934e-67	4
ENSG00000138646	HERC5	HECT and RLD domain containing E3 ubiquitin protein ligase 5 [Source:HGNC Symbol;Acc:HGNC:24368]	4347.07	251.87	4.10929	149.375	10.157	3.87839	40.4894	3.44831	11.7418	3.55358	TRUE	0	TRUE	0	TRUE	1.287e-31	TRUE	0	4
ENSG00000161133	USP41	ubiquitin specific peptidase 41 [Source:HGNC Symbol;Acc:HGNC:20070]	476.574	27.8656	4.09614	49.5818	3.93862	3.65405	13.933	1.78573	7.80242	2.96392	TRUE	8.21704e-33	TRUE	3.5874e-60	TRUE	2.63457e-18	TRUE	4.36331e-199	4
ENSG00000136514	RTP4	receptor transporter protein 4 [Source:HGNC Symbol;Acc:HGNC:23992]	503.824	30.5648	4.04298	53.6279	4.3071	3.6382	15.0093	1.8842	7.96586	2.99383	TRUE	1.21268e-58	TRUE	1.05546e-63	TRUE	1.0143e-18	TRUE	2.30778e-205	4
ENSG00000250508	LINC02701	long intergenic non-protein coding RNA 2701 [Source:HGNC Symbol;Acc:HGNC:54216]	73.073	4.50101	4.02102	4.60431	1.1869	1.95578	1.9595	1.04997	1.86625	0.900141	TRUE	7.91264e-10	TRUE	9.10368e-10	TRUE	1.36073e-08	TRUE	4.75448e-33	4
ENSG00000105327	BBC3	BCL2 binding component 3 [Source:HGNC Symbol;Acc:HGNC:17868]	524.245	32.8933	3.99438	27.7828	2.74365	3.34003	8.12691	1.46619	5.54287	2.47063	TRUE	4.50466e-91	TRUE	9.96109e-63	TRUE	4.19122e-18	TRUE	2.90038e-146	4
ENSG00000184979	USP18	ubiquitin specific peptidase 18 [Source:HGNC Symbol;Acc:HGNC:12616]	5906.16	377.081	3.96927	452.176	31.7271	3.83309	121.096	9.21553	13.1404	3.71594	TRUE	0	TRUE	0	TRUE	9.81157e-35	TRUE	0	4
ENSG00000225886	AL445490.1	novel transcript, antisense to IFI6	63.8654	4.08343	3.96718	7.18357	1.32435	2.43942	2.64726	1.08672	2.43601	1.28452	TRUE	7.79026e-13	TRUE	1.69193e-08	TRUE	6.65523e-08	TRUE	2.47043e-27	4
ENSG00000125347	IRF1	interferon regulatory factor 1 [Source:HGNC Symbol;Acc:HGNC:6116]	5438.1	348.642	3.96328	114.393	8.75281	3.70811	31.1844	3.07286	10.1483	3.34317	TRUE	0	TRUE	0	TRUE	1.89574e-34	TRUE	0	4
ENSG00000205413	SAMD9	sterile alpha motif domain containing 9 [Source:HGNC Symbol;Acc:HGNC:1348]	73380.3	4847.05	3.92021	1741.66	123.971	3.81238	464.408	33.8789	13.7079	3.77693	TRUE	0	TRUE	0	TRUE	4.21303e-49	TRUE	0	4
ENSG00000132530	XAF1	XIAP associated factor 1 [Source:HGNC Symbol;Acc:HGNC:30932]	356.535	23.9637	3.89512	9.73832	1.60424	2.60178	3.32655	1.16156	2.86386	1.51796	TRUE	3.82179e-67	TRUE	2.17447e-45	TRUE	6.55758e-17	TRUE	3.45499e-145	4
ENSG00000136244	IL6	interleukin 6 [Source:HGNC Symbol;Acc:HGNC:6018]	913.352	63.821	3.83907	72.7683	6.28453	3.53343	20.0985	2.41295	8.32944	3.05822	TRUE	6.38311e-89	TRUE	6.05772e-102	TRUE	1.16769e-21	TRUE	3.53217e-199	4
ENSG00000106560	GIMAP2	GTPase, IMAP family member 2 [Source:HGNC Symbol;Acc:HGNC:21789]	109.718	7.82496	3.80957	9.42558	1.56622	2.58929	3.24372	1.15139	2.81722	1.49427	TRUE	6.91138e-21	TRUE	2.26836e-14	TRUE	1.34655e-10	TRUE	5.0293e-46	4
ENSG00000121858	TNFSF10	TNF superfamily member 10 [Source:HGNC Symbol;Acc:HGNC:11925]	18384.9	1311.31	3.80945	861.87	66.6204	3.69343	230.171	18.5449	12.4116	3.63361	TRUE	0	TRUE	0	TRUE	7.22299e-41	TRUE	0	4
ENSG00000120217	CD274	CD274 molecule [Source:HGNC Symbol;Acc:HGNC:17635]	2661.59	198.279	3.74668	106.308	9.35843	3.50584	29.0366	3.23484	8.97624	3.16611	TRUE	4.29268e-99	TRUE	7.97043e-267	TRUE	1.44712e-29	TRUE	0	4
ENSG00000166750	SLFN5	schlafen family member 5 [Source:HGNC Symbol;Acc:HGNC:28286]	17602.5	1311.82	3.74614	268.233	22.2892	3.58907	72.1489	6.69207	10.7813	3.43045	TRUE	0	TRUE	0	TRUE	5.30382e-40	TRUE	0	4
ENSG00000081479	LRP2	LDL receptor related protein 2 [Source:HGNC Symbol;Acc:HGNC:6694]	58.28	4.50101	3.69468	1.57352	1.03738	0.601051	1.1526	1.00999	1.14119	0.190544	TRUE	5.48393e-08	TRUE	1.23996e-07	TRUE	1.44402e-07	TRUE	7.45637e-24	4
ENSG00000183508	TENT5C	terminal nucleotidyltransferase 5C [Source:HGNC Symbol;Acc:HGNC:24712]	63.2526	4.9186	3.68481	2.76015	1.11826	1.30349	1.4686	1.03162	1.42359	0.509536	TRUE	1.61647e-05	TRUE	2.99913e-08	TRUE	6.22822e-08	TRUE	9.05505e-27	4
ENSG00000132274	TRIM22	tripartite motif containing 22 [Source:HGNC Symbol;Acc:HGNC:16379]	1359.28	108.225	3.65073	37.6999	4.0978	3.20164	10.7691	1.82826	5.89037	2.55836	TRUE	4.3391e-217	TRUE	4.16536e-155	TRUE	1.20216e-25	TRUE	0	4
ENSG00000140853	NLRC5	NLR family CARD domain containing 5 [Source:HGNC Symbol;Acc:HGNC:29933]	1421.11	114.455	3.63416	19.6384	2.59338	2.92077	5.96272	1.42602	4.18137	2.06397	TRUE	5.84666e-225	TRUE	7.03145e-160	TRUE	7.7045e-26	TRUE	0	4
ENSG00000125148	MT2A	metallothionein 2A [Source:HGNC Symbol;Acc:HGNC:7406]	1444.95	117.362	3.62199	181.896	16.5834	3.4553	49.1414	5.16655	9.51145	3.24966	TRUE	1.33246e-206	TRUE	5.8095e-150	TRUE	5.94118e-25	TRUE	2.85814e-270	4
ENSG00000157601	MX1	MX dynamin like GTPase 1 [Source:HGNC Symbol;Acc:HGNC:7532]	19496.4	1583.74	3.6218	368.977	32.9443	3.48543	98.9598	9.54088	10.3722	3.37465	TRUE	7.5686e-186	TRUE	0	TRUE	6.42155e-40	TRUE	0	4
ENSG00000184371	CSF1	colony stimulating factor 1 [Source:HGNC Symbol;Acc:HGNC:2432]	1415.28	116.944	3.5972	43.4673	4.72287	3.20219	12.3033	1.99539	6.16585	2.6243	TRUE	7.49954e-222	TRUE	5.40902e-156	TRUE	1.1583e-25	TRUE	0	4
ENSG00000101342	TLDC2	TBC/LysM-associated domain containing 2 [Source:HGNC Symbol;Acc:HGNC:16112]	86.1966	7.32721	3.5563	6.42564	1.43101	2.1668	2.44455	1.11524	2.19195	1.13222	TRUE	2.59284e-15	TRUE	4.34885e-11	TRUE	1.53467e-09	TRUE	2.37794e-34	4
ENSG00000137745	MMP13	matrix metallopeptidase 13 [Source:HGNC Symbol;Acc:HGNC:7159]	32.2109	2.83068	3.50833	2.78488	1.11242	1.32392	1.47593	1.03006	1.43287	0.518904	TRUE	1.32839e-05	TRUE	0.000247192	TRUE	2.41917e-05	TRUE	3.31072e-11	4
ENSG00000128284	APOL3	apolipoprotein L3 [Source:HGNC Symbol;Acc:HGNC:14868]	407.253	35.9767	3.50079	12.1954	2.03039	2.58651	3.98044	1.27549	3.12071	1.64188	TRUE	6.62016e-48	TRUE	6.29742e-48	TRUE	1.30816e-17	TRUE	4.24614e-152	4
ENSG00000133106	EPSTI1	epithelial stromal interaction 1 [Source:HGNC Symbol;Acc:HGNC:16465]	648.458	57.7043	3.49026	22.3885	3.0023	2.89862	6.6933	1.53535	4.35946	2.12415	TRUE	3.82071e-98	TRUE	1.994e-74	TRUE	1.40079e-20	TRUE	2.95847e-199	4
ENSG00000141574	SECTM1	secreted and transmembrane 1 [Source:HGNC Symbol;Acc:HGNC:10707]	960.227	85.5988	3.48771	53.6917	5.96769	3.16945	15.0262	2.3282	6.45399	2.69019	TRUE	1.00129e-83	TRUE	1.10088e-106	TRUE	4.13843e-23	TRUE	7.73947e-279	4
ENSG00000185338	SOCS1	suppressor of cytokine signaling 1 [Source:HGNC Symbol;Acc:HGNC:19383]	484.823	44.4386	3.44757	65.2221	7.17073	3.18517	18.0978	2.64989	6.82964	2.77181	TRUE	9.36742e-79	TRUE	5.40236e-57	TRUE	5.63399e-19	TRUE	4.17818e-176	4
ENSG00000162772	ATF3	activating transcription factor 3 [Source:HGNC Symbol;Acc:HGNC:785]	1595.17	151.293	3.39829	65.1816	7.4734	3.12463	18.0847	2.73081	6.62246	2.72737	TRUE	2.15194e-208	TRUE	2.35243e-167	TRUE	1.09119e-26	TRUE	0	4
ENSG00000130589	HELZ2	helicase with zinc finger 2 [Source:HGNC Symbol;Acc:HGNC:30021]	27568.6	2647.83	3.38015	372.366	39.1586	3.24932	99.8866	11.2025	8.91648	3.15647	TRUE	0	TRUE	0	TRUE	2.5975e-38	TRUE	0	4
ENSG00000133401	PDZD2	PDZ domain containing 2 [Source:HGNC Symbol;Acc:HGNC:18486]	143.592	14.7301	3.28514	2.48147	1.15276	1.10611	1.39452	1.04084	1.3398	0.422012	TRUE	4.91321e-23	TRUE	6.28147e-17	TRUE	9.14774e-12	TRUE	1.5865e-51	4
ENSG00000163565	IFI16	interferon gamma inducible protein 16 [Source:HGNC Symbol;Acc:HGNC:5395]	6295.43	647.638	3.28105	194.299	22.2495	3.12644	52.4663	6.6815	7.85247	2.97315	TRUE	0	TRUE	0	TRUE	1.183e-34	TRUE	0	4
ENSG00000163644	PPM1K	protein phosphatase, Mg2+/Mn2+ dependent 1K [Source:HGNC Symbol;Acc:HGNC:25415]	1795.41	192.66	3.22018	26.6694	3.93282	2.76155	7.83277	1.78416	4.39018	2.13428	TRUE	9.4573e-240	TRUE	7.97745e-175	TRUE	2.5873e-27	TRUE	0	4
ENSG00000111912	NCOA7	nuclear receptor coactivator 7 [Source:HGNC Symbol;Acc:HGNC:21081]	6561.32	713.001	3.20201	137.432	16.8363	3.02907	37.3196	5.23414	7.13004	2.83391	TRUE	0	TRUE	0	TRUE	4.0751e-35	TRUE	0	4
ENSG00000137752	CASP1	caspase 1 [Source:HGNC Symbol;Acc:HGNC:1499]	69.7253	7.66462	3.1854	4.02621	1.31314	1.6164	1.80512	1.08372	1.66567	0.736103	TRUE	7.00281e-11	TRUE	3.67281e-08	TRUE	4.65594e-08	TRUE	4.11054e-24	4
ENSG00000164342	TLR3	toll like receptor 3 [Source:HGNC Symbol;Acc:HGNC:11849]	1001.53	110.844	3.1756	25.2081	3.83983	2.71477	7.44334	1.75927	4.23092	2.08097	TRUE	1.106e-45	TRUE	3.47568e-94	TRUE	1.34605e-22	TRUE	5.84777e-216	4
ENSG00000108771	DHX58	DExH-box helicase 58 [Source:HGNC Symbol;Acc:HGNC:29517]	559.098	62.0238	3.17221	24.6138	3.76161	2.71005	7.28675	1.73837	4.19172	2.06754	TRUE	3.811e-81	TRUE	8.75436e-61	TRUE	7.93966e-20	TRUE	4.19837e-166	4
ENSG00000181381	DDX60L	DExD/H-box 60 like [Source:HGNC Symbol;Acc:HGNC:26429]	5546.65	632.017	3.13358	75.1686	10.0285	2.90602	20.7475	3.41395	6.07727	2.60342	TRUE	0	TRUE	0	TRUE	1.33468e-33	TRUE	0	4
ENSG00000152778	IFIT5	interferon induced protein with tetratricopeptide repeats 5 [Source:HGNC Symbol;Acc:HGNC:13328]	3677.07	420.536	3.12825	149.938	19.1759	2.967	40.6441	5.85969	6.93623	2.79415	TRUE	0	TRUE	1.5322e-302	TRUE	1.93432e-31	TRUE	0	4
ENSG00000152689	RASGRP3	RAS guanyl releasing protein 3 [Source:HGNC Symbol;Acc:HGNC:14545]	1176.89	137.275	3.09984	18.1945	3.13187	2.53841	5.57811	1.57	3.55294	1.82901	TRUE	1.29285e-156	TRUE	1.83619e-117	TRUE	1.41992e-24	TRUE	1.21285e-280	4
ENSG00000234883	MIR155HG	MIR155 host gene [Source:HGNC Symbol;Acc:HGNC:35460]	64.3625	7.56773	3.08829	7.43723	1.71527	2.11633	2.71406	1.19125	2.27832	1.18797	TRUE	2.1185e-06	TRUE	1.6471e-07	TRUE	5.42406e-08	TRUE	1.84321e-22	4
ENSG00000105939	ZC3HAV1	zinc finger CCCH-type containing, antiviral 1 [Source:HGNC Symbol;Acc:HGNC:23721]	20038.2	2364.42	3.08319	396.698	50.9134	2.96193	106.34	14.3453	7.41288	2.89003	TRUE	6.07174e-227	TRUE	0	TRUE	5.30382e-40	TRUE	0	4
ENSG00000110446	SLC15A3	solute carrier family 15 member 3 [Source:HGNC Symbol;Acc:HGNC:18068]	83.4974	9.91288	3.07436	3.19134	1.25317	1.34858	1.58356	1.06769	1.48317	0.568683	TRUE	2.22091e-12	TRUE	1.84825e-09	TRUE	6.24197e-09	TRUE	9.70697e-29	4
ENSG00000078081	LAMP3	lysosomal associated membrane protein 3 [Source:HGNC Symbol;Acc:HGNC:14582]	7220.93	870.737	3.05188	308.722	40.6327	2.9256	82.9157	11.5965	7.15006	2.83796	TRUE	6.93398e-124	TRUE	0	TRUE	4.33511e-34	TRUE	0	4
ENSG00000236098	AC097059.1	novel transcript	31.5802	3.82619	3.04504	9.3995	1.83204	2.35913	3.23619	1.22248	2.64724	1.40449	TRUE	4.90016e-05	TRUE	0.000445672	TRUE	1.13336e-05	TRUE	1.90127e-11	4
ENSG00000137959	IFI44L	interferon induced protein 44 like [Source:HGNC Symbol;Acc:HGNC:17817]	3673.23	453.542	3.01774	59.3048	8.68428	2.77167	16.5235	3.05453	5.4095	2.4355	TRUE	3.61075e-93	TRUE	6.43408e-249	TRUE	2.13644e-30	TRUE	0	4
ENSG00000187510	PLEKHG7	pleckstrin homology and RhoGEF domain containing G7 [Source:HGNC Symbol;Acc:HGNC:33829]	30.5237	3.82619	2.99595	2.18626	1.12189	0.96253	1.31604	1.03259	1.2745	0.34993	TRUE	8.69987e-05	TRUE	0.000705888	TRUE	2.14619e-05	TRUE	8.97339e-11	4
ENSG00000168497	CAVIN2	caveolae associated protein 2 [Source:HGNC Symbol;Acc:HGNC:10690]	50.7062	6.74928	2.90936	3.50228	1.30929	1.41951	1.66628	1.08269	1.53902	0.622011	TRUE	4.05622e-07	TRUE	1.03217e-05	TRUE	7.20028e-07	TRUE	4.06785e-17	4
ENSG00000089127	OAS1	2'-5'-oligoadenylate synthetase 1 [Source:HGNC Symbol;Acc:HGNC:8086]	9473.15	1294.02	2.87199	312.391	46.4551	2.74944	83.8955	13.1533	6.3783	2.67317	TRUE	1.62418e-160	TRUE	0	TRUE	9.70499e-36	TRUE	0	4
ENSG00000170581	STAT2	signal transducer and activator of transcription 2 [Source:HGNC Symbol;Acc:HGNC:11363]	5256.44	763.311	2.78374	140.868	22.7062	2.63318	38.2392	6.80359	5.62044	2.49068	TRUE	0	TRUE	0	TRUE	5.26847e-33	TRUE	0	4
ENSG00000135899	SP110	SP110 nuclear body protein [Source:HGNC Symbol;Acc:HGNC:5401]	5902.88	873.089	2.75722	140.827	23.098	2.60808	38.2217	6.90835	5.53268	2.46798	TRUE	0	TRUE	0	TRUE	9.72969e-34	TRUE	0	4
ENSG00000185507	IRF7	interferon regulatory factor 7 [Source:HGNC Symbol;Acc:HGNC:6122]	3463.51	512.825	2.75569	215.251	34.8796	2.62557	58.0385	10.0584	5.77015	2.52861	TRUE	0	TRUE	2.94299e-262	TRUE	5.45097e-31	TRUE	0	4
ENSG00000137198	GMPR	guanosine monophosphate reductase [Source:HGNC Symbol;Acc:HGNC:4376]	257.051	38.1114	2.75376	19.6589	3.89371	2.33597	5.96691	1.77371	3.36409	1.75022	TRUE	1.27018e-32	TRUE	6.71774e-25	TRUE	1.26859e-14	TRUE	1.19237e-76	4
ENSG00000128335	APOL2	apolipoprotein L2 [Source:HGNC Symbol;Acc:HGNC:619]	9953.6	1484.98	2.74478	465.517	75.0935	2.63207	124.667	20.8104	5.99059	2.5827	TRUE	0	TRUE	0	TRUE	1.10732e-36	TRUE	0	4
ENSG00000185272	RBM11	RNA binding motif protein 11 [Source:HGNC Symbol;Acc:HGNC:9897]	31.0208	4.66136	2.73441	3.06956	1.26999	1.27322	1.55084	1.07219	1.44642	0.532489	TRUE	0.000283402	TRUE	0.00109755	TRUE	2.36488e-05	TRUE	7.93221e-10	4
ENSG00000122643	NT5C3A	5'-nucleotidase, cytosolic IIIA [Source:HGNC Symbol;Acc:HGNC:17820]	6668.8	1029.39	2.69564	311.539	52.2158	2.57686	83.6568	14.6936	5.69341	2.50929	TRUE	0	TRUE	0	TRUE	2.74688e-33	TRUE	0	4
ENSG00000112343	TRIM38	tripartite motif containing 38 [Source:HGNC Symbol;Acc:HGNC:10059]	3405.4	525.847	2.69511	59.8059	10.7006	2.48259	16.6563	3.59367	4.6349	2.21254	TRUE	0	TRUE	5.31962e-245	TRUE	1.46541e-30	TRUE	0	4
ENSG00000179583	CIITA	class II major histocompatibility complex transactivator [Source:HGNC Symbol;Acc:HGNC:7067]	396.385	61.9436	2.67788	5.43263	1.73076	1.65025	2.18014	1.19538	1.8238	0.866951	TRUE	4.37309e-47	TRUE	2.25989e-36	TRUE	3.94919e-17	TRUE	4.47083e-111	4
ENSG00000132109	TRIM21	tripartite motif containing 21 [Source:HGNC Symbol;Acc:HGNC:11312]	2469.27	387.053	2.67348	209.118	35.8143	2.54571	56.4001	10.3083	5.47132	2.45189	TRUE	2.51917e-243	TRUE	6.05147e-190	TRUE	8.89212e-29	TRUE	0	4
ENSG00000140464	PML	promyelocytic leukemia [Source:HGNC Symbol;Acc:HGNC:9113]	7271.5	1142.77	2.66972	94.4207	16.6907	2.50006	25.8693	5.19523	4.97943	2.31598	TRUE	0	TRUE	0	TRUE	1.183e-34	TRUE	0	4
ENSG00000124201	ZNFX1	zinc finger NFX1-type containing 1 [Source:HGNC Symbol;Acc:HGNC:29271]	25851.7	4071.2	2.66673	450.91	76.8054	2.55356	120.797	21.2681	5.6797	2.50582	TRUE	0	TRUE	0	TRUE	2.5975e-38	TRUE	0	4
ENSG00000239713	APOBEC3G	apolipoprotein B mRNA editing enzyme catalytic subunit 3G [Source:HGNC Symbol;Acc:HGNC:17357]	210.47	33.2941	2.66028	7.27274	2.03333	1.83865	2.66896	1.27628	2.0912	1.06433	TRUE	5.85637e-24	TRUE	6.84563e-19	TRUE	1.12377e-12	TRUE	4.41646e-48	4
ENSG00000168394	TAP1	transporter 1, ATP binding cassette subfamily B member [Source:HGNC Symbol;Acc:HGNC:43]	4284.29	682.427	2.65031	153.166	26.8863	2.51016	41.5075	7.92118	5.24007	2.38958	TRUE	2.91387e-137	TRUE	1.64414e-261	TRUE	3.04606e-31	TRUE	0	4
ENSG00000104432	IL7	interleukin 7 [Source:HGNC Symbol;Acc:HGNC:6023]	68.7044	10.9886	2.6444	4.24612	1.51225	1.48945	1.86415	1.13696	1.63959	0.713334	TRUE	1.51269e-08	TRUE	5.75405e-07	TRUE	6.44011e-08	TRUE	1.27641e-20	4
ENSG00000225963	AC009950.1	novel transcript, antisense to SP110	66.5647	10.7313	2.63293	3.85327	1.45384	1.40622	1.75986	1.12135	1.56942	0.650232	TRUE	2.33246e-08	TRUE	1.28027e-06	TRUE	1.11224e-07	TRUE	1.91619e-19	4
ENSG00000128394	APOBEC3F	apolipoprotein B mRNA editing enzyme catalytic subunit 3F [Source:HGNC Symbol;Acc:HGNC:17356]	954.677	154.874	2.62392	48.8517	9.2588	2.39951	13.7371	3.20818	4.2819	2.09825	TRUE	9.19315e-105	TRUE	5.23792e-79	TRUE	1.48085e-22	TRUE	2.52533e-191	4
ENSG00000196116	TDRD7	tudor domain containing 7 [Source:HGNC Symbol;Acc:HGNC:30831]	2386.07	388.192	2.61979	90.7828	16.5929	2.45185	24.9017	5.16909	4.81743	2.26826	TRUE	3.69096e-230	TRUE	1.82442e-181	TRUE	1.47749e-28	TRUE	0	4
ENSG00000116514	RNF19B	ring finger protein 19B [Source:HGNC Symbol;Acc:HGNC:26886]	3027.39	497.041	2.60664	189.585	34.0583	2.47676	51.202	9.83882	5.20408	2.37964	TRUE	6.15161e-276	TRUE	4.24784e-216	TRUE	8.94705e-30	TRUE	0	4
ENSG00000110848	CD69	CD69 molecule [Source:HGNC Symbol;Acc:HGNC:1694]	59.8871	9.83271	2.60658	4.38733	1.54174	1.50879	1.90102	1.14484	1.66051	0.73163	TRUE	3.75035e-05	TRUE	1.2615e-05	TRUE	1.03544e-06	TRUE	1.81729e-16	4
ENSG00000168310	IRF2	interferon regulatory factor 2 [Source:HGNC Symbol;Acc:HGNC:6117]	1106.01	190.799	2.53523	58.6448	11.5945	2.33857	16.3491	3.83264	4.26576	2.0928	TRUE	4.12591e-113	TRUE	3.86763e-86	TRUE	3.21208e-23	TRUE	1.03501e-194	4
ENSG00000176532	PRR15	proline rich 15 [Source:HGNC Symbol;Acc:HGNC:22310]	2891.29	510.257	2.50242	238.24	45.6952	2.3823	64.1453	12.9502	4.95323	2.30837	TRUE	6.79858e-246	TRUE	2.18592e-183	TRUE	1.36647e-28	TRUE	0	4
ENSG00000105559	PLEKHA4	pleckstrin homology domain containing A4 [Source:HGNC Symbol;Acc:HGNC:14339]	2827.41	498.998	2.50237	120.347	23.4961	2.3567	32.7731	7.01481	4.67198	2.22404	TRUE	1.40661e-246	TRUE	1.61619e-196	TRUE	3.20635e-29	TRUE	0	4
ENSG00000213492	NT5C3AP1	5'-nucleotidase, cytosolic IIIA pseudogene 1 [Source:HGNC Symbol;Acc:HGNC:18530]	44.1355	7.82496	2.49578	5.21824	1.71399	1.6062	2.12295	1.1909	1.78264	0.834019	TRUE	3.32058e-05	TRUE	0.000186601	TRUE	4.01956e-06	TRUE	3.36511e-12	4
ENSG00000156966	B3GNT7	UDP-GlcNAc:betaGal beta-1,3-N-acetylglucosaminyltransferase 7 [Source:HGNC Symbol;Acc:HGNC:18811]	444.502	82.0644	2.43736	19.9433	4.70567	2.08343	6.04385	1.99079	3.0359	1.60212	TRUE	1.72444e-46	TRUE	2.84075e-36	TRUE	1.69911e-17	TRUE	6.5465e-106	4
ENSG00000179044	EXOC3L1	exocyst complex component 3 like 1 [Source:HGNC Symbol;Acc:HGNC:27540]	44.6059	8.24255	2.43607	3.30951	1.40938	1.23155	1.61421	1.10946	1.45495	0.540974	TRUE	4.38715e-05	TRUE	0.000321388	TRUE	1.23341e-05	TRUE	1.22866e-11	4
ENSG00000070190	DAPP1	dual adaptor of phosphotyrosine and 3-phosphoinositides 1 [Source:HGNC Symbol;Acc:HGNC:16500]	1414.32	263.031	2.4268	51.5509	11.0224	2.22556	14.4556	3.6797	3.92846	1.97396	TRUE	2.58398e-132	TRUE	9.64031e-103	TRUE	1.07676e-24	TRUE	7.43248e-232	4
ENSG00000203797	DDO	D-aspartate oxidase [Source:HGNC Symbol;Acc:HGNC:2727]	34.2616	6.41187	2.41778	3.54374	1.44182	1.29738	1.67665	1.11813	1.49951	0.584491	TRUE	0.000607687	TRUE	0.00191141	TRUE	4.93766e-05	TRUE	2.63486e-09	4
ENSG00000196684	HSH2D	hematopoietic SH2 domain containing [Source:HGNC Symbol;Acc:HGNC:24920]	1263.76	240.148	2.39572	61.4453	13.2424	2.21414	17.09	4.27325	3.99929	1.99975	TRUE	1.29083e-117	TRUE	8.20652e-93	TRUE	4.56231e-24	TRUE	4.85846e-223	4
ENSG00000172602	RND1	Rho family GTPase 1 [Source:HGNC Symbol;Acc:HGNC:18314]	367.127	69.8443	2.39407	20.2292	4.86389	2.05626	6.11704	2.03309	3.00874	1.58916	TRUE	5.11453e-36	TRUE	3.89332e-28	TRUE	1.33352e-15	TRUE	1.95337e-70	4
ENSG00000237276	ANO7L1	anoctamin 7 like 1 (pseudogene) [Source:HGNC Symbol;Acc:HGNC:32248]	120.595	23.2889	2.37246	10.7718	2.95066	1.86815	3.6016	1.52157	2.36703	1.24308	TRUE	2.609e-07	TRUE	8.09071e-10	TRUE	8.22614e-10	TRUE	1.4553e-30	4
ENSG00000072858	SIDT1	SID1 transmembrane family member 1 [Source:HGNC Symbol;Acc:HGNC:25967]	57.2057	11.0855	2.36749	2.13489	1.21726	0.810527	1.30202	1.05809	1.23054	0.299293	TRUE	0.00446289	TRUE	8.28022e-05	TRUE	2.14647e-06	TRUE	1.11821e-14	4
ENSG00000204261	PSMB8-AS1	PSMB8 antisense RNA 1 (head to head) [Source:HGNC Symbol;Acc:HGNC:39758]	96.5409	18.7456	2.36459	8.96507	2.58026	1.7968	3.12025	1.4225	2.1935	1.13323	TRUE	5.81631e-06	TRUE	7.60348e-08	TRUE	1.47978e-08	TRUE	7.90142e-25	4
ENSG00000101347	SAMHD1	SAM and HD domain containing deoxynucleoside triphosphate triphosphohydrolase 1 [Source:HGNC Symbol;Acc:HGNC:15925]	9543.06	1853.92	2.36387	309.022	64.9685	2.2499	82.9988	18.1032	4.58475	2.19684	TRUE	6.13425e-220	TRUE	0	TRUE	6.9641e-35	TRUE	0	4
ENSG00000142961	MOB3C	MOB kinase activator 3C [Source:HGNC Symbol;Acc:HGNC:29800]	746.46	148.998	2.32477	21.4872	5.35171	2.00541	6.45458	2.16352	2.98337	1.57694	TRUE	3.00437e-70	TRUE	9.68777e-56	TRUE	1.21221e-20	TRUE	5.16843e-146	4
ENSG00000169851	PCDH7	protocadherin 7 [Source:HGNC Symbol;Acc:HGNC:8659]	81.2597	16.2234	2.32447	2.06566	1.21638	0.764015	1.28368	1.05785	1.21348	0.279148	TRUE	1.50335e-08	TRUE	6.86015e-07	TRUE	4.3656e-08	TRUE	6.72638e-21	4
ENSG00000173193	PARP14	poly(ADP-ribose) polymerase family member 14 [Source:HGNC Symbol;Acc:HGNC:29232]	8589.33	1757.15	2.28931	134.029	30.1025	2.15459	36.4207	8.78112	4.14762	2.05228	TRUE	6.91361e-149	TRUE	3.36107e-280	TRUE	9.65439e-33	TRUE	3.10766e-305	4
ENSG00000095585	BLNK	B cell linker [Source:HGNC Symbol;Acc:HGNC:14211]	109.62	22.4871	2.28534	5.83498	2.02187	1.52903	2.28688	1.27321	1.79615	0.844905	TRUE	7.28444e-11	TRUE	1.12008e-08	TRUE	4.10175e-09	TRUE	1.61775e-26	4
ENSG00000142677	IL22RA1	interleukin 22 receptor subunit alpha 1 [Source:HGNC Symbol;Acc:HGNC:13700]	263.667	54.1064	2.28484	16.2645	4.30163	1.91877	5.0639	1.88276	2.68962	1.4274	TRUE	1.02128e-25	TRUE	1.60621e-20	TRUE	4.69363e-14	TRUE	4.88487e-63	4
ENSG00000185880	TRIM69	tripartite motif containing 69 [Source:HGNC Symbol;Acc:HGNC:17857]	1050.48	215.981	2.28207	19.4205	5.03478	1.94758	5.90387	2.07877	2.84008	1.50593	TRUE	1.85687e-48	TRUE	1.93496e-69	TRUE	3.57219e-22	TRUE	2.59733e-176	4
ENSG00000237807	AC022034.1	novel transcript	320.548	66.1027	2.27776	22.7602	5.74334	1.98655	6.79419	2.26822	2.99538	1.58274	TRUE	9.42782e-31	TRUE	4.29851e-24	TRUE	5.3395e-15	TRUE	2.56801e-71	4
ENSG00000180616	SSTR2	somatostatin receptor 2 [Source:HGNC Symbol;Acc:HGNC:11331]	79.0665	16.4639	2.26376	2.61722	1.34315	0.96241	1.43048	1.09175	1.31026	0.389852	TRUE	0.000617191	TRUE	3.66606e-06	TRUE	1.04444e-07	TRUE	2.84779e-19	4
ENSG00000176907	TCIM	transcriptional and immune response regulator [Source:HGNC Symbol;Acc:HGNC:1357]	116.768	24.3813	2.2598	11.1534	3.1949	1.80364	3.70314	1.58686	2.33363	1.22257	TRUE	1.27969e-11	TRUE	2.5239e-09	TRUE	1.33206e-09	TRUE	1.82612e-28	4
ENSG00000187608	ISG15	ISG15 ubiquitin like modifier [Source:HGNC Symbol;Acc:HGNC:4053]	5264.66	1108.45	2.2478	909.818	205.494	2.14648	242.926	55.6756	4.36324	2.1254	TRUE	0	TRUE	4.07661e-254	TRUE	1.78714e-31	TRUE	0	4
ENSG00000266947	AC022916.2	novel transcript, antisense SLFN5	51.7271	10.9886	2.23492	3.93529	1.61747	1.28273	1.78095	1.16509	1.52859	0.6122	TRUE	3.39771e-05	TRUE	0.000209601	TRUE	4.65298e-06	TRUE	2.85816e-12	4
ENSG00000137965	IFI44	interferon induced protein 44 [Source:HGNC Symbol;Acc:HGNC:16938]	4266.44	906.889	2.23403	341.374	78.3312	2.12369	91.6113	21.6762	4.22636	2.07942	TRUE	3.2747e-284	TRUE	2.03645e-222	TRUE	1.86773e-30	TRUE	0	4
ENSG00000171621	SPSB1	splA/ryanodine receptor domain and SOCS box containing 1 [Source:HGNC Symbol;Acc:HGNC:30628]	965.955	206.47	2.22602	47.106	11.5064	2.03348	13.2751	3.80912	3.48508	1.80119	TRUE	8.59899e-84	TRUE	1.04235e-64	TRUE	7.98626e-22	TRUE	6.24534e-165	4
ENSG00000133874	RNF122	ring finger protein 122 [Source:HGNC Symbol;Acc:HGNC:21147]	1014.05	217.167	2.22326	89.1752	21.1305	2.07732	24.4759	6.3823	3.83498	1.93922	TRUE	7.62618e-87	TRUE	2.74972e-69	TRUE	2.9439e-22	TRUE	5.77964e-175	4
ENSG00000172183	ISG20	interferon stimulated exonuclease gene 20 [Source:HGNC Symbol;Acc:HGNC:6130]	3790.81	819.424	2.20982	84.7225	20.332	2.05899	23.2859	6.16878	3.77479	1.9164	TRUE	3.9844e-144	TRUE	2.926e-183	TRUE	4.23477e-29	TRUE	4.19031e-298	4
ENSG00000280007	AC008079.1	novel transcript, antisense to TUBA8	35.4428	7.66462	2.20921	1.2742	1.05678	0.269928	1.07305	1.01518	1.05701	0.0799828	TRUE	0.00152465	TRUE	0.00378928	TRUE	8.73955e-05	TRUE	2.74626e-08	4
ENSG00000197536	IRF1-AS1	IRF1 antisense RNA 1 [Source:HGNC Symbol;Acc:HGNC:33838]	121.19	26.9669	2.16801	3.00791	1.46442	1.03843	1.5347	1.12417	1.36518	0.449095	TRUE	2.78014e-11	TRUE	4.10956e-09	TRUE	1.80716e-09	TRUE	2.25287e-27	4
ENSG00000137628	DDX60	DExD/H-box helicase 60 [Source:HGNC Symbol;Acc:HGNC:25942]	6515.54	1457.94	2.15995	157.953	38.54	2.03507	42.783	11.037	3.87631	1.95468	TRUE	2.33532e-146	TRUE	2.35919e-252	TRUE	5.45278e-32	TRUE	0	4
ENSG00000165806	CASP7	caspase 7 [Source:HGNC Symbol;Acc:HGNC:1508]	2354.8	527.281	2.15896	109.505	26.9458	2.02286	29.8848	7.93712	3.7652	1.91273	TRUE	1.31245e-169	TRUE	5.74863e-134	TRUE	8.00644e-27	TRUE	4.4915e-284	4
ENSG00000155158	TTC39B	tetratricopeptide repeat domain 39B [Source:HGNC Symbol;Acc:HGNC:23704]	756.316	170.101	2.1526	11.059	3.40867	1.69793	3.67818	1.644	2.23733	1.16178	TRUE	2.92868e-45	TRUE	3.88256e-48	TRUE	7.93966e-20	TRUE	3.12932e-124	4
ENSG00000204397	CARD16	caspase recruitment domain family member 16 [Source:HGNC Symbol;Acc:HGNC:33701]	68.0292	15.4851	2.13527	7.47307	2.4925	1.58411	2.72128	1.39905	1.94509	0.959838	TRUE	1.5474e-05	TRUE	6.14293e-05	TRUE	3.35845e-06	TRUE	2.35207e-12	4
ENSG00000118503	TNFAIP3	TNF alpha induced protein 3 [Source:HGNC Symbol;Acc:HGNC:11896]	1647.91	376.086	2.1315	54.0632	13.9171	1.95779	15.1213	4.45364	3.39527	1.76353	TRUE	1.49743e-106	TRUE	1.08911e-83	TRUE	3.16436e-23	TRUE	5.04263e-139	4
ENSG00000165259	HDX	highly divergent homeobox [Source:HGNC Symbol;Acc:HGNC:26411]	435.09	100.438	2.11501	10.7263	3.38153	1.6654	3.58928	1.63674	2.19294	1.13287	TRUE	1.88823e-16	TRUE	1.30634e-26	TRUE	6.59927e-16	TRUE	1.2565e-82	4
ENSG00000173821	RNF213	ring finger protein 213 [Source:HGNC Symbol;Acc:HGNC:14539]	17258.4	4010.12	2.10558	99.1422	25.4072	1.96426	27.1382	7.52574	3.60605	1.85042	TRUE	5.36561e-167	TRUE	1.42942e-53	TRUE	4.72536e-29	TRUE	6.46844e-159	4
ENSG00000011422	PLAUR	plasminogen activator, urokinase receptor [Source:HGNC Symbol;Acc:HGNC:9053]	5100.15	1189.34	2.10038	187.061	47.3785	1.98121	50.5314	13.4002	3.77093	1.91492	TRUE	3.67065e-291	TRUE	6.1067e-230	TRUE	6.4377e-31	TRUE	0	4
ENSG00000167034	NKX3-1	NK3 homeobox 1 [Source:HGNC Symbol;Acc:HGNC:7838]	364.722	85.5487	2.09198	19.0789	5.49792	1.79502	5.8134	2.20263	2.63931	1.40016	TRUE	4.13432e-31	TRUE	2.30745e-24	TRUE	1.9328e-15	TRUE	1.27804e-74	4
ENSG00000172936	MYD88	MYD88 innate immune signal transduction adaptor [Source:HGNC Symbol;Acc:HGNC:7562]	5223.99	1227.7	2.08919	213.918	54.4882	1.97304	57.6836	15.3011	3.76989	1.91452	TRUE	1.09468e-260	TRUE	3.61472e-223	TRUE	8.03427e-31	TRUE	0	4
ENSG00000124134	KCNS1	potassium voltage-gated channel modifier subfamily S member 1 [Source:HGNC Symbol;Acc:HGNC:6300]	455.067	107.006	2.08839	17.2817	5.06117	1.7717	5.3332	2.08582	2.55688	1.35439	TRUE	1.05419e-20	TRUE	3.38024e-27	TRUE	6.0844e-16	TRUE	9.15313e-71	4
ENSG00000102962	CCL22	C-C motif chemokine ligand 22 [Source:HGNC Symbol;Acc:HGNC:10621]	782.607	184.569	2.08413	44.3797	11.8998	1.89896	12.5504	3.91427	3.20632	1.68092	TRUE	3.80339e-62	TRUE	3.23588e-48	TRUE	6.66059e-20	TRUE	1.36589e-119	4
ENSG00000140511	HAPLN3	hyaluronan and proteoglycan link protein 3 [Source:HGNC Symbol;Acc:HGNC:21446]	363.177	85.6623	2.08394	17.7044	5.17853	1.7735	5.44812	2.11721	2.57325	1.36359	TRUE	1.78452e-30	TRUE	6.59018e-24	TRUE	3.35635e-15	TRUE	2.90211e-69	4
ENSG00000135148	TRAFD1	TRAF-type zinc finger domain containing 1 [Source:HGNC Symbol;Acc:HGNC:24808]	2205.23	523.055	2.0759	91.9832	24.05	1.93533	25.2207	7.16291	3.52101	1.81599	TRUE	6.52304e-152	TRUE	5.8405e-123	TRUE	2.76124e-26	TRUE	1.25954e-266	4
ENSG00000100906	NFKBIA	NFKB inhibitor alpha [Source:HGNC Symbol;Acc:HGNC:7797]	2869.58	681.041	2.07502	197.696	50.8522	1.9589	53.3495	14.329	3.72318	1.89653	TRUE	6.55993e-167	TRUE	1.48485e-126	TRUE	3.01589e-26	TRUE	6.28197e-195	4
ENSG00000130303	BST2	bone marrow stromal cell antigen 2 [Source:HGNC Symbol;Acc:HGNC:1119]	73.5434	17.4928	2.07183	11.5564	3.56137	1.69819	3.80854	1.68482	2.26051	1.17665	TRUE	2.17154e-06	TRUE	3.65579e-05	TRUE	1.03125e-06	TRUE	4.82945e-15	4
ENSG00000134470	IL15RA	interleukin 15 receptor subunit alpha [Source:HGNC Symbol;Acc:HGNC:5978]	1999.16	475.764	2.07108	90.4345	23.7224	1.93062	24.8068	7.07529	3.50613	1.80988	TRUE	4.76381e-139	TRUE	1.08041e-107	TRUE	2.27267e-25	TRUE	2.99497e-233	4
ENSG00000105287	PRKD2	protein kinase D2 [Source:HGNC Symbol;Acc:HGNC:17293]	6472.56	1549.47	2.06256	194.245	50.461	1.94464	52.4451	14.2244	3.68697	1.88244	TRUE	0	TRUE	6.69687e-262	TRUE	4.0075e-32	TRUE	0	4
ENSG00000067066	SP100	SP100 nuclear antigen [Source:HGNC Symbol;Acc:HGNC:11206]	4636.81	1125.08	2.0431	60.7464	16.4961	1.88067	16.9055	5.14321	3.28696	1.71675	TRUE	3.60157e-260	TRUE	5.5835e-207	TRUE	3.54076e-30	TRUE	0	4
ENSG00000163840	DTX3L	deltex E3 ubiquitin ligase 3L [Source:HGNC Symbol;Acc:HGNC:30323]	11105.5	2700.47	2.04	308.654	81.0187	1.92966	82.9139	22.3946	3.7024	1.88846	TRUE	0	TRUE	1.47593e-296	TRUE	6.25191e-34	TRUE	0	4
ENSG00000215788	TNFRSF25	TNF receptor superfamily member 25 [Source:HGNC Symbol;Acc:HGNC:11910]	53.3787	13.0598	2.03114	3.17607	1.53604	1.04803	1.57905	1.14333	1.3811	0.46582	TRUE	8.66183e-05	TRUE	0.000547492	TRUE	6.91525e-06	TRUE	1.99648e-11	4
ENSG00000114127	XRN1	5'-3' exoribonuclease 1 [Source:HGNC Symbol;Acc:HGNC:30654]	4889.93	1201.73	2.0247	67.339	18.4317	1.86925	18.6624	5.66073	3.29681	1.72107	TRUE	3.84103e-266	TRUE	3.6651e-205	TRUE	3.96412e-30	TRUE	0	4
ENSG00000107968	MAP3K8	mitogen-activated protein kinase kinase kinase 8 [Source:HGNC Symbol;Acc:HGNC:6860]	273.273	67.4357	2.01876	13.3066	4.20854	1.66075	4.27487	1.85786	2.30096	1.20224	TRUE	3.81808e-22	TRUE	6.28147e-17	TRUE	5.68946e-13	TRUE	5.0293e-46	4
ENSG00000197506	SLC28A3	solute carrier family 28 member 3 [Source:HGNC Symbol;Acc:HGNC:16484]	349.938	86.5142	2.01609	12.2068	3.93672	1.63262	3.98355	1.78518	2.23145	1.15798	TRUE	2.37572e-24	TRUE	1.10458e-21	TRUE	9.67472e-15	TRUE	6.01936e-68	4
ENSG00000096968	JAK2	Janus kinase 2 [Source:HGNC Symbol;Acc:HGNC:6192]	740.324	185.194	1.99912	20.4863	6.19355	1.72582	6.18756	2.38861	2.59045	1.3732	TRUE	6.47005e-56	TRUE	5.15413e-45	TRUE	1.1419e-19	TRUE	5.50407e-121	4
ENSG00000132256	TRIM5	tripartite motif containing 5 [Source:HGNC Symbol;Acc:HGNC:16276]	3254.15	816.044	1.99556	111.105	30.5183	1.86417	30.3141	8.89238	3.409	1.76935	TRUE	1.00354e-168	TRUE	5.25993e-148	TRUE	1.02647e-27	TRUE	1.73939e-262	4
ENSG00000196247	ZNF107	zinc finger protein 107 [Source:HGNC Symbol;Acc:HGNC:12887]	1374.88	348.689	1.97929	32.1937	9.44472	1.7692	9.30451	3.25787	2.85601	1.514	TRUE	5.82146e-95	TRUE	3.82569e-77	TRUE	3.21208e-23	TRUE	2.78139e-190	4
ENSG00000221947	XKR9	XK related 9 [Source:HGNC Symbol;Acc:HGNC:20937]	59.9138	15.4684	1.95357	3.45634	1.64545	1.07076	1.65355	1.17258	1.41018	0.49588	TRUE	0.00269169	TRUE	0.000472137	TRUE	5.46578e-06	TRUE	3.89939e-12	4
ENSG00000116663	FBXO6	F-box protein 6 [Source:HGNC Symbol;Acc:HGNC:13585]	129.838	33.6315	1.94883	12.5719	4.1341	1.60456	4.0803	1.83796	2.22001	1.15057	TRUE	2.77412e-10	TRUE	1.81766e-08	TRUE	2.66928e-09	TRUE	4.08686e-26	4
ENSG00000155287	SLC25A28	solute carrier family 25 member 28 [Source:HGNC Symbol;Acc:HGNC:23472]	866.445	225.696	1.94073	81.1952	23.2667	1.80313	22.3491	6.95342	3.21412	1.68442	TRUE	4.03764e-61	TRUE	2.03965e-48	TRUE	3.63398e-20	TRUE	3.06349e-127	4
ENSG00000184898	RBM43	RNA binding motif protein 43 [Source:HGNC Symbol;Acc:HGNC:24790]	689.001	181.005	1.92848	24.7191	7.63599	1.69474	7.31445	2.77425	2.63655	1.39865	TRUE	1.37906e-39	TRUE	3.75239e-38	TRUE	1.38889e-18	TRUE	1.76729e-102	4
ENSG00000157557	ETS2	ETS proto-oncogene 2, transcription factor [Source:HGNC Symbol;Acc:HGNC:3489]	10378.2	2736.4	1.9232	368.287	104.557	1.81653	98.7743	28.6883	3.44302	1.78368	TRUE	0	TRUE	3.70846e-295	TRUE	4.46771e-34	TRUE	0	4
ENSG00000163545	NUAK2	NUAK family kinase 2 [Source:HGNC Symbol;Acc:HGNC:29558]	563.598	148.837	1.92093	27.6089	8.47322	1.70415	8.08114	2.99812	2.69541	1.4305	TRUE	2.26258e-37	TRUE	1.80216e-30	TRUE	7.42195e-17	TRUE	8.27293e-67	4
ENSG00000003400	CASP10	caspase 10 [Source:HGNC Symbol;Acc:HGNC:1500]	1067.71	282.093	1.92028	23.8371	7.43561	1.68068	7.07884	2.72069	2.60185	1.37954	TRUE	8.14018e-73	TRUE	5.32442e-58	TRUE	2.32192e-21	TRUE	2.37154e-141	4
ENSG00000106278	PTPRZ1	protein tyrosine phosphatase receptor type Z1 [Source:HGNC Symbol;Acc:HGNC:9685]	210.985	56.1776	1.90907	4.4481	1.9681	1.17639	1.91735	1.25884	1.5231	0.607013	TRUE	5.9552e-14	TRUE	7.36616e-12	TRUE	7.77869e-11	TRUE	1.16583e-28	4
ENSG00000113494	PRLR	prolactin receptor [Source:HGNC Symbol;Acc:HGNC:9446]	44.6949	12.1444	1.87982	1.5419	1.14807	0.425501	1.14429	1.03959	1.10071	0.138433	TRUE	0.00118661	TRUE	0.00354636	TRUE	4.01947e-05	TRUE	6.01464e-09	4
ENSG00000116761	CTH	cystathionine gamma-lyase [Source:HGNC Symbol;Acc:HGNC:2501]	180.69	49.2725	1.87466	13.1012	4.4791	1.54842	4.22202	1.93021	2.18734	1.12917	TRUE	2.04528e-13	TRUE	6.73921e-11	TRUE	9.00738e-11	TRUE	2.81641e-33	4
ENSG00000104213	PDGFRL	platelet derived growth factor receptor like [Source:HGNC Symbol;Acc:HGNC:8805]	143.983	39.3006	1.87327	10.6585	3.76458	1.50144	3.57045	1.73916	2.05298	1.03772	TRUE	1.21107e-10	TRUE	1.41877e-08	TRUE	2.38592e-09	TRUE	4.72527e-26	4
ENSG00000127311	HELB	DNA helicase B [Source:HGNC Symbol;Acc:HGNC:17196]	438.019	119.69	1.87169	6.15642	2.4967	1.30207	2.37209	1.40017	1.69414	0.760553	TRUE	3.71932e-27	TRUE	7.90746e-23	TRUE	5.90449e-15	TRUE	9.64802e-52	4
ENSG00000214076	CPSF1P1	cleavage and polyadenylation specific factor 1 pseudogene 1 [Source:HGNC Symbol;Acc:HGNC:19251]	309.644	84.6501	1.87103	14.4491	4.90142	1.55971	4.58129	2.04313	2.24229	1.16497	TRUE	2.1891e-22	TRUE	8.95459e-18	TRUE	1.24362e-13	TRUE	1.4431e-52	4
ENSG00000104951	IL4I1	interleukin 4 induced 1 [Source:HGNC Symbol;Acc:HGNC:19094]	114.468	31.4635	1.86319	8.20769	3.06775	1.41979	2.91777	1.55286	1.87897	0.909941	TRUE	1.49463e-08	TRUE	7.04816e-07	TRUE	3.76101e-08	TRUE	6.71553e-20	4
ENSG00000060491	OGFR	opioid growth factor receptor [Source:HGNC Symbol;Acc:HGNC:15768]	8524.75	2351.04	1.85836	295.836	87.9426	1.75016	79.4855	24.2459	3.27831	1.71295	TRUE	0	TRUE	3.47289e-249	TRUE	1.72503e-32	TRUE	0	4
ENSG00000123609	NMI	N-myc and STAT interactor [Source:HGNC Symbol;Acc:HGNC:7854]	1809.42	499.136	1.85802	85.5408	25.886	1.72444	23.502	7.65367	3.07069	1.61856	TRUE	2.63104e-32	TRUE	5.27251e-61	TRUE	8.64187e-22	TRUE	2.4117e-95	4
ENSG00000006459	KDM7A	lysine demethylase 7A [Source:HGNC Symbol;Acc:HGNC:22224]	456.471	126.338	1.85323	8.85294	3.31257	1.41821	3.0908	1.61832	1.90989	0.933486	TRUE	5.74933e-32	TRUE	1.79783e-25	TRUE	4.71802e-16	TRUE	8.38144e-77	4
ENSG00000126778	SIX1	SIX homeobox 1 [Source:HGNC Symbol;Acc:HGNC:10887]	928.829	258.18	1.84703	28.8026	9.24009	1.64022	8.39958	3.20317	2.62227	1.39082	TRUE	5.32375e-59	TRUE	8.9011e-46	TRUE	9.62156e-20	TRUE	9.56155e-100	4
ENSG00000106829	TLE4	TLE family member 4, transcriptional corepressor [Source:HGNC Symbol;Acc:HGNC:11840]	114.015	31.7207	1.84573	3.24518	1.65257	0.973587	1.59766	1.17448	1.36032	0.443946	TRUE	2.51638e-08	TRUE	6.13418e-07	TRUE	2.33411e-08	TRUE	3.23252e-21	4
ENSG00000128965	CHAC1	ChaC glutathione specific gamma-glutamylcyclotransferase 1 [Source:HGNC Symbol;Acc:HGNC:28680]	104.15	29.2786	1.83075	9.15559	3.39289	1.43214	3.17055	1.63981	1.93349	0.951207	TRUE	6.90683e-05	TRUE	5.37019e-06	TRUE	8.70733e-08	TRUE	1.61184e-18	4
ENSG00000130234	ACE2	angiotensin I converting enzyme 2 [Source:HGNC Symbol;Acc:HGNC:13557]	152.853	43.0589	1.82777	7.28716	2.8621	1.34828	2.67411	1.49786	1.78529	0.836155	TRUE	9.19074e-08	TRUE	1.815e-08	TRUE	2.40261e-09	TRUE	1.21729e-26	4
ENSG00000171680	PLEKHG5	pleckstrin homology and RhoGEF domain containing G5 [Source:HGNC Symbol;Acc:HGNC:29105]	156.13	44.021	1.82648	4.57524	2.06151	1.15014	1.95199	1.28382	1.52045	0.604502	TRUE	2.79596e-11	TRUE	4.63947e-09	TRUE	8.57068e-10	TRUE	1.53233e-27	4
ENSG00000159231	CBR3	carbonyl reductase 3 [Source:HGNC Symbol;Acc:HGNC:1549]	52.34	14.8103	1.82132	8.13977	3.05655	1.41309	2.90101	1.54987	1.87177	0.904404	TRUE	0.000536274	TRUE	0.00170833	TRUE	1.92719e-05	TRUE	5.12426e-10	4
ENSG00000213928	IRF9	interferon regulatory factor 9 [Source:HGNC Symbol;Acc:HGNC:6131]	51.8162	14.8103	1.8068	3.17628	1.63366	0.959233	1.5796	1.16943	1.35075	0.433756	TRUE	0.000651491	TRUE	0.00207712	TRUE	2.59268e-05	TRUE	9.1971e-10	4
ENSG00000102921	N4BP1	NEDD4 binding protein 1 [Source:HGNC Symbol;Acc:HGNC:29850]	4206.53	1208.09	1.7999	88.2306	27.7872	1.66686	24.224	8.16213	2.96785	1.56942	TRUE	4.76108e-197	TRUE	9.25002e-157	TRUE	2.38715e-28	TRUE	3.94488e-254	4
ENSG00000059378	PARP12	poly(ADP-ribose) polymerase family member 12 [Source:HGNC Symbol;Acc:HGNC:21919]	5494.13	1583.35	1.79491	143.13	44.796	1.67589	38.8377	12.7098	3.05574	1.61152	TRUE	1.85917e-235	TRUE	1.49651e-188	TRUE	6.61551e-30	TRUE	3.19409e-282	4
ENSG00000111837	MAK	male germ cell associated kinase [Source:HGNC Symbol;Acc:HGNC:6816]	41.9601	12.1444	1.78872	2.57583	1.45928	0.819782	1.41956	1.1228	1.2643	0.338339	TRUE	0.00315001	TRUE	0.00744633	TRUE	9.19488e-05	TRUE	8.60281e-08	4
ENSG00000198133	TMEM229B	transmembrane protein 229B [Source:HGNC Symbol;Acc:HGNC:20130]	97.7399	28.38	1.78407	3.46413	1.74708	0.987543	1.65635	1.19975	1.38058	0.465277	TRUE	6.88818e-07	TRUE	1.24731e-05	TRUE	2.74664e-07	TRUE	2.29488e-16	4
ENSG00000223960	CHROMR	cholesterol induced regulator of metabolism RNA [Source:HGNC Symbol;Acc:HGNC:54059]	140.813	40.9375	1.78228	6.68129	2.7374	1.28732	2.51264	1.46454	1.71565	0.778756	TRUE	6.94351e-10	TRUE	6.4817e-08	TRUE	3.68584e-09	TRUE	2.56807e-24	4
ENSG00000234290	AC116366.2	novel transcript	43.6206	12.8192	1.7667	2.85658	1.55124	0.880865	1.49446	1.14739	1.30249	0.381268	TRUE	0.00332382	TRUE	0.00639684	TRUE	0.000106476	TRUE	7.81703e-08	4
ENSG00000146955	RAB19	RAB19, member RAS oncogene family [Source:HGNC Symbol;Acc:HGNC:19982]	132.014	38.8831	1.76347	22.3764	7.60739	1.5565	6.68991	2.7666	2.41809	1.27387	TRUE	6.24583e-09	TRUE	2.27739e-07	TRUE	1.04134e-08	TRUE	1.00951e-22	4
ENSG00000168811	IL12A	interleukin 12A [Source:HGNC Symbol;Acc:HGNC:5969]	117.905	34.7407	1.76292	10.314	3.87366	1.41283	3.4802	1.76831	1.9681	0.976802	TRUE	0.000409722	TRUE	4.91798e-06	TRUE	1.04777e-07	TRUE	4.34379e-19	4
ENSG00000156500	FAM122C	family with sequence similarity 122C [Source:HGNC Symbol;Acc:HGNC:25202]	79.0932	23.4025	1.75689	3.15431	1.66071	0.92552	1.57356	1.17665	1.33732	0.419343	TRUE	2.22284e-05	TRUE	0.000137179	TRUE	1.66287e-06	TRUE	8.08329e-14	4
ENSG00000138496	PARP9	poly(ADP-ribose) polymerase family member 9 [Source:HGNC Symbol;Acc:HGNC:24118]	5321.91	1579.37	1.75259	97.79	31.7162	1.62447	26.7697	9.21259	2.90578	1.53892	TRUE	1.36057e-220	TRUE	6.96976e-166	TRUE	4.87958e-29	TRUE	1.2834e-234	4
ENSG00000230438	SERPINB9P1	serpin family B member 9 pseudogene 1 [Source:HGNC Symbol;Acc:HGNC:28590]	53.8758	16.063	1.74589	6.9016	2.79522	1.30397	2.56958	1.47999	1.73621	0.795942	TRUE	0.00104956	TRUE	0.00289489	TRUE	6.73431e-05	TRUE	8.47789e-09	4
ENSG00000130813	SHFL	shiftless antiviral inhibitor of ribosomal frameshifting [Source:HGNC Symbol;Acc:HGNC:25649]	683.674	203.935	1.7452	26.568	9.13206	1.54068	7.80741	3.17427	2.45959	1.29842	TRUE	4.66197e-42	TRUE	6.16747e-34	TRUE	5.16176e-18	TRUE	6.76802e-90	4
ENSG00000141682	PMAIP1	phorbol-12-myristate-13-acetate-induced protein 1 [Source:HGNC Symbol;Acc:HGNC:9108]	3182.47	950.188	1.74386	232.51	74.8744	1.63475	62.629	20.7518	3.018	1.59359	TRUE	3.76687e-152	TRUE	9.68258e-123	TRUE	1.63499e-26	TRUE	6.15854e-223	4
ENSG00000162645	GBP2	guanylate binding protein 2 [Source:HGNC Symbol;Acc:HGNC:4183]	1931.74	578.296	1.74002	51.0294	17.0028	1.58556	14.3185	5.27869	2.71252	1.43963	TRUE	4.42636e-103	TRUE	1.33546e-83	TRUE	7.32401e-24	TRUE	2.49024e-182	4
ENSG00000164136	IL15	interleukin 15 [Source:HGNC Symbol;Acc:HGNC:5977]	176.658	53.014	1.73651	4.63843	2.15145	1.10833	1.96809	1.30787	1.50481	0.589581	TRUE	2.46386e-11	TRUE	4.50352e-09	TRUE	1.13052e-09	TRUE	5.28437e-25	4
ENSG00000115415	STAT1	signal transducer and activator of transcription 1 [Source:HGNC Symbol;Acc:HGNC:11362]	20504.8	6177.26	1.73093	551.777	178.477	1.62835	147.637	48.4519	3.04708	1.60743	TRUE	4.58292e-186	TRUE	5.67171e-275	TRUE	3.12817e-36	TRUE	5.89711e-286	4
ENSG00000156587	UBE2L6	ubiquitin conjugating enzyme E2 L6 [Source:HGNC Symbol;Acc:HGNC:12490]	3621.19	1093.82	1.72709	268.965	87.5196	1.61974	72.3368	24.1328	2.99745	1.58374	TRUE	2.26529e-164	TRUE	4.10773e-131	TRUE	4.4507e-27	TRUE	2.40718e-226	4
ENSG00000117461	PIK3R3	phosphoinositide-3-kinase regulatory subunit 3 [Source:HGNC Symbol;Acc:HGNC:8981]	1037.09	313.328	1.7268	23.7456	8.33147	1.51101	7.05434	2.96022	2.38305	1.25281	TRUE	6.89775e-60	TRUE	2.17633e-47	TRUE	3.95849e-20	TRUE	1.16443e-113	4
ENSG00000059728	MXD1	MAX dimerization protein 1 [Source:HGNC Symbol;Acc:HGNC:6761]	749.301	227.477	1.71983	20.1533	7.20374	1.4842	6.09987	2.6587	2.2943	1.19805	TRUE	9.35283e-45	TRUE	1.80427e-35	TRUE	2.82022e-18	TRUE	5.83112e-89	4
ENSG00000108691	CCL2	C-C motif chemokine ligand 2 [Source:HGNC Symbol;Acc:HGNC:10618]	121.03	36.8119	1.71712	10.8381	4.1344	1.39037	3.61786	1.83803	1.96834	0.976976	TRUE	7.59703e-07	TRUE	3.48174e-06	TRUE	9.40343e-08	TRUE	1.92715e-18	4
ENSG00000235750	KIAA0040	KIAA0040 [Source:HGNC Symbol;Acc:HGNC:28950]	3235.18	989.908	1.70848	110.983	36.9554	1.58647	30.2766	10.6134	2.85269	1.51232	TRUE	1.91726e-53	TRUE	1.22103e-99	TRUE	2.55286e-25	TRUE	6.52791e-154	4
ENSG00000185885	IFITM1	interferon induced transmembrane protein 1 [Source:HGNC Symbol;Acc:HGNC:5412]	612.995	188.357	1.7024	93.1706	31.18	1.57926	25.5349	9.06926	2.81554	1.49341	TRUE	1.0218e-36	TRUE	1.47888e-29	TRUE	3.6162e-17	TRUE	4.02079e-79	4
ENSG00000144655	CSRNP1	cysteine and serine rich nuclear protein 1 [Source:HGNC Symbol;Acc:HGNC:14300]	1414.09	434.908	1.70109	72.5015	24.4857	1.56607	20.0346	7.27939	2.75224	1.46061	TRUE	1.4104e-76	TRUE	1.10989e-62	TRUE	5.50196e-22	TRUE	2.1831e-153	4
ENSG00000100918	REC8	REC8 meiotic recombination protein [Source:HGNC Symbol;Acc:HGNC:16879]	106.965	33.4077	1.67889	5.48107	2.4648	1.15299	2.19317	1.39163	1.57597	0.65624	TRUE	0.00124632	TRUE	3.33181e-05	TRUE	4.30292e-07	TRUE	1.79967e-16	4
ENSG00000170775	GPR37	G protein-coupled receptor 37 [Source:HGNC Symbol;Acc:HGNC:4494]	569.478	179.174	1.66828	31.5974	11.256	1.48911	9.14604	3.74213	2.44408	1.28929	TRUE	1.83388e-27	TRUE	1.20257e-25	TRUE	3.00385e-16	TRUE	5.2067e-69	4
ENSG00000185201	IFITM2	interferon induced transmembrane protein 2 [Source:HGNC Symbol;Acc:HGNC:5413]	500.601	157.911	1.66455	53.6566	18.6887	1.52159	15.0178	5.72942	2.62117	1.39021	TRUE	2.85569e-29	TRUE	8.2366e-24	TRUE	8.03307e-16	TRUE	1.7677e-65	4
ENSG00000114698	PLSCR4	phospholipid scramblase 4 [Source:HGNC Symbol;Acc:HGNC:16497]	400.736	127.544	1.65166	16.3767	6.20641	1.39982	5.09379	2.39203	2.12948	1.0905	TRUE	2.29492e-23	TRUE	8.72381e-19	TRUE	2.70591e-14	TRUE	3.4999e-58	4
ENSG00000168961	LGALS9	galectin 9 [Source:HGNC Symbol;Acc:HGNC:6570]	1427	454.808	1.64966	41.5922	14.8122	1.48952	11.8053	4.69296	2.51554	1.33087	TRUE	4.33952e-53	TRUE	6.77347e-56	TRUE	3.10602e-21	TRUE	2.99307e-128	4
ENSG00000136147	PHF11	PHD finger protein 11 [Source:HGNC Symbol;Acc:HGNC:17024]	499.961	159.391	1.64925	17.7659	6.68795	1.40947	5.46279	2.52076	2.16712	1.11578	TRUE	2.39715e-13	TRUE	2.15153e-20	TRUE	9.24526e-15	TRUE	1.41054e-50	4
ENSG00000112773	TENT5A	terminal nucleotidyltransferase 5A [Source:HGNC Symbol;Acc:HGNC:18345]	1699.77	542.136	1.64861	46.6373	16.5479	1.49484	13.1497	5.15703	2.54986	1.35042	TRUE	3.47969e-57	TRUE	3.54437e-65	TRUE	3.16055e-22	TRUE	3.57116e-149	4
ENSG00000140105	WARS1	tryptophanyl-tRNA synthetase 1 [Source:HGNC Symbol;Acc:HGNC:12729]	8669.03	2770.16	1.6459	222.78	76.7609	1.53718	60.0322	21.2562	2.82422	1.49785	TRUE	5.84297e-261	TRUE	6.02822e-176	TRUE	3.00175e-30	TRUE	1.67481e-197	4
ENSG00000181634	TNFSF15	TNF superfamily member 15 [Source:HGNC Symbol;Acc:HGNC:11931]	485.115	155.101	1.64512	10.9848	4.39712	1.32087	3.65743	1.90828	1.91661	0.938554	TRUE	9.06483e-28	TRUE	1.80698e-21	TRUE	4.8473e-15	TRUE	7.5517e-54	4
ENSG00000243649	CFB	complement factor B [Source:HGNC Symbol;Acc:HGNC:1037]	673.018	215.734	1.64139	22.8758	8.48026	1.43164	6.82297	3.00004	2.27429	1.18542	TRUE	1.17953e-15	TRUE	1.3361e-25	TRUE	2.1408e-16	TRUE	3.89624e-56	4
ENSG00000136826	KLF4	Kruppel like factor 4 [Source:HGNC Symbol;Acc:HGNC:6348]	1520.06	489.668	1.63425	68.5133	24.2335	1.49938	18.9732	7.21197	2.63079	1.3955	TRUE	2.79893e-76	TRUE	1.72761e-62	TRUE	5.64437e-22	TRUE	1.89606e-162	4
ENSG00000179674	ARL14	ADP ribosylation factor like GTPase 14 [Source:HGNC Symbol;Acc:HGNC:22974]	1917.58	622.797	1.62246	241.861	84.5874	1.51566	65.1215	23.3488	2.78907	1.47979	TRUE	5.55511e-91	TRUE	7.55147e-75	TRUE	3.90428e-23	TRUE	3.25045e-162	4
ENSG00000271646	AC099343.4	novel transcript	79.0843	25.8111	1.6154	6.07303	2.72374	1.15683	2.35055	1.46087	1.609	0.686166	TRUE	8.4809e-05	TRUE	0.000348923	TRUE	3.70105e-06	TRUE	3.09669e-12	4
ENSG00000177721	ANXA2R	annexin A2 receptor [Source:HGNC Symbol;Acc:HGNC:33463]	194.32	63.4536	1.61466	14.1739	5.55072	1.35249	4.50738	2.21671	2.03337	1.02387	TRUE	1.87607e-10	TRUE	5.32342e-09	TRUE	6.51316e-10	TRUE	3.45395e-28	4
ENSG00000120539	MASTL	microtubule associated serine/threonine kinase like [Source:HGNC Symbol;Acc:HGNC:19042]	2988	978.146	1.61106	134.797	47.8122	1.49533	36.6166	13.5162	2.70909	1.43781	TRUE	4.85225e-127	TRUE	1.50443e-102	TRUE	2.53104e-25	TRUE	8.81201e-187	4
ENSG00000121060	TRIM25	tripartite motif containing 25 [Source:HGNC Symbol;Acc:HGNC:12932]	8022.29	2628.49	1.60978	196.665	69.5694	1.49922	53.0918	19.3335	2.74611	1.45739	TRUE	1.03474e-246	TRUE	2.84236e-191	TRUE	7.87996e-31	TRUE	2.27625e-243	4
ENSG00000141664	ZCCHC2	zinc finger CCHC-type containing 2 [Source:HGNC Symbol;Acc:HGNC:22916]	2561.05	841.386	1.6059	41.671	15.2848	1.44694	11.8279	4.81936	2.45426	1.29529	TRUE	7.36567e-113	TRUE	1.34831e-90	TRUE	1.82024e-24	TRUE	7.97201e-174	4
ENSG00000079385	CEACAM1	CEA cell adhesion molecule 1 [Source:HGNC Symbol;Acc:HGNC:1814]	5816.59	1916.45	1.60174	172.212	61.3088	1.49002	46.5787	17.1247	2.71996	1.44359	TRUE	6.97261e-93	TRUE	4.06325e-143	TRUE	1.84824e-28	TRUE	8.0557e-191	4
ENSG00000163823	CCR1	C-C motif chemokine receptor 1 [Source:HGNC Symbol;Acc:HGNC:1602]	107.986	35.6226	1.59998	7.37324	3.20572	1.20165	2.69633	1.58975	1.69608	0.762202	TRUE	1.97726e-06	TRUE	2.05398e-05	TRUE	2.442e-07	TRUE	3.02334e-16	4
ENSG00000106785	TRIM14	tripartite motif containing 14 [Source:HGNC Symbol;Acc:HGNC:16283]	2535.7	848.876	1.57876	76.3489	27.9644	1.44902	21.0618	8.20946	2.56555	1.35927	TRUE	6.53399e-93	TRUE	6.98998e-82	TRUE	9.22848e-24	TRUE	2.08443e-147	4
ENSG00000182179	UBA7	ubiquitin like modifier activating enzyme 7 [Source:HGNC Symbol;Acc:HGNC:12471]	681.534	229.214	1.57209	25.3419	9.7315	1.38079	7.48121	3.33453	2.24356	1.16579	TRUE	1.31628e-24	TRUE	8.10976e-27	TRUE	1.48881e-16	TRUE	1.37332e-67	4
ENSG00000068079	IFI35	interferon induced protein 35 [Source:HGNC Symbol;Acc:HGNC:5399]	2494.59	843.721	1.56397	206.543	75.288	1.45595	55.7174	20.8623	2.67072	1.41723	TRUE	4.91922e-82	TRUE	1.04296e-81	TRUE	8.5276e-24	TRUE	2.5941e-155	4
ENSG00000234127	TRIM26	tripartite motif containing 26 [Source:HGNC Symbol;Acc:HGNC:12962]	4541.51	1545.9	1.55473	169.684	62.3848	1.44359	45.9081	17.4124	2.63652	1.39863	TRUE	2.26721e-61	TRUE	1.51596e-111	TRUE	1.87214e-26	TRUE	2.19437e-156	4
ENSG00000127325	BEST3	bestrophin 3 [Source:HGNC Symbol;Acc:HGNC:17105]	114.673	39.0434	1.55437	3.69069	1.96415	0.909988	1.71666	1.25778	1.36483	0.448724	TRUE	1.93162e-06	TRUE	2.48191e-05	TRUE	3.81493e-07	TRUE	1.27439e-15	4
ENSG00000148926	ADM	adrenomedullin [Source:HGNC Symbol;Acc:HGNC:259]	429.558	146.362	1.55331	26.6467	10.3082	1.37017	7.82688	3.48877	2.24345	1.16572	TRUE	1.80896e-14	TRUE	2.58799e-17	TRUE	5.63013e-14	TRUE	1.42783e-51	4
ENSG00000152457	DCLRE1C	DNA cross-link repair 1C [Source:HGNC Symbol;Acc:HGNC:17642]	830.165	285.083	1.54202	22.3061	8.80895	1.3404	6.6732	3.08786	2.16111	1.11177	TRUE	3.21378e-24	TRUE	5.44493e-30	TRUE	3.23941e-17	TRUE	2.08764e-68	4
ENSG00000178685	PARP10	poly(ADP-ribose) polymerase family member 10 [Source:HGNC Symbol;Acc:HGNC:25895]	3468.19	1191.02	1.54198	94.4447	35.3108	1.41936	25.8784	10.1737	2.54366	1.3469	TRUE	2.60172e-131	TRUE	4.48318e-105	TRUE	1.40736e-25	TRUE	2.15222e-178	4
ENSG00000108984	MAP2K6	mitogen-activated protein kinase kinase 6 [Source:HGNC Symbol;Acc:HGNC:6846]	511.975	178.015	1.52408	14.5701	6.02863	1.27311	4.61215	2.34452	1.96721	0.976149	TRUE	3.18596e-26	TRUE	1.02457e-20	TRUE	4.49471e-15	TRUE	2.83125e-55	4
ENSG00000185404	SP140L	SP140 nuclear body protein like [Source:HGNC Symbol;Acc:HGNC:25105]	1818.2	634.439	1.51895	53.3033	20.5027	1.37841	14.924	6.21444	2.40151	1.26394	TRUE	4.08668e-78	TRUE	1.69135e-64	TRUE	3.63282e-22	TRUE	9.80065e-141	4
ENSG00000087074	PPP1R15A	protein phosphatase 1 regulatory subunit 15A [Source:HGNC Symbol;Acc:HGNC:14375]	3714.75	1306.08	1.50802	196.316	74.4001	1.3998	52.9891	20.625	2.56917	1.3613	TRUE	3.99487e-133	TRUE	2.60165e-101	TRUE	2.27267e-25	TRUE	9.56744e-158	4
ENSG00000168779	SHOX2	short stature homeobox 2 [Source:HGNC Symbol;Acc:HGNC:10854]	574.992	202.455	1.50594	19.4977	7.94935	1.2944	5.92496	2.85808	2.07306	1.05176	TRUE	2.19587e-18	TRUE	1.39711e-21	TRUE	2.31652e-15	TRUE	1.51468e-55	4
ENSG00000240065	PSMB9	proteasome 20S subunit beta 9 [Source:HGNC Symbol;Acc:HGNC:9546]	1486.52	524.247	1.50362	79.6532	30.6217	1.37918	21.9369	8.91992	2.45932	1.29826	TRUE	1.30577e-40	TRUE	5.06079e-49	TRUE	2.08135e-20	TRUE	4.80448e-116	4
ENSG00000180628	PCGF5	polycomb group ring finger 5 [Source:HGNC Symbol;Acc:HGNC:28264]	2328.81	821.335	1.50355	46.5867	18.1773	1.35778	13.1345	5.59269	2.34852	1.23175	TRUE	2.78759e-67	TRUE	5.93296e-70	TRUE	9.94547e-23	TRUE	8.50753e-129	4
ENSG00000170542	SERPINB9	serpin family B member 9 [Source:HGNC Symbol;Acc:HGNC:8955]	2727.82	965.424	1.49852	108.686	41.7428	1.38056	29.6675	11.8935	2.49443	1.31871	TRUE	3.43024e-105	TRUE	6.99e-86	TRUE	3.8407e-24	TRUE	5.44879e-162	4
ENSG00000138642	HERC6	HECT and RLD domain containing E3 ubiquitin protein ligase family member 6 [Source:HGNC Symbol;Acc:HGNC:26072]	1596.42	570.241	1.4852	45.8267	18.0874	1.3412	12.9286	5.56863	2.32168	1.21517	TRUE	2.1743e-16	TRUE	2.68885e-38	TRUE	1.91255e-18	TRUE	7.29374e-56	4
ENSG00000111331	OAS3	2'-5'-oligoadenylate synthetase 3 [Source:HGNC Symbol;Acc:HGNC:8088]	19259.1	6889.45	1.48308	380.469	146.179	1.38004	102.033	39.8163	2.56259	1.3576	TRUE	2.07428e-51	TRUE	2.21448e-37	TRUE	2.9274e-30	TRUE	2.40511e-104	4
ENSG00000056558	TRAF1	TNF receptor associated factor 1 [Source:HGNC Symbol;Acc:HGNC:12031]	81.7924	29.5359	1.4695	3.03792	1.77027	0.77911	1.54245	1.20595	1.27903	0.35505	TRUE	0.000198863	TRUE	0.000956474	TRUE	7.59222e-06	TRUE	4.24229e-11	4
ENSG00000163449	TMEM169	transmembrane protein 169 [Source:HGNC Symbol;Acc:HGNC:25130]	174.705	63.1629	1.46777	8.78249	3.98163	1.14127	3.07229	1.79721	1.70948	0.773559	TRUE	5.88142e-09	TRUE	2.82465e-07	TRUE	6.19084e-09	TRUE	2.73653e-22	4
ENSG00000135333	EPHA7	EPH receptor A7 [Source:HGNC Symbol;Acc:HGNC:3390]	387.639	140.245	1.46676	9.4316	4.24909	1.15035	3.2448	1.86871	1.73638	0.796083	TRUE	6.15972e-19	TRUE	1.98807e-15	TRUE	2.74153e-13	TRUE	1.14957e-47	4
ENSG00000000971	CFH	complement factor H [Source:HGNC Symbol;Acc:HGNC:4883]	406.827	147.778	1.46098	9.0996	4.13389	1.1383	3.15664	1.8379	1.71752	0.780327	TRUE	2.03552e-19	TRUE	1.98343e-15	TRUE	3.39341e-13	TRUE	9.83368e-46	4
ENSG00000136848	DAB2IP	DAB2 interacting protein [Source:HGNC Symbol;Acc:HGNC:17294]	4274.49	1557.51	1.45651	83.6616	33.204	1.33321	23.005	9.61042	2.39376	1.25928	TRUE	2.65696e-138	TRUE	9.94231e-112	TRUE	3.15684e-26	TRUE	4.18987e-177	4
ENSG00000123240	OPTN	optineurin [Source:HGNC Symbol;Acc:HGNC:17142]	1851	681.669	1.44116	59.5729	24.0435	1.30901	16.5907	7.16115	2.31676	1.21211	TRUE	2.33567e-72	TRUE	1.54697e-56	TRUE	2.82563e-21	TRUE	5.45533e-113	4
ENSG00000090339	ICAM1	intercellular adhesion molecule 1 [Source:HGNC Symbol;Acc:HGNC:5344]	2549.5	947.909	1.42739	112.908	45.4416	1.31306	30.7818	12.8823	2.38946	1.25668	TRUE	1.1334e-76	TRUE	2.15633e-57	TRUE	3.10735e-21	TRUE	6.87989e-81	4
ENSG00000023445	BIRC3	baculoviral IAP repeat containing 3 [Source:HGNC Symbol;Acc:HGNC:591]	3251.76	1210.65	1.42544	71.368	28.9828	1.30008	19.7267	8.48174	2.32578	1.21772	TRUE	9.46389e-30	TRUE	1.52024e-59	TRUE	1.3889e-21	TRUE	6.41353e-72	4
ENSG00000113594	LIFR	LIF receptor subunit alpha [Source:HGNC Symbol;Acc:HGNC:6597]	1642.13	619.025	1.4075	23.4991	10.0604	1.22393	6.98914	3.42247	2.04214	1.03008	TRUE	7.4116e-63	TRUE	7.07939e-50	TRUE	1.67577e-20	TRUE	2.64407e-110	4
ENSG00000126368	NR1D1	nuclear receptor subfamily 1 group D member 1 [Source:HGNC Symbol;Acc:HGNC:7962]	1959.08	738.801	1.40692	115.832	47.3091	1.29185	31.5753	13.3818	2.35958	1.23853	TRUE	1.71994e-67	TRUE	4.45226e-55	TRUE	3.82685e-21	TRUE	2.39994e-104	4
ENSG00000204642	HLA-F	major histocompatibility complex, class I, F [Source:HGNC Symbol;Acc:HGNC:4963]	772.37	293.879	1.39407	29.8732	12.7356	1.22998	8.68868	4.13778	2.09984	1.07028	TRUE	1.66121e-32	TRUE	5.76513e-25	TRUE	4.0979e-16	TRUE	1.94734e-56	4
ENSG00000184584	STING1	stimulator of interferon response cGAMP interactor 1 [Source:HGNC Symbol;Acc:HGNC:27962]	375.26	143.299	1.38887	16.8247	7.42666	1.1798	5.21075	2.71828	1.91693	0.938799	TRUE	3.7433e-10	TRUE	8.42651e-12	TRUE	2.18011e-11	TRUE	3.65453e-26	4
ENSG00000104312	RIPK2	receptor interacting serine/threonine kinase 2 [Source:HGNC Symbol;Acc:HGNC:10020]	1821.55	696.281	1.38743	96.0117	39.8029	1.27034	26.29	11.3748	2.31126	1.20868	TRUE	3.82433e-67	TRUE	3.83161e-53	TRUE	7.06619e-21	TRUE	2.74894e-107	4
ENSG00000151014	NOCT	nocturnin [Source:HGNC Symbol;Acc:HGNC:14254]	1106.39	423.299	1.38611	72.8145	30.3342	1.26328	20.115	8.84309	2.27466	1.18565	TRUE	4.18425e-44	TRUE	1.00666e-34	TRUE	3.41114e-18	TRUE	8.78333e-81	4
ENSG00000180611	MB21D2	Mab-21 domain containing 2 [Source:HGNC Symbol;Acc:HGNC:30438]	1350.62	517.158	1.38495	66.1752	27.6651	1.25822	18.3495	8.12953	2.25714	1.1745	TRUE	9.04409e-50	TRUE	3.71115e-41	TRUE	2.45319e-19	TRUE	1.20542e-101	4
ENSG00000138035	PNPT1	polyribonucleotide nucleotidyltransferase 1 [Source:HGNC Symbol;Acc:HGNC:23166]	7093.6	2724.3	1.38063	225.716	93.2651	1.2751	60.8161	25.6689	2.36925	1.24443	TRUE	4.2295e-170	TRUE	1.7061e-121	TRUE	1.10151e-27	TRUE	3.75407e-147	4
ENSG00000155918	RAET1L	retinoic acid early transcript 1L [Source:HGNC Symbol;Acc:HGNC:16798]	175.673	67.5158	1.37959	22.112	9.59482	1.2045	6.61932	3.29799	2.00707	1.00509	TRUE	4.98116e-08	TRUE	1.11513e-06	TRUE	1.69001e-08	TRUE	1.6416e-20	4
ENSG00000030419	IKZF2	IKAROS family zinc finger 2 [Source:HGNC Symbol;Acc:HGNC:13177]	620.258	238.621	1.37815	9.22654	4.37752	1.07568	3.19016	1.90305	1.67634	0.745314	TRUE	2.07361e-26	TRUE	1.79539e-21	TRUE	2.30211e-15	TRUE	1.86241e-58	4
ENSG00000055332	EIF2AK2	eukaryotic translation initiation factor 2 alpha kinase 2 [Source:HGNC Symbol;Acc:HGNC:9437]	10120.1	3896.98	1.3768	154.013	64.0165	1.26654	41.7375	17.8487	2.33841	1.22553	TRUE	5.3439e-78	TRUE	2.88658e-136	TRUE	1.47077e-29	TRUE	4.33366e-146	4
ENSG00000196954	CASP4	caspase 4 [Source:HGNC Symbol;Acc:HGNC:1505]	1254.94	483.518	1.37598	29.1112	12.5682	1.21179	8.48267	4.09301	2.07248	1.05136	TRUE	9.53142e-49	TRUE	3.9588e-39	TRUE	5.79191e-19	TRUE	2.418e-97	4
ENSG00000166128	RAB8B	RAB8B, member RAS oncogene family [Source:HGNC Symbol;Acc:HGNC:30273]	1439.43	554.791	1.37549	45.9775	19.5216	1.23586	12.9747	5.9521	2.17985	1.12423	TRUE	9.08884e-39	TRUE	5.4313e-42	TRUE	2.10153e-19	TRUE	3.84981e-101	4
ENSG00000082074	FYB1	FYN binding protein 1 [Source:HGNC Symbol;Acc:HGNC:4036]	620.613	239.346	1.3746	17.5227	7.79553	1.1685	5.39807	2.81692	1.91631	0.938328	TRUE	5.27088e-26	TRUE	9.33543e-21	TRUE	4.35446e-15	TRUE	8.82721e-55	4
ENSG00000076356	PLXNA2	plexin A2 [Source:HGNC Symbol;Acc:HGNC:9100]	1737.68	672.82	1.36887	21.4892	9.48012	1.18063	6.45511	3.26734	1.97565	0.982328	TRUE	4.73257e-63	TRUE	1.70948e-51	TRUE	1.11281e-20	TRUE	2.28974e-109	4
ENSG00000117595	IRF6	interferon regulatory factor 6 [Source:HGNC Symbol;Acc:HGNC:6121]	2745.14	1074.43	1.35331	91.8031	38.9959	1.23522	25.1722	11.159	2.25577	1.17362	TRUE	8.62306e-89	TRUE	3.45447e-71	TRUE	6.51906e-23	TRUE	1.58208e-129	4
ENSG00000002549	LAP3	leucine aminopeptidase 3 [Source:HGNC Symbol;Acc:HGNC:18449]	4141.32	1628.13	1.34688	178.9	75.7709	1.23943	48.3583	20.9915	2.30371	1.20396	TRUE	4.45892e-83	TRUE	1.40639e-89	TRUE	8.12909e-25	TRUE	3.8397e-136	4
ENSG00000114450	GNB4	G protein subunit beta 4 [Source:HGNC Symbol;Acc:HGNC:20731]	3925.77	1545.36	1.34504	91.7279	39.1887	1.22692	25.1529	11.2106	2.24368	1.16587	TRUE	2.77982e-113	TRUE	9.28605e-93	TRUE	6.55507e-25	TRUE	2.42544e-151	4
ENSG00000107485	GATA3	GATA binding protein 3 [Source:HGNC Symbol;Acc:HGNC:4172]	442.22	174.26	1.34352	23.0555	10.262	1.1678	6.87174	3.47636	1.9767	0.983097	TRUE	6.56578e-18	TRUE	1.48732e-14	TRUE	5.78654e-13	TRUE	6.07002e-40	4
ENSG00000103966	EHD4	EH domain containing 4 [Source:HGNC Symbol;Acc:HGNC:3245]	4211.66	1664.94	1.33892	87.9156	37.739	1.22006	24.1374	10.8229	2.2302	1.15717	TRUE	5.07017e-118	TRUE	3.99061e-95	TRUE	3.62831e-25	TRUE	3.92581e-149	4
ENSG00000154642	C21orf91	chromosome 21 open reading frame 91 [Source:HGNC Symbol;Acc:HGNC:16459]	436.093	173.134	1.33275	12.3511	5.80256	1.08987	4.02147	2.28407	1.76066	0.816118	TRUE	5.01111e-18	TRUE	1.04425e-14	TRUE	4.56267e-13	TRUE	2.85399e-40	4
ENSG00000221869	CEBPD	CCAAT enhancer binding protein delta [Source:HGNC Symbol;Acc:HGNC:1835]	661.626	263.111	1.33034	50.3324	21.9351	1.19825	14.1323	6.59744	2.14209	1.09902	TRUE	2.62221e-26	TRUE	1.40726e-21	TRUE	2.21258e-15	TRUE	1.47738e-58	4
ENSG00000026103	FAS	Fas cell surface death receptor [Source:HGNC Symbol;Acc:HGNC:11920]	320.405	127.768	1.32637	13.2141	6.18521	1.09518	4.25147	2.38637	1.78156	0.83314	TRUE	2.06543e-13	TRUE	4.61186e-11	TRUE	2.07204e-11	TRUE	1.12817e-34	4
ENSG00000134716	CYP2J2	cytochrome P450 family 2 subfamily J member 2 [Source:HGNC Symbol;Acc:HGNC:2634]	964.081	386.108	1.32015	53.3882	23.4011	1.18994	14.9456	6.98938	2.13833	1.09649	TRUE	5.79865e-36	TRUE	7.20584e-29	TRUE	4.31775e-17	TRUE	6.41238e-73	4
ENSG00000173786	CNP	2',3'-cyclic nucleotide 3' phosphodiesterase [Source:HGNC Symbol;Acc:HGNC:2158]	7608.91	3057.33	1.31542	167.661	72.5921	1.20767	45.3609	20.1416	2.2521	1.17127	TRUE	1.53406e-160	TRUE	3.12237e-111	TRUE	3.67291e-27	TRUE	5.42078e-128	4
ENSG00000111801	BTN3A3	butyrophilin subfamily 3 member A3 [Source:HGNC Symbol;Acc:HGNC:1140]	433.092	174.611	1.31053	13.4128	6.33865	1.08136	4.30529	2.42741	1.77362	0.826696	TRUE	1.6345e-17	TRUE	7.33486e-14	TRUE	1.09979e-12	TRUE	5.79101e-36	4
ENSG00000177989	ODF3B	outer dense fiber of sperm tails 3B [Source:HGNC Symbol;Acc:HGNC:34388]	376.682	152.579	1.30379	27.5499	12.459	1.14486	8.06817	4.0638	1.98537	0.989411	TRUE	3.83183e-15	TRUE	1.67196e-12	TRUE	3.88596e-12	TRUE	5.32938e-39	4
ENSG00000135828	RNASEL	ribonuclease L [Source:HGNC Symbol;Acc:HGNC:10050]	328.157	133.1	1.30188	9.68343	4.75169	1.02708	3.31202	2.00309	1.65345	0.725483	TRUE	2.87237e-13	TRUE	6.64258e-11	TRUE	2.62901e-11	TRUE	1.88549e-33	4
ENSG00000185215	TNFAIP2	TNF alpha induced protein 2 [Source:HGNC Symbol;Acc:HGNC:11895]	803.205	325.792	1.30182	26.9587	12.2308	1.14024	7.90836	4.00275	1.97573	0.982388	TRUE	3.71871e-15	TRUE	7.56363e-21	TRUE	6.69806e-15	TRUE	1.10019e-40	4
ENSG00000026950	BTN3A1	butyrophilin subfamily 3 member A1 [Source:HGNC Symbol;Acc:HGNC:1138]	889.202	361.985	1.29658	27.0462	12.3213	1.13427	7.93307	4.02699	1.96997	0.978176	TRUE	7.8527e-33	TRUE	1.49527e-26	TRUE	1.34074e-16	TRUE	2.6216e-67	4
ENSG00000272886	DCP1A	decapping mRNA 1A [Source:HGNC Symbol;Acc:HGNC:18714]	2318.11	944.776	1.29491	62.4729	27.7942	1.16844	17.3686	8.16399	2.12746	1.08913	TRUE	1.15729e-69	TRUE	3.80823e-54	TRUE	5.96301e-21	TRUE	3.37267e-93	4
ENSG00000137449	CPEB2	cytoplasmic polyadenylation element binding protein 2 [Source:HGNC Symbol;Acc:HGNC:21745]	484.192	197.447	1.29411	11.9497	5.76125	1.05252	3.91485	2.27302	1.72231	0.784346	TRUE	7.304e-19	TRUE	1.63199e-15	TRUE	2.07326e-13	TRUE	9.87705e-43	4
ENSG00000170684	ZNF296	zinc finger protein 296 [Source:HGNC Symbol;Acc:HGNC:15981]	448.08	182.849	1.29311	42.702	19.142	1.15756	12.1001	5.85068	2.06815	1.04834	TRUE	1.03235e-17	TRUE	3.64895e-14	TRUE	6.98932e-13	TRUE	4.59796e-38	4
ENSG00000167105	TMEM92	transmembrane protein 92 [Source:HGNC Symbol;Acc:HGNC:26579]	145.173	59.839	1.27861	8.55933	4.30144	0.992677	3.01259	1.88272	1.60013	0.678188	TRUE	5.30761e-06	TRUE	4.44599e-05	TRUE	2.95414e-07	TRUE	2.00128e-15	4
ENSG00000120549	KIAA1217	KIAA1217 [Source:HGNC Symbol;Acc:HGNC:25428]	1990.98	821.572	1.27702	30.9304	14.208	1.12232	8.96979	4.53144	1.97946	0.985104	TRUE	3.75042e-59	TRUE	6.01426e-47	TRUE	5.58349e-20	TRUE	2.875e-84	4
ENSG00000113369	ARRDC3	arrestin domain containing 3 [Source:HGNC Symbol;Acc:HGNC:29263]	1378.97	569.998	1.27457	46.4254	21.0575	1.14058	13.092	6.36277	2.05759	1.04095	TRUE	6.54497e-46	TRUE	1.4935e-36	TRUE	1.68357e-18	TRUE	3.18888e-89	4
ENSG00000204138	PHACTR4	phosphatase and actin regulator 4 [Source:HGNC Symbol;Acc:HGNC:25793]	3467.1	1434.41	1.27327	77.9847	35.0529	1.15366	21.4943	10.1047	2.12715	1.08892	TRUE	8.30078e-94	TRUE	9.2751e-77	TRUE	1.57604e-23	TRUE	1.80132e-129	4
ENSG00000060140	STYK1	serine/threonine/tyrosine kinase 1 [Source:HGNC Symbol;Acc:HGNC:18889]	498.132	206.344	1.27148	24.6285	11.4327	1.10716	7.28809	3.7894	1.92328	0.943572	TRUE	1.55146e-17	TRUE	1.78928e-14	TRUE	7.83173e-13	TRUE	1.74606e-33	4
ENSG00000245556	SCAMP1-AS1	SCAMP1 antisense RNA 1 [Source:HGNC Symbol;Acc:HGNC:50544]	235.164	98.3	1.2584	22.2592	10.4459	1.09147	6.65839	3.52556	1.88861	0.917322	TRUE	3.29887e-09	TRUE	1.3828e-07	TRUE	2.71143e-09	TRUE	4.78828e-23	4
ENSG00000010818	HIVEP2	HIVEP zinc finger 2 [Source:HGNC Symbol;Acc:HGNC:4921]	2218.9	927.575	1.25831	34.7462	16.0898	1.11071	9.9862	5.03457	1.98352	0.988066	TRUE	3.80199e-59	TRUE	1.07303e-47	TRUE	4.5647e-20	TRUE	2.90947e-78	4
ENSG00000146859	TMEM140	transmembrane protein 140 [Source:HGNC Symbol;Acc:HGNC:21870]	1234.24	517.9	1.25288	87.7268	39.8755	1.13752	24.0855	11.3942	2.11385	1.07987	TRUE	5.86207e-41	TRUE	2.767e-33	TRUE	6.30324e-18	TRUE	9.6412e-84	4
ENSG00000163661	PTX3	pentraxin 3 [Source:HGNC Symbol;Acc:HGNC:9692]	321.718	135.027	1.25255	27.9197	13.0161	1.10099	8.162	4.21274	1.93746	0.954164	TRUE	1.10431e-09	TRUE	8.69209e-09	TRUE	1.08256e-09	TRUE	1.23305e-18	4
ENSG00000043143	JADE2	jade family PHD finger 2 [Source:HGNC Symbol;Acc:HGNC:22984]	4911.93	2070.25	1.24648	81.8472	37.4449	1.12816	22.5241	10.7443	2.09638	1.0679	TRUE	8.68306e-115	TRUE	8.12787e-93	TRUE	3.3736e-25	TRUE	2.9263e-136	4
ENSG00000184557	SOCS3	suppressor of cytokine signaling 3 [Source:HGNC Symbol;Acc:HGNC:19391]	3020.28	1273.48	1.24591	180.61	81.9688	1.13973	48.8126	22.6487	2.1552	1.10782	TRUE	3.37087e-82	TRUE	6.97813e-67	TRUE	1.593e-22	TRUE	5.20828e-117	4
ENSG00000258738	AL121603.2	novel transcript, antisense to BAZ1A	74.1741	31.4635	1.23724	6.62045	3.50338	0.918182	2.49633	1.66933	1.49541	0.580537	TRUE	0.00449292	TRUE	0.00827765	TRUE	0.000113693	TRUE	1.11181e-07	4
ENSG00000224389	C4B	complement C4B (Chido blood group) [Source:HGNC Symbol;Acc:HGNC:1324]	162.088	68.9457	1.23324	4.68108	2.66017	0.815323	1.98	1.44388	1.37131	0.455552	TRUE	4.05943e-06	TRUE	3.93914e-05	TRUE	2.84628e-07	TRUE	1.11542e-15	4
ENSG00000169155	ZBTB43	zinc finger and BTB domain containing 43 [Source:HGNC Symbol;Acc:HGNC:17908]	655.118	278.719	1.23294	16.0849	7.85218	1.03454	5.01576	2.83209	1.77105	0.824604	TRUE	3.80839e-23	TRUE	1.56513e-18	TRUE	1.67665e-14	TRUE	8.52762e-50	4
ENSG00000204147	ASAH2B	N-acylsphingosine amidohydrolase 2B [Source:HGNC Symbol;Acc:HGNC:23456]	331.246	140.984	1.23238	13.4682	6.65241	1.0176	4.31864	2.5113	1.71968	0.782143	TRUE	2.32066e-12	TRUE	6.12341e-10	TRUE	7.54727e-11	TRUE	6.71829e-30	4
ENSG00000128203	ASPHD2	aspartate beta-hydroxylase domain containing 2 [Source:HGNC Symbol;Acc:HGNC:30437]	196.522	84.3127	1.22087	10.469	5.31775	0.977243	3.52114	2.15444	1.63436	0.708725	TRUE	2.12623e-07	TRUE	3.42622e-06	TRUE	2.87302e-08	TRUE	7.05451e-19	4
ENSG00000151883	PARP8	poly(ADP-ribose) polymerase family member 8 [Source:HGNC Symbol;Acc:HGNC:26124]	1495.46	644.14	1.21514	25.1683	12.1244	1.0537	7.43394	3.97432	1.87049	0.903418	TRUE	2.6402e-45	TRUE	2.64228e-37	TRUE	1.32083e-18	TRUE	1.09129e-89	4
ENSG00000117226	GBP3	guanylate binding protein 3 [Source:HGNC Symbol;Acc:HGNC:4184]	4340.41	1879.49	1.20749	165.222	77.0478	1.10058	44.7191	21.333	2.09624	1.06781	TRUE	7.90863e-100	TRUE	3.40427e-82	TRUE	3.19001e-24	TRUE	1.35916e-127	4
ENSG00000188611	ASAH2	N-acylsphingosine amidohydrolase 2 [Source:HGNC Symbol;Acc:HGNC:18860]	258.676	112.578	1.20022	7.00051	3.77739	0.890072	2.59726	1.74258	1.49047	0.575763	TRUE	1.81949e-07	TRUE	2.64477e-07	TRUE	4.29487e-09	TRUE	1.97685e-22	4
ENSG00000170961	HAS2	hyaluronan synthase 2 [Source:HGNC Symbol;Acc:HGNC:4819]	322.048	140.549	1.1962	13.4613	6.79596	0.986068	4.3173	2.54969	1.69326	0.759807	TRUE	2.03087e-11	TRUE	4.05471e-09	TRUE	1.88381e-10	TRUE	5.09537e-28	4
ENSG00000164211	STARD4	StAR related lipid transfer domain containing 4 [Source:HGNC Symbol;Acc:HGNC:18058]	2909.72	1270.17	1.19585	84.2191	39.8438	1.07979	23.1544	11.3857	2.03364	1.02406	TRUE	2.88494e-74	TRUE	1.28733e-61	TRUE	5.99425e-22	TRUE	1.5704e-110	4
ENSG00000244731	C4A	complement C4A (Rodgers blood group) [Source:HGNC Symbol;Acc:HGNC:1323]	168.233	73.6994	1.19073	4.77785	2.75754	0.792978	2.00624	1.46991	1.36487	0.448768	TRUE	9.78055e-05	TRUE	0.000104929	TRUE	1.02832e-06	TRUE	8.65121e-13	4
ENSG00000188313	PLSCR1	phospholipid scramblase 1 [Source:HGNC Symbol;Acc:HGNC:9092]	17133	7510.66	1.18977	643.053	301.985	1.09046	171.911	81.4745	2.11	1.07724	TRUE	1.06471e-201	TRUE	2.9082e-136	TRUE	2.15242e-31	TRUE	6.39804e-149	4
ENSG00000116717	GADD45A	growth arrest and DNA damage inducible alpha [Source:HGNC Symbol;Acc:HGNC:4095]	2005.5	882.87	1.18369	158.55	75.1391	1.0773	42.9427	20.8226	2.06231	1.04426	TRUE	9.44481e-55	TRUE	2.90956e-45	TRUE	7.93966e-20	TRUE	1.5322e-91	4
ENSG00000139679	LPAR6	lysophosphatidic acid receptor 6 [Source:HGNC Symbol;Acc:HGNC:15520]	170.7	75.3029	1.18069	7.35226	3.97429	0.88749	2.69042	1.79525	1.49863	0.583644	TRUE	3.06495e-06	TRUE	6.3159e-05	TRUE	3.88526e-07	TRUE	3.26082e-14	4
ENSG00000101670	LIPG	lipase G, endothelial type [Source:HGNC Symbol;Acc:HGNC:6623]	5986.6	2643.11	1.1795	75.2197	36.0514	1.06105	20.7606	10.3717	2.00166	1.0012	TRUE	3.84879e-117	TRUE	5.1079e-90	TRUE	2.49136e-25	TRUE	1.43933e-117	4
ENSG00000107864	CPEB3	cytoplasmic polyadenylation element binding protein 3 [Source:HGNC Symbol;Acc:HGNC:21746]	268.967	119.306	1.17276	6.49995	3.59509	0.854402	2.46376	1.69384	1.45454	0.540558	TRUE	3.626e-09	TRUE	2.24736e-07	TRUE	4.16011e-09	TRUE	1.47038e-21	4
ENSG00000204264	PSMB8	proteasome 20S subunit beta 8 [Source:HGNC Symbol;Acc:HGNC:9545]	1373.34	610.045	1.1707	112.29	53.8155	1.06113	30.6224	15.1213	2.02512	1.01801	TRUE	8.17798e-40	TRUE	9.35493e-32	TRUE	1.51424e-17	TRUE	4.44835e-74	4
ENSG00000013374	NUB1	negative regulator of ubiquitin like proteins 1 [Source:HGNC Symbol;Acc:HGNC:17623]	3200.25	1425.13	1.1671	97.1875	46.7829	1.05479	26.602	13.241	2.00906	1.00652	TRUE	9.59023e-73	TRUE	3.66348e-56	TRUE	2.24786e-21	TRUE	2.16233e-85	4
ENSG00000138271	GPR87	G protein-coupled receptor 87 [Source:HGNC Symbol;Acc:HGNC:4538]	390.933	174.644	1.16251	38.337	18.7879	1.02893	10.9407	5.75595	1.90077	0.926582	TRUE	6.72705e-13	TRUE	1.11086e-10	TRUE	2.88021e-11	TRUE	8.85569e-33	4
ENSG00000147003	CLTRN	collectrin, amino acid transport regulator [Source:HGNC Symbol;Acc:HGNC:29437]	2165.07	973.636	1.15296	224	108.208	1.04969	60.3687	29.6642	2.03507	1.02508	TRUE	2.59482e-55	TRUE	6.72266e-45	TRUE	8.80809e-20	TRUE	7.09748e-87	4
ENSG00000059758	CDK17	cyclin dependent kinase 17 [Source:HGNC Symbol;Acc:HGNC:8750]	1258.45	567.599	1.1487	32.2192	16.0577	1.00465	9.31293	5.02602	1.85294	0.889818	TRUE	4.21388e-36	TRUE	5.34246e-27	TRUE	1.54224e-16	TRUE	2.67471e-58	4
ENSG00000064012	CASP8	caspase 8 [Source:HGNC Symbol;Acc:HGNC:1509]	2987.07	1348.22	1.14767	68.0634	33.3556	1.02895	18.8509	9.65094	1.95327	0.965895	TRUE	3.79222e-70	TRUE	1.07987e-54	TRUE	3.57286e-21	TRUE	1.33676e-89	4
ENSG00000138670	RASGEF1B	RasGEF domain family member 1B [Source:HGNC Symbol;Acc:HGNC:24881]	359.029	162.087	1.14734	6.72092	3.75131	0.841262	2.5226	1.73562	1.45343	0.53946	TRUE	1.25239e-11	TRUE	2.55237e-09	TRUE	2.0781e-10	TRUE	1.23286e-26	4
ENSG00000164327	RICTOR	RPTOR independent companion of MTOR complex 2 [Source:HGNC Symbol;Acc:HGNC:28611]	2145.46	968.722	1.14713	26.734	13.4221	0.994061	7.85119	4.32131	1.81686	0.861443	TRUE	1.90803e-54	TRUE	3.55683e-44	TRUE	1.1419e-19	TRUE	1.88667e-85	4
ENSG00000196872	KIAA1211L	KIAA1211 like [Source:HGNC Symbol;Acc:HGNC:33454]	402.388	182.287	1.14237	14.8711	7.70285	0.949042	4.693	2.79215	1.68078	0.749135	TRUE	6.31095e-13	TRUE	1.01696e-10	TRUE	2.55828e-11	TRUE	6.0493e-33	4
ENSG00000204610	TRIM15	tripartite motif containing 15 [Source:HGNC Symbol;Acc:HGNC:16284]	157.684	71.5781	1.13944	11.1334	5.8824	0.920416	3.69741	2.30542	1.60379	0.681486	TRUE	2.22943e-05	TRUE	0.000132274	TRUE	7.53298e-07	TRUE	7.91362e-14	4
ENSG00000163251	FZD5	frizzled class receptor 5 [Source:HGNC Symbol;Acc:HGNC:4043]	2664.72	1212.24	1.13632	65.5388	32.4088	1.01596	18.1861	9.39778	1.93514	0.952441	TRUE	4.15657e-55	TRUE	7.64481e-44	TRUE	1.48352e-19	TRUE	8.7652e-65	4
ENSG00000168404	MLKL	mixed lineage kinase domain like pseudokinase [Source:HGNC Symbol;Acc:HGNC:26617]	1526.41	695.403	1.13423	44.5881	22.2169	1.005	12.603	6.67275	1.88873	0.917417	TRUE	5.07107e-27	TRUE	2.58986e-31	TRUE	1.8164e-17	TRUE	4.34329e-67	4
ENSG00000101000	PROCR	protein C receptor [Source:HGNC Symbol;Acc:HGNC:9452]	437.336	199.535	1.1321	42.8315	21.3615	1.00366	12.1371	6.44404	1.88346	0.913385	TRUE	1.12714e-13	TRUE	2.5222e-11	TRUE	1.30302e-11	TRUE	3.43599e-31	4
ENSG00000159403	C1R	complement C1r [Source:HGNC Symbol;Acc:HGNC:1246]	140.813	64.2553	1.13189	5.00755	2.94021	0.768185	2.06701	1.51876	1.36098	0.444651	TRUE	8.60175e-05	TRUE	0.00037429	TRUE	2.37088e-06	TRUE	2.04129e-12	4
ENSG00000140280	LYSMD2	LysM domain containing 2 [Source:HGNC Symbol;Acc:HGNC:28571]	716.827	329.564	1.12107	57.1814	28.5552	1.00179	15.9496	8.36743	1.90616	0.930667	TRUE	9.80498e-17	TRUE	9.24012e-15	TRUE	9.69009e-13	TRUE	1.27101e-27	4
ENSG00000154914	USP43	ubiquitin specific peptidase 43 [Source:HGNC Symbol;Acc:HGNC:20072]	384.113	177.133	1.1167	13.3011	7.04554	0.916763	4.27377	2.6164	1.63345	0.707926	TRUE	6.44967e-12	TRUE	1.65489e-09	TRUE	1.55491e-10	TRUE	1.56688e-26	4
ENSG00000081041	CXCL2	C-X-C motif chemokine ligand 2 [Source:HGNC Symbol;Acc:HGNC:4603]	231.453	106.829	1.11542	25.9807	13.2676	0.969537	7.65074	4.27995	1.78758	0.838007	TRUE	3.00271e-07	TRUE	5.65054e-06	TRUE	4.29953e-08	TRUE	1.78184e-18	4
ENSG00000204592	HLA-E	major histocompatibility complex, class I, E [Source:HGNC Symbol;Acc:HGNC:4962]	9516.11	4394.26	1.11475	521.122	257.859	1.01504	139.465	69.6765	2.00161	1.00116	TRUE	8.88689e-99	TRUE	1.89589e-100	TRUE	2.03874e-27	TRUE	2.26485e-114	4
ENSG00000117475	BLZF1	basic leucine zipper nuclear factor 1 [Source:HGNC Symbol;Acc:HGNC:1065]	1909.29	881.748	1.1146	82.2424	41.1016	1.00069	22.6275	11.722	1.93035	0.948863	TRUE	3.41755e-47	TRUE	4.40196e-38	TRUE	1.08109e-18	TRUE	4.08698e-76	4
ENSG00000125848	FLRT3	fibronectin leucine rich transmembrane protein 3 [Source:HGNC Symbol;Acc:HGNC:3762]	620.604	288.066	1.10727	20.4198	10.6227	0.94282	6.16919	3.57283	1.7267	0.788015	TRUE	2.80299e-18	TRUE	7.47191e-15	TRUE	3.8924e-13	TRUE	2.54569e-39	4
ENSG00000120738	EGR1	early growth response 1 [Source:HGNC Symbol;Acc:HGNC:3238]	1284.69	596.506	1.10682	67.5267	34.0165	0.989223	18.7103	9.82769	1.90384	0.928911	TRUE	2.32891e-34	TRUE	5.3951e-28	TRUE	8.29064e-17	TRUE	1.0835e-70	4
ENSG00000196141	SPATS2L	spermatogenesis associated serine rich 2 like [Source:HGNC Symbol;Acc:HGNC:24574]	13951.9	6482.32	1.10588	218.407	109.019	1.00244	58.873	29.8811	1.97024	0.978373	TRUE	7.72741e-161	TRUE	1.13664e-112	TRUE	1.89078e-29	TRUE	2.03231e-128	4
ENSG00000038210	PI4K2B	phosphatidylinositol 4-kinase type 2 beta [Source:HGNC Symbol;Acc:HGNC:18215]	1166.47	542.42	1.10466	54.5567	27.6081	0.982663	15.2555	8.11426	1.88009	0.910799	TRUE	1.49383e-31	TRUE	4.31868e-25	TRUE	4.09956e-16	TRUE	1.92493e-60	4
ENSG00000073756	PTGS2	prostaglandin-endoperoxide synthase 2 [Source:HGNC Symbol;Acc:HGNC:9605]	1933.1	903.058	1.09803	60.6228	30.777	0.978008	16.8738	8.96147	1.88292	0.912975	TRUE	2.21025e-46	TRUE	3.07106e-37	TRUE	1.56563e-18	TRUE	3.7641e-73	4
ENSG00000237988	OR2I1P	olfactory receptor family 2 subfamily I member 1 pseudogene [Source:HGNC Symbol;Acc:HGNC:8258]	125.505	58.6999	1.09632	22.3557	11.5836	0.948552	6.68551	3.82973	1.74569	0.803796	TRUE	0.000518661	TRUE	0.00154877	TRUE	1.28193e-05	TRUE	2.93384e-10	4
ENSG00000102218	RP2	RP2 activator of ARL3 GTPase [Source:HGNC Symbol;Acc:HGNC:10274]	2526.74	1184.37	1.09315	109.014	55.1251	0.983734	29.7539	15.4715	1.92315	0.943472	TRUE	1.18482e-56	TRUE	2.01542e-46	TRUE	5.19388e-20	TRUE	5.92946e-85	4
ENSG00000164951	PDP1	pyruvate dehyrogenase phosphatase catalytic subunit 1 [Source:HGNC Symbol;Acc:HGNC:9279]	1308.21	613.292	1.09294	38.94	20.0063	0.960798	11.1003	6.08171	1.8252	0.868051	TRUE	1.44523e-33	TRUE	4.18558e-27	TRUE	1.44442e-16	TRUE	3.80681e-67	4
ENSG00000165997	ARL5B	ADP ribosylation factor like GTPase 5B [Source:HGNC Symbol;Acc:HGNC:23052]	2460.11	1153.73	1.09241	56.5639	28.8641	0.970606	15.7932	8.45003	1.86901	0.902275	TRUE	1.81241e-55	TRUE	2.11261e-45	TRUE	7.69591e-20	TRUE	3.69658e-83	4
ENSG00000151470	C4orf33	chromosome 4 open reading frame 33 [Source:HGNC Symbol;Acc:HGNC:27025]	215.665	101.32	1.08988	5.97424	3.48706	0.776745	2.3245	1.66496	1.39613	0.481428	TRUE	1.40274e-06	TRUE	1.59955e-05	TRUE	1.08824e-07	TRUE	1.19406e-16	4
ENSG00000152061	RABGAP1L	RAB GTPase activating protein 1 like [Source:HGNC Symbol;Acc:HGNC:24663]	5540.36	2605.36	1.0885	57.0539	29.1923	0.96674	15.9223	8.5378	1.86492	0.899112	TRUE	6.31392e-97	TRUE	3.29837e-77	TRUE	3.02735e-24	TRUE	2.15802e-106	4
ENSG00000188290	HES4	hes family bHLH transcription factor 4 [Source:HGNC Symbol;Acc:HGNC:24149]	1510.73	712.39	1.08451	220.706	111.68	0.982752	59.4762	30.5925	1.94414	0.959132	TRUE	1.62907e-35	TRUE	1.86795e-28	TRUE	9.22384e-17	TRUE	1.19287e-56	4
ENSG00000156232	WHAMM	WASP homolog associated with actin, golgi membranes and microtubules [Source:HGNC Symbol;Acc:HGNC:30493]	792.339	374.031	1.08296	26.1144	13.6645	0.934409	7.68655	4.38611	1.75248	0.809395	TRUE	1.49133e-21	TRUE	1.50543e-17	TRUE	5.08915e-14	TRUE	3.08381e-45	4
ENSG00000185015	CA13	carbonic anhydrase 13 [Source:HGNC Symbol;Acc:HGNC:14914]	193.778	91.6521	1.08016	6.67006	3.85237	0.791952	2.5096	1.76264	1.42377	0.509718	TRUE	6.59384e-06	TRUE	4.58871e-05	TRUE	2.62567e-07	TRUE	2.47061e-15	4
ENSG00000169871	TRIM56	tripartite motif containing 56 [Source:HGNC Symbol;Acc:HGNC:19028]	5479.95	2597.78	1.07688	80.715	41.4314	0.962112	22.2253	11.8102	1.88188	0.912171	TRUE	1.18854e-91	TRUE	6.88261e-67	TRUE	3.82439e-23	TRUE	3.33099e-83	4
ENSG00000169429	CXCL8	C-X-C motif chemokine ligand 8 [Source:HGNC Symbol;Acc:HGNC:6025]	9240.12	4382.44	1.07618	661.886	336.198	0.977269	176.918	90.6225	1.95225	0.965138	TRUE	7.03851e-127	TRUE	1.04868e-86	TRUE	3.10098e-26	TRUE	7.5187e-95	4
ENSG00000118507	AKAP7	A-kinase anchoring protein 7 [Source:HGNC Symbol;Acc:HGNC:377]	130.859	62.0873	1.07564	5.81039	3.41891	0.7651	2.28006	1.64675	1.38458	0.469451	TRUE	0.000372657	TRUE	0.00153618	TRUE	1.33586e-05	TRUE	4.40669e-10	4
ENSG00000120690	ELF1	E74 like ETS transcription factor 1 [Source:HGNC Symbol;Acc:HGNC:3316]	2879.96	1369.99	1.07188	109.012	55.936	0.962636	29.7531	15.6883	1.89652	0.923351	TRUE	1.71594e-60	TRUE	5.19764e-50	TRUE	1.49476e-20	TRUE	8.20415e-88	4
ENSG00000169252	ADRB2	adrenoceptor beta 2 [Source:HGNC Symbol;Acc:HGNC:286]	784.988	374.222	1.06878	38.0048	19.8579	0.936468	10.8544	6.04206	1.79648	0.845173	TRUE	3.20362e-19	TRUE	4.27534e-16	TRUE	2.21042e-13	TRUE	6.7875e-35	4
ENSG00000184012	TMPRSS2	transmembrane serine protease 2 [Source:HGNC Symbol;Acc:HGNC:11876]	151.565	72.3163	1.06755	5.00729	3.02882	0.725275	2.06624	1.54245	1.33958	0.421782	TRUE	0.000119098	TRUE	0.000770689	TRUE	6.21815e-06	TRUE	2.17187e-10	4
ENSG00000179627	ZBTB42	zinc finger and BTB domain containing 42 [Source:HGNC Symbol;Acc:HGNC:32550]	633.239	302.2	1.06725	27.3325	14.4146	0.92308	8.00973	4.58666	1.74631	0.80431	TRUE	3.32024e-17	TRUE	5.60521e-14	TRUE	9.49557e-13	TRUE	3.09939e-37	4
ENSG00000165949	IFI27	interferon alpha inducible protein 27 [Source:HGNC Symbol;Acc:HGNC:5397]	1261.68	602.385	1.06659	50.4156	26.2269	0.942824	14.1579	7.74493	1.82802	0.870284	TRUE	1.70054e-31	TRUE	5.64451e-25	TRUE	5.49337e-16	TRUE	4.90231e-57	4
ENSG00000173706	HEG1	heart development protein with EGF like domains 1 [Source:HGNC Symbol;Acc:HGNC:29227]	224.909	107.453	1.06563	4.66803	2.86599	0.70378	1.97658	1.49891	1.31868	0.399091	TRUE	1.06088e-06	TRUE	1.14611e-05	TRUE	6.63973e-08	TRUE	2.31383e-17	4
ENSG00000265972	TXNIP	thioredoxin interacting protein [Source:HGNC Symbol;Acc:HGNC:16952]	6714.52	3218.44	1.06092	302.409	155.372	0.96078	81.2106	42.2743	1.92104	0.941889	TRUE	7.07365e-28	TRUE	1.68109e-15	TRUE	2.03886e-20	TRUE	9.32057e-43	4
ENSG00000073331	ALPK1	alpha kinase 1 [Source:HGNC Symbol;Acc:HGNC:20917]	235.786	113.7	1.05224	4.09798	2.59072	0.66156	1.82472	1.42531	1.28022	0.356396	TRUE	7.65928e-07	TRUE	8.33289e-06	TRUE	4.91902e-08	TRUE	6.99642e-18	4
ENSG00000120129	DUSP1	dual specificity phosphatase 1 [Source:HGNC Symbol;Acc:HGNC:3064]	615.295	297.493	1.04842	50.4777	26.5455	0.927177	14.1719	7.83013	1.80992	0.855927	TRUE	1.9913e-16	TRUE	1.08232e-13	TRUE	1.12901e-12	TRUE	1.3593e-37	4
ENSG00000148737	TCF7L2	transcription factor 7 like 2 [Source:HGNC Symbol;Acc:HGNC:11641]	1048.97	507.895	1.04637	26.2962	14.0912	0.900058	7.73478	4.50022	1.71876	0.781364	TRUE	3.77705e-26	TRUE	1.20835e-21	TRUE	3.16373e-15	TRUE	1.86992e-56	4
ENSG00000100600	LGMN	legumain [Source:HGNC Symbol;Acc:HGNC:9472]	4489.57	2179.5	1.04258	188.257	98.1995	0.938913	50.8451	26.9884	1.88397	0.913773	TRUE	3.1683e-78	TRUE	4.25252e-60	TRUE	3.41527e-22	TRUE	1.10755e-84	4
ENSG00000159399	HK2	hexokinase 2 [Source:HGNC Symbol;Acc:HGNC:4923]	9858.79	4796.96	1.03929	265.174	138.577	0.936247	71.3513	37.7842	1.88839	0.917157	TRUE	4.26567e-106	TRUE	5.21721e-57	TRUE	1.32649e-22	TRUE	4.8474e-52	4
ENSG00000214226	C17orf67	chromosome 17 open reading frame 67 [Source:HGNC Symbol;Acc:HGNC:27900]	135.379	66.1027	1.03422	10.063	5.69807	0.820523	3.41331	2.25612	1.51291	0.59733	TRUE	0.000616642	TRUE	0.00179783	TRUE	1.54403e-05	TRUE	5.87627e-10	4
ENSG00000140044	JDP2	Jun dimerization protein 2 [Source:HGNC Symbol;Acc:HGNC:17546]	180.211	88.2312	1.03032	5.67061	3.43381	0.723696	2.24385	1.65073	1.35931	0.44287	TRUE	3.8845e-05	TRUE	0.000238026	TRUE	1.58454e-06	TRUE	1.14079e-12	4
ENSG00000115008	IL1A	interleukin 1 alpha [Source:HGNC Symbol;Acc:HGNC:5991]	151.548	74.2439	1.02943	12.5411	6.99926	0.841384	4.07058	2.60403	1.56318	0.644487	TRUE	0.000473241	TRUE	0.00124515	TRUE	1.28511e-05	TRUE	1.12512e-09	4
ENSG00000243232	PCDHAC2	protocadherin alpha subfamily C, 2 [Source:HGNC Symbol;Acc:HGNC:8677]	646.896	317.985	1.02457	17.6268	9.72703	0.857697	5.4261	3.33335	1.62782	0.702942	TRUE	1.87624e-16	TRUE	1.12982e-13	TRUE	1.24247e-12	TRUE	6.27067e-37	4
ENSG00000105339	DENND3	DENN domain containing 3 [Source:HGNC Symbol;Acc:HGNC:29134]	1413.06	694.674	1.02441	16.6381	9.22599	0.850715	5.16502	3.19939	1.61437	0.690975	TRUE	3.31694e-25	TRUE	1.74741e-20	TRUE	1.82537e-14	TRUE	5.36793e-32	4
ENSG00000025708	TYMP	thymidine phosphorylase [Source:HGNC Symbol;Acc:HGNC:3148]	392.407	192.998	1.02377	20.1778	11.0622	0.867124	6.10472	3.69037	1.65423	0.72616	TRUE	1.3141e-10	TRUE	1.41877e-08	TRUE	4.10096e-10	TRUE	1.82698e-25	4
ENSG00000198121	LPAR1	lysophosphatidic acid receptor 1 [Source:HGNC Symbol;Acc:HGNC:3166]	538.639	265.44	1.02093	22.0318	12.0609	0.869252	6.59781	3.95736	1.66723	0.737449	TRUE	5.95208e-14	TRUE	2.96027e-11	TRUE	1.63921e-11	TRUE	1.01931e-28	4
ENSG00000137709	POU2F3	POU class 2 homeobox 3 [Source:HGNC Symbol;Acc:HGNC:19864]	135.912	66.9846	1.02077	4.30041	2.7282	0.656524	1.87878	1.46208	1.28501	0.361779	TRUE	0.000537648	TRUE	0.00210009	TRUE	1.40588e-05	TRUE	8.03751e-10	4
ENSG00000126709	IFI6	interferon alpha inducible protein 6 [Source:HGNC Symbol;Acc:HGNC:4054]	6924.64	3417.77	1.01868	1302.79	688.165	0.920774	347.541	184.728	1.88136	0.911778	TRUE	1.33137e-97	TRUE	1.59909e-76	TRUE	1.1454e-24	TRUE	6.48511e-97	4
ENSG00000155629	PIK3AP1	phosphoinositide-3-kinase adaptor protein 1 [Source:HGNC Symbol;Acc:HGNC:30034]	11452.5	5667.23	1.01495	328.242	174.184	0.914145	88.1158	47.3044	1.86274	0.897428	TRUE	1.5626e-113	TRUE	6.23307e-92	TRUE	1.80261e-27	TRUE	1.19433e-99	4
ENSG00000136237	RAPGEF5	Rap guanine nucleotide exchange factor 5 [Source:HGNC Symbol;Acc:HGNC:16862]	2415.46	1195.84	1.01427	39.327	21.2867	0.885565	11.2031	6.42407	1.74392	0.802335	TRUE	6.56095e-48	TRUE	6.46715e-40	TRUE	5.6177e-19	TRUE	2.40425e-74	4
ENSG00000198736	MSRB1	methionine sulfoxide reductase B1 [Source:HGNC Symbol;Acc:HGNC:14133]	600.288	297.928	1.01069	46.205	24.9442	0.889344	13.0314	7.40196	1.76053	0.816011	TRUE	4.97747e-15	TRUE	5.88146e-12	TRUE	8.71165e-12	TRUE	2.18208e-29	4
ENSG00000067082	KLF6	Kruppel like factor 6 [Source:HGNC Symbol;Acc:HGNC:2235]	7913.23	3928.05	1.01045	210.551	112.288	0.906968	56.7914	30.7552	1.84656	0.884843	TRUE	9.72614e-104	TRUE	8.42229e-76	TRUE	6.13575e-25	TRUE	9.62389e-88	4
ENSG00000134070	IRAK2	interleukin 1 receptor associated kinase 2 [Source:HGNC Symbol;Acc:HGNC:6113]	1376.39	684.896	1.00693	65.2205	35.1555	0.891574	18.0961	10.1322	1.78601	0.836736	TRUE	1.66394e-30	TRUE	1.53193e-25	TRUE	3.88249e-16	TRUE	1.03973e-61	4
ENSG00000163659	TIPARP	TCDD inducible poly(ADP-ribose) polymerase [Source:HGNC Symbol;Acc:HGNC:23696]	4529.92	2254.65	1.00658	146.915	78.6657	0.901175	39.843	21.7656	1.83055	0.872278	TRUE	9.69604e-74	TRUE	1.80652e-59	TRUE	3.87728e-22	TRUE	5.83077e-87	4
ENSG00000146872	TLK2	tousled like kinase 2 [Source:HGNC Symbol;Acc:HGNC:11842]	1209.83	603.394	1.00364	23.959	13.2398	0.855689	7.11183	4.27257	1.66453	0.735117	TRUE	1.36904e-27	TRUE	4.01875e-22	TRUE	2.50841e-15	TRUE	8.81341e-55	4
ENSG00000102287	GABRE	gamma-aminobutyric acid type A receptor epsilon subunit [Source:HGNC Symbol;Acc:HGNC:4085]	704.63	351.572	1.00305	12.8974	7.34937	0.811387	4.16817	2.69767	1.5451	0.6277	TRUE	7.2379e-07	TRUE	5.19035e-10	TRUE	5.92401e-11	TRUE	1.53847e-14	4
ENSG00000159256	MORC3	MORC family CW-type zinc finger 3 [Source:HGNC Symbol;Acc:HGNC:23572]	717.184	358.791	0.999198	19.1816	10.7115	0.84057	5.83944	3.59655	1.62362	0.699216	TRUE	3.35035e-17	TRUE	7.24585e-14	TRUE	1.2671e-12	TRUE	1.25249e-34	4
ENSG00000160710	ADAR	adenosine deaminase RNA specific [Source:HGNC Symbol;Acc:HGNC:225]	17599.7	8826.01	0.995717	343.393	184.717	0.894543	92.1642	50.1206	1.83885	0.878803	TRUE	3.9844e-144	TRUE	8.8612e-92	TRUE	1.17287e-28	TRUE	4.16138e-95	4
ENSG00000108669	CYTH1	cytohesin 1 [Source:HGNC Symbol;Acc:HGNC:9501]	887.791	448.655	0.984614	19.5973	11.0427	0.827562	5.95104	3.68513	1.61488	0.691427	TRUE	2.68174e-20	TRUE	5.29058e-17	TRUE	8.56039e-14	TRUE	1.76304e-44	4
ENSG00000102081	FMR1	FMRP translational regulator 1 [Source:HGNC Symbol;Acc:HGNC:3775]	3823.14	1935.73	0.981877	71.4176	39.1271	0.868114	19.7461	11.1941	1.76398	0.818837	TRUE	1.27086e-62	TRUE	4.84148e-52	TRUE	5.05871e-21	TRUE	1.88722e-82	4
ENSG00000119669	IRF2BPL	interferon regulatory factor 2 binding protein like [Source:HGNC Symbol;Acc:HGNC:14282]	1916.61	971.337	0.980509	75.9321	41.603	0.868022	20.949	11.856	1.76694	0.821256	TRUE	8.5274e-38	TRUE	1.24681e-31	TRUE	2.02994e-17	TRUE	2.32442e-63	4
ENSG00000198604	BAZ1A	bromodomain adjacent to zinc finger domain 1A [Source:HGNC Symbol;Acc:HGNC:960]	4632.82	2351.58	0.97826	98.8379	54.111	0.869144	27.0474	15.2003	1.7794	0.83139	TRUE	2.79765e-57	TRUE	1.05966e-54	TRUE	1.17099e-21	TRUE	1.01562e-76	4
ENSG00000197019	SERTAD1	SERTA domain containing 1 [Source:HGNC Symbol;Acc:HGNC:17932]	656.422	333.95	0.974992	51.4526	28.3881	0.857956	14.4271	8.32271	1.73346	0.793653	TRUE	5.32778e-09	TRUE	5.48025e-11	TRUE	3.5345e-11	TRUE	1.43755e-22	4
ENSG00000122068	FYTTD1	forty-two-three domain containing 1 [Source:HGNC Symbol;Acc:HGNC:25407]	4333.57	2215.49	0.96793	88.8146	49.0042	0.857891	24.3754	13.8349	1.76188	0.817112	TRUE	1.51927e-66	TRUE	1.49908e-52	TRUE	2.9104e-21	TRUE	6.58369e-76	4
ENSG00000137842	TMEM62	transmembrane protein 62 [Source:HGNC Symbol;Acc:HGNC:26269]	1219.16	624.42	0.965294	42.1862	23.5435	0.841441	11.9643	7.02746	1.7025	0.767656	TRUE	1.79739e-25	TRUE	4.30242e-21	TRUE	5.80814e-15	TRUE	6.13176e-53	4
ENSG00000177485	ZBTB33	zinc finger and BTB domain containing 33 [Source:HGNC Symbol;Acc:HGNC:16682]	2566.17	1314.74	0.964841	79.5183	44.0138	0.853331	21.9025	12.5006	1.75211	0.809093	TRUE	6.54497e-46	TRUE	1.47653e-38	TRUE	9.50318e-19	TRUE	2.22426e-70	4
ENSG00000155313	USP25	ubiquitin specific peptidase 25 [Source:HGNC Symbol;Acc:HGNC:12624]	1236.12	633.617	0.964131	26.6752	15.0694	0.823882	7.83516	4.76175	1.64544	0.718469	TRUE	3.97555e-26	TRUE	3.03727e-21	TRUE	4.76901e-15	TRUE	8.72093e-53	4
ENSG00000215068	AC025171.2	novel transcript, antisense to ANXA2R	123.356	63.4369	0.959439	8.1723	4.91603	0.733248	2.9098	2.04703	1.42148	0.507389	TRUE	0.00316523	TRUE	0.00647702	TRUE	7.77313e-05	TRUE	4.63559e-08	4
ENSG00000185753	CXorf38	chromosome X open reading frame 38 [Source:HGNC Symbol;Acc:HGNC:28589]	1923.6	991.572	0.956021	52.7376	29.5131	0.837477	14.7735	8.62356	1.71316	0.77666	TRUE	3.44556e-36	TRUE	2.53851e-30	TRUE	3.87843e-17	TRUE	1.27483e-60	4
ENSG00000099968	BCL2L13	BCL2 like 13 [Source:HGNC Symbol;Acc:HGNC:17164]	4479.78	2311.02	0.954901	96.0674	53.4509	0.845833	26.3075	15.0239	1.75105	0.808219	TRUE	1.41768e-66	TRUE	6.46033e-53	TRUE	2.18598e-21	TRUE	2.65664e-76	4
ENSG00000114805	PLCH1	phospholipase C eta 1 [Source:HGNC Symbol;Acc:HGNC:29185]	480.01	248.145	0.951881	11.8559	6.9932	0.761582	3.89052	2.6024	1.49497	0.580118	TRUE	4.68078e-11	TRUE	3.76266e-09	TRUE	2.26684e-10	TRUE	3.63316e-24	4
ENSG00000138623	SEMA7A	semaphorin 7A (John Milton Hagen blood group) [Source:HGNC Symbol;Acc:HGNC:10741]	12697.9	6580.69	0.948275	479.928	266.689	0.847661	128.53	72.0379	1.7842	0.835281	TRUE	1.03235e-17	TRUE	6.30342e-50	TRUE	7.12462e-23	TRUE	3.22655e-46	4
ENSG00000275832	ARHGAP23	Rho GTPase activating protein 23 [Source:HGNC Symbol;Acc:HGNC:29293]	656.876	341.062	0.945587	14.1121	8.27245	0.77055	4.49096	2.94443	1.52524	0.609034	TRUE	2.04261e-14	TRUE	6.42457e-12	TRUE	8.71165e-12	TRUE	1.36701e-31	4
ENSG00000166225	FRS2	fibroblast growth factor receptor substrate 2 [Source:HGNC Symbol;Acc:HGNC:16971]	1361.22	708.033	0.943006	31.5426	17.9855	0.810465	9.13114	5.54146	1.64779	0.72053	TRUE	3.79734e-27	TRUE	3.13811e-22	TRUE	2.8373e-15	TRUE	1.31274e-52	4
ENSG00000130066	SAT1	spermidine/spermine N1-acetyltransferase 1 [Source:HGNC Symbol;Acc:HGNC:10540]	4453.18	2322.42	0.939204	290.981	162.666	0.839012	78.1799	44.2249	1.76778	0.82194	TRUE	9.51731e-57	TRUE	2.18784e-42	TRUE	7.68403e-20	TRUE	1.63916e-52	4
ENSG00000163512	AZI2	5-azacytidine induced 2 [Source:HGNC Symbol;Acc:HGNC:24002]	561.984	293.782	0.935784	15.3623	9.02372	0.767603	4.82432	3.14532	1.53381	0.617118	TRUE	1.42952e-12	TRUE	6.47279e-10	TRUE	8.35716e-11	TRUE	1.47861e-24	4
ENSG00000145016	RUBCN	rubicon autophagy regulator [Source:HGNC Symbol;Acc:HGNC:28991]	2058.64	1077.23	0.934366	39.8331	22.735	0.809051	11.3402	6.8113	1.66491	0.735441	TRUE	7.32128e-36	TRUE	4.8776e-28	TRUE	1.3586e-16	TRUE	1.12735e-48	4
ENSG00000261512	AC092368.3	novel transcript	385.375	201.91	0.932546	40.292	22.9708	0.810694	11.4597	6.87438	1.66702	0.737269	TRUE	7.36763e-09	TRUE	2.37514e-07	TRUE	2.63237e-09	TRUE	3.39975e-22	4
ENSG00000123843	C4BPB	complement component 4 binding protein beta [Source:HGNC Symbol;Acc:HGNC:1328]	125.443	65.9424	0.927752	7.28995	4.50822	0.69335	2.67409	1.93799	1.37983	0.464487	TRUE	0.00434104	TRUE	0.00880443	TRUE	0.000121036	TRUE	9.63268e-08	4
ENSG00000144802	NFKBIZ	NFKB inhibitor zeta [Source:HGNC Symbol;Acc:HGNC:29805]	1104.57	580.798	0.927376	31.4059	18.0938	0.795541	9.09474	5.57042	1.63268	0.707246	TRUE	6.30375e-15	TRUE	3.68975e-17	TRUE	8.31361e-14	TRUE	1.23077e-40	4
ENSG00000139083	ETV6	ETS variant transcription factor 6 [Source:HGNC Symbol;Acc:HGNC:3495]	2043.05	1074.78	0.926674	47.9402	27.4037	0.806865	13.4959	8.0596	1.67451	0.743739	TRUE	3.72668e-36	TRUE	5.86593e-30	TRUE	4.4525e-17	TRUE	4.52746e-58	4
ENSG00000169679	BUB1	BUB1 mitotic checkpoint serine/threonine kinase [Source:HGNC Symbol;Acc:HGNC:1148]	2213.8	1164.84	0.9264	60.683	34.5566	0.81233	16.8853	9.97201	1.69327	0.759809	TRUE	3.0244e-20	TRUE	1.86684e-26	TRUE	2.62165e-16	TRUE	2.30415e-41	4
ENSG00000196843	ARID5A	AT-rich interaction domain 5A [Source:HGNC Symbol;Acc:HGNC:17361]	503.149	265.022	0.924872	23.9171	13.8836	0.784664	7.09952	4.44469	1.5973	0.675637	TRUE	4.60347e-11	TRUE	5.69846e-09	TRUE	3.06646e-10	TRUE	8.94923e-23	4
ENSG00000150961	SEC24D	SEC24 homolog D, COPII coat complex component [Source:HGNC Symbol;Acc:HGNC:10706]	1304.53	688.237	0.922554	22.3661	13.0506	0.777193	6.68839	4.22198	1.58418	0.663741	TRUE	6.45866e-25	TRUE	7.7127e-21	TRUE	7.85653e-15	TRUE	2.48543e-51	4
ENSG00000164236	ANKRD33B	ankyrin repeat domain 33B [Source:HGNC Symbol;Acc:HGNC:35240]	948.356	500.428	0.922265	16.7479	9.88047	0.761328	5.19234	3.37438	1.53875	0.621762	TRUE	3.87239e-19	TRUE	4.34326e-16	TRUE	2.10191e-13	TRUE	9.13465e-43	4
ENSG00000171940	ZNF217	zinc finger protein 217 [Source:HGNC Symbol;Acc:HGNC:13009]	3135.19	1655.58	0.921217	83.3912	47.5697	0.809852	22.9427	13.4514	1.70559	0.770275	TRUE	1.29324e-39	TRUE	1.74149e-27	TRUE	1.77137e-16	TRUE	2.26244e-32	4
ENSG00000100342	APOL1	apolipoprotein L1 [Source:HGNC Symbol;Acc:HGNC:618]	21827.6	11550.9	0.918147	1009.65	571.873	0.820091	269.521	153.634	1.7543	0.810897	TRUE	3.68776e-46	TRUE	2.94999e-82	TRUE	1.8184e-29	TRUE	1.28781e-83	4
ENSG00000091844	RGS17	regulator of G protein signaling 17 [Source:HGNC Symbol;Acc:HGNC:14088]	127.734	67.6762	0.916422	3.60778	2.46829	0.5476	1.69441	1.39258	1.21674	0.283024	TRUE	0.00407566	TRUE	0.00807454	TRUE	0.000102115	TRUE	8.07592e-08	4
ENSG00000169255	B3GALNT1	beta-1,3-N-acetylgalactosaminyltransferase 1 (globoside blood group) [Source:HGNC Symbol;Acc:HGNC:918]	1275.94	676.401	0.915609	50.5675	29.0868	0.797845	14.1954	8.50958	1.66817	0.738266	TRUE	3.36416e-24	TRUE	2.21742e-20	TRUE	1.04514e-14	TRUE	5.8127e-51	4
ENSG00000110497	AMBRA1	autophagy and beclin 1 regulator 1 [Source:HGNC Symbol;Acc:HGNC:25990]	1311.71	695.529	0.91526	28.7731	16.7433	0.781136	8.39442	5.20928	1.61143	0.688346	TRUE	1.62301e-24	TRUE	7.12646e-20	TRUE	1.58985e-14	TRUE	8.81783e-47	4
ENSG00000168143	FAM83B	family with sequence similarity 83 member B [Source:HGNC Symbol;Acc:HGNC:21357]	888.883	472.226	0.912514	46.5893	26.8883	0.793024	13.1369	7.9218	1.65833	0.729728	TRUE	5.51979e-18	TRUE	1.43911e-14	TRUE	6.98932e-13	TRUE	1.01575e-37	4
ENSG00000150907	FOXO1	forkhead box O1 [Source:HGNC Symbol;Acc:HGNC:3819]	991.456	527.164	0.911298	26.8469	15.6894	0.774961	7.8807	4.92755	1.59932	0.677454	TRUE	1.14592e-19	TRUE	5.43752e-16	TRUE	2.22488e-13	TRUE	5.4793e-41	4
ENSG00000133321	PLAAT4	phospholipase A and acyltransferase 4 [Source:HGNC Symbol;Acc:HGNC:9869]	1457.23	775.775	0.909515	183.31	104.739	0.807494	49.5333	28.7366	1.7237	0.785512	TRUE	2.05946e-26	TRUE	1.14591e-21	TRUE	4.76871e-15	TRUE	8.86244e-48	4
ENSG00000161692	DBF4B	DBF4 zinc finger B [Source:HGNC Symbol;Acc:HGNC:17883]	639.065	340.852	0.906819	15.5121	9.27328	0.742243	4.86442	3.21204	1.51444	0.59878	TRUE	3.46783e-13	TRUE	1.60738e-10	TRUE	5.33703e-11	TRUE	4.17225e-25	4
ENSG00000111846	GCNT2	glucosaminyl (N-acetyl) transferase 2 (I blood group) [Source:HGNC Symbol;Acc:HGNC:4204]	437.301	235.056	0.895618	8.82048	5.48823	0.684516	3.08201	2.20002	1.4009	0.48635	TRUE	3.34445e-09	TRUE	9.27087e-08	TRUE	1.50498e-09	TRUE	4.71838e-21	4
ENSG00000254087	LYN	LYN proto-oncogene, Src family tyrosine kinase [Source:HGNC Symbol;Acc:HGNC:6735]	1146.02	621.016	0.883925	31.1235	18.4358	0.755497	9.01713	5.66179	1.59263	0.67141	TRUE	3.20858e-18	TRUE	2.22e-15	TRUE	6.23517e-13	TRUE	4.23805e-31	4
ENSG00000127666	TICAM1	toll like receptor adaptor molecule 1 [Source:HGNC Symbol;Acc:HGNC:18348]	924.685	501.31	0.883258	57.107	33.5259	0.768394	15.9399	9.69649	1.64388	0.717106	TRUE	1.97739e-17	TRUE	6.88811e-14	TRUE	1.76276e-12	TRUE	8.98429e-33	4
ENSG00000184226	PCDH9	protocadherin 9 [Source:HGNC Symbol;Acc:HGNC:8661]	345.667	187.412	0.883169	2.81057	2.0476	0.456926	1.4821	1.2801	1.15781	0.211393	TRUE	4.41895e-07	TRUE	8.12809e-06	TRUE	5.56208e-08	TRUE	1.17738e-16	4
ENSG00000076053	RBM7	RNA binding motif protein 7 [Source:HGNC Symbol;Acc:HGNC:9904]	652.374	354.067	0.881676	14.435	8.79003	0.715635	4.57651	3.08283	1.48451	0.569989	TRUE	7.38321e-13	TRUE	1.05742e-10	TRUE	3.30951e-11	TRUE	1.30982e-28	4
ENSG00000106100	NOD1	nucleotide binding oligomerization domain containing 1 [Source:HGNC Symbol;Acc:HGNC:16390]	323.806	175.817	0.881059	8.69429	5.45837	0.671599	3.04872	2.19203	1.39082	0.475936	TRUE	1.02914e-06	TRUE	1.14611e-05	TRUE	6.85943e-08	TRUE	1.03647e-16	4
ENSG00000104856	RELB	RELB proto-oncogene, NF-kB subunit [Source:HGNC Symbol;Acc:HGNC:9956]	1063.16	577.337	0.880868	57.9042	34.027	0.766988	16.1499	9.83041	1.64285	0.716202	TRUE	9.0089e-19	TRUE	1.55296e-15	TRUE	4.25403e-13	TRUE	4.29504e-38	4
ENSG00000095951	HIVEP1	HIVEP zinc finger 1 [Source:HGNC Symbol;Acc:HGNC:4920]	991.99	538.709	0.88082	15.6698	9.52163	0.718703	4.90645	3.27845	1.49658	0.581667	TRUE	8.3331e-16	TRUE	1.3391e-13	TRUE	2.58037e-12	TRUE	1.25837e-27	4
ENSG00000112763	BTN2A1	butyrophilin subfamily 2 member A1 [Source:HGNC Symbol;Acc:HGNC:1136]	1008.7	549.452	0.876431	44.2584	26.1984	0.756471	12.5179	7.73737	1.61785	0.69408	TRUE	1.17408e-18	TRUE	1.36693e-14	TRUE	8.62336e-13	TRUE	3.16952e-34	4
ENSG00000137275	RIPK1	receptor interacting serine/threonine kinase 1 [Source:HGNC Symbol;Acc:HGNC:10019]	1282.25	700.216	0.872806	50.2589	29.7468	0.756647	14.1119	8.68604	1.62466	0.700141	TRUE	2.83373e-22	TRUE	2.83944e-18	TRUE	5.40592e-14	TRUE	3.49994e-43	4
ENSG00000212724	KRTAP2-3	keratin associated protein 2-3 [Source:HGNC Symbol;Acc:HGNC:18906]	530.135	289.609	0.872252	99.2111	58.3706	0.765261	27.1619	16.3392	1.66238	0.733252	TRUE	1.14254e-07	TRUE	5.06074e-07	TRUE	1.78686e-08	TRUE	9.29847e-12	4
ENSG00000185950	IRS2	insulin receptor substrate 2 [Source:HGNC Symbol;Acc:HGNC:6126]	431.991	237.465	0.863287	9.60829	6.05499	0.666154	3.2922	2.35156	1.40001	0.485434	TRUE	1.53948e-08	TRUE	4.92869e-07	TRUE	5.73764e-09	TRUE	4.71784e-18	4
ENSG00000176845	METRNL	meteorin like, glial cell differentiation regulator [Source:HGNC Symbol;Acc:HGNC:27584]	918.025	504.684	0.863152	57.771	34.3646	0.749422	16.1157	9.92071	1.62445	0.699949	TRUE	1.67074e-16	TRUE	1.26446e-13	TRUE	2.26254e-12	TRUE	3.81275e-34	4
ENSG00000159200	RCAN1	regulator of calcineurin 1 [Source:HGNC Symbol;Acc:HGNC:3040]	907.884	499.707	0.861426	22.1006	13.4099	0.720782	6.61707	4.31805	1.53242	0.615813	TRUE	2.91871e-16	TRUE	1.27919e-13	TRUE	2.11869e-12	TRUE	1.55145e-35	4
ENSG00000124762	CDKN1A	cyclin dependent kinase inhibitor 1A [Source:HGNC Symbol;Acc:HGNC:1784]	2382.86	1311.86	0.861083	127.992	75.7682	0.756392	34.8081	20.9909	1.65825	0.729662	TRUE	2.02665e-35	TRUE	9.12151e-30	TRUE	5.15527e-17	TRUE	9.06136e-55	4
ENSG00000075213	SEMA3A	semaphorin 3A [Source:HGNC Symbol;Acc:HGNC:10723]	3112.38	1715.99	0.858981	55.0148	32.8324	0.744702	15.377	9.51102	1.61676	0.693103	TRUE	2.01004e-40	TRUE	6.74495e-31	TRUE	2.02836e-17	TRUE	3.38149e-45	4
ENSG00000071575	TRIB2	tribbles pseudokinase 2 [Source:HGNC Symbol;Acc:HGNC:30809]	218.835	120.702	0.858389	8.72249	5.5382	0.655323	3.05569	2.21338	1.38055	0.465246	TRUE	0.000158213	TRUE	0.00057691	TRUE	3.14765e-06	TRUE	1.01719e-11	4
ENSG00000172780	RAB43	RAB43, member RAS oncogene family [Source:HGNC Symbol;Acc:HGNC:19983]	190.501	105.365	0.8544	7.17337	4.63824	0.629074	2.6436	1.97276	1.34005	0.422285	TRUE	0.000509167	TRUE	0.00160977	TRUE	9.78429e-06	TRUE	3.94134e-10	4
ENSG00000116701	NCF2	neutrophil cytosolic factor 2 [Source:HGNC Symbol;Acc:HGNC:7661]	202.488	112.077	0.853351	12.1905	7.60293	0.681127	3.97912	2.76546	1.43886	0.524929	TRUE	0.00221297	TRUE	0.00153618	TRUE	7.22246e-06	TRUE	4.38713e-10	4
ENSG00000165312	OTUD1	OTU deubiquitinase 1 [Source:HGNC Symbol;Acc:HGNC:27346]	177.36	98.4603	0.849067	10.7789	6.78125	0.668585	3.60324	2.54574	1.4154	0.501206	TRUE	0.00100008	TRUE	0.00265679	TRUE	1.86312e-05	TRUE	1.82713e-09	4
ENSG00000182010	RTKN2	rhotekin 2 [Source:HGNC Symbol;Acc:HGNC:19364]	2584.47	1436.48	0.847329	44.9975	27.1519	0.728793	12.7134	7.99224	1.59072	0.669677	TRUE	3.25537e-36	TRUE	2.07465e-30	TRUE	3.7469e-17	TRUE	4.21981e-54	4
ENSG00000128422	KRT17	keratin 17 [Source:HGNC Symbol;Acc:HGNC:6427]	3981.31	2215.4	0.845679	256.03	152.865	0.744057	68.9068	41.6044	1.65624	0.727912	TRUE	4.08235e-23	TRUE	2.40669e-32	TRUE	4.85619e-18	TRUE	2.24153e-40	4
ENSG00000163635	ATXN7	ataxin 7 [Source:HGNC Symbol;Acc:HGNC:10560]	1449.9	807.134	0.845077	26.6715	16.2897	0.711341	7.83644	5.08801	1.54018	0.623096	TRUE	2.20281e-19	TRUE	1.00981e-16	TRUE	2.66984e-13	TRUE	2.20343e-29	4
ENSG00000149131	SERPING1	serpin family G member 1 [Source:HGNC Symbol;Acc:HGNC:1228]	1570.03	876.864	0.840368	71.8026	43.2848	0.730174	19.8508	12.3057	1.61314	0.68987	TRUE	2.0633e-24	TRUE	2.76767e-20	TRUE	1.49306e-14	TRUE	1.49232e-41	4
ENSG00000078401	EDN1	endothelin 1 [Source:HGNC Symbol;Acc:HGNC:3176]	1239.23	692.726	0.83909	100.01	60.2054	0.732184	27.3629	16.8299	1.62585	0.701192	TRUE	1.81098e-12	TRUE	5.05039e-15	TRUE	6.65996e-13	TRUE	8.32415e-31	4
ENSG00000137947	GTF2B	general transcription factor IIB [Source:HGNC Symbol;Acc:HGNC:4648]	1099.54	615.985	0.835937	81.2969	49.0872	0.727853	22.3756	13.8572	1.61473	0.691294	TRUE	2.36641e-18	TRUE	3.95455e-15	TRUE	5.92151e-13	TRUE	4.60976e-38	4
ENSG00000130766	SESN2	sestrin 2 [Source:HGNC Symbol;Acc:HGNC:20746]	319.322	178.913	0.83575	15.9924	9.96633	0.68225	4.99112	3.39736	1.46912	0.554949	TRUE	5.10721e-06	TRUE	4.5331e-05	TRUE	1.72482e-07	TRUE	6.13744e-15	4
ENSG00000164164	OTUD4	OTU deubiquitinase 4 [Source:HGNC Symbol;Acc:HGNC:24949]	2823.01	1582.78	0.834776	51.4994	31.2846	0.719102	14.4456	9.0972	1.58792	0.667139	TRUE	2.10623e-37	TRUE	1.33648e-29	TRUE	5.01359e-17	TRUE	1.70911e-47	4
ENSG00000234745	HLA-B	major histocompatibility complex, class I, B [Source:HGNC Symbol;Acc:HGNC:4932]	8696.58	4884.31	0.832293	464.41	279.406	0.733036	124.377	75.4374	1.64874	0.721364	TRUE	3.15123e-74	TRUE	6.43516e-56	TRUE	3.60024e-23	TRUE	2.86814e-63	4
ENSG00000167772	ANGPTL4	angiopoietin like 4 [Source:HGNC Symbol;Acc:HGNC:16039]	702.161	395.288	0.828898	46.9357	28.6433	0.712486	13.2294	8.39109	1.5766	0.656821	TRUE	4.60613e-09	TRUE	1.11836e-09	TRUE	1.20996e-10	TRUE	1.48347e-23	4
ENSG00000226328	NUP50-DT	NUP50 divergent transcript [Source:HGNC Symbol;Acc:HGNC:50502]	260.435	146.927	0.825826	19.6371	12.2161	0.684797	5.96229	3.99885	1.491	0.57628	TRUE	6.00015e-05	TRUE	0.000270928	TRUE	1.41325e-06	TRUE	1.28467e-12	4
ENSG00000067221	STOML1	stomatin like 1 [Source:HGNC Symbol;Acc:HGNC:14560]	536.252	303.112	0.823058	9.31808	6.02474	0.629133	3.21475	2.34348	1.37179	0.456056	TRUE	1.28227e-09	TRUE	7.49807e-08	TRUE	1.53467e-09	TRUE	3.08444e-20	4
ENSG00000110925	CSRNP2	cysteine and serine rich nuclear protein 2 [Source:HGNC Symbol;Acc:HGNC:16006]	650.66	367.797	0.822993	21.2049	13.2015	0.683695	6.37833	4.26234	1.49644	0.581533	TRUE	2.22877e-11	TRUE	2.08777e-09	TRUE	1.88335e-10	TRUE	1.4877e-24	4
ENSG00000261534	AL596244.1	novel transcript, overlapping TTLL11	275.796	155.933	0.822676	12.8178	8.13544	0.655859	4.14705	2.90784	1.42616	0.512138	TRUE	0.000468509	TRUE	0.000338667	TRUE	1.49943e-06	TRUE	4.7442e-11	4
ENSG00000142089	IFITM3	interferon induced transmembrane protein 3 [Source:HGNC Symbol;Acc:HGNC:5414]	4717.12	2676.05	0.817802	570.1	346.23	0.719486	152.485	93.3045	1.63427	0.708647	TRUE	2.27417e-51	TRUE	7.52634e-39	TRUE	2.12734e-19	TRUE	1.38977e-51	4
ENSG00000111911	HINT3	histidine triad nucleotide binding protein 3 [Source:HGNC Symbol;Acc:HGNC:18468]	635.255	360.639	0.816781	32.1374	19.874	0.693368	9.28754	6.04634	1.53606	0.619235	TRUE	8.94738e-11	TRUE	1.24223e-08	TRUE	6.89409e-10	TRUE	1.06052e-20	4
ENSG00000136689	IL1RN	interleukin 1 receptor antagonist [Source:HGNC Symbol;Acc:HGNC:6000]	1370.58	779.737	0.813729	69.4287	42.6074	0.704428	19.2137	12.1246	1.58469	0.664197	TRUE	7.40354e-21	TRUE	1.15789e-16	TRUE	2.17921e-13	TRUE	7.76518e-36	4
ENSG00000113441	LNPEP	leucyl and cystinyl aminopeptidase [Source:HGNC Symbol;Acc:HGNC:6656]	8750.23	4978.44	0.813629	94.1284	57.7178	0.705614	25.8016	16.1647	1.59617	0.674614	TRUE	4.4051e-61	TRUE	2.95444e-32	TRUE	1.2449e-18	TRUE	4.18016e-29	4
ENSG00000120526	NUDCD1	NudC domain containing 1 [Source:HGNC Symbol;Acc:HGNC:24306]	1714.33	975.467	0.813477	63.7724	39.1827	0.702717	17.7104	11.2089	1.58003	0.659953	TRUE	1.52134e-24	TRUE	2.76767e-20	TRUE	1.51227e-14	TRUE	2.40973e-40	4
ENSG00000107798	LIPA	lipase A, lysosomal acid type [Source:HGNC Symbol;Acc:HGNC:6617]	3942.32	2244.02	0.812961	131.557	80.4586	0.709373	35.7541	22.2448	1.6073	0.684639	TRUE	5.29219e-42	TRUE	4.44602e-35	TRUE	1.79157e-18	TRUE	1.17814e-50	4
ENSG00000136010	ALDH1L2	aldehyde dehydrogenase 1 family member L2 [Source:HGNC Symbol;Acc:HGNC:26777]	232.146	132.231	0.81197	5.41457	3.68446	0.555392	2.17575	1.71775	1.26662	0.340986	TRUE	0.000197719	TRUE	0.00134494	TRUE	9.13427e-06	TRUE	3.01084e-09	4
ENSG00000158773	USF1	upstream transcription factor 1 [Source:HGNC Symbol;Acc:HGNC:12593]	1037.17	592.022	0.808936	73.1498	45.0254	0.700116	20.2054	12.7712	1.58211	0.661849	TRUE	2.20233e-10	TRUE	1.74189e-12	TRUE	6.6538e-12	TRUE	1.32654e-27	4
ENSG00000075234	TTC38	tetratricopeptide repeat domain 38 [Source:HGNC Symbol;Acc:HGNC:26082]	1429.56	816.237	0.80851	65.9206	40.6403	0.697817	18.284	11.5987	1.57638	0.656614	TRUE	2.11129e-21	TRUE	1.32166e-17	TRUE	9.58992e-14	TRUE	3.02719e-38	4
ENSG00000122257	RBBP6	RB binding protein 6, ubiquitin ligase [Source:HGNC Symbol;Acc:HGNC:9889]	2453.9	1404.24	0.805287	40.0397	24.8971	0.685452	11.3933	7.38943	1.54184	0.624654	TRUE	8.11905e-18	TRUE	2.96949e-24	TRUE	7.57003e-16	TRUE	1.00104e-39	4
ENSG00000172818	OVOL1	ovo like transcriptional repressor 1 [Source:HGNC Symbol;Acc:HGNC:8525]	256.643	147.134	0.802637	11.7958	7.60649	0.632974	3.87469	2.7664	1.40063	0.486071	TRUE	9.04656e-05	TRUE	0.00054816	TRUE	2.65477e-06	TRUE	2.30075e-11	4
ENSG00000272711	AC019069.1	novel transcript	213.454	122.63	0.799616	26.9115	16.869	0.673847	7.89899	5.24289	1.50661	0.591307	TRUE	0.000680674	TRUE	0.0019001	TRUE	1.37371e-05	TRUE	6.51956e-10	4
ENSG00000112096	SOD2	superoxide dismutase 2 [Source:HGNC Symbol;Acc:HGNC:11180]	3343.27	1923.4	0.797597	29.6403	18.6121	0.671324	8.62312	5.70893	1.51046	0.59499	TRUE	5.32959e-26	TRUE	3.34211e-27	TRUE	1.16302e-16	TRUE	1.87643e-37	4
ENSG00000014914	MTMR11	myotubularin related protein 11 [Source:HGNC Symbol;Acc:HGNC:24307]	388.767	223.845	0.796404	14.819	9.50085	0.641322	4.67932	3.27291	1.42971	0.515728	TRUE	2.29332e-05	TRUE	1.97906e-05	TRUE	8.67095e-08	TRUE	1.15041e-13	4
ENSG00000137200	CMTR1	cap methyltransferase 1 [Source:HGNC Symbol;Acc:HGNC:21077]	1112.2	641.167	0.79464	35.2623	22.1156	0.673061	10.1213	6.64571	1.52299	0.606903	TRUE	8.51893e-17	TRUE	3.18607e-14	TRUE	1.53882e-12	TRUE	3.74806e-36	4
ENSG00000116863	ADPRHL2	ADP-ribosylhydrolase like 2 [Source:HGNC Symbol;Acc:HGNC:21304]	1518.72	877.662	0.791116	148.934	92.4385	0.68811	40.387	25.4481	1.58704	0.666336	TRUE	1.40062e-21	TRUE	1.70439e-17	TRUE	1.14031e-13	TRUE	2.31228e-35	4
ENSG00000163131	CTSS	cathepsin S [Source:HGNC Symbol;Acc:HGNC:2545]	2225.74	1286.56	0.790766	86.5602	53.8858	0.6838	23.7788	15.1401	1.57059	0.651305	TRUE	2.29969e-28	TRUE	3.30556e-23	TRUE	2.22022e-15	TRUE	9.70435e-42	4
ENSG00000169249	ZRSR2	zinc finger CCCH-type, RNA binding motif and serine/arginine rich 2 [Source:HGNC Symbol;Acc:HGNC:23019]	307.344	177.774	0.789807	24.9836	15.808	0.660325	7.38509	4.95925	1.48915	0.574492	TRUE	2.07239e-05	TRUE	0.000126506	TRUE	5.31496e-07	TRUE	1.0598e-13	4
ENSG00000114268	PFKFB4	6-phosphofructo-2-kinase/fructose-2,6-biphosphatase 4 [Source:HGNC Symbol;Acc:HGNC:8875]	248.883	144.084	0.788558	7.60128	5.07575	0.582621	2.75731	2.08974	1.31945	0.399939	TRUE	0.00019658	TRUE	0.000681756	TRUE	3.55038e-06	TRUE	1.92053e-11	4
ENSG00000076067	RBMS2	RNA binding motif single stranded interacting protein 2 [Source:HGNC Symbol;Acc:HGNC:9909]	3389.8	1968.47	0.784124	63.5519	39.8574	0.673087	17.6543	11.3893	1.55007	0.632335	TRUE	4.60703e-38	TRUE	7.15943e-31	TRUE	2.10964e-17	TRUE	1.71144e-47	4
ENSG00000070669	ASNS	asparagine synthetase (glutamine-hydrolyzing) [Source:HGNC Symbol;Acc:HGNC:753]	947.565	551.063	0.782009	35.5637	22.4769	0.661964	10.2	6.74228	1.51285	0.597265	TRUE	3.56801e-14	TRUE	1.22957e-11	TRUE	2.117e-11	TRUE	2.37508e-28	4
ENSG00000217801	AL390719.1	protein tyrosine phosphatase family pseudogene	292.533	170.244	0.780992	22.8419	14.5585	0.649819	6.81414	4.62514	1.47328	0.559035	TRUE	5.59767e-05	TRUE	0.000257844	TRUE	1.33518e-06	TRUE	1.27166e-12	4
ENSG00000186470	BTN3A2	butyrophilin subfamily 3 member A2 [Source:HGNC Symbol;Acc:HGNC:1139]	933.677	543.643	0.780264	22.5521	14.4041	0.646782	6.73579	4.58386	1.46946	0.555285	TRUE	3.42608e-12	TRUE	1.11725e-10	TRUE	7.5992e-11	TRUE	2.22468e-22	4
ENSG00000105321	CCDC9	coiled-coil domain containing 9 [Source:HGNC Symbol;Acc:HGNC:24560]	736.985	429.349	0.779484	36.1334	22.8761	0.659495	10.3526	6.84906	1.51154	0.596019	TRUE	1.28069e-11	TRUE	2.56646e-09	TRUE	2.29775e-10	TRUE	2.22507e-23	4
ENSG00000183386	FHL3	four and a half LIM domains 3 [Source:HGNC Symbol;Acc:HGNC:3704]	938.935	547.064	0.779315	77.1263	48.3976	0.672287	21.2643	13.6727	1.55523	0.637132	TRUE	5.58303e-14	TRUE	1.0318e-11	TRUE	1.84889e-11	TRUE	8.88714e-30	4
ENSG00000107854	TNKS2	tankyrase 2 [Source:HGNC Symbol;Acc:HGNC:15677]	1827.23	1064.78	0.779097	49.2255	31.0551	0.664573	13.8396	9.03586	1.53164	0.615073	TRUE	5.22122e-24	TRUE	3.90384e-20	TRUE	1.87539e-14	TRUE	3.5183e-39	4
ENSG00000152749	GPR180	G protein-coupled receptor 180 [Source:HGNC Symbol;Acc:HGNC:28899]	876.514	511.673	0.776556	17.1338	11.0671	0.630571	5.29573	3.69162	1.43453	0.520575	TRUE	3.1045e-10	TRUE	2.96678e-10	TRUE	1.06489e-10	TRUE	8.50426e-24	4
ENSG00000163638	ADAMTS9	ADAM metallopeptidase with thrombospondin type 1 motif 9 [Source:HGNC Symbol;Acc:HGNC:13202]	1945.88	1135.97	0.776497	30.6055	19.4858	0.651372	8.88258	5.94255	1.49474	0.579897	TRUE	5.64587e-25	TRUE	1.77745e-20	TRUE	1.51227e-14	TRUE	6.15668e-38	4
ENSG00000009780	FAM76A	family with sequence similarity 76 member A [Source:HGNC Symbol;Acc:HGNC:28530]	343.802	200.948	0.774752	14.8244	9.62154	0.623635	4.67964	3.30514	1.41587	0.501684	TRUE	1.05724e-05	TRUE	7.1542e-05	TRUE	3.7219e-07	TRUE	4.44062e-14	4
ENSG00000163121	NEURL3	neuralized E3 ubiquitin protein ligase 3 [Source:HGNC Symbol;Acc:HGNC:25162]	336.041	196.679	0.772793	22.8376	14.6253	0.642947	6.81133	4.64296	1.46702	0.552892	TRUE	0.00235732	TRUE	0.000327412	TRUE	2.47635e-06	TRUE	2.06786e-09	4
ENSG00000006062	MAP3K14	mitogen-activated protein kinase kinase kinase 14 [Source:HGNC Symbol;Acc:HGNC:6853]	684.854	401.107	0.771808	20.0145	12.8907	0.634711	6.0606	4.17922	1.45018	0.536229	TRUE	4.26099e-10	TRUE	4.79116e-08	TRUE	2.00948e-09	TRUE	1.35881e-17	4
ENSG00000176928	GCNT4	glucosaminyl (N-acetyl) transferase 4 [Source:HGNC Symbol;Acc:HGNC:17973]	246.796	144.628	0.770971	8.194	5.50028	0.575062	2.91553	2.20326	1.32328	0.404122	TRUE	0.000248498	TRUE	0.00131267	TRUE	6.75505e-06	TRUE	3.80911e-10	4
ENSG00000172432	GTPBP2	GTP binding protein 2 [Source:HGNC Symbol;Acc:HGNC:4670]	1984.82	1165.04	0.768624	70.7418	44.8063	0.65886	19.5699	12.7126	1.5394	0.622368	TRUE	8.63397e-11	TRUE	1.71737e-16	TRUE	1.8494e-13	TRUE	2.85443e-24	4
ENSG00000166510	CCDC68	coiled-coil domain containing 68 [Source:HGNC Symbol;Acc:HGNC:24350]	1033.92	607.7	0.766688	33.4341	21.3752	0.645384	9.63366	6.44773	1.49412	0.579292	TRUE	7.73085e-15	TRUE	2.19686e-12	TRUE	9.6453e-12	TRUE	7.24345e-31	4
ENSG00000163660	CCNL1	cyclin L1 [Source:HGNC Symbol;Acc:HGNC:20569]	2235.68	1314.48	0.766226	42.6372	27.1782	0.64966	12.0839	7.99931	1.51061	0.595135	TRUE	2.36234e-27	TRUE	1.93306e-22	TRUE	3.41798e-15	TRUE	1.59304e-40	4
ENSG00000104689	TNFRSF10A	TNF receptor superfamily member 10a [Source:HGNC Symbol;Acc:HGNC:11904]	2842.41	1673.14	0.764557	157.591	99.5642	0.662488	42.686	27.3531	1.56055	0.642058	TRUE	5.26532e-32	TRUE	6.5536e-27	TRUE	2.16068e-16	TRUE	1.13952e-45	4
ENSG00000164430	CGAS	cyclic GMP-AMP synthase [Source:HGNC Symbol;Acc:HGNC:21367]	1738.92	1023.61	0.764524	69.0245	43.8062	0.655973	19.1087	12.4451	1.53544	0.618654	TRUE	9.06493e-20	TRUE	5.9891e-18	TRUE	8.98851e-14	TRUE	1.03044e-34	4
ENSG00000114541	FRMD4B	FERM domain containing 4B [Source:HGNC Symbol;Acc:HGNC:24886]	849.095	501.133	0.760732	14.7993	9.70719	0.608407	4.67389	3.32806	1.40439	0.489943	TRUE	1.9218e-12	TRUE	2.29154e-10	TRUE	7.71543e-11	TRUE	1.21729e-26	4
ENSG00000155363	MOV10	Mov10 RISC complex RNA helicase [Source:HGNC Symbol;Acc:HGNC:7200]	1412.59	834.05	0.760139	36.2642	23.2633	0.640492	10.3883	6.95255	1.49417	0.579348	TRUE	9.43693e-19	TRUE	6.01536e-16	TRUE	4.43479e-13	TRUE	3.46662e-35	4
ENSG00000048052	HDAC9	histone deacetylase 9 [Source:HGNC Symbol;Acc:HGNC:14065]	2829.71	1679.98	0.752204	28.3344	18.3548	0.626398	8.27726	5.64014	1.46756	0.553422	TRUE	3.85025e-26	TRUE	9.67332e-25	TRUE	7.1633e-16	TRUE	4.05632e-40	4
ENSG00000107262	BAG1	BCL2 associated athanogene 1 [Source:HGNC Symbol;Acc:HGNC:937]	1580.81	939.955	0.749999	37.3188	24.0946	0.631191	10.6692	7.17483	1.48703	0.57243	TRUE	4.00143e-20	TRUE	6.28147e-17	TRUE	2.04403e-13	TRUE	1.15568e-34	4
ENSG00000204616	TRIM31	tripartite motif containing 31 [Source:HGNC Symbol;Acc:HGNC:16289]	252.123	149.93	0.749842	12.5553	8.32755	0.592335	4.07586	2.95916	1.37737	0.461915	TRUE	0.000449813	TRUE	0.00135784	TRUE	8.69437e-06	TRUE	2.08201e-10	4
ENSG00000145779	TNFAIP8	TNF alpha induced protein 8 [Source:HGNC Symbol;Acc:HGNC:17260]	1142.4	679.548	0.749425	20.3603	13.3072	0.613554	6.15314	4.29059	1.4341	0.520148	TRUE	1.95746e-15	TRUE	1.58928e-12	TRUE	9.96738e-12	TRUE	7.6074e-29	4
ENSG00000062194	GPBP1	GC-rich promoter binding protein 1 [Source:HGNC Symbol;Acc:HGNC:29520]	3329.99	1985.89	0.745733	84.6521	54.3438	0.63943	23.269	15.2625	1.52458	0.608414	TRUE	2.01375e-31	TRUE	2.29986e-27	TRUE	1.21841e-16	TRUE	2.68678e-42	4
ENSG00000149218	ENDOD1	endonuclease domain containing 1 [Source:HGNC Symbol;Acc:HGNC:29129]	2753.92	1643.29	0.744899	96.523	61.9435	0.63992	26.4289	17.2944	1.52818	0.61181	TRUE	2.8988e-22	TRUE	1.31509e-23	TRUE	1.43041e-15	TRUE	2.27191e-38	4
ENSG00000187210	GCNT1	glucosaminyl (N-acetyl) transferase 1 [Source:HGNC Symbol;Acc:HGNC:4203]	479.576	287.665	0.737368	13.0342	8.71596	0.580566	4.20467	3.06302	1.37272	0.457036	TRUE	4.43561e-07	TRUE	8.69824e-06	TRUE	7.35809e-08	TRUE	8.07342e-14	4
ENSG00000153147	SMARCA5	SWI/SNF related, matrix associated, actin dependent regulator of chromatin, subfamily a, member 5 [Source:HGNC Symbol;Acc:HGNC:11101]	5052.13	3042.07	0.731838	98.9808	64.0882	0.627089	27.0819	17.8679	1.51567	0.599957	TRUE	4.88105e-43	TRUE	2.52855e-34	TRUE	1.2425e-18	TRUE	7.36862e-46	4
ENSG00000002587	HS3ST1	heparan sulfate-glucosamine 3-sulfotransferase 1 [Source:HGNC Symbol;Acc:HGNC:5194]	4434.73	2670.58	0.731695	89.2962	57.8592	0.626053	24.5058	16.2024	1.51248	0.596915	TRUE	5.73167e-21	TRUE	9.08739e-30	TRUE	1.42927e-17	TRUE	8.50028e-40	4
ENSG00000168769	TET2	tet methylcytosine dioxygenase 2 [Source:HGNC Symbol;Acc:HGNC:25941]	1055.58	636.38	0.73008	11.4078	7.71005	0.565213	3.77104	2.79408	1.34965	0.43259	TRUE	7.05079e-14	TRUE	1.95227e-11	TRUE	2.88743e-11	TRUE	7.51282e-28	4
ENSG00000221914	PPP2R2A	protein phosphatase 2 regulatory subunit Balpha [Source:HGNC Symbol;Acc:HGNC:9304]	3763.72	2269.22	0.729964	78.8133	51.1705	0.623128	21.7136	14.4141	1.50641	0.591112	TRUE	7.48816e-36	TRUE	4.64795e-29	TRUE	3.91051e-17	TRUE	3.42018e-43	4
ENSG00000047365	ARAP2	ArfGAP with RhoGAP domain, ankyrin repeat and PH domain 2 [Source:HGNC Symbol;Acc:HGNC:16924]	1395.06	841.356	0.729543	19.2407	12.7627	0.592223	5.85607	4.14501	1.4128	0.498556	TRUE	2.88614e-17	TRUE	1.01561e-14	TRUE	1.32409e-12	TRUE	1.45534e-32	4
ENSG00000175764	TTLL11	tubulin tyrosine ligase like 11 [Source:HGNC Symbol;Acc:HGNC:18113]	264.821	159.965	0.72726	13.1317	8.82387	0.573569	4.23028	3.09188	1.36819	0.452268	TRUE	0.000401275	TRUE	0.00141621	TRUE	8.44885e-06	TRUE	3.96197e-10	4
ENSG00000146278	PNRC1	proline rich nuclear receptor coactivator 1 [Source:HGNC Symbol;Acc:HGNC:17278]	570.924	344.944	0.726938	31.9852	21.0032	0.606798	9.24769	6.34832	1.45672	0.542719	TRUE	5.60415e-07	TRUE	1.72352e-06	TRUE	1.53749e-08	TRUE	9.13009e-16	4
ENSG00000156273	BACH1	BTB domain and CNC homolog 1 [Source:HGNC Symbol;Acc:HGNC:935]	1585.42	960.013	0.723738	34.3789	22.6195	0.603953	9.88725	6.78044	1.4582	0.54419	TRUE	6.84548e-19	TRUE	1.85541e-15	TRUE	7.47036e-13	TRUE	2.35094e-30	4
ENSG00000146411	SLC2A12	solute carrier family 2 member 12 [Source:HGNC Symbol;Acc:HGNC:18067]	1072.06	651.189	0.719242	39.9703	26.3131	0.603143	11.3762	7.76799	1.4645	0.550405	TRUE	1.69582e-13	TRUE	3.46694e-11	TRUE	4.51438e-11	TRUE	1.34978e-26	4
ENSG00000173702	MUC13	mucin 13, cell surface associated [Source:HGNC Symbol;Acc:HGNC:7511]	569.193	345.863	0.718718	27.4203	18.1445	0.595715	8.03193	5.58393	1.4384	0.524466	TRUE	7.22665e-08	TRUE	1.74299e-06	TRUE	2.06922e-08	TRUE	5.7849e-16	4
ENSG00000136874	STX17	syntaxin 17 [Source:HGNC Symbol;Acc:HGNC:11432]	436.919	265.507	0.718619	15.9479	10.7042	0.575192	4.98036	3.59459	1.38552	0.470424	TRUE	1.67122e-05	TRUE	5.79001e-05	TRUE	4.06798e-07	TRUE	1.24504e-11	4
ENSG00000130164	LDLR	low density lipoprotein receptor [Source:HGNC Symbol;Acc:HGNC:6547]	12451.1	7567.19	0.718446	263.215	171.537	0.617722	70.8205	46.5967	1.51986	0.603939	TRUE	2.09077e-61	TRUE	8.49799e-40	TRUE	1.14781e-21	TRUE	6.0357e-41	4
ENSG00000166741	NNMT	nicotinamide N-methyltransferase [Source:HGNC Symbol;Acc:HGNC:7861]	771.224	470.142	0.714054	43.8885	28.9569	0.599935	12.4204	8.47486	1.46556	0.551449	TRUE	4.26788e-10	TRUE	3.2181e-08	TRUE	1.73643e-09	TRUE	2.21835e-19	4
ENSG00000145901	TNIP1	TNFAIP3 interacting protein 1 [Source:HGNC Symbol;Acc:HGNC:16903]	7363.48	4490.87	0.713393	207.761	135.813	0.613308	56.033	37.0449	1.51257	0.597003	TRUE	9.10275e-43	TRUE	2.25689e-32	TRUE	5.17974e-19	TRUE	1.60893e-34	4
ENSG00000105402	NAPA	NSF attachment protein alpha [Source:HGNC Symbol;Acc:HGNC:7641]	1662.11	1014.38	0.712429	47.279	31.1888	0.60017	13.3183	9.07159	1.46813	0.55398	TRUE	7.22457e-19	TRUE	3.16855e-15	TRUE	9.69009e-13	TRUE	7.83423e-29	4
ENSG00000158290	CUL4B	cullin 4B [Source:HGNC Symbol;Acc:HGNC:2555]	1789.52	1092.16	0.712381	42.3748	27.9967	0.597952	12.0137	8.21812	1.46185	0.547796	TRUE	4.74361e-20	TRUE	8.59381e-17	TRUE	2.58253e-13	TRUE	1.71492e-32	4
ENSG00000110218	PANX1	pannexin 1 [Source:HGNC Symbol;Acc:HGNC:8599]	1295.21	792.746	0.708253	76.9997	50.7404	0.601719	21.2334	14.2991	1.48495	0.57041	TRUE	2.08828e-15	TRUE	4.01061e-13	TRUE	6.24684e-12	TRUE	9.52455e-31	4
ENSG00000204267	TAP2	transporter 2, ATP binding cassette subfamily B member [Source:HGNC Symbol;Acc:HGNC:44]	1370.09	838.723	0.708	35.8366	23.8047	0.590189	10.2748	7.09729	1.44771	0.533771	TRUE	4.86611e-16	TRUE	1.32038e-13	TRUE	4.12808e-12	TRUE	6.56205e-30	4
ENSG00000050344	NFE2L3	nuclear factor, erythroid 2 like 3 [Source:HGNC Symbol;Acc:HGNC:7783]	5615.96	3447.48	0.703991	215.971	142.089	0.60404	58.2199	38.723	1.5035	0.588322	TRUE	9.54125e-42	TRUE	3.80439e-30	TRUE	5.30299e-18	TRUE	5.05306e-36	4
ENSG00000155324	GRAMD2B	GRAM domain containing 2B [Source:HGNC Symbol;Acc:HGNC:24911]	716.066	439.675	0.703656	24.01	16.1113	0.575566	7.12719	5.04033	1.41403	0.499814	TRUE	2.05725e-09	TRUE	2.51913e-07	TRUE	5.72864e-09	TRUE	2.82393e-16	4
ENSG00000083799	CYLD	CYLD lysine 63 deubiquitinase [Source:HGNC Symbol;Acc:HGNC:2584]	778.283	478.089	0.703015	10.7535	7.40723	0.537805	3.5971	2.71311	1.32582	0.406886	TRUE	5.41566e-10	TRUE	3.66223e-08	TRUE	1.7585e-09	TRUE	1.24386e-19	4
ENSG00000138311	ZNF365	zinc finger protein 365 [Source:HGNC Symbol;Acc:HGNC:18194]	946.546	581.94	0.701801	17.9397	12.1398	0.563403	5.51063	3.97848	1.38511	0.47	TRUE	8.29977e-12	TRUE	2.35019e-09	TRUE	3.94275e-10	TRUE	5.8757e-21	4
ENSG00000261116	AL049555.1	novel transcript, overlapping to FAM83B	370.183	227.62	0.701608	32.0522	21.3986	0.582909	9.26748	6.45402	1.43592	0.521978	TRUE	3.09017e-05	TRUE	0.000194134	TRUE	9.04554e-07	TRUE	1.49691e-11	4
ENSG00000110057	UNC93B1	unc-93 homolog B1, TLR signaling regulator [Source:HGNC Symbol;Acc:HGNC:13481]	2931.81	1803.89	0.700676	135.348	89.3853	0.598568	36.7638	24.6316	1.49255	0.577776	TRUE	1.28091e-27	TRUE	1.3386e-22	TRUE	2.75981e-15	TRUE	2.01991e-36	4
ENSG00000008441	NFIX	nuclear factor I X [Source:HGNC Symbol;Acc:HGNC:7788]	1022.74	629.461	0.700247	27.3621	18.3469	0.576642	8.01848	5.63805	1.42221	0.508133	TRUE	2.22955e-12	TRUE	1.50907e-10	TRUE	9.00738e-11	TRUE	1.52451e-26	4
ENSG00000117266	CDK18	cyclin dependent kinase 18 [Source:HGNC Symbol;Acc:HGNC:8751]	521.441	321.195	0.699053	13.3877	9.15466	0.548328	4.29808	3.18032	1.35146	0.434518	TRUE	5.61689e-07	TRUE	6.00767e-06	TRUE	4.5497e-08	TRUE	1.06661e-15	4
ENSG00000114019	AMOTL2	angiomotin like 2 [Source:HGNC Symbol;Acc:HGNC:17812]	4099.04	2528.47	0.697022	112.33	74.4788	0.592839	30.6428	20.6461	1.48419	0.569676	TRUE	1.01263e-34	TRUE	3.95577e-26	TRUE	1.54224e-16	TRUE	6.69107e-35	4
ENSG00000128016	ZFP36	ZFP36 ring finger protein [Source:HGNC Symbol;Acc:HGNC:12862]	1174.43	724.77	0.696367	95.9367	63.6364	0.59223	26.2739	17.7471	1.48046	0.566043	TRUE	9.89513e-14	TRUE	9.52182e-12	TRUE	2.53958e-11	TRUE	4.25016e-29	4
ENSG00000139350	NEDD1	NEDD1 gamma-tubulin ring complex targeting factor [Source:HGNC Symbol;Acc:HGNC:7723]	1671.2	1031.4	0.696286	61.863	41.1621	0.587758	17.2021	11.7382	1.46549	0.551378	TRUE	3.08335e-18	TRUE	1.52017e-15	TRUE	7.40508e-13	TRUE	3.2057e-31	4
ENSG00000185722	ANKFY1	ankyrin repeat and FYVE domain containing 1 [Source:HGNC Symbol;Acc:HGNC:20763]	2502.04	1544.5	0.695965	29.7864	20.0123	0.573763	8.66573	6.08332	1.42451	0.510463	TRUE	1.63543e-12	TRUE	6.40727e-16	TRUE	5.32618e-13	TRUE	2.35301e-21	4
ENSG00000164463	CREBRF	CREB3 regulatory factor [Source:HGNC Symbol;Acc:HGNC:24050]	216.038	133.454	0.694945	3.83703	2.8678	0.420047	1.75507	1.49939	1.17052	0.227149	TRUE	0.00392212	TRUE	0.008475	TRUE	0.000108411	TRUE	1.3372e-07	4
ENSG00000198087	CD2AP	CD2 associated protein [Source:HGNC Symbol;Acc:HGNC:14258]	7902.91	4886.4	0.693613	191.352	126.889	0.592661	51.674	34.6591	1.49092	0.576204	TRUE	3.34799e-50	TRUE	2.18917e-40	TRUE	9.60619e-21	TRUE	5.03913e-48	4
ENSG00000164749	HNF4G	hepatocyte nuclear factor 4 gamma [Source:HGNC Symbol;Acc:HGNC:5026]	412.164	254.873	0.693437	14.9125	10.1891	0.54949	4.70375	3.45691	1.36068	0.44433	TRUE	1.48175e-05	TRUE	7.73701e-05	TRUE	4.04258e-07	TRUE	8.56206e-13	4
ENSG00000106346	USP42	ubiquitin specific peptidase 42 [Source:HGNC Symbol;Acc:HGNC:20068]	1307.7	809.64	0.69168	31.0463	20.8912	0.571527	8.99901	6.31833	1.42427	0.510223	TRUE	7.13684e-15	TRUE	1.03411e-12	TRUE	9.72215e-12	TRUE	1.1283e-29	4
ENSG00000112308	C6orf62	chromosome 6 open reading frame 62 [Source:HGNC Symbol;Acc:HGNC:20998]	7872.46	4874.46	0.691571	310.649	206.063	0.592204	83.4331	55.8277	1.49447	0.579639	TRUE	2.21962e-49	TRUE	8.26057e-40	TRUE	1.26776e-20	TRUE	2.55118e-47	4
ENSG00000148400	NOTCH1	notch receptor 1 [Source:HGNC Symbol;Acc:HGNC:7881]	447.424	277.175	0.690843	8.34165	5.86478	0.508257	2.95527	2.30072	1.2845	0.361208	TRUE	0.00336029	TRUE	0.000202565	TRUE	1.25496e-06	TRUE	2.63962e-08	4
ENSG00000168297	PXK	PX domain containing serine/threonine kinase like [Source:HGNC Symbol;Acc:HGNC:23326]	468.191	290.491	0.688602	15.1982	10.4062	0.546453	4.7788	3.51495	1.35957	0.443146	TRUE	3.59686e-06	TRUE	4.06649e-05	TRUE	2.70777e-07	TRUE	1.92751e-12	4
ENSG00000158470	B4GALT5	beta-1,4-galactosyltransferase 5 [Source:HGNC Symbol;Acc:HGNC:928]	8996.23	5582.26	0.688471	310.814	206.588	0.589292	83.4743	55.9681	1.49146	0.576727	TRUE	1.28828e-32	TRUE	2.33883e-38	TRUE	8.00609e-21	TRUE	5.49212e-42	4
ENSG00000211455	STK38L	serine/threonine kinase 38 like [Source:HGNC Symbol;Acc:HGNC:17848]	1135.64	707.202	0.683309	27.6608	18.7495	0.560988	8.09749	5.7457	1.40931	0.494993	TRUE	6.51944e-13	TRUE	4.63458e-11	TRUE	5.47257e-11	TRUE	1.88166e-27	4
ENSG00000174032	SLC25A30	solute carrier family 25 member 30 [Source:HGNC Symbol;Acc:HGNC:27371]	700.616	436.385	0.683024	17.7416	12.1488	0.546323	5.45746	3.98088	1.37092	0.455143	TRUE	1.12005e-08	TRUE	2.76185e-07	TRUE	5.79535e-09	TRUE	2.23784e-18	4
ENSG00000174574	AKIRIN1	akirin 1 [Source:HGNC Symbol;Acc:HGNC:25744]	3167.12	1973	0.682777	188.827	126.15	0.581923	51.0047	34.4614	1.48005	0.565649	TRUE	6.08406e-28	TRUE	9.43073e-24	TRUE	1.34774e-15	TRUE	1.87903e-38	4
ENSG00000198160	MIER1	MIER1 transcriptional regulator [Source:HGNC Symbol;Acc:HGNC:29657]	1335.71	832.283	0.682465	27.2442	18.4796	0.560014	7.98565	5.67354	1.40752	0.493159	TRUE	9.07916e-15	TRUE	3.64148e-12	TRUE	1.82644e-11	TRUE	1.68073e-26	4
ENSG00000178607	ERN1	endoplasmic reticulum to nucleus signaling 1 [Source:HGNC Symbol;Acc:HGNC:3449]	433.429	270.257	0.681465	7.47345	5.31174	0.492589	2.72328	2.15284	1.26497	0.339106	TRUE	1.14415e-05	TRUE	6.76231e-05	TRUE	3.56078e-07	TRUE	8.61617e-13	4
ENSG00000188732	FAM221A	family with sequence similarity 221 member A [Source:HGNC Symbol;Acc:HGNC:27977]	272.928	170.211	0.681195	6.92925	4.94715	0.486102	2.57848	2.05536	1.25452	0.327134	TRUE	0.000880055	TRUE	0.00229499	TRUE	1.50555e-05	TRUE	1.37728e-09	4
ENSG00000065060	UHRF1BP1	UHRF1 binding protein 1 [Source:HGNC Symbol;Acc:HGNC:21216]	1182.88	739.369	0.677944	20.393	13.9623	0.54653	6.16343	4.46574	1.38016	0.464832	TRUE	4.56232e-13	TRUE	7.00417e-11	TRUE	7.5992e-11	TRUE	2.77019e-25	4
ENSG00000186063	AIDA	axin interactor, dorsalization associated [Source:HGNC Symbol;Acc:HGNC:25761]	4132.82	2589.75	0.674315	159.797	107.402	0.57322	43.2712	29.4487	1.46938	0.555203	TRUE	2.35666e-32	TRUE	4.86504e-26	TRUE	1.61456e-16	TRUE	9.81366e-37	4
ENSG00000136451	VEZF1	vascular endothelial zinc finger 1 [Source:HGNC Symbol;Acc:HGNC:12949]	1169.73	734.324	0.671681	39.6762	26.9649	0.557192	11.2974	7.94226	1.42244	0.508367	TRUE	7.75382e-13	TRUE	7.27512e-11	TRUE	7.49705e-11	TRUE	4.32551e-26	4
ENSG00000116954	RRAGC	Ras related GTP binding C [Source:HGNC Symbol;Acc:HGNC:19902]	587.342	369.725	0.667749	19.4576	13.4146	0.536535	5.91327	4.3193	1.36904	0.453159	TRUE	3.90054e-07	TRUE	4.49296e-06	TRUE	4.14432e-08	TRUE	7.67215e-16	4
ENSG00000081189	MEF2C	myocyte enhancer factor 2C [Source:HGNC Symbol;Acc:HGNC:6996]	237.97	149.993	0.665881	4.27842	3.20491	0.416795	1.87275	1.58953	1.17818	0.236563	TRUE	0.00318264	TRUE	0.00634203	TRUE	6.00451e-05	TRUE	3.79431e-08	4
ENSG00000170340	B3GNT2	UDP-GlcNAc:betaGal beta-1,3-N-acetylglucosaminyltransferase 2 [Source:HGNC Symbol;Acc:HGNC:15629]	1723.17	1091.65	0.658556	98.9278	67.3152	0.555445	27.0652	18.7308	1.44496	0.531028	TRUE	6.94833e-17	TRUE	2.0545e-13	TRUE	5.94195e-12	TRUE	2.35196e-24	4
ENSG00000175895	PLEKHF2	pleckstrin homology and FYVE domain containing 2 [Source:HGNC Symbol;Acc:HGNC:20757]	614.815	389.752	0.657595	32.8152	22.5549	0.540924	9.47035	6.76313	1.40029	0.485727	TRUE	4.1412e-07	TRUE	4.20933e-06	TRUE	4.49197e-08	TRUE	8.92132e-16	4
ENSG00000164308	ERAP2	endoplasmic reticulum aminopeptidase 2 [Source:HGNC Symbol;Acc:HGNC:29499]	7173.38	4548.53	0.657251	158.188	107.578	0.556255	42.8416	29.4959	1.45246	0.538496	TRUE	1.41981e-42	TRUE	1.13406e-31	TRUE	7.44641e-19	TRUE	2.32497e-36	4
ENSG00000131797	CLUHP3	clustered mitochondria homolog pseudogene 3 [Source:HGNC Symbol;Acc:HGNC:28447]	264.262	167.689	0.656181	7.86402	5.65199	0.476509	2.82762	2.24382	1.26018	0.333632	TRUE	0.00166293	TRUE	0.00492626	TRUE	3.87917e-05	TRUE	2.4563e-08	4
ENSG00000164442	CITED2	Cbp/p300 interacting transactivator with Glu/Asp rich carboxy-terminal domain 2 [Source:HGNC Symbol;Acc:HGNC:1987]	347.557	220.909	0.653801	23.2452	16.0909	0.530684	6.92035	5.03488	1.37448	0.458887	TRUE	0.000237914	TRUE	0.00103741	TRUE	7.22246e-06	TRUE	5.73772e-10	4
ENSG00000113070	HBEGF	heparin binding EGF like growth factor [Source:HGNC Symbol;Acc:HGNC:3059]	560.306	356.155	0.653708	31.1264	21.4725	0.535649	9.02156	6.47376	1.39356	0.478774	TRUE	1.3724e-06	TRUE	1.44388e-05	TRUE	1.15114e-07	TRUE	5.13583e-14	4
ENSG00000171714	ANO5	anoctamin 5 [Source:HGNC Symbol;Acc:HGNC:27337]	350.372	222.933	0.652277	9.23661	6.59438	0.486126	3.19241	2.49577	1.27913	0.355161	TRUE	0.000264996	TRUE	0.000899896	TRUE	5.86677e-06	TRUE	1.57112e-10	4
ENSG00000172031	EPHX4	epoxide hydrolase 4 [Source:HGNC Symbol;Acc:HGNC:23758]	250.951	159.758	0.651517	19.069	13.2661	0.523478	5.80881	4.27959	1.35733	0.440771	TRUE	0.00329669	TRUE	0.00777178	TRUE	9.9194e-05	TRUE	1.84378e-07	4
ENSG00000129515	SNX6	sorting nexin 6 [Source:HGNC Symbol;Acc:HGNC:14970]	2434.77	1550.69	0.650878	97.4357	66.6721	0.547368	26.6702	18.5588	1.43706	0.523122	TRUE	2.37475e-21	TRUE	1.19837e-17	TRUE	1.25857e-13	TRUE	3.94051e-30	4
ENSG00000131037	EPS8L1	EPS8 like 1 [Source:HGNC Symbol;Acc:HGNC:21295]	363.088	231.509	0.649253	12.0222	8.50656	0.499052	3.93462	3.00703	1.30847	0.387886	TRUE	0.000215318	TRUE	0.00072415	TRUE	4.59962e-06	TRUE	5.91031e-10	4
ENSG00000138785	INTS12	integrator complex subunit 12 [Source:HGNC Symbol;Acc:HGNC:25067]	303.863	193.833	0.648606	13.6478	9.60951	0.506129	4.36586	3.30195	1.32221	0.40295	TRUE	0.000720291	TRUE	0.0030481	TRUE	2.59268e-05	TRUE	2.88801e-08	4
ENSG00000185339	TCN2	transcobalamin 2 [Source:HGNC Symbol;Acc:HGNC:11653]	323.024	206.15	0.647949	17.7823	12.4332	0.516249	5.46667	4.05692	1.34749	0.430277	TRUE	0.000453623	TRUE	0.00183837	TRUE	1.23822e-05	TRUE	2.24748e-09	4
ENSG00000097033	SH3GLB1	SH3 domain containing GRB2 like, endophilin B1 [Source:HGNC Symbol;Acc:HGNC:10833]	2676.62	1709.09	0.647182	64.2476	44.1795	0.540265	17.8359	12.5449	1.42176	0.507677	TRUE	1.99252e-22	TRUE	1.87415e-18	TRUE	6.33315e-14	TRUE	2.9008e-30	4
ENSG00000196911	KPNA5	karyopherin subunit alpha 5 [Source:HGNC Symbol;Acc:HGNC:6398]	428.191	273.758	0.645354	7.08145	5.15613	0.457755	2.61941	2.11123	1.2407	0.311158	TRUE	4.34806e-05	TRUE	0.000258565	TRUE	1.69837e-06	TRUE	1.79657e-10	4
ENSG00000130749	ZC3H4	zinc finger CCCH-type containing 4 [Source:HGNC Symbol;Acc:HGNC:17808]	2301.67	1472.86	0.644059	58.5346	40.3826	0.535558	16.3176	11.5298	1.41526	0.501066	TRUE	3.15187e-20	TRUE	9.47109e-17	TRUE	2.64283e-13	TRUE	2.48511e-29	4
ENSG00000106688	SLC1A1	solute carrier family 1 member 1 [Source:HGNC Symbol;Acc:HGNC:10939]	5668.33	3631.3	0.642439	231.519	158.958	0.542481	62.3684	43.2334	1.4426	0.528668	TRUE	5.34205e-36	TRUE	4.03917e-30	TRUE	6.15999e-18	TRUE	7.98558e-40	4
ENSG00000170852	KBTBD2	kelch repeat and BTB domain containing 2 [Source:HGNC Symbol;Acc:HGNC:21751]	2077.33	1331.92	0.641221	68.6944	47.4232	0.5346	19.023	13.4122	1.41834	0.504199	TRUE	2.34914e-18	TRUE	1.58965e-15	TRUE	8.73314e-13	TRUE	2.81374e-28	4
ENSG00000157551	KCNJ15	potassium inwardly rectifying channel subfamily J member 15 [Source:HGNC Symbol;Acc:HGNC:6261]	2469.07	1584.42	0.640009	42.247	29.319	0.527015	11.9821	8.5717	1.39786	0.483224	TRUE	4.57452e-19	TRUE	2.31006e-16	TRUE	3.14913e-13	TRUE	3.61356e-26	4
ENSG00000163162	RNF149	ring finger protein 149 [Source:HGNC Symbol;Acc:HGNC:23137]	2950.58	1894.95	0.638838	100.212	69.1167	0.535946	27.4086	19.2123	1.42661	0.512596	TRUE	3.82208e-16	TRUE	1.13137e-17	TRUE	9.04508e-14	TRUE	3.99127e-26	4
ENSG00000050327	ARHGEF5	Rho guanine nucleotide exchange factor 5 [Source:HGNC Symbol;Acc:HGNC:13209]	2536.01	1630.36	0.637369	71.8272	49.7143	0.530869	19.8592	14.0248	1.41601	0.501828	TRUE	2.55963e-20	TRUE	3.59838e-16	TRUE	4.50936e-13	TRUE	5.92431e-25	4
ENSG00000167565	SERTAD3	SERTA domain containing 3 [Source:HGNC Symbol;Acc:HGNC:17931]	545.62	350.827	0.637136	40.9107	28.4298	0.525076	11.6275	8.33387	1.39521	0.480478	TRUE	5.58867e-06	TRUE	6.21382e-05	TRUE	5.31496e-07	TRUE	2.43954e-11	4
ENSG00000166920	C15orf48	chromosome 15 open reading frame 48 [Source:HGNC Symbol;Acc:HGNC:29898]	509.383	327.733	0.636229	59.8387	41.449	0.52974	16.6643	11.8149	1.41046	0.496162	TRUE	1.07722e-05	TRUE	5.76201e-05	TRUE	3.88006e-07	TRUE	7.14277e-13	4
ENSG00000112576	CCND3	cyclin D3 [Source:HGNC Symbol;Acc:HGNC:1585]	2379.87	1531.98	0.635489	67.701	46.9057	0.529414	18.7538	13.2739	1.41283	0.498592	TRUE	4.74361e-20	TRUE	1.63751e-15	TRUE	7.03284e-13	TRUE	1.07679e-24	4
ENSG00000177842	ZNF620	zinc finger protein 620 [Source:HGNC Symbol;Acc:HGNC:28742]	490.079	316.315	0.631653	24.0162	16.8658	0.509907	7.12612	5.24205	1.35941	0.442985	TRUE	1.79368e-05	TRUE	0.000110801	TRUE	7.53353e-07	TRUE	1.15117e-11	4
ENSG00000169193	CCDC126	coiled-coil domain containing 126 [Source:HGNC Symbol;Acc:HGNC:22398]	343.917	222.111	0.630779	16.7081	11.8383	0.497089	5.18183	3.89786	1.3294	0.410778	TRUE	0.000389554	TRUE	0.00165968	TRUE	9.48215e-06	TRUE	1.04528e-09	4
ENSG00000169660	HEXD	hexosaminidase D [Source:HGNC Symbol;Acc:HGNC:26307]	292.604	189.223	0.628866	12.4174	8.88756	0.482501	4.03964	3.10893	1.29937	0.377808	TRUE	0.00680934	TRUE	0.00515924	TRUE	3.63533e-05	TRUE	5.06118e-08	4
ENSG00000110274	CEP164	centrosomal protein 164 [Source:HGNC Symbol;Acc:HGNC:29182]	492.247	318.433	0.628394	7.18818	5.28188	0.444574	2.6481	2.14486	1.23463	0.304079	TRUE	0.000120542	TRUE	0.000258984	TRUE	2.33102e-06	TRUE	9.4561e-09	4
ENSG00000132357	CARD6	caspase recruitment domain family member 6 [Source:HGNC Symbol;Acc:HGNC:16394]	598.513	387.28	0.628005	23.0818	16.272	0.50436	6.87942	5.08327	1.35335	0.43653	TRUE	2.43858e-06	TRUE	2.39681e-05	TRUE	2.18674e-07	TRUE	5.01759e-13	4
ENSG00000185650	ZFP36L1	ZFP36 ring finger protein like 1 [Source:HGNC Symbol;Acc:HGNC:1107]	6285.09	4066.99	0.627973	199.034	138.074	0.527572	53.7217	37.6496	1.42689	0.512871	TRUE	1.82413e-36	TRUE	2.77846e-30	TRUE	3.43553e-18	TRUE	1.76964e-38	4
ENSG00000019505	SYT13	synaptotagmin 13 [Source:HGNC Symbol;Acc:HGNC:14962]	11445.2	7417.1	0.625814	344.14	238.85	0.526888	92.3468	64.5943	1.42964	0.515655	TRUE	8.32338e-49	TRUE	2.15423e-38	TRUE	1.23431e-21	TRUE	8.6881e-46	4
ENSG00000197408	CYP2B6	cytochrome P450 family 2 subfamily B member 6 [Source:HGNC Symbol;Acc:HGNC:2615]	613.625	397.86	0.625097	28.7599	20.2366	0.507091	8.38999	6.14331	1.36571	0.449654	TRUE	1.39428e-06	TRUE	1.10974e-05	TRUE	9.60679e-08	TRUE	8.59928e-15	4
ENSG00000168610	STAT3	signal transducer and activator of transcription 3 [Source:HGNC Symbol;Acc:HGNC:11364]	5042.88	3272.09	0.624036	94.0248	65.5755	0.519884	25.7674	18.2656	1.4107	0.496415	TRUE	7.90408e-32	TRUE	1.63446e-25	TRUE	1.2404e-16	TRUE	2.92783e-33	4
ENSG00000053747	LAMA3	laminin subunit alpha 3 [Source:HGNC Symbol;Acc:HGNC:6483]	23096.8	14994.1	0.623304	278.635	193.869	0.523297	74.927	52.5674	1.42535	0.511317	TRUE	8.21177e-57	TRUE	2.40669e-32	TRUE	5.26637e-22	TRUE	6.3681e-30	4
ENSG00000125844	RRBP1	ribosome binding protein 1 [Source:HGNC Symbol;Acc:HGNC:10448]	2752.57	1787.4	0.622921	65.0877	45.5194	0.515904	18.0636	12.9032	1.39994	0.485361	TRUE	2.71917e-21	TRUE	2.43787e-17	TRUE	1.61029e-13	TRUE	1.72992e-27	4
ENSG00000204525	HLA-C	major histocompatibility complex, class I, C [Source:HGNC Symbol;Acc:HGNC:4933]	11760.4	7640.36	0.622228	763.875	531.065	0.524447	204.08	142.724	1.4299	0.515911	TRUE	1.53308e-48	TRUE	1.79221e-37	TRUE	1.47256e-21	TRUE	6.57407e-44	4
ENSG00000078018	MAP2	microtubule associated protein 2 [Source:HGNC Symbol;Acc:HGNC:6839]	642.475	419.942	0.613451	10.0174	7.30466	0.455614	3.40151	2.68568	1.26654	0.340889	TRUE	1.83613e-05	TRUE	3.89805e-05	TRUE	4.75483e-07	TRUE	2.097e-10	4
ENSG00000104320	NBN	nibrin [Source:HGNC Symbol;Acc:HGNC:7652]	2318.04	1516.12	0.612528	62.2362	43.813	0.506394	17.2986	12.4469	1.38979	0.474866	TRUE	9.99106e-17	TRUE	6.4363e-14	TRUE	3.56975e-12	TRUE	9.48064e-22	4
ENSG00000135932	CAB39	calcium binding protein 39 [Source:HGNC Symbol;Acc:HGNC:20292]	5527.32	3621.38	0.610038	168.67	118.484	0.509508	45.6362	32.4117	1.40802	0.493664	TRUE	6.67846e-23	TRUE	5.76513e-25	TRUE	1.04139e-16	TRUE	1.82994e-31	4
ENSG00000153827	TRIP12	thyroid hormone receptor interactor 12 [Source:HGNC Symbol;Acc:HGNC:12306]	9390.13	6161.07	0.607965	122.193	86.0803	0.50541	33.2694	23.7479	1.40094	0.486392	TRUE	3.95892e-40	TRUE	1.85867e-27	TRUE	1.68357e-18	TRUE	1.3291e-27	4
ENSG00000136051	WASHC4	WASH complex subunit 4 [Source:HGNC Symbol;Acc:HGNC:29174]	2790.68	1832.68	0.606665	59.9321	42.3824	0.499863	16.6888	12.0644	1.38331	0.468122	TRUE	3.12335e-10	TRUE	2.36581e-15	TRUE	6.8769e-13	TRUE	5.9887e-23	4
ENSG00000133731	IMPA1	inositol monophosphatase 1 [Source:HGNC Symbol;Acc:HGNC:6050]	488.65	321.823	0.602531	22.3155	16.0008	0.479904	6.67483	5.01075	1.3321	0.413704	TRUE	5.36448e-05	TRUE	0.000214131	TRUE	1.4579e-06	TRUE	2.91917e-11	4
ENSG00000139180	NDUFA9	NADH:ubiquinone oxidoreductase subunit A9 [Source:HGNC Symbol;Acc:HGNC:7693]	503.913	332.58	0.599472	8.87034	6.55187	0.437083	3.09526	2.48441	1.24587	0.317155	TRUE	3.33885e-05	TRUE	0.000177705	TRUE	1.07705e-06	TRUE	2.00317e-11	4
ENSG00000166710	B2M	beta-2-microglobulin [Source:HGNC Symbol;Acc:HGNC:914]	18223.9	12042.2	0.597736	487.785	344.984	0.499714	130.578	92.9713	1.4045	0.490055	TRUE	1.08337e-52	TRUE	8.12933e-36	TRUE	6.51906e-23	TRUE	4.57127e-37	4
ENSG00000125398	SOX9	SRY-box transcription factor 9 [Source:HGNC Symbol;Acc:HGNC:11204]	11713	7760.06	0.593965	484.847	343.997	0.495133	129.83	92.7074	1.40043	0.485867	TRUE	6.06786e-43	TRUE	3.79249e-29	TRUE	1.38951e-19	TRUE	5.87875e-31	4
ENSG00000166123	GPT2	glutamic--pyruvic transaminase 2 [Source:HGNC Symbol;Acc:HGNC:18062]	1997.56	1323.76	0.593596	52.0906	37.2156	0.485115	14.6022	10.683	1.36687	0.450871	TRUE	1.4011e-15	TRUE	3.35638e-13	TRUE	8.34764e-12	TRUE	3.39986e-24	4
ENSG00000101966	XIAP	X-linked inhibitor of apoptosis [Source:HGNC Symbol;Acc:HGNC:592]	2858.65	1895.06	0.59309	52.4741	37.5013	0.484663	14.7055	10.7593	1.36677	0.450769	TRUE	7.518e-12	TRUE	1.57189e-14	TRUE	1.59869e-12	TRUE	1.33684e-20	4
ENSG00000021355	SERPINB1	serpin family B member 1 [Source:HGNC Symbol;Acc:HGNC:3311]	6848.17	4540.58	0.592841	360.962	256.227	0.494424	96.8186	69.2403	1.3983	0.483674	TRUE	3.97384e-34	TRUE	1.73108e-26	TRUE	1.56383e-17	TRUE	3.5143e-31	4
ENSG00000003402	CFLAR	CASP8 and FADD like apoptosis regulator [Source:HGNC Symbol;Acc:HGNC:1876]	3993.14	2650.46	0.59128	29.806	21.4566	0.474182	8.66997	6.46948	1.34013	0.422376	TRUE	1.24728e-24	TRUE	9.35976e-19	TRUE	2.55362e-14	TRUE	9.61302e-25	4
ENSG00000197265	GTF2E2	general transcription factor IIE subunit 2 [Source:HGNC Symbol;Acc:HGNC:4651]	1613.28	1073.33	0.587906	102.048	72.8777	0.485704	27.8993	20.218	1.37993	0.464594	TRUE	7.575e-13	TRUE	5.87288e-11	TRUE	9.62855e-11	TRUE	1.79784e-21	4
ENSG00000054267	ARID4B	AT-rich interaction domain 4B [Source:HGNC Symbol;Acc:HGNC:15550]	1344.9	896.163	0.585672	20.7348	15.0642	0.460933	6.25401	4.76036	1.31377	0.393712	TRUE	2.93186e-11	TRUE	1.46982e-09	TRUE	4.66319e-10	TRUE	2.06052e-20	4
ENSG00000114861	FOXP1	forkhead box P1 [Source:HGNC Symbol;Acc:HGNC:3823]	1458.2	976.539	0.578444	18.3829	13.4524	0.4505	5.62835	4.32942	1.30003	0.37854	TRUE	1.28069e-11	TRUE	1.07694e-09	TRUE	4.60804e-10	TRUE	6.21024e-19	4
ENSG00000204217	BMPR2	bone morphogenetic protein receptor type 2 [Source:HGNC Symbol;Acc:HGNC:1078]	3544.79	2374.2	0.578259	49.3912	35.6897	0.468743	13.8872	10.275	1.35155	0.43462	TRUE	1.3757e-17	TRUE	8.00497e-13	TRUE	8.23905e-12	TRUE	2.30357e-14	4
ENSG00000125775	SDCBP2	syndecan binding protein 2 [Source:HGNC Symbol;Acc:HGNC:15756]	301.172	201.784	0.57778	19.4105	14.1639	0.454612	5.89981	4.51964	1.30537	0.38446	TRUE	0.00426008	TRUE	0.00917165	TRUE	0.000128092	TRUE	3.7866e-07	4
ENSG00000136436	CALCOCO2	calcium binding and coiled-coil domain 2 [Source:HGNC Symbol;Acc:HGNC:29912]	1677.52	1124.41	0.577167	33.7259	24.4532	0.463837	9.71117	7.2707	1.33566	0.41755	TRUE	5.54516e-13	TRUE	8.81219e-11	TRUE	1.14483e-10	TRUE	2.4158e-20	4
ENSG00000256043	CTSO	cathepsin O [Source:HGNC Symbol;Acc:HGNC:2542]	604.692	405.313	0.577164	34.2485	24.8069	0.465299	9.84948	7.36527	1.33729	0.41931	TRUE	1.46351e-05	TRUE	0.000101851	TRUE	9.13065e-07	TRUE	3.13166e-11	4
ENSG00000163734	CXCL3	C-X-C motif chemokine ligand 3 [Source:HGNC Symbol;Acc:HGNC:4604]	338.19	226.708	0.576995	25.7341	18.6885	0.461529	7.58174	5.72936	1.32331	0.404156	TRUE	0.00656184	TRUE	0.00861875	TRUE	0.000154483	TRUE	5.03516e-06	4
ENSG00000123992	DNPEP	aspartyl aminopeptidase [Source:HGNC Symbol;Acc:HGNC:2981]	1646.76	1104.27	0.57653	57.5338	41.5387	0.469953	16.0504	11.8389	1.35573	0.439075	TRUE	1.3004e-12	TRUE	6.56171e-11	TRUE	1.05951e-10	TRUE	1.86266e-21	4
ENSG00000166689	PLEKHA7	pleckstrin homology domain containing A7 [Source:HGNC Symbol;Acc:HGNC:27049]	1888.41	1266.65	0.576145	28.9302	21.0402	0.459429	8.43621	6.35816	1.32683	0.407985	TRUE	3.95814e-14	TRUE	6.8234e-12	TRUE	3.39149e-11	TRUE	6.69712e-22	4
ENSG00000123610	TNFAIP6	TNF alpha induced protein 6 [Source:HGNC Symbol;Acc:HGNC:11898]	1505.74	1010.68	0.575152	156.057	112.246	0.475402	42.2681	30.7441	1.37484	0.459262	TRUE	1.60851e-10	TRUE	5.76506e-09	TRUE	1.14877e-09	TRUE	1.53214e-15	4
ENSG00000116711	PLA2G4A	phospholipase A2 group IVA [Source:HGNC Symbol;Acc:HGNC:9035]	1074.46	721.239	0.575061	61.7216	44.5733	0.469596	17.1648	12.6502	1.35688	0.440293	TRUE	6.77708e-09	TRUE	1.28637e-07	TRUE	6.82128e-09	TRUE	3.45692e-18	4
ENSG00000278053	DDX52	DExD-box helicase 52 [Source:HGNC Symbol;Acc:HGNC:20038]	4166.6	2797.41	0.574778	71.9647	51.9575	0.469957	19.8918	14.6245	1.36017	0.443784	TRUE	4.66999e-24	TRUE	1.7234e-20	TRUE	6.69806e-15	TRUE	1.40859e-29	4
ENSG00000146373	RNF217	ring finger protein 217 [Source:HGNC Symbol;Acc:HGNC:21487]	443.765	298.552	0.571811	6.6355	5.05088	0.39367	2.50014	2.08309	1.2002	0.263281	TRUE	0.000274982	TRUE	0.000923664	TRUE	6.3627e-06	TRUE	1.74397e-09	4
ENSG00000096696	DSP	desmoplakin [Source:HGNC Symbol;Acc:HGNC:3052]	8089.53	5453.51	0.568872	131.215	94.9628	0.466493	35.6792	26.1228	1.36583	0.449775	TRUE	6.47573e-11	TRUE	0.000109509	TRUE	3.70382e-13	TRUE	2.54185e-12	4
ENSG00000008311	AASS	aminoadipate-semialdehyde synthase [Source:HGNC Symbol;Acc:HGNC:17366]	503.949	339.873	0.568281	18.813	13.8394	0.442946	5.74241	4.43288	1.29541	0.373413	TRUE	0.000117363	TRUE	0.000395411	TRUE	2.92084e-06	TRUE	1.56777e-10	4
ENSG00000105835	NAMPT	nicotinamide phosphoribosyltransferase [Source:HGNC Symbol;Acc:HGNC:30092]	10358.4	6988.11	0.567826	187.176	135.301	0.468223	50.558	36.9081	1.36983	0.454002	TRUE	5.26589e-18	TRUE	3.65952e-25	TRUE	2.34878e-18	TRUE	4.194e-25	4
ENSG00000177410	ZFAS1	ZNFX1 antisense RNA 1 [Source:HGNC Symbol;Acc:HGNC:33101]	494.03	333.479	0.567004	36.7487	26.7913	0.455927	10.5165	7.89589	1.3319	0.413481	TRUE	0.000110238	TRUE	0.000558332	TRUE	3.57472e-06	TRUE	7.79501e-10	4
ENSG00000132911	NMUR2	neuromedin U receptor 2 [Source:HGNC Symbol;Acc:HGNC:16454]	4666.94	3152.46	0.565999	324.473	234.805	0.466633	87.1268	63.5129	1.3718	0.456066	TRUE	2.03763e-25	TRUE	8.85682e-19	TRUE	1.30636e-14	TRUE	2.4734e-23	4
ENSG00000130202	NECTIN2	nectin cell adhesion molecule 2 [Source:HGNC Symbol;Acc:HGNC:9707]	3983.16	2691.81	0.565334	173.83	125.917	0.465201	47.0098	34.3991	1.3666	0.450591	TRUE	1.31191e-22	TRUE	2.96753e-19	TRUE	1.89488e-14	TRUE	3.96324e-28	4
ENSG00000142409	ZNF787	zinc finger protein 787 [Source:HGNC Symbol;Acc:HGNC:26998]	1855.85	1254.79	0.564633	83.1981	60.4083	0.461804	22.8787	16.884	1.35505	0.438347	TRUE	2.95256e-13	TRUE	1.25228e-10	TRUE	1.51678e-10	TRUE	1.9351e-18	4
ENSG00000253276	CCDC71L	coiled-coil domain containing 71 like [Source:HGNC Symbol;Acc:HGNC:26685]	1478.62	1000.15	0.564031	57.7771	42.0623	0.457969	16.1154	11.9788	1.34532	0.427952	TRUE	5.49254e-09	TRUE	4.02417e-09	TRUE	9.8101e-10	TRUE	1.19514e-17	4
ENSG00000115963	RND3	Rho family GTPase 3 [Source:HGNC Symbol;Acc:HGNC:671]	2216.88	1500.17	0.563407	101.259	73.5582	0.461096	27.6913	20.3999	1.35742	0.440872	TRUE	4.61363e-15	TRUE	5.51194e-13	TRUE	1.11545e-11	TRUE	3.74972e-23	4
ENSG00000125826	RBCK1	RANBP2-type and C3HC4-type zinc finger containing 1 [Source:HGNC Symbol;Acc:HGNC:15864]	2411.68	1632.51	0.562948	98.4247	71.5312	0.460447	26.9358	19.858	1.35642	0.439804	TRUE	3.88006e-16	TRUE	6.60115e-14	TRUE	4.0892e-12	TRUE	2.71872e-24	4
ENSG00000108679	LGALS3BP	galectin 3 binding protein [Source:HGNC Symbol;Acc:HGNC:6564]	15097.8	10235.6	0.560739	685.998	497.728	0.462847	183.359	133.81	1.37029	0.454483	TRUE	2.19085e-43	TRUE	4.22033e-33	TRUE	9.28003e-22	TRUE	1.05142e-36	4
ENSG00000204959	ARHGEF34P	Rho guanine nucleotide exchange factor 34, pseudogene [Source:HGNC Symbol;Acc:HGNC:38086]	1735.19	1176.65	0.560405	63.1804	46.1214	0.454041	17.5594	13.0641	1.3441	0.426639	TRUE	8.52003e-10	TRUE	1.65926e-08	TRUE	3.05306e-09	TRUE	2.19361e-12	4
ENSG00000172086	KRCC1	lysine rich coiled-coil 1 [Source:HGNC Symbol;Acc:HGNC:28039]	824.357	559.478	0.559188	77.3872	56.4144	0.456031	21.3347	15.8162	1.34892	0.431805	TRUE	8.13665e-07	TRUE	6.32214e-06	TRUE	9.79259e-08	TRUE	1.00745e-14	4
ENSG00000251022	THAP9-AS1	THAP9 antisense RNA 1 [Source:HGNC Symbol;Acc:HGNC:44172]	431.334	292.786	0.558957	16.913	12.5462	0.430879	5.23665	4.08714	1.28125	0.357554	TRUE	0.000468312	TRUE	0.00162374	TRUE	1.18003e-05	TRUE	1.19521e-08	4
ENSG00000072121	ZFYVE26	zinc finger FYVE-type containing 26 [Source:HGNC Symbol;Acc:HGNC:20761]	1215.07	824.977	0.558617	13.5675	10.126	0.422088	4.34608	3.44003	1.26338	0.337291	TRUE	2.06377e-09	TRUE	4.683e-08	TRUE	4.10175e-09	TRUE	4.05849e-18	4
ENSG00000100225	FBXO7	F-box protein 7 [Source:HGNC Symbol;Acc:HGNC:13586]	3176.46	2159.31	0.556847	61.6088	45.0652	0.451123	17.1343	12.7818	1.34053	0.422801	TRUE	3.19183e-19	TRUE	5.30684e-16	TRUE	3.94177e-13	TRUE	8.89246e-25	4
ENSG00000179021	C3orf38	chromosome 3 open reading frame 38 [Source:HGNC Symbol;Acc:HGNC:28384]	761.091	517.659	0.556065	36.5697	26.841	0.446214	10.4655	7.90912	1.32321	0.404046	TRUE	4.57962e-05	TRUE	7.71645e-05	TRUE	1.10866e-06	TRUE	4.54039e-09	4
ENSG00000196352	CD55	CD55 molecule (Cromer blood group) [Source:HGNC Symbol;Acc:HGNC:2665]	4061.27	2763.13	0.55563	119.567	87.2957	0.453838	32.5669	24.073	1.35284	0.435994	TRUE	2.84342e-22	TRUE	1.09714e-18	TRUE	2.78777e-14	TRUE	1.33778e-26	4
ENSG00000138835	RGS3	regulator of G protein signaling 3 [Source:HGNC Symbol;Acc:HGNC:9999]	1253.61	853.449	0.554709	15.7682	11.7508	0.424267	4.93157	3.87444	1.27285	0.348062	TRUE	1.59317e-09	TRUE	2.71241e-08	TRUE	2.89017e-09	TRUE	5.47193e-19	4
ENSG00000121879	PIK3CA	phosphatidylinositol-4,5-bisphosphate 3-kinase catalytic subunit alpha [Source:HGNC Symbol;Acc:HGNC:8975]	1841.29	1253.57	0.554681	32.7851	24.1547	0.440734	9.46363	7.19092	1.31605	0.396218	TRUE	3.08268e-12	TRUE	5.08233e-10	TRUE	3.23039e-10	TRUE	1.03223e-16	4
ENSG00000104518	GSDMD	gasdermin D [Source:HGNC Symbol;Acc:HGNC:25697]	2747.85	1871.13	0.554395	88.3015	64.5872	0.451188	24.2426	18.0014	1.34671	0.429441	TRUE	4.53756e-17	TRUE	1.29e-14	TRUE	1.9267e-12	TRUE	4.62793e-24	4
ENSG00000121621	KIF18A	kinesin family member 18A [Source:HGNC Symbol;Acc:HGNC:29441]	576.367	393.063	0.552228	21.0506	15.6054	0.431818	6.33702	4.90502	1.29195	0.369545	TRUE	0.00185248	TRUE	0.000529925	TRUE	5.0993e-06	TRUE	9.41749e-09	4
ENSG00000161638	ITGA5	integrin subunit alpha 5 [Source:HGNC Symbol;Acc:HGNC:6141]	910.309	621.27	0.551136	20.5117	15.2409	0.428495	6.19489	4.80761	1.28856	0.365758	TRUE	2.72109e-07	TRUE	2.78593e-06	TRUE	5.60645e-08	TRUE	2.78772e-15	4
ENSG00000205220	PSMB10	proteasome 20S subunit beta 10 [Source:HGNC Symbol;Acc:HGNC:9538]	413.14	282.527	0.54824	37.1819	27.4269	0.439012	10.6307	8.06575	1.31801	0.398357	TRUE	0.0010863	TRUE	0.00270198	TRUE	2.62354e-05	TRUE	5.21426e-08	4
ENSG00000137767	SQOR	sulfide quinone oxidoreductase [Source:HGNC Symbol;Acc:HGNC:20390]	1532.2	1048.34	0.547502	81.6282	59.9961	0.4442	22.4657	16.7738	1.33933	0.421513	TRUE	7.96058e-11	TRUE	2.2712e-09	TRUE	7.69312e-10	TRUE	1.41015e-18	4
ENSG00000204569	PPP1R10	protein phosphatase 1 regulatory subunit 10 [Source:HGNC Symbol;Acc:HGNC:9284]	1368.26	936.631	0.546787	43.6152	32.2116	0.43725	12.3475	9.34509	1.32128	0.401936	TRUE	9.57222e-10	TRUE	5.40019e-08	TRUE	5.0896e-09	TRUE	3.9735e-15	4
ENSG00000104368	PLAT	plasminogen activator, tissue type [Source:HGNC Symbol;Acc:HGNC:9051]	504.872	345.689	0.546441	13.3848	10.0571	0.412385	4.29662	3.42158	1.25574	0.328539	TRUE	0.00312336	TRUE	0.00135731	TRUE	1.34162e-05	TRUE	4.9583e-08	4
ENSG00000029153	ARNTL2	aryl hydrocarbon receptor nuclear translocator like 2 [Source:HGNC Symbol;Acc:HGNC:18984]	4413.09	3023.82	0.54542	103.807	76.295	0.444238	28.3616	21.1316	1.34214	0.424537	TRUE	6.77057e-19	TRUE	4.30924e-14	TRUE	1.01249e-12	TRUE	6.83279e-16	4
ENSG00000100226	GTPBP1	GTP binding protein 1 [Source:HGNC Symbol;Acc:HGNC:4669]	2855.83	1957.49	0.544905	57.848	42.6783	0.438765	16.1344	12.1436	1.32864	0.409952	TRUE	5.06673e-17	TRUE	1.09171e-14	TRUE	1.72619e-12	TRUE	4.25235e-24	4
ENSG00000198001	AC093012.1	interleukin 1 receptor associated kinase 4 [Source:NCBI gene;Acc:51135]	360.895	247.821	0.542279	11.3952	8.63027	0.40095	3.76765	3.04013	1.2393	0.30953	TRUE	0.00385971	TRUE	0.00717331	TRUE	7.01182e-05	TRUE	9.06107e-07	4
ENSG00000100911	PSME2	proteasome activator subunit 2 [Source:HGNC Symbol;Acc:HGNC:9569]	3313.97	2281.75	0.538417	151.457	111.754	0.438584	41.0478	30.6122	1.3409	0.4232	TRUE	3.27098e-18	TRUE	4.29756e-14	TRUE	2.10042e-12	TRUE	8.69247e-20	4
ENSG00000115271	GCA	grancalcin [Source:HGNC Symbol;Acc:HGNC:15990]	1079.87	744.103	0.53728	48.8888	36.2831	0.430207	13.7482	10.4337	1.31767	0.397993	TRUE	4.70417e-08	TRUE	6.40547e-07	TRUE	2.1505e-08	TRUE	1.73938e-16	4
ENSG00000079277	MKNK1	MAPK interacting serine/threonine kinase 1 [Source:HGNC Symbol;Acc:HGNC:7110]	677.095	467.813	0.533424	14.6216	11.062	0.402479	4.62662	3.69029	1.25373	0.326225	TRUE	2.52555e-05	TRUE	0.000108409	TRUE	1.07705e-06	TRUE	9.97075e-12	4
ENSG00000100889	PCK2	phosphoenolpyruvate carboxykinase 2, mitochondrial [Source:HGNC Symbol;Acc:HGNC:8725]	722.831	499.687	0.532636	29.0232	21.713	0.418647	8.46013	6.5381	1.29397	0.37181	TRUE	9.30429e-06	TRUE	7.53563e-05	TRUE	6.77242e-07	TRUE	8.94044e-12	4
ENSG00000172216	CEBPB	CCAAT enhancer binding protein beta [Source:HGNC Symbol;Acc:HGNC:1834]	2169.85	1500.52	0.53213	181.426	134.359	0.433285	49.0187	36.6564	1.33725	0.419267	TRUE	4.14458e-11	TRUE	1.45214e-09	TRUE	5.75874e-10	TRUE	7.02167e-14	4
ENSG00000109762	SNX25	sorting nexin 25 [Source:HGNC Symbol;Acc:HGNC:21883]	934.309	646.662	0.530888	34.227	25.5893	0.419596	9.84637	7.57443	1.29995	0.378455	TRUE	8.12584e-07	TRUE	7.54139e-06	TRUE	1.40964e-07	TRUE	1.00395e-13	4
ENSG00000086061	DNAJA1	DnaJ heat shock protein family (Hsp40) member A1 [Source:HGNC Symbol;Acc:HGNC:5229]	12111.7	8386.91	0.530187	722.669	535.294	0.433005	193.088	143.854	1.34225	0.424651	TRUE	6.40423e-18	TRUE	2.77013e-21	TRUE	1.53648e-17	TRUE	1.02035e-21	4
ENSG00000129116	PALLD	palladin, cytoskeletal associated protein [Source:HGNC Symbol;Acc:HGNC:17068]	2112.79	1463.2	0.530026	34.9495	26.1499	0.418464	10.0386	7.72436	1.29961	0.378076	TRUE	4.42541e-13	TRUE	3.39073e-11	TRUE	8.21599e-11	TRUE	6.75496e-20	4
ENSG00000124145	SDC4	syndecan 4 [Source:HGNC Symbol;Acc:HGNC:10661]	10271.2	7118.72	0.528914	640.384	474.85	0.431466	171.188	127.694	1.34061	0.422893	TRUE	5.32971e-32	TRUE	2.57415e-22	TRUE	1.77655e-17	TRUE	2.79785e-22	4
ENSG00000268006	PTOV1-AS1	PTOV1 antisense RNA 1 [Source:HGNC Symbol;Acc:HGNC:44174]	378.155	262.133	0.528683	15.5999	11.8069	0.401904	4.88584	3.88945	1.25618	0.329041	TRUE	0.00314075	TRUE	0.00691997	TRUE	9.28273e-05	TRUE	8.80362e-07	4
ENSG00000077254	USP33	ubiquitin specific peptidase 33 [Source:HGNC Symbol;Acc:HGNC:20059]	1622.43	1125.63	0.527428	39.1229	29.279	0.418149	11.148	8.56097	1.30218	0.380933	TRUE	1.27478e-10	TRUE	4.63947e-09	TRUE	1.21469e-09	TRUE	2.67969e-17	4
ENSG00000182197	EXT1	exostosin glycosyltransferase 1 [Source:HGNC Symbol;Acc:HGNC:3512]	1646.92	1142.88	0.527103	33.1601	24.8595	0.415654	9.56049	7.37932	1.29558	0.373596	TRUE	1.05089e-10	TRUE	5.22253e-09	TRUE	1.30779e-09	TRUE	7.49664e-17	4
ENSG00000163874	ZC3H12A	zinc finger CCCH-type containing 12A [Source:HGNC Symbol;Acc:HGNC:26259]	443.738	308.073	0.526435	24.075	18.1211	0.409866	7.1422	5.57772	1.28049	0.356694	TRUE	0.0026188	TRUE	0.00354472	TRUE	3.0436e-05	TRUE	2.85361e-07	4
ENSG00000147050	KDM6A	lysine demethylase 6A [Source:HGNC Symbol;Acc:HGNC:12637]	905.931	629.461	0.525284	21.6093	16.3131	0.405623	6.4871	5.09427	1.27341	0.348699	TRUE	1.34326e-06	TRUE	9.47376e-06	TRUE	1.62936e-07	TRUE	6.57968e-14	4
ENSG00000197121	PGAP1	post-GPI attachment to proteins inositol deacylase 1 [Source:HGNC Symbol;Acc:HGNC:25712]	421.016	292.963	0.523156	6.35069	4.98063	0.350584	2.42468	2.06431	1.17457	0.232132	TRUE	0.00155647	TRUE	0.00409509	TRUE	4.18239e-05	TRUE	1.88724e-07	4
ENSG00000120063	GNA13	G protein subunit alpha 13 [Source:HGNC Symbol;Acc:HGNC:4381]	1756.22	1222.61	0.522507	56.9133	42.6305	0.416881	15.8864	12.1307	1.3096	0.389126	TRUE	6.38548e-11	TRUE	3.09339e-09	TRUE	1.0164e-09	TRUE	6.22815e-17	4
ENSG00000005059	MCUB	mitochondrial calcium uniporter dominant negative beta subunit [Source:HGNC Symbol;Acc:HGNC:26076]	578.57	402.838	0.522292	27.3463	20.6046	0.408381	8.01291	6.24171	1.28377	0.360385	TRUE	0.000136186	TRUE	0.000562916	TRUE	4.79202e-06	TRUE	1.14103e-09	4
ENSG00000172493	AFF1	AF4/FMR2 family member 1 [Source:HGNC Symbol;Acc:HGNC:7135]	1189.39	828.718	0.521275	18.9917	14.4152	0.397778	5.7915	4.58683	1.26264	0.336439	TRUE	1.93028e-06	TRUE	5.74106e-06	TRUE	1.76193e-07	TRUE	2.55233e-10	4
ENSG00000151414	NEK7	NIMA related kinase 7 [Source:HGNC Symbol;Acc:HGNC:13386]	7105.7	4954.9	0.52012	211.652	158.1	0.420854	57.0779	43.0039	1.32727	0.408465	TRUE	1.0596e-26	TRUE	1.79743e-21	TRUE	3.11294e-16	TRUE	3.70862e-25	4
ENSG00000122641	INHBA	inhibin subunit beta A [Source:HGNC Symbol;Acc:HGNC:6066]	746.353	520.613	0.519648	15.5996	11.8888	0.391905	4.88673	3.91136	1.24937	0.321197	TRUE	1.33745e-05	TRUE	7.1118e-05	TRUE	7.25577e-07	TRUE	4.01558e-12	4
ENSG00000146232	NFKBIE	NFKB inhibitor epsilon [Source:HGNC Symbol;Acc:HGNC:7799]	846.572	591.431	0.517423	54.2946	40.7994	0.412259	15.1857	11.6413	1.30447	0.383467	TRUE	3.39924e-06	TRUE	3.57282e-05	TRUE	4.45694e-07	TRUE	6.58284e-12	4
ENSG00000163701	IL17RE	interleukin 17 receptor E [Source:HGNC Symbol;Acc:HGNC:18439]	399.582	279.587	0.51519	14.8627	11.3644	0.387174	4.69037	3.77114	1.24375	0.314701	TRUE	0.00288448	TRUE	0.00564048	TRUE	6.27419e-05	TRUE	2.83571e-07	4
ENSG00000183735	TBK1	TANK binding kinase 1 [Source:HGNC Symbol;Acc:HGNC:11584]	1392.39	975.206	0.513786	48.5114	36.588	0.406952	13.6489	10.5152	1.29801	0.376305	TRUE	5.41099e-09	TRUE	7.45424e-08	TRUE	6.51348e-09	TRUE	6.12832e-16	4
ENSG00000051108	HERPUD1	homocysteine inducible ER protein with ubiquitin like domain 1 [Source:HGNC Symbol;Acc:HGNC:13744]	1265.43	888.743	0.509794	40.8949	30.9601	0.401508	11.6198	9.01049	1.28959	0.366913	TRUE	2.5121e-08	TRUE	4.84179e-07	TRUE	2.06821e-08	TRUE	3.03336e-15	4
ENSG00000151240	DIP2C	disco interacting protein 2 homolog C [Source:HGNC Symbol;Acc:HGNC:29150]	631.563	443.724	0.509263	12.9649	9.99432	0.375432	4.18655	3.40482	1.22959	0.298183	TRUE	0.000742633	TRUE	0.000994817	TRUE	1.42098e-05	TRUE	3.39283e-07	4
ENSG00000213214	ARHGEF35	Rho guanine nucleotide exchange factor 35 [Source:HGNC Symbol;Acc:HGNC:33846]	663.03	467.94	0.50275	45.2668	34.4152	0.395409	12.7871	9.93426	1.28717	0.364199	TRUE	8.97093e-05	TRUE	0.000424306	TRUE	4.58542e-06	TRUE	1.55668e-09	4
ENSG00000164548	TRA2A	transformer 2 alpha homolog [Source:HGNC Symbol;Acc:HGNC:16645]	1345.55	950.669	0.501183	63.206	47.9845	0.397493	17.558	13.5623	1.29462	0.372529	TRUE	2.39877e-08	TRUE	4.46909e-07	TRUE	2.29041e-08	TRUE	3.40667e-14	4
ENSG00000163320	CGGBP1	CGG triplet repeat binding protein 1 [Source:HGNC Symbol;Acc:HGNC:1888]	2060.03	1456.01	0.500646	52.5951	39.9958	0.39508	14.7353	11.4263	1.28959	0.366916	TRUE	2.31601e-11	TRUE	8.95768e-10	TRUE	5.11272e-10	TRUE	2.55089e-17	4
ENSG00000196776	CD47	CD47 molecule [Source:HGNC Symbol;Acc:HGNC:1682]	4572.47	3234.61	0.499384	95.188	72.2407	0.397967	26.0713	20.0476	1.30047	0.37903	TRUE	3.85289e-17	TRUE	1.29365e-14	TRUE	5.74739e-13	TRUE	2.77882e-18	4
ENSG00000147010	SH3KBP1	SH3 domain containing kinase binding protein 1 [Source:HGNC Symbol;Acc:HGNC:13867]	3884.48	2749.36	0.498626	110.296	83.7037	0.398017	30.0922	23.1125	1.30199	0.380717	TRUE	8.29977e-12	TRUE	8.49507e-13	TRUE	5.49354e-12	TRUE	2.26146e-16	4
ENSG00000130962	PRRG1	proline rich and Gla domain 1 [Source:HGNC Symbol;Acc:HGNC:9469]	1748.02	1238.84	0.496723	46.9628	35.8423	0.389854	13.2371	10.3158	1.28319	0.359732	TRUE	5.2424e-10	TRUE	1.14223e-08	TRUE	2.35883e-09	TRUE	3.48474e-16	4
ENSG00000092010	PSME1	proteasome activator subunit 1 [Source:HGNC Symbol;Acc:HGNC:9568]	3821.99	2711	0.495495	349.966	265.678	0.397538	93.8911	71.767	1.30828	0.387668	TRUE	4.80947e-17	TRUE	7.74123e-14	TRUE	2.2224e-12	TRUE	3.75479e-19	4
ENSG00000072736	NFATC3	nuclear factor of activated T cells 3 [Source:HGNC Symbol;Acc:HGNC:7777]	1047.8	743.297	0.495345	20.3301	15.6662	0.375959	6.14614	4.92134	1.24888	0.320631	TRUE	7.65703e-07	TRUE	1.02455e-05	TRUE	1.76341e-07	TRUE	4.70075e-13	4
ENSG00000150347	ARID5B	AT-rich interaction domain 5B [Source:HGNC Symbol;Acc:HGNC:17362]	553.238	392.756	0.494268	11.9953	9.34622	0.36002	3.92776	3.23153	1.21545	0.281491	TRUE	0.000669776	TRUE	0.00195884	TRUE	2.46479e-05	TRUE	7.16818e-08	4
ENSG00000198900	TOP1	DNA topoisomerase I [Source:HGNC Symbol;Acc:HGNC:11986]	7549.83	5364.36	0.49304	329.442	250.577	0.394771	88.4329	67.7295	1.30568	0.384799	TRUE	8.21056e-25	TRUE	9.89503e-20	TRUE	7.94163e-16	TRUE	1.71923e-22	4
ENSG00000115414	FN1	fibronectin 1 [Source:HGNC Symbol;Acc:HGNC:3778]	3918.23	2784.26	0.492909	37.7592	28.9626	0.382635	10.7899	8.4764	1.27293	0.348153	TRUE	8.44415e-14	TRUE	2.28959e-09	TRUE	4.91791e-10	TRUE	1.02772e-09	4
ENSG00000147852	VLDLR	very low density lipoprotein receptor [Source:HGNC Symbol;Acc:HGNC:12698]	1092.6	776.721	0.492297	20.0064	15.4484	0.373002	6.06005	4.86308	1.24613	0.317459	TRUE	8.32684e-07	TRUE	5.43054e-06	TRUE	1.31163e-07	TRUE	3.56524e-14	4
ENSG00000180233	ZNRF2	zinc and ring finger 2 [Source:HGNC Symbol;Acc:HGNC:22316]	613.793	436.435	0.491986	27.9838	21.4929	0.380731	8.18083	6.47919	1.26263	0.336434	TRUE	0.00145098	TRUE	0.00177031	TRUE	2.71666e-05	TRUE	7.7701e-07	4
ENSG00000180817	PPA1	inorganic pyrophosphatase 1 [Source:HGNC Symbol;Acc:HGNC:9226]	7524.65	5353.14	0.491239	237.676	181.063	0.392506	63.9986	49.1436	1.30228	0.381038	TRUE	3.83183e-25	TRUE	6.77495e-18	TRUE	2.9833e-15	TRUE	2.61036e-19	4
ENSG00000092098	RNF31	ring finger protein 31 [Source:HGNC Symbol;Acc:HGNC:16031]	728.825	518.511	0.491197	24.7588	19.0687	0.376736	7.32483	5.83104	1.25618	0.329043	TRUE	6.83393e-05	TRUE	0.000231953	TRUE	2.61836e-06	TRUE	8.99797e-11	4
ENSG00000198959	TGM2	transglutaminase 2 [Source:HGNC Symbol;Acc:HGNC:11778]	26493.1	18886.3	0.488277	536.954	409.815	0.389827	143.7	110.305	1.30275	0.381558	TRUE	2.00628e-39	TRUE	2.75657e-25	TRUE	5.99425e-22	TRUE	3.26782e-24	4
ENSG00000169504	CLIC4	chloride intracellular channel 4 [Source:HGNC Symbol;Acc:HGNC:13518]	2004.61	1429.11	0.488206	73.4774	56.2675	0.384999	20.2959	15.7769	1.28643	0.363376	TRUE	9.58333e-11	TRUE	2.35585e-09	TRUE	9.35492e-10	TRUE	7.68325e-17	4
ENSG00000163872	YEATS2	YEATS domain containing 2 [Source:HGNC Symbol;Acc:HGNC:25489]	3921.72	2796.65	0.487785	63.4209	48.6176	0.383479	17.6193	13.7315	1.28313	0.359669	TRUE	1.07448e-16	TRUE	2.1881e-13	TRUE	3.45871e-12	TRUE	5.81747e-18	4
ENSG00000042980	ADAM28	ADAM metallopeptidase domain 28 [Source:HGNC Symbol;Acc:HGNC:206]	1095.5	781.311	0.487626	20.0288	15.5171	0.36822	6.06649	4.88146	1.24276	0.313549	TRUE	8.49836e-07	TRUE	8.33508e-06	TRUE	1.81535e-07	TRUE	3.82051e-13	4
ENSG00000115919	KYNU	kynureninase [Source:HGNC Symbol;Acc:HGNC:6469]	820.92	585.585	0.487363	8.57838	6.77898	0.339636	3.01718	2.54514	1.18547	0.245457	TRUE	1.88156e-05	TRUE	0.000156262	TRUE	1.75913e-06	TRUE	3.87252e-10	4
ENSG00000135318	NT5E	5'-nucleotidase ecto [Source:HGNC Symbol;Acc:HGNC:8021]	9808.49	6998.22	0.487042	352.786	269.555	0.388212	94.6586	72.8041	1.30018	0.378713	TRUE	9.72978e-16	TRUE	6.93809e-20	TRUE	1.02751e-16	TRUE	3.9108e-20	4
ENSG00000085365	SCAMP1	secretory carrier membrane protein 1 [Source:HGNC Symbol;Acc:HGNC:10563]	3108.62	2218.48	0.486704	99.9686	76.5456	0.385157	27.3479	21.1987	1.29008	0.367456	TRUE	1.79416e-14	TRUE	1.4089e-12	TRUE	1.42393e-11	TRUE	9.56036e-20	4
ENSG00000168672	LRATD2	LRAT domain containing 2 [Source:HGNC Symbol;Acc:HGNC:24166]	7375.79	5265.84	0.486134	222.864	170.477	0.38659	60.0721	46.3132	1.29708	0.375271	TRUE	4.18932e-24	TRUE	3.07591e-18	TRUE	3.21719e-15	TRUE	4.49488e-20	4
ENSG00000104973	MED25	mediator complex subunit 25 [Source:HGNC Symbol;Acc:HGNC:28845]	1577.66	1126.66	0.485728	42.9041	32.9911	0.37904	12.1544	9.55345	1.27226	0.34739	TRUE	1.07285e-08	TRUE	2.70521e-07	TRUE	1.78863e-08	TRUE	2.3976e-13	4
ENSG00000139990	DCAF5	DDB1 and CUL4 associated factor 5 [Source:HGNC Symbol;Acc:HGNC:20224]	1418.7	1013.87	0.484692	28.7888	22.2424	0.372194	8.39846	6.67961	1.25733	0.330361	TRUE	3.11098e-08	TRUE	4.15121e-07	TRUE	2.25854e-08	TRUE	4.90139e-14	4
ENSG00000169118	CSNK1G1	casein kinase 1 gamma 1 [Source:HGNC Symbol;Acc:HGNC:2454]	1347.11	963.049	0.484184	23.5257	18.2319	0.367774	6.9985	5.60732	1.2481	0.319736	TRUE	1.04442e-06	TRUE	4.37458e-06	TRUE	1.45292e-07	TRUE	1.11194e-10	4
ENSG00000183726	TMEM50A	transmembrane protein 50A [Source:HGNC Symbol;Acc:HGNC:30590]	2146.96	1536.96	0.482211	103.368	79.3443	0.381592	28.2485	21.9469	1.28713	0.364158	TRUE	1.33743e-10	TRUE	8.69562e-09	TRUE	1.86966e-09	TRUE	3.11252e-14	4
ENSG00000101189	MRGBP	MRG domain binding protein [Source:HGNC Symbol;Acc:HGNC:15866]	1967.24	1410.67	0.479791	115.979	89.1732	0.379178	31.6091	24.5749	1.28624	0.363155	TRUE	3.33388e-10	TRUE	6.04814e-09	TRUE	1.66853e-09	TRUE	3.16404e-16	4
ENSG00000110330	BIRC2	baculoviral IAP repeat containing 2 [Source:HGNC Symbol;Acc:HGNC:590]	1151.44	826.002	0.479225	42.2831	32.6694	0.372145	11.99	9.46748	1.26644	0.340782	TRUE	7.27924e-07	TRUE	5.75244e-06	TRUE	1.36327e-07	TRUE	7.48983e-14	4
ENSG00000139618	BRCA2	BRCA2 DNA repair associated [Source:HGNC Symbol;Acc:HGNC:1101]	1291.49	926.486	0.479194	18.0871	14.1167	0.35756	5.55043	4.50702	1.23151	0.300428	TRUE	5.81631e-06	TRUE	1.52054e-05	TRUE	4.38672e-07	TRUE	2.48264e-09	4
ENSG00000123473	STIL	STIL centriolar assembly protein [Source:HGNC Symbol;Acc:HGNC:10879]	2190.01	1571.3	0.478977	49.8253	38.4594	0.373541	13.998	11.0155	1.27075	0.345685	TRUE	6.79314e-08	TRUE	5.73848e-09	TRUE	1.45773e-09	TRUE	8.0807e-15	4
ENSG00000213516	RBMXL1	RBMX like 1 [Source:HGNC Symbol;Acc:HGNC:25073]	2105.89	1511	0.478928	68.2914	52.6446	0.375418	18.9138	14.8083	1.27724	0.353033	TRUE	2.37195e-09	TRUE	6.32764e-09	TRUE	1.30174e-09	TRUE	5.08874e-15	4
ENSG00000139211	AMIGO2	adhesion molecule with Ig like domain 2 [Source:HGNC Symbol;Acc:HGNC:24073]	3467.46	2489.56	0.47799	143.43	110.438	0.377109	38.9259	30.2607	1.28635	0.363285	TRUE	9.73676e-14	TRUE	6.54807e-11	TRUE	6.23963e-11	TRUE	6.76672e-14	4
ENSG00000184232	OAF	out at first homolog [Source:HGNC Symbol;Acc:HGNC:28752]	480.347	344.931	0.477771	25.5483	19.8383	0.364942	7.53464	6.03681	1.24812	0.319753	TRUE	0.00241525	TRUE	0.00485167	TRUE	6.09995e-05	TRUE	2.32342e-07	4
ENSG00000115520	COQ10B	coenzyme Q10B [Source:HGNC Symbol;Acc:HGNC:25819]	945.407	680.025	0.475348	57.4384	44.4044	0.371312	16.0228	12.6051	1.27113	0.346111	TRUE	2.92213e-05	TRUE	9.36495e-05	TRUE	1.1788e-06	TRUE	3.70109e-10	4
ENSG00000181788	SIAH2	siah E3 ubiquitin protein ligase 2 [Source:HGNC Symbol;Acc:HGNC:10858]	1611.49	1159.51	0.474873	101.058	78.0068	0.373511	27.6394	21.5894	1.28023	0.356407	TRUE	1.19483e-08	TRUE	1.54201e-07	TRUE	1.29907e-08	TRUE	2.51705e-14	4
ENSG00000173960	UBXN2A	UBX domain protein 2A [Source:HGNC Symbol;Acc:HGNC:27265]	1112.28	801.358	0.472996	27.2564	21.2266	0.360721	7.99028	6.40798	1.24693	0.318376	TRUE	1.26678e-05	TRUE	2.17595e-05	TRUE	4.4886e-07	TRUE	8.23118e-12	4
ENSG00000155329	ZCCHC10	zinc finger CCHC-type containing 10 [Source:HGNC Symbol;Acc:HGNC:25954]	488.338	352.19	0.471526	31.9904	24.8722	0.363104	9.24754	7.38272	1.25259	0.324919	TRUE	0.00384284	TRUE	0.00726892	TRUE	0.000130623	TRUE	4.24558e-06	4
ENSG00000071054	MAP4K4	mitogen-activated protein kinase kinase kinase kinase 4 [Source:HGNC Symbol;Acc:HGNC:6866]	9872.16	7123.4	0.4708	135.199	104.583	0.370429	36.7271	28.6951	1.27991	0.35604	TRUE	6.19579e-26	TRUE	3.60452e-21	TRUE	4.61951e-17	TRUE	6.00912e-23	4
ENSG00000229644	NAMPTP1	nicotinamide phosphoribosyltransferase pseudogene 1 [Source:HGNC Symbol;Acc:HGNC:17633]	468.911	338.62	0.469645	31.2704	24.3607	0.360239	9.0581	7.24597	1.25009	0.322031	TRUE	0.003617	TRUE	0.00650108	TRUE	9.1892e-05	TRUE	5.36117e-07	4
ENSG00000005810	MYCBP2	MYC binding protein 2 [Source:HGNC Symbol;Acc:HGNC:23386]	729.981	527.407	0.468941	8.42767	6.74276	0.321794	2.97827	2.53545	1.17465	0.232236	TRUE	0.00165263	TRUE	0.00172655	TRUE	3.70877e-05	TRUE	4.74883e-06	4
ENSG00000163249	CCNYL1	cyclin Y like 1 [Source:HGNC Symbol;Acc:HGNC:26868]	662.364	478.861	0.468017	23.8443	18.6605	0.353655	7.08217	5.72191	1.23773	0.307696	TRUE	0.00035019	TRUE	0.000964085	TRUE	1.13937e-05	TRUE	4.61848e-09	4
ENSG00000115216	NRBP1	nuclear receptor binding protein 1 [Source:HGNC Symbol;Acc:HGNC:7993]	1727.28	1249.19	0.467513	53.6896	41.743	0.363108	15.0256	11.8935	1.26335	0.337252	TRUE	7.89008e-09	TRUE	1.28366e-07	TRUE	1.15518e-08	TRUE	4.81574e-14	4
ENSG00000160932	LY6E	lymphocyte antigen 6 family member E [Source:HGNC Symbol;Acc:HGNC:6727]	4734.16	3426.86	0.466221	292.586	226.725	0.367916	78.6215	61.3523	1.28148	0.357807	TRUE	2.85036e-17	TRUE	1.79066e-14	TRUE	6.98932e-13	TRUE	3.87841e-19	4
ENSG00000088448	ANKRD10	ankyrin repeat domain 10 [Source:HGNC Symbol;Acc:HGNC:20265]	651.984	472.213	0.465399	24.1955	18.9638	0.35149	7.17567	5.803	1.23654	0.306314	TRUE	0.000450463	TRUE	0.00115912	TRUE	1.40588e-05	TRUE	7.45621e-09	4
ENSG00000170802	FOXN2	forkhead box N2 [Source:HGNC Symbol;Acc:HGNC:5281]	1349.28	977.458	0.465088	40.9791	31.9872	0.357395	11.6462	9.28504	1.2543	0.32688	TRUE	3.86868e-06	TRUE	1.4296e-05	TRUE	4.16048e-07	TRUE	1.52129e-09	4
ENSG00000268104	SLC6A14	solute carrier family 6 member 14 [Source:HGNC Symbol;Acc:HGNC:11047]	966.816	700.427	0.465007	35.7532	27.9145	0.357057	10.2513	8.19613	1.25074	0.322787	TRUE	1.64724e-05	TRUE	7.75395e-05	TRUE	1.27231e-06	TRUE	3.63219e-11	4
ENSG00000145246	ATP10D	ATPase phospholipid transporting 10D (putative) [Source:HGNC Symbol;Acc:HGNC:13549]	523.075	378.972	0.464926	11.6575	9.25773	0.332525	3.83742	3.2079	1.19624	0.258507	TRUE	0.00988354	TRUE	0.00589601	TRUE	6.92171e-05	TRUE	1.87501e-06	4
ENSG00000169047	IRS1	insulin receptor substrate 1 [Source:HGNC Symbol;Acc:HGNC:6125]	3365	2439.62	0.46395	55.9335	43.6212	0.358683	15.6281	12.3957	1.26077	0.334307	TRUE	6.81838e-12	TRUE	8.59031e-10	TRUE	3.13343e-10	TRUE	3.24887e-12	4
ENSG00000163683	SMIM14	small integral membrane protein 14 [Source:HGNC Symbol;Acc:HGNC:27321]	840.064	609.133	0.463741	21.3074	16.737	0.348318	6.40549	5.20758	1.23003	0.298695	TRUE	6.99389e-05	TRUE	0.000327412	TRUE	4.81639e-06	TRUE	2.52421e-09	4
ENSG00000124688	MAD2L1BP	MAD2L1 binding protein [Source:HGNC Symbol;Acc:HGNC:21059]	916.089	664.501	0.463215	80.162	62.3916	0.361566	22.0735	17.4143	1.26755	0.34204	TRUE	2.63818e-05	TRUE	9.95238e-05	TRUE	1.47142e-06	TRUE	2.57681e-11	4
ENSG00000164465	DCBLD1	discoidin, CUB and LCCL domain containing 1 [Source:HGNC Symbol;Acc:HGNC:21479]	904.208	657.095	0.460553	22.5378	17.7396	0.345373	6.734	5.47571	1.2298	0.298419	TRUE	2.66476e-05	TRUE	0.000138345	TRUE	1.80934e-06	TRUE	9.56674e-11	4
ENSG00000160888	IER2	immediate early response 2 [Source:HGNC Symbol;Acc:HGNC:28871]	1013.35	737.1	0.459203	54.5898	42.6867	0.354845	15.2666	12.1458	1.25694	0.329916	TRUE	9.59597e-06	TRUE	5.05267e-05	TRUE	8.04567e-07	TRUE	8.91492e-12	4
ENSG00000173334	TRIB1	tribbles pseudokinase 1 [Source:HGNC Symbol;Acc:HGNC:16891]	2022.2	1471.04	0.459088	80.4159	62.7946	0.35684	22.1439	17.5221	1.26377	0.337738	TRUE	1.52226e-09	TRUE	3.17052e-08	TRUE	4.85149e-09	TRUE	2.58058e-14	4
ENSG00000171150	SOCS5	suppressor of cytokine signaling 5 [Source:HGNC Symbol;Acc:HGNC:16852]	734.294	534.343	0.458594	24.6898	19.4324	0.345451	7.30649	5.92829	1.23248	0.301562	TRUE	0.000192094	TRUE	0.000640097	TRUE	7.39217e-06	TRUE	1.95165e-09	4
ENSG00000107438	PDLIM1	PDZ and LIM domain 1 [Source:HGNC Symbol;Acc:HGNC:2067]	1070.38	778.952	0.45851	78.6483	61.4403	0.35623	21.674	17.16	1.26306	0.336921	TRUE	6.91966e-06	TRUE	3.81636e-05	TRUE	7.37706e-07	TRUE	1.19687e-11	4
ENSG00000110841	PPFIBP1	PPFIA binding protein 1 [Source:HGNC Symbol;Acc:HGNC:9249]	1143.78	832.78	0.457803	16.8892	13.3778	0.336266	5.23101	4.30945	1.21385	0.279586	TRUE	5.67029e-06	TRUE	3.96527e-05	TRUE	8.48923e-07	TRUE	2.1415e-10	4
ENSG00000166889	PATL1	PAT1 homolog 1, processing body mRNA decay factor [Source:HGNC Symbol;Acc:HGNC:26721]	2845.47	2073.97	0.456276	109.119	85.287	0.355504	29.7842	23.5358	1.26549	0.33969	TRUE	5.79328e-12	TRUE	2.39362e-10	TRUE	2.21573e-10	TRUE	2.57982e-16	4
ENSG00000166949	SMAD3	SMAD family member 3 [Source:HGNC Symbol;Acc:HGNC:6769]	6314.72	4609.23	0.454193	113.598	88.9644	0.352637	30.9844	24.5191	1.26368	0.337634	TRUE	1.94131e-16	TRUE	2.37044e-11	TRUE	8.22748e-12	TRUE	3.09787e-11	4
ENSG00000110619	CARS1	cysteinyl-tRNA synthetase 1 [Source:HGNC Symbol;Acc:HGNC:1493]	947.832	692.169	0.453508	16.3405	12.9798	0.332179	5.08392	4.20306	1.20958	0.274503	TRUE	2.60783e-05	TRUE	0.000107456	TRUE	1.57606e-06	TRUE	3.74236e-11	4
ENSG00000120889	TNFRSF10B	TNF receptor superfamily member 10b [Source:HGNC Symbol;Acc:HGNC:11905]	6270.61	4579.39	0.453449	198.644	155.424	0.353976	53.6192	42.2886	1.26794	0.342481	TRUE	6.84548e-19	TRUE	2.20036e-15	TRUE	7.67997e-14	TRUE	5.03602e-18	4
ENSG00000111266	DUSP16	dual specificity phosphatase 16 [Source:HGNC Symbol;Acc:HGNC:17909]	872.429	638.247	0.450923	25.7589	20.3636	0.339078	7.59108	6.17725	1.22888	0.297342	TRUE	8.33961e-05	TRUE	0.000283784	TRUE	4.25888e-06	TRUE	5.89795e-10	4
ENSG00000033327	GAB2	GRB2 associated binding protein 2 [Source:HGNC Symbol;Acc:HGNC:14458]	890.766	651.894	0.45041	22.3616	17.7231	0.335388	6.68785	5.47129	1.22235	0.289662	TRUE	5.59116e-05	TRUE	0.000264125	TRUE	4.03417e-06	TRUE	1.33552e-09	4
ENSG00000152242	C18orf25	chromosome 18 open reading frame 25 [Source:HGNC Symbol;Acc:HGNC:28172]	2118.34	1550.4	0.450295	36.9492	29.1457	0.342262	10.5713	8.52533	1.23999	0.310323	TRUE	1.42251e-09	TRUE	2.92377e-08	TRUE	4.61251e-09	TRUE	3.56524e-14	4
ENSG00000119900	OGFRL1	opioid growth factor receptor like 1 [Source:HGNC Symbol;Acc:HGNC:21378]	1907.84	1397.64	0.448947	35.2822	27.8384	0.341868	10.1238	8.17576	1.23827	0.308321	TRUE	1.82064e-05	TRUE	3.99447e-06	TRUE	1.45292e-07	TRUE	1.2131e-08	4
ENSG00000143842	SOX13	SRY-box transcription factor 13 [Source:HGNC Symbol;Acc:HGNC:11192]	940.312	689.249	0.448114	21.5828	17.1341	0.333016	6.47997	5.31377	1.21947	0.286249	TRUE	4.5544e-05	TRUE	0.000165053	TRUE	2.65134e-06	TRUE	1.82083e-10	4
ENSG00000073605	GSDMB	gasdermin B [Source:HGNC Symbol;Acc:HGNC:23690]	2044.4	1502.19	0.444611	57.2511	45.244	0.339575	15.9779	12.8297	1.24538	0.31659	TRUE	0.00151706	TRUE	2.70531e-05	TRUE	3.01547e-07	TRUE	3.46231e-06	4
ENSG00000215301	DDX3X	DEAD-box helicase 3 X-linked [Source:HGNC Symbol;Acc:HGNC:2745]	17559.5	12917.9	0.442875	320.756	252.667	0.344239	86.1329	68.2884	1.26131	0.334925	TRUE	1.53482e-28	TRUE	1.41219e-20	TRUE	5.34144e-19	TRUE	4.25899e-21	4
ENSG00000135090	TAOK3	TAO kinase 3 [Source:HGNC Symbol;Acc:HGNC:18133]	1134.26	834.674	0.442466	18.441	14.7209	0.325047	5.64238	4.66858	1.20858	0.273319	TRUE	7.5685e-06	TRUE	5.39235e-05	TRUE	1.03246e-06	TRUE	7.75204e-11	4
ENSG00000117758	STX12	syntaxin 12 [Source:HGNC Symbol;Acc:HGNC:11430]	929.7	684.251	0.44224	40.2735	31.9065	0.335979	11.4546	9.26352	1.23653	0.306297	TRUE	5.07801e-05	TRUE	0.000208766	TRUE	3.02232e-06	TRUE	2.95908e-10	4
ENSG00000073803	MAP3K13	mitogen-activated protein kinase kinase kinase 13 [Source:HGNC Symbol;Acc:HGNC:6852]	1754.24	1291.17	0.442171	23.5879	18.7783	0.32898	7.01315	5.75339	1.21896	0.28565	TRUE	5.26113e-08	TRUE	4.81471e-07	TRUE	3.166e-08	TRUE	5.47495e-13	4
ENSG00000128578	STRIP2	striatin interacting protein 2 [Source:HGNC Symbol;Acc:HGNC:22209]	613.155	451.448	0.441693	17.9399	14.3366	0.323462	5.50991	4.56584	1.20677	0.271148	TRUE	0.00136685	TRUE	0.00310049	TRUE	4.21412e-05	TRUE	9.79266e-08	4
ENSG00000086065	CHMP5	charged multivesicular body protein 5 [Source:HGNC Symbol;Acc:HGNC:26942]	1590.02	1171.86	0.440241	109.115	86.2251	0.339669	29.7827	23.7867	1.25207	0.324318	TRUE	1.6951e-07	TRUE	1.3661e-06	TRUE	6.22822e-08	TRUE	1.43082e-12	4
ENSG00000102221	JADE3	jade family PHD finger 3 [Source:HGNC Symbol;Acc:HGNC:22982]	1054.4	777.426	0.439648	34.3432	27.293	0.331496	9.87705	8.02998	1.23002	0.298684	TRUE	2.0066e-05	TRUE	7.85316e-05	TRUE	1.39082e-06	TRUE	3.26199e-11	4
ENSG00000136153	LMO7	LIM domain 7 [Source:HGNC Symbol;Acc:HGNC:6646]	2657.53	1959.61	0.439517	31.0683	24.7143	0.330093	9.00483	7.34052	1.22673	0.294817	TRUE	1.03704e-10	TRUE	2.01904e-09	TRUE	8.2091e-10	TRUE	2.14626e-15	4
ENSG00000163898	LIPH	lipase H [Source:HGNC Symbol;Acc:HGNC:18483]	6986.8	5152.66	0.439315	276.584	218.385	0.340845	74.3676	59.1221	1.25786	0.330977	TRUE	3.31182e-12	TRUE	8.65851e-15	TRUE	9.00545e-14	TRUE	1.21122e-16	4
ENSG00000172331	BPGM	bisphosphoglycerate mutase [Source:HGNC Symbol;Acc:HGNC:1093]	657.507	485.045	0.438889	43.035	34.1618	0.333125	12.1922	9.86649	1.23572	0.305347	TRUE	0.0011027	TRUE	0.00254998	TRUE	4.01191e-05	TRUE	1.06979e-07	4
ENSG00000001629	ANKIB1	ankyrin repeat and IBR domain containing 1 [Source:HGNC Symbol;Acc:HGNC:22215]	2754.97	2032.72	0.438624	63.8033	50.573	0.335265	17.7205	14.2544	1.24316	0.314011	TRUE	4.38956e-11	TRUE	2.03786e-09	TRUE	7.19581e-10	TRUE	8.46949e-15	4
ENSG00000159259	CHAF1B	chromatin assembly factor 1 subunit B [Source:HGNC Symbol;Acc:HGNC:1911]	1156.81	853.669	0.438397	37.7305	29.9861	0.331438	10.7776	8.75006	1.23171	0.300668	TRUE	6.48466e-06	TRUE	5.42626e-05	TRUE	9.3742e-07	TRUE	7.17089e-11	4
ENSG00000177917	ARL6IP6	ADP ribosylation factor like GTPase 6 interacting protein 6 [Source:HGNC Symbol;Acc:HGNC:24048]	1190.84	879.032	0.437993	58.7742	46.6042	0.334722	16.3807	13.1932	1.2416	0.312205	TRUE	7.39194e-06	TRUE	3.1677e-05	TRUE	7.04913e-07	TRUE	1.58626e-11	4
ENSG00000185947	ZNF267	zinc finger protein 267 [Source:HGNC Symbol;Acc:HGNC:13060]	1152.18	850.716	0.437616	30.5559	24.3422	0.327987	8.86885	7.24105	1.2248	0.292548	TRUE	8.11239e-06	TRUE	4.50251e-05	TRUE	8.6114e-07	TRUE	2.05614e-11	4
ENSG00000154719	MRPL39	mitochondrial ribosomal protein L39 [Source:HGNC Symbol;Acc:HGNC:14027]	617.816	456.522	0.436492	84.692	67.0964	0.335989	23.2761	18.6723	1.24655	0.317946	TRUE	0.00149716	TRUE	0.00409296	TRUE	6.33437e-05	TRUE	5.121e-07	4
ENSG00000169992	NLGN2	neuroligin 2 [Source:HGNC Symbol;Acc:HGNC:14290]	856.581	633.156	0.436029	26.0518	20.8117	0.323989	7.67145	6.29706	1.21826	0.284822	TRUE	0.000847086	TRUE	0.00120661	TRUE	2.50902e-05	TRUE	7.53477e-07	4
ENSG00000101846	STS	steroid sulfatase [Source:HGNC Symbol;Acc:HGNC:11425]	881.762	651.961	0.435604	22.9641	18.3636	0.322532	6.84726	5.6425	1.21352	0.279192	TRUE	0.0001404	TRUE	0.000400225	TRUE	6.28375e-06	TRUE	1.12011e-09	4
ENSG00000077150	NFKB2	nuclear factor kappa B subunit 2 [Source:HGNC Symbol;Acc:HGNC:7795]	1255.01	929.312	0.433464	46.489	37.0111	0.328931	13.1087	10.6283	1.23338	0.302613	TRUE	5.52976e-06	TRUE	3.07208e-05	TRUE	7.18869e-07	TRUE	9.60168e-11	4
ENSG00000109320	NFKB1	nuclear factor kappa B subunit 1 [Source:HGNC Symbol;Acc:HGNC:7794]	1183.61	877.949	0.430987	31.7393	25.3856	0.322262	9.18296	7.52002	1.22113	0.288222	TRUE	2.23547e-05	TRUE	7.0647e-05	TRUE	1.17594e-06	TRUE	3.81582e-10	4
ENSG00000111252	SH2B3	SH2B adaptor protein 3 [Source:HGNC Symbol;Acc:HGNC:29605]	1076.52	799.09	0.429946	31.7685	25.4333	0.320874	9.19278	7.53276	1.22037	0.287322	TRUE	2.91693e-05	TRUE	0.00016458	TRUE	3.22129e-06	TRUE	1.64742e-09	4
ENSG00000100888	CHD8	chromodomain helicase DNA binding protein 8 [Source:HGNC Symbol;Acc:HGNC:20153]	4096.8	3043.32	0.428849	69.0643	55.1061	0.325728	19.1241	15.4664	1.23649	0.306256	TRUE	6.45741e-12	TRUE	1.20999e-09	TRUE	2.63838e-10	TRUE	1.80849e-11	4
ENSG00000197971	MBP	myelin basic protein [Source:HGNC Symbol;Acc:HGNC:6925]	8624.57	6415.99	0.426782	76.3347	60.9471	0.324782	21.0555	17.0281	1.23652	0.306281	TRUE	4.12453e-20	TRUE	8.79074e-17	TRUE	4.16923e-15	TRUE	9.02293e-19	4
ENSG00000112531	QKI	QKI, KH domain containing RNA binding [Source:HGNC Symbol;Acc:HGNC:21100]	1576.22	1173.55	0.425587	15.7501	12.7432	0.305635	4.92661	4.13978	1.19007	0.251042	TRUE	7.27038e-07	TRUE	4.5641e-06	TRUE	1.68729e-07	TRUE	1.95272e-11	4
ENSG00000136052	SLC41A2	solute carrier family 41 member 2 [Source:HGNC Symbol;Acc:HGNC:31045]	956.952	712.774	0.425003	31.1649	25.037	0.31586	9.03234	7.4268	1.21618	0.28236	TRUE	0.000105102	TRUE	0.000516214	TRUE	9.77625e-06	TRUE	2.48781e-08	4
ENSG00000145623	OSMR	oncostatin M receptor [Source:HGNC Symbol;Acc:HGNC:8507]	6971.36	5192.58	0.424988	158.968	126.887	0.32519	43.0584	34.6585	1.24236	0.313086	TRUE	5.24555e-18	TRUE	3.03283e-14	TRUE	1.70812e-13	TRUE	4.90667e-16	4
ENSG00000137575	SDCBP	syndecan binding protein [Source:HGNC Symbol;Acc:HGNC:10662]	3219.96	2400.61	0.42364	110.554	88.3706	0.323116	30.1657	24.3604	1.23831	0.308373	TRUE	1.623e-11	TRUE	7.54677e-10	TRUE	3.31313e-10	TRUE	8.11085e-15	4
ENSG00000116285	ERRFI1	ERBB receptor feedback inhibitor 1 [Source:HGNC Symbol;Acc:HGNC:18185]	2113.19	1577.34	0.421924	82.998	66.5127	0.319446	22.8366	18.5162	1.23333	0.302556	TRUE	6.79361e-07	TRUE	6.50346e-06	TRUE	2.22103e-07	TRUE	6.06308e-08	4
ENSG00000135549	PKIB	cAMP-dependent protein kinase inhibitor beta [Source:HGNC Symbol;Acc:HGNC:9018]	1690.84	1262.4	0.421569	81.0783	64.9345	0.320331	22.3173	18.0942	1.23339	0.302633	TRUE	3.6615e-07	TRUE	2.38872e-06	TRUE	1.04444e-07	TRUE	8.34777e-12	4
ENSG00000145103	ILDR1	immunoglobulin like domain containing receptor 1 [Source:HGNC Symbol;Acc:HGNC:28741]	728.905	544.288	0.421361	41.0826	32.9976	0.316167	11.671	9.55516	1.22144	0.28858	TRUE	0.001169	TRUE	0.00269926	TRUE	4.82193e-05	TRUE	2.06385e-07	4
ENSG00000116001	TIA1	TIA1 cytotoxic granule associated RNA binding protein [Source:HGNC Symbol;Acc:HGNC:11802]	1086.68	811.764	0.420789	27.7336	22.3425	0.311847	8.1155	6.70632	1.21013	0.275159	TRUE	0.000172667	TRUE	0.000373899	TRUE	7.58087e-06	TRUE	4.4903e-08	4
ENSG00000144791	LIMD1	LIM domains containing 1 [Source:HGNC Symbol;Acc:HGNC:6612]	1265.88	946.252	0.419845	17.2183	13.9749	0.301111	5.31921	4.4691	1.19022	0.251227	TRUE	0.000154861	TRUE	0.000264125	TRUE	6.78045e-06	TRUE	6.84048e-07	4
ENSG00000144566	RAB5A	RAB5A, member RAS oncogene family [Source:HGNC Symbol;Acc:HGNC:9783]	2121.91	1587.8	0.418339	92.1461	73.9361	0.317644	25.2619	20.501	1.23222	0.301263	TRUE	1.65539e-08	TRUE	5.42156e-07	TRUE	2.98121e-08	TRUE	2.05614e-11	4
ENSG00000135655	USP15	ubiquitin specific peptidase 15 [Source:HGNC Symbol;Acc:HGNC:12613]	1892.22	1416.66	0.417588	16.8353	13.6827	0.299138	5.21604	4.39099	1.1879	0.248409	TRUE	1.03653e-07	TRUE	1.08186e-06	TRUE	5.82238e-08	TRUE	8.8595e-12	4
ENSG00000198060	MARCHF5	membrane associated ring-CH-type finger 5 [Source:HGNC Symbol;Acc:HGNC:26025]	1152.29	863.488	0.416253	41.4088	33.3876	0.310626	11.7589	9.65947	1.21734	0.283734	TRUE	3.57039e-05	TRUE	0.000149888	TRUE	3.14039e-06	TRUE	8.66099e-10	4
ENSG00000050165	DKK3	dickkopf WNT signaling pathway inhibitor 3 [Source:HGNC Symbol;Acc:HGNC:2893]	773.248	580.404	0.413875	25.8176	20.9197	0.303496	7.60766	6.32591	1.20262	0.266179	TRUE	0.00100531	TRUE	0.00241186	TRUE	4.58599e-05	TRUE	2.24293e-07	4
ENSG00000132294	EFR3A	EFR3 homolog A [Source:HGNC Symbol;Acc:HGNC:28970]	5787.76	4344.57	0.413792	152.841	122.926	0.314245	41.4245	33.5993	1.2329	0.302051	TRUE	2.03861e-15	TRUE	4.208e-13	TRUE	1.43515e-12	TRUE	3.09397e-16	4
ENSG00000145819	ARHGAP26	Rho GTPase activating protein 26 [Source:HGNC Symbol;Acc:HGNC:17073]	3353.69	2519.13	0.412824	41.8567	33.8206	0.307557	11.8758	9.77528	1.21488	0.280819	TRUE	3.45399e-11	TRUE	1.8828e-09	TRUE	5.37702e-10	TRUE	9.74792e-14	4
ENSG00000125149	C16orf70	chromosome 16 open reading frame 70 [Source:HGNC Symbol;Acc:HGNC:29564]	728.007	547.321	0.411565	20.8302	16.9309	0.299021	6.27785	5.25944	1.19364	0.255362	TRUE	0.00143501	TRUE	0.00404779	TRUE	8.59387e-05	TRUE	1.54833e-06	4
ENSG00000074219	TEAD2	TEA domain transcription factor 2 [Source:HGNC Symbol;Acc:HGNC:11715]	710.588	534.232	0.411545	39.7034	32.1261	0.305517	11.306	9.3222	1.2128	0.278341	TRUE	0.00165341	TRUE	0.00415347	TRUE	8.73955e-05	TRUE	1.11377e-06	4
ENSG00000127948	POR	cytochrome p450 oxidoreductase [Source:HGNC Symbol;Acc:HGNC:9208]	2218.7	1668.98	0.410748	59.9974	48.4737	0.3077	16.7072	13.6931	1.22012	0.287023	TRUE	2.39291e-08	TRUE	2.46359e-07	TRUE	2.04703e-08	TRUE	1.94143e-12	4
ENSG00000164054	SHISA5	shisa family member 5 [Source:HGNC Symbol;Acc:HGNC:30376]	6571.53	4948.74	0.409169	230.114	185.542	0.310604	61.9919	50.3411	1.23144	0.300341	TRUE	2.88627e-16	TRUE	1.22289e-13	TRUE	4.25675e-13	TRUE	2.95121e-16	4
ENSG00000128342	LIF	LIF interleukin 6 family cytokine [Source:HGNC Symbol;Acc:HGNC:6596]	4758.86	3584.62	0.408793	195.847	158.075	0.309115	52.8837	42.9975	1.22993	0.298572	TRUE	4.28425e-12	TRUE	2.32442e-09	TRUE	2.37176e-10	TRUE	1.84794e-10	4
ENSG00000138760	SCARB2	scavenger receptor class B member 2 [Source:HGNC Symbol;Acc:HGNC:1665]	6974.78	5256.49	0.408048	59.6265	48.2692	0.30485	16.6086	13.6384	1.21778	0.284256	TRUE	1.1916e-16	TRUE	1.17011e-13	TRUE	3.18199e-13	TRUE	1.08303e-15	4
ENSG00000143337	TOR1AIP1	torsin 1A interacting protein 1 [Source:HGNC Symbol;Acc:HGNC:29456]	2982.78	2251.06	0.406053	51.4336	41.7067	0.302434	14.426	11.8838	1.21393	0.279684	TRUE	6.45476e-10	TRUE	1.02937e-08	TRUE	2.03473e-09	TRUE	1.79986e-13	4
ENSG00000103642	LACTB	lactamase beta [Source:HGNC Symbol;Acc:HGNC:16468]	750.055	566.189	0.405712	31.6727	25.7524	0.298534	9.16496	7.61806	1.20306	0.266706	TRUE	0.00136873	TRUE	0.00278028	TRUE	5.00351e-05	TRUE	1.27098e-07	4
ENSG00000164023	SGMS2	sphingomyelin synthase 2 [Source:HGNC Symbol;Acc:HGNC:28395]	4484.56	3386.92	0.404994	96.4947	78.1427	0.30434	26.4226	21.6257	1.22182	0.289029	TRUE	9.0886e-13	TRUE	4.32806e-11	TRUE	3.7177e-11	TRUE	5.27416e-15	4
ENSG00000113360	DROSHA	drosha ribonuclease III [Source:HGNC Symbol;Acc:HGNC:17904]	2226.65	1681.82	0.404851	47.5209	38.5845	0.300541	13.3847	11.049	1.2114	0.276672	TRUE	3.28492e-08	TRUE	3.47755e-07	TRUE	2.48152e-08	TRUE	3.41928e-12	4
ENSG00000165288	BRWD3	bromodomain and WD repeat domain containing 3 [Source:HGNC Symbol;Acc:HGNC:17342]	1343.32	1016.01	0.402895	18.1935	14.9108	0.287065	5.57757	4.71936	1.18185	0.241043	TRUE	1.24164e-05	TRUE	6.52042e-05	TRUE	1.42542e-06	TRUE	1.85785e-09	4
ENSG00000138767	CNOT6L	CCR4-NOT transcription complex subunit 6 like [Source:HGNC Symbol;Acc:HGNC:18042]	657.888	498.23	0.401031	12.404	10.2328	0.27761	4.03598	3.46856	1.16359	0.218579	TRUE	0.0039802	TRUE	0.00683146	TRUE	0.000146465	TRUE	1.26246e-06	4
ENSG00000066135	KDM4A	lysine demethylase 4A [Source:HGNC Symbol;Acc:HGNC:22978]	1033.14	783.061	0.399845	33.4478	27.3058	0.292705	9.63885	8.0334	1.19985	0.262849	TRUE	0.000154921	TRUE	0.000482499	TRUE	8.83524e-06	TRUE	4.48801e-09	4
ENSG00000134758	RNF138	ring finger protein 138 [Source:HGNC Symbol;Acc:HGNC:17765]	1022.01	774.663	0.399768	44.7553	36.4652	0.295539	12.6479	10.4824	1.20659	0.270938	TRUE	0.000171239	TRUE	0.000494549	TRUE	8.92417e-06	TRUE	3.43867e-09	4
ENSG00000144824	PHLDB2	pleckstrin homology like domain family B member 2 [Source:HGNC Symbol;Acc:HGNC:29573]	1263.86	959.134	0.398037	17.6774	14.5394	0.281939	5.44069	4.62002	1.17763	0.23589	TRUE	4.13565e-05	TRUE	0.000229009	TRUE	5.52027e-06	TRUE	3.70988e-08	4
ENSG00000120533	ENY2	ENY2 transcription and export complex 2 subunit [Source:HGNC Symbol;Acc:HGNC:24449]	679.154	516.103	0.396081	17.2591	14.2092	0.280531	5.32839	4.53175	1.17579	0.23363	TRUE	0.00364089	TRUE	0.00613955	TRUE	0.000128454	TRUE	7.98258e-07	4
ENSG00000179750	APOBEC3B	apolipoprotein B mRNA editing enzyme catalytic subunit 3B [Source:HGNC Symbol;Acc:HGNC:17352]	784.861	596.589	0.3957	68.2572	55.6415	0.294821	18.9019	15.6095	1.21092	0.276103	TRUE	0.00151967	TRUE	0.00356481	TRUE	7.62463e-05	TRUE	6.72816e-07	4
ENSG00000101608	MYL12A	myosin light chain 12A [Source:HGNC Symbol;Acc:HGNC:16701]	6503.05	4945.16	0.3951	326.885	266.054	0.297062	87.7512	71.8679	1.22101	0.288071	TRUE	3.54275e-15	TRUE	1.91092e-12	TRUE	1.49659e-12	TRUE	1.32728e-14	4
ENSG00000130787	HIP1R	huntingtin interacting protein 1 related [Source:HGNC Symbol;Acc:HGNC:18415]	4625.06	3520.01	0.393894	106.889	87.198	0.293749	29.1885	24.0468	1.21382	0.279552	TRUE	1.77457e-12	TRUE	1.26809e-10	TRUE	5.56769e-11	TRUE	5.05041e-14	4
ENSG00000124222	STX16	syntaxin 16 [Source:HGNC Symbol;Acc:HGNC:11431]	1606.6	1225	0.391236	52.1966	42.7619	0.287629	14.6307	12.166	1.2026	0.266153	TRUE	4.14182e-06	TRUE	3.01503e-05	TRUE	7.89706e-07	TRUE	1.8816e-09	4
ENSG00000078269	SYNJ2	synaptojanin 2 [Source:HGNC Symbol;Acc:HGNC:11504]	1649.42	1257.91	0.390931	22.4496	18.4995	0.279204	6.71124	5.67884	1.1818	0.240984	TRUE	5.30761e-06	TRUE	4.54478e-05	TRUE	1.33011e-06	TRUE	1.34831e-08	4
ENSG00000162627	SNX7	sorting nexin 7 [Source:HGNC Symbol;Acc:HGNC:14971]	863.708	658.769	0.390772	68.9277	56.3539	0.290569	19.0766	15.8	1.20738	0.271885	TRUE	0.0053005	TRUE	0.00519921	TRUE	0.000155019	TRUE	3.36646e-05	4
ENSG00000102531	FNDC3A	fibronectin type III domain containing 3A [Source:HGNC Symbol;Acc:HGNC:20296]	3113.39	2376.08	0.3899	66.7493	54.6793	0.287757	18.5036	15.3524	1.20526	0.269347	TRUE	4.63045e-07	TRUE	7.77694e-08	TRUE	5.12441e-09	TRUE	3.79918e-11	4
ENSG00000086589	RBM22	RNA binding motif protein 22 [Source:HGNC Symbol;Acc:HGNC:25503]	1860.42	1419.86	0.38988	84.6362	69.2768	0.288902	23.2666	19.2552	1.20833	0.273011	TRUE	1.16142e-06	TRUE	6.1714e-06	TRUE	2.41492e-07	TRUE	1.37112e-10	4
ENSG00000166016	ABTB2	ankyrin repeat and BTB domain containing 2 [Source:HGNC Symbol;Acc:HGNC:23842]	1343.59	1026.68	0.388108	44.9078	36.873	0.284401	12.6885	10.5913	1.198	0.260634	TRUE	4.37808e-05	TRUE	0.000170739	TRUE	4.03417e-06	TRUE	1.88113e-08	4
ENSG00000176597	B3GNT5	UDP-GlcNAc:betaGal beta-1,3-N-acetylglucosaminyltransferase 5 [Source:HGNC Symbol;Acc:HGNC:15684]	1874.73	1432.96	0.387681	38.4395	31.6009	0.282622	10.9663	9.18179	1.19435	0.256224	TRUE	1.34497e-06	TRUE	7.97538e-06	TRUE	2.95414e-07	TRUE	3.08114e-10	4
ENSG00000132478	UNK	unk zinc finger [Source:HGNC Symbol;Acc:HGNC:29369]	703.75	538.021	0.387401	21.4987	17.7578	0.275802	6.45715	5.48055	1.17819	0.236577	TRUE	0.00340961	TRUE	0.00619276	TRUE	0.000126945	TRUE	8.54331e-07	4
ENSG00000153317	ASAP1	ArfGAP with SH3 domain, ankyrin repeat and PH domain 1 [Source:HGNC Symbol;Acc:HGNC:2720]	3870.85	2959.52	0.387288	76.9757	63.1509	0.2856	21.2297	17.6173	1.20505	0.269091	TRUE	2.27612e-10	TRUE	3.52906e-08	TRUE	2.69781e-09	TRUE	3.32822e-10	4
ENSG00000159579	RSPRY1	ring finger and SPRY domain containing 1 [Source:HGNC Symbol;Acc:HGNC:29420]	1367.1	1045.43	0.38702	37.6376	30.9592	0.281807	10.7533	9.0102	1.19346	0.255145	TRUE	3.48811e-05	TRUE	0.000113198	TRUE	2.75649e-06	TRUE	5.41455e-09	4
ENSG00000033178	UBA6	ubiquitin like modifier activating enzyme 6 [Source:HGNC Symbol;Acc:HGNC:25581]	2001.76	1530.93	0.386856	29.4498	24.2815	0.278401	8.57523	7.2248	1.18692	0.247218	TRUE	5.93173e-07	TRUE	9.6067e-06	TRUE	3.33149e-07	TRUE	3.38627e-09	4
ENSG00000178719	GRINA	glutamate ionotropic receptor NMDA type subunit associated protein 1 [Source:HGNC Symbol;Acc:HGNC:4589]	9785.74	7491.16	0.385491	630.778	516.595	0.288098	168.645	138.855	1.21454	0.280414	TRUE	2.43997e-17	TRUE	1.25955e-13	TRUE	3.79668e-14	TRUE	3.48385e-14	4
ENSG00000182704	TSKU	tsukushi, small leucine rich proteoglycan [Source:HGNC Symbol;Acc:HGNC:28850]	1322.3	1012.35	0.385338	53.0189	43.587	0.282612	14.8477	12.3865	1.1987	0.261474	TRUE	4.67342e-05	TRUE	0.000146127	TRUE	3.40951e-06	TRUE	6.18497e-09	4
ENSG00000164307	ERAP1	endoplasmic reticulum aminopeptidase 1 [Source:HGNC Symbol;Acc:HGNC:18173]	1406.62	1077.55	0.384477	29.7674	24.5673	0.276991	8.6588	7.30118	1.18594	0.246036	TRUE	6.26703e-05	TRUE	0.000158075	TRUE	3.91032e-06	TRUE	2.57805e-08	4
ENSG00000124214	STAU1	staufen double-stranded RNA binding protein 1 [Source:HGNC Symbol;Acc:HGNC:11370]	7032.93	5394.04	0.382759	280.288	230.118	0.284535	75.3554	62.2593	1.21035	0.275422	TRUE	1.01273e-06	TRUE	1.07373e-10	TRUE	8.84146e-12	TRUE	1.91902e-11	4
ENSG00000197818	SLC9A8	solute carrier family 9 member A8 [Source:HGNC Symbol;Acc:HGNC:20728]	1404.36	1078.85	0.380414	33.854	27.9905	0.27439	9.74652	8.21645	1.18622	0.246371	TRUE	4.40576e-05	TRUE	0.000150392	TRUE	3.77174e-06	TRUE	1.5357e-08	4
ENSG00000143390	RFX5	regulatory factor X5 [Source:HGNC Symbol;Acc:HGNC:9986]	964.622	741.163	0.380174	35.1757	29.0794	0.27458	10.0975	8.50764	1.18687	0.247163	TRUE	0.000568332	TRUE	0.00163969	TRUE	3.15732e-05	TRUE	1.01792e-07	4
ENSG00000173039	RELA	RELA proto-oncogene, NF-kB subunit [Source:HGNC Symbol;Acc:HGNC:9955]	2776.44	2134.03	0.379656	83.6245	68.9057	0.279303	22.9934	19.156	1.20032	0.263423	TRUE	2.57231e-08	TRUE	5.13642e-07	TRUE	3.00655e-08	TRUE	1.90336e-10	4
ENSG00000076685	NT5C2	5'-nucleotidase, cytosolic II [Source:HGNC Symbol;Acc:HGNC:8022]	759.307	583.788	0.37924	24.9221	20.6643	0.270285	7.36784	6.25768	1.17741	0.235614	TRUE	0.00282101	TRUE	0.00582296	TRUE	0.000125151	TRUE	1.33918e-06	4
ENSG00000128513	POT1	protection of telomeres 1 [Source:HGNC Symbol;Acc:HGNC:17284]	890.214	684.592	0.378907	25.5309	21.1634	0.270668	7.52938	6.3911	1.1781	0.236467	TRUE	0.00133318	TRUE	0.00325889	TRUE	7.89973e-05	TRUE	8.99469e-07	4
ENSG00000129422	MTUS1	microtubule associated scaffold protein 1 [Source:HGNC Symbol;Acc:HGNC:29789]	2301.94	1770.59	0.378619	32.1564	26.627	0.272219	9.29429	7.85187	1.1837	0.243309	TRUE	3.78332e-05	TRUE	4.79311e-06	TRUE	1.83098e-07	TRUE	1.79663e-09	4
ENSG00000205730	ITPRIPL2	ITPRIP like 2 [Source:HGNC Symbol;Acc:HGNC:27257]	2472.51	1903.32	0.377458	55.0459	45.47	0.275718	15.3848	12.8899	1.19355	0.255264	TRUE	0.000820055	TRUE	1.73502e-05	TRUE	4.72609e-07	TRUE	2.60623e-07	4
ENSG00000141582	CBX4	chromobox 4 [Source:HGNC Symbol;Acc:HGNC:1554]	1270.13	977.808	0.377355	72.6517	59.9992	0.276055	20.0763	16.7746	1.19682	0.259208	TRUE	0.000101715	TRUE	0.000282047	TRUE	6.64894e-06	TRUE	1.66679e-08	4
ENSG00000146425	DYNLT1	dynein light chain Tctex-type 1 [Source:HGNC Symbol;Acc:HGNC:11697]	911.56	702.461	0.375919	51.2271	42.3831	0.273418	14.3694	12.0647	1.19103	0.252214	TRUE	0.000990251	TRUE	0.00286349	TRUE	6.04187e-05	TRUE	6.03485e-07	4
ENSG00000102572	STK24	serine/threonine kinase 24 [Source:HGNC Symbol;Acc:HGNC:11403]	1336.99	1030.66	0.375422	18.992	15.8292	0.262804	5.78947	4.96488	1.16609	0.221673	TRUE	8.72742e-05	TRUE	0.000290914	TRUE	7.12816e-06	TRUE	5.56841e-08	4
ENSG00000170006	TMEM154	transmembrane protein 154 [Source:HGNC Symbol;Acc:HGNC:26489]	1518.23	1171.11	0.374514	22.288	18.566	0.263598	6.66798	5.69664	1.17051	0.227138	TRUE	2.80512e-05	TRUE	0.000116195	TRUE	3.14316e-06	TRUE	2.04889e-08	4
ENSG00000171843	MLLT3	MLLT3 super elongation complex subunit [Source:HGNC Symbol;Acc:HGNC:7136]	883.288	681.539	0.374089	18.6526	15.5635	0.261215	5.69912	4.89385	1.16455	0.219771	TRUE	0.00148437	TRUE	0.00290942	TRUE	6.40198e-05	TRUE	2.25782e-07	4
ENSG00000101773	RBBP8	RB binding protein 8, endonuclease [Source:HGNC Symbol;Acc:HGNC:9891]	2679.25	2069.3	0.372689	86.5734	71.6638	0.27268	23.7783	19.8934	1.19529	0.257356	TRUE	1.59315e-07	TRUE	2.30422e-06	TRUE	9.29655e-08	TRUE	2.80208e-09	4
ENSG00000206503	HLA-A	major histocompatibility complex, class I, A [Source:HGNC Symbol;Acc:HGNC:4931]	5437.21	4200.22	0.372404	327.3	270.537	0.274787	87.8559	73.0663	1.20241	0.265933	TRUE	4.41541e-12	TRUE	1.57315e-09	TRUE	1.29306e-10	TRUE	3.18759e-11	4
ENSG00000140750	ARHGAP17	Rho GTPase activating protein 17 [Source:HGNC Symbol;Acc:HGNC:18239]	1441.39	1113.7	0.372101	24.7115	20.5936	0.262985	7.31229	6.23877	1.17207	0.229062	TRUE	4.30474e-05	TRUE	0.000135372	TRUE	3.33707e-06	TRUE	1.01731e-08	4
ENSG00000153113	CAST	calpastatin [Source:HGNC Symbol;Acc:HGNC:1515]	9596.28	7415.31	0.371969	126.346	104.613	0.272318	34.3702	28.7032	1.19743	0.259945	TRUE	3.52239e-16	TRUE	1.89447e-13	TRUE	5.43892e-14	TRUE	2.18275e-14	4
ENSG00000030110	BAK1	BCL2 antagonist/killer 1 [Source:HGNC Symbol;Acc:HGNC:949]	736.994	569.703	0.371441	55.1136	45.7303	0.269259	15.4053	12.9596	1.18872	0.249405	TRUE	0.00409256	TRUE	0.0081597	TRUE	0.000186415	TRUE	2.89178e-06	4
ENSG00000180957	PITPNB	phosphatidylinositol transfer protein beta [Source:HGNC Symbol;Acc:HGNC:9002]	5447.42	4213.3	0.370624	173.674	143.85	0.271812	46.9701	39.1938	1.19841	0.261117	TRUE	9.07644e-10	TRUE	8.74967e-10	TRUE	1.00343e-10	TRUE	8.41414e-12	4
ENSG00000116977	LGALS8	galectin 8 [Source:HGNC Symbol;Acc:HGNC:6569]	756.422	585.074	0.370573	13.6464	11.4638	0.251425	4.36735	3.79773	1.14999	0.20162	TRUE	0.00425094	TRUE	0.00828412	TRUE	0.000229671	TRUE	5.79418e-06	4
ENSG00000138685	FGF2	fibroblast growth factor 2 [Source:HGNC Symbol;Acc:HGNC:3676]	3605.45	2791.71	0.369031	87.4993	72.6544	0.268221	24.03	20.1583	1.19206	0.25346	TRUE	2.27216e-09	TRUE	5.26292e-08	TRUE	4.43634e-09	TRUE	4.20697e-11	4
ENSG00000177606	JUN	Jun proto-oncogene, AP-1 transcription factor subunit [Source:HGNC Symbol;Acc:HGNC:6204]	3119.94	2416.17	0.368798	144.278	119.696	0.269471	39.1431	32.7361	1.19572	0.257876	TRUE	1.4703e-08	TRUE	2.86887e-07	TRUE	1.46671e-08	TRUE	1.70525e-10	4
ENSG00000115875	SRSF7	serine and arginine rich splicing factor 7 [Source:HGNC Symbol;Acc:HGNC:10789]	3919.48	3036.11	0.368437	158.58	131.519	0.26994	42.9447	35.8969	1.19633	0.258621	TRUE	8.9304e-10	TRUE	7.06291e-08	TRUE	4.04837e-09	TRUE	3.56991e-10	4
ENSG00000137770	CTDSPL2	CTD small phosphatase like 2 [Source:HGNC Symbol;Acc:HGNC:26936]	1115.51	865.041	0.366861	19.7513	16.5527	0.254883	5.99206	5.15834	1.16163	0.216146	TRUE	0.000394562	TRUE	0.000989918	TRUE	2.145e-05	TRUE	3.62669e-08	4
ENSG00000176105	YES1	YES proto-oncogene 1, Src family tyrosine kinase [Source:HGNC Symbol;Acc:HGNC:12841]	3179.49	2466.38	0.3664	102.328	85.0892	0.266156	27.9781	23.483	1.19142	0.252685	TRUE	1.72506e-08	TRUE	2.61278e-07	TRUE	1.70846e-08	TRUE	1.50516e-10	4
ENSG00000135378	PRRG4	proline rich and Gla domain 4 [Source:HGNC Symbol;Acc:HGNC:30799]	2149.41	1668.34	0.365525	64.1864	53.4414	0.264311	17.8203	15.0212	1.18634	0.246517	TRUE	2.33421e-05	TRUE	1.82086e-05	TRUE	5.90307e-07	TRUE	1.00865e-08	4
ENSG00000164323	CFAP97	cilia and flagella associated protein 97 [Source:HGNC Symbol;Acc:HGNC:29276]	2262.78	1756.72	0.365217	54.3956	45.3596	0.262081	15.2172	12.8605	1.18325	0.242758	TRUE	9.74816e-07	TRUE	1.8287e-05	TRUE	4.87056e-07	TRUE	4.17e-08	4
ENSG00000102699	PARP4	poly(ADP-ribose) polymerase family member 4 [Source:HGNC Symbol;Acc:HGNC:271]	4316.45	3353.19	0.36431	116.402	96.908	0.264425	31.7248	26.643	1.19074	0.251857	TRUE	3.59892e-10	TRUE	1.21664e-08	TRUE	1.15454e-09	TRUE	2.84813e-11	4
ENSG00000129566	TEP1	telomerase associated protein 1 [Source:HGNC Symbol;Acc:HGNC:11726]	988.803	768.589	0.36347	15.1705	12.7897	0.246292	4.7737	4.15223	1.14967	0.201223	TRUE	0.00384397	TRUE	0.00604427	TRUE	0.000179468	TRUE	6.50672e-05	4
ENSG00000163814	CDCP1	CUB domain containing protein 1 [Source:HGNC Symbol;Acc:HGNC:24357]	9884.39	7687.28	0.362679	247.93	206.499	0.263797	66.7462	55.9446	1.19308	0.254686	TRUE	8.35303e-16	TRUE	4.9191e-11	TRUE	7.73277e-13	TRUE	9.38372e-11	4
ENSG00000146648	EGFR	epidermal growth factor receptor [Source:HGNC Symbol;Acc:HGNC:3236]	11768.3	9156.02	0.362113	153.715	128.184	0.26204	41.6702	35.0053	1.1904	0.251441	TRUE	7.01515e-14	TRUE	0.00830185	TRUE	7.3044e-10	TRUE	2.09061e-06	4
ENSG00000133818	RRAS2	RAS related 2 [Source:HGNC Symbol;Acc:HGNC:17271]	1336.25	1041.79	0.359118	63.904	53.4222	0.258466	17.7436	15.0161	1.18164	0.24079	TRUE	0.00285745	TRUE	0.00107505	TRUE	2.87302e-05	TRUE	2.52359e-06	4
ENSG00000100320	RBFOX2	RNA binding fox-1 homolog 2 [Source:HGNC Symbol;Acc:HGNC:9906]	3344.71	2608.31	0.358769	55.2927	46.2908	0.256362	15.4545	13.1094	1.17889	0.237425	TRUE	2.02616e-08	TRUE	2.06657e-07	TRUE	1.38309e-08	TRUE	9.80616e-11	4
ENSG00000103089	FA2H	fatty acid 2-hydroxylase [Source:HGNC Symbol;Acc:HGNC:21197]	6198.07	4833.57	0.358731	308.431	257.353	0.261199	82.8321	69.5412	1.19112	0.252322	TRUE	5.93467e-12	TRUE	5.94745e-09	TRUE	1.78111e-10	TRUE	8.00153e-10	4
ENSG00000013364	MVP	major vault protein [Source:HGNC Symbol;Acc:HGNC:7531]	6522.37	5089.55	0.357857	173.708	145.153	0.259084	46.9759	39.5424	1.18799	0.24852	TRUE	1.34889e-12	TRUE	2.61347e-10	TRUE	2.02792e-11	TRUE	6.66258e-12	4
ENSG00000231925	TAPBP	TAP binding protein [Source:HGNC Symbol;Acc:HGNC:11566]	6484.02	5059.97	0.357762	209.52	175.04	0.259404	56.5116	47.5331	1.18889	0.249613	TRUE	3.08522e-09	TRUE	6.6413e-10	TRUE	4.08637e-11	TRUE	2.74086e-11	4
ENSG00000134352	IL6ST	interleukin 6 signal transducer [Source:HGNC Symbol;Acc:HGNC:6021]	5071.45	3962.84	0.355864	89.7505	75.1636	0.255884	24.6254	20.8291	1.18226	0.241545	TRUE	1.48642e-10	TRUE	8.86986e-09	TRUE	5.45316e-10	TRUE	8.8377e-11	4
ENSG00000116044	NFE2L2	nuclear factor, erythroid 2 like 2 [Source:HGNC Symbol;Acc:HGNC:7782]	2555.64	1998.62	0.354681	70.4909	59.1196	0.2538	19.4986	16.5395	1.17891	0.237458	TRUE	5.9577e-07	TRUE	3.62944e-06	TRUE	1.51372e-07	TRUE	8.32363e-10	4
ENSG00000058272	PPP1R12A	protein phosphatase 1 regulatory subunit 12A [Source:HGNC Symbol;Acc:HGNC:7618]	2084.03	1632.87	0.351971	29.6629	25.0232	0.245397	8.63155	7.42306	1.1628	0.217605	TRUE	2.24896e-05	TRUE	6.09404e-05	TRUE	1.82706e-06	TRUE	1.02013e-07	4
ENSG00000185022	MAFF	MAF bZIP transcription factor F [Source:HGNC Symbol;Acc:HGNC:6780]	1137.01	891.028	0.351697	33.8917	28.5713	0.246367	9.7575	8.37174	1.16553	0.220983	TRUE	0.000867425	TRUE	0.00194366	TRUE	5.42703e-05	TRUE	5.85838e-07	4
ENSG00000163347	CLDN1	claudin 1 [Source:HGNC Symbol;Acc:HGNC:2032]	11583.5	9078.55	0.351533	515.12	432.065	0.253659	137.879	116.254	1.18601	0.24612	TRUE	2.16635e-15	TRUE	7.92121e-12	TRUE	1.0178e-13	TRUE	7.92604e-13	4
ENSG00000205302	SNX2	sorting nexin 2 [Source:HGNC Symbol;Acc:HGNC:11173]	2418.97	1897.03	0.350645	93.4524	78.5256	0.251069	25.61	21.728	1.17866	0.237151	TRUE	1.93084e-06	TRUE	1.4926e-05	TRUE	4.96009e-07	TRUE	1.49595e-08	4
ENSG00000118640	VAMP8	vesicle associated membrane protein 8 [Source:HGNC Symbol;Acc:HGNC:12647]	1127.56	884.39	0.350445	186.143	156.246	0.252591	50.2767	42.5083	1.18275	0.242143	TRUE	0.00103178	TRUE	0.00321743	TRUE	8.52101e-05	TRUE	5.94961e-06	4
ENSG00000150991	UBC	ubiquitin C [Source:HGNC Symbol;Acc:HGNC:12468]	36899.6	28966.8	0.349207	1540.54	1293.67	0.251973	410.832	346.622	1.18525	0.245185	TRUE	1.41507e-21	TRUE	9.58925e-16	TRUE	1.72123e-21	TRUE	3.86881e-15	4
ENSG00000134371	CDC73	cell division cycle 73 [Source:HGNC Symbol;Acc:HGNC:16783]	2041.95	1603.13	0.349059	63.0187	53.0639	0.248051	17.5099	14.9203	1.17356	0.230897	TRUE	0.00112605	TRUE	9.46431e-05	TRUE	2.60544e-06	TRUE	1.96396e-07	4
ENSG00000110108	TMEM109	transmembrane protein 109 [Source:HGNC Symbol;Acc:HGNC:28771]	2590.51	2034.28	0.348722	174.966	147.11	0.250179	47.3094	40.0656	1.1808	0.239763	TRUE	6.61407e-07	TRUE	6.73192e-06	TRUE	2.18886e-07	TRUE	4.75594e-09	4
ENSG00000124226	RNF114	ring finger protein 114 [Source:HGNC Symbol;Acc:HGNC:13094]	2582.18	2028.1	0.348465	97.6492	82.1791	0.248837	26.7271	22.7049	1.17715	0.235295	TRUE	7.84522e-07	TRUE	7.31394e-06	TRUE	2.46906e-07	TRUE	5.50659e-09	4
ENSG00000125651	GTF2F1	general transcription factor IIF subunit 1 [Source:HGNC Symbol;Acc:HGNC:4652]	2140.92	1684.38	0.346017	112.037	94.4389	0.246528	30.5603	25.9829	1.17617	0.234097	TRUE	6.88835e-06	TRUE	2.53097e-05	TRUE	8.416e-07	TRUE	5.37494e-09	4
ENSG00000171223	JUNB	JunB proto-oncogene, AP-1 transcription factor subunit [Source:HGNC Symbol;Acc:HGNC:6205]	2072.38	1631.02	0.345519	186.052	156.789	0.246877	50.2678	42.6534	1.17852	0.236974	TRUE	1.14668e-05	TRUE	4.40946e-05	TRUE	1.42239e-06	TRUE	1.84572e-08	4
ENSG00000136715	SAP130	Sin3A associated protein 130 [Source:HGNC Symbol;Acc:HGNC:29813]	1636.85	1290.38	0.343123	61.8113	52.2846	0.241485	17.1918	14.712	1.16856	0.224729	TRUE	0.000109003	TRUE	0.000481443	TRUE	1.42863e-05	TRUE	1.12427e-06	4
ENSG00000109332	UBE2D3	ubiquitin conjugating enzyme E2 D3 [Source:HGNC Symbol;Acc:HGNC:12476]	5640.61	4449.47	0.342217	92.101	77.8452	0.242608	25.2504	21.5461	1.17192	0.22888	TRUE	7.73632e-08	TRUE	3.80017e-08	TRUE	9.39031e-10	TRUE	2.45987e-09	4
ENSG00000157450	RNF111	ring finger protein 111 [Source:HGNC Symbol;Acc:HGNC:17384]	1522.88	1202.7	0.340528	35.462	30.1077	0.236141	10.1747	8.78254	1.15851	0.212276	TRUE	0.000202692	TRUE	0.0004929	TRUE	1.41058e-05	TRUE	2.85433e-07	4
ENSG00000132792	CTNNBL1	catenin beta like 1 [Source:HGNC Symbol;Acc:HGNC:15879]	2193.37	1732.78	0.340064	86.9746	73.6296	0.240307	23.8849	20.4191	1.16974	0.226184	TRUE	7.61015e-06	TRUE	5.37451e-05	TRUE	1.49471e-06	TRUE	6.89481e-08	4
ENSG00000147853	AK3	adenylate kinase 3 [Source:HGNC Symbol;Acc:HGNC:17376]	1371.3	1083.88	0.33934	50.7182	43.0126	0.237743	14.2345	12.2329	1.16363	0.218626	TRUE	0.000746073	TRUE	0.00142298	TRUE	4.18612e-05	TRUE	2.64133e-06	4
ENSG00000158467	AHCYL2	adenosylhomocysteinase like 2 [Source:HGNC Symbol;Acc:HGNC:22204]	1429.18	1131.22	0.337307	34.8727	29.6677	0.233205	10.0166	8.66491	1.156	0.209139	TRUE	0.000332088	TRUE	0.000826299	TRUE	2.3312e-05	TRUE	6.2662e-07	4
ENSG00000118260	CREB1	cAMP responsive element binding protein 1 [Source:HGNC Symbol;Acc:HGNC:2345]	1366.36	1082.11	0.336486	24.1946	20.6408	0.229192	7.17411	6.25136	1.14761	0.198629	TRUE	0.000474399	TRUE	0.00116534	TRUE	3.32662e-05	TRUE	1.1012e-06	4
ENSG00000008086	CDKL5	cyclin dependent kinase like 5 [Source:HGNC Symbol;Acc:HGNC:11411]	907.032	718.359	0.336448	9.62707	8.30919	0.212388	3.29691	2.95427	1.11598	0.158314	TRUE	0.00454139	TRUE	0.00879632	TRUE	0.000267633	TRUE	7.70288e-06	4
ENSG00000100567	PSMA3	proteasome 20S subunit alpha 3 [Source:HGNC Symbol;Acc:HGNC:9532]	2916.37	2309.96	0.336311	153.032	129.762	0.237962	41.4699	35.4271	1.17057	0.227213	TRUE	2.74424e-06	TRUE	1.07532e-05	TRUE	3.27572e-07	TRUE	4.15609e-08	4
ENSG00000198420	TCAF1	TRPM8 channel associated factor 1 [Source:HGNC Symbol;Acc:HGNC:22201]	2276.5	1803.47	0.336044	59.6212	50.6925	0.234053	16.6089	14.2863	1.16257	0.217318	TRUE	8.01245e-06	TRUE	7.27583e-05	TRUE	2.09589e-06	TRUE	2.79441e-07	4
ENSG00000104626	ERI1	exoribonuclease 1 [Source:HGNC Symbol;Acc:HGNC:23994]	1418.21	1124.7	0.334536	37.1041	31.6149	0.230977	10.6104	9.18552	1.15512	0.208047	TRUE	0.000380707	TRUE	0.00100772	TRUE	2.82402e-05	TRUE	1.00816e-06	4
ENSG00000105404	RABAC1	Rab acceptor 1 [Source:HGNC Symbol;Acc:HGNC:9794]	2109.86	1677.12	0.331162	172.55	146.852	0.232646	46.6706	39.9966	1.16686	0.222635	TRUE	2.57949e-05	TRUE	7.5427e-05	TRUE	2.3911e-06	TRUE	4.19012e-08	4
ENSG00000041357	PSMA4	proteasome 20S subunit alpha 4 [Source:HGNC Symbol;Acc:HGNC:9533]	5057.75	4024.88	0.329552	118.576	101.045	0.23081	32.2966	27.749	1.16388	0.218943	TRUE	4.73262e-09	TRUE	4.28053e-07	TRUE	7.78174e-09	TRUE	3.05006e-08	4
ENSG00000196878	LAMB3	laminin subunit beta 3 [Source:HGNC Symbol;Acc:HGNC:6490]	14469.1	11535.1	0.326941	502.908	428.998	0.229326	134.613	115.434	1.16614	0.221747	TRUE	9.38301e-15	TRUE	7.14683e-12	TRUE	1.06527e-14	TRUE	7.42046e-13	4
ENSG00000082269	FAM135A	family with sequence similarity 135 member A [Source:HGNC Symbol;Acc:HGNC:21084]	5206.69	4153.84	0.325921	80.9499	69.2181	0.22588	22.2836	19.2395	1.15822	0.211912	TRUE	4.95007e-09	TRUE	8.78403e-08	TRUE	2.57748e-09	TRUE	1.35403e-09	4
ENSG00000024048	UBR2	ubiquitin protein ligase E3 component n-recognin 2 [Source:HGNC Symbol;Acc:HGNC:21289]	1598.2	1275.26	0.325663	30.3809	26.0804	0.220196	8.82186	7.70581	1.14483	0.195136	TRUE	0.00340589	TRUE	0.00105095	TRUE	2.43754e-05	TRUE	3.92426e-06	4
ENSG00000103353	UBFD1	ubiquitin family domain containing 1 [Source:HGNC Symbol;Acc:HGNC:30565]	2146.06	1713.62	0.324643	41.4792	35.5653	0.22192	11.7754	10.2417	1.14975	0.201315	TRUE	3.18344e-05	TRUE	0.000109509	TRUE	3.28936e-06	TRUE	1.1993e-07	4
ENSG00000106299	WASL	WASP like actin nucleation promoting factor [Source:HGNC Symbol;Acc:HGNC:12735]	2397.29	1914.72	0.324269	88.8529	76.0487	0.224495	24.3896	21.0657	1.15779	0.211369	TRUE	0.00188155	TRUE	0.000137179	TRUE	3.8099e-06	TRUE	1.14024e-06	4
ENSG00000115839	RAB3GAP1	RAB3 GTPase activating protein catalytic subunit 1 [Source:HGNC Symbol;Acc:HGNC:17063]	2133.97	1705.39	0.323441	53.3204	45.7223	0.22179	14.9292	12.9574	1.15218	0.204362	TRUE	4.30852e-05	TRUE	0.000129816	TRUE	4.03417e-06	TRUE	1.60349e-07	4
ENSG00000131873	CHSY1	chondroitin sulfate synthase 1 [Source:HGNC Symbol;Acc:HGNC:17198]	2384.66	1906.93	0.322535	70.7727	60.6973	0.221561	19.5757	16.9614	1.15413	0.206809	TRUE	0.00261316	TRUE	0.000158139	TRUE	3.02879e-06	TRUE	1.89828e-06	4
ENSG00000134363	FST	follistatin [Source:HGNC Symbol;Acc:HGNC:3971]	1889.44	1511.15	0.322308	104.382	89.483	0.222184	28.5288	24.6578	1.15699	0.210374	TRUE	0.000298198	TRUE	0.000700222	TRUE	2.16956e-05	TRUE	8.72534e-06	4
ENSG00000132475	H3-3B	H3.3 histone B [Source:HGNC Symbol;Acc:HGNC:4765]	14281.8	11439.9	0.3201	379.678	325.396	0.22258	101.801	87.734	1.16034	0.214546	TRUE	5.35966e-14	TRUE	1.73285e-10	TRUE	9.65697e-14	TRUE	6.38895e-11	4
ENSG00000100219	XBP1	X-box binding protein 1 [Source:HGNC Symbol;Acc:HGNC:12801]	5715.65	4578.58	0.320017	307.953	263.99	0.222228	82.7106	71.3158	1.15978	0.213849	TRUE	2.05594e-09	TRUE	7.49807e-08	TRUE	1.43706e-09	TRUE	2.5059e-09	4
ENSG00000213463	SYNJ2BP	synaptojanin 2 binding protein [Source:HGNC Symbol;Acc:HGNC:18955]	1284.07	1028.7	0.319904	30.6792	26.4249	0.215365	8.90075	7.79786	1.14144	0.190849	TRUE	0.00163667	TRUE	0.00283246	TRUE	9.40628e-05	TRUE	3.88263e-06	4
ENSG00000128567	PODXL	podocalyxin like [Source:HGNC Symbol;Acc:HGNC:9171]	1079.22	864.707	0.319703	26.5134	22.8561	0.214147	7.7914	6.84366	1.13848	0.187115	TRUE	0.00413023	TRUE	0.0068534	TRUE	0.000249083	TRUE	6.00644e-06	4
ENSG00000113583	C5orf15	chromosome 5 open reading frame 15 [Source:HGNC Symbol;Acc:HGNC:20656]	3674.35	2945.97	0.318747	247.714	212.481	0.221338	66.6702	57.5437	1.1586	0.212385	TRUE	0.000647958	TRUE	2.56338e-05	TRUE	4.69835e-07	TRUE	1.88741e-06	4
ENSG00000184384	MAML2	mastermind like transcriptional coactivator 2 [Source:HGNC Symbol;Acc:HGNC:16259]	1027.68	824.639	0.317562	24.4818	21.1541	0.210767	7.25175	6.38863	1.1351	0.182823	TRUE	0.00551013	TRUE	0.0082852	TRUE	0.000304768	TRUE	6.45129e-06	4
ENSG00000196683	TOMM7	translocase of outer mitochondrial membrane 7 [Source:HGNC Symbol;Acc:HGNC:21648]	1393.93	1121.63	0.313558	130.366	112.33	0.214817	35.4393	30.7665	1.15188	0.203993	TRUE	0.00124266	TRUE	0.00214807	TRUE	7.08201e-05	TRUE	3.26848e-06	4
ENSG00000172831	CES2	carboxylesterase 2 [Source:HGNC Symbol;Acc:HGNC:1864]	1107	890.978	0.313197	34.6519	29.9755	0.209151	9.96007	8.74721	1.13866	0.187333	TRUE	0.00448594	TRUE	0.0077872	TRUE	0.00030294	TRUE	1.08789e-05	4
ENSG00000106789	CORO2A	coronin 2A [Source:HGNC Symbol;Acc:HGNC:2255]	1114.63	897.756	0.312169	32.668	28.2847	0.207857	9.43175	8.29512	1.13702	0.185263	TRUE	0.00481035	TRUE	0.00800177	TRUE	0.000321571	TRUE	1.21094e-05	4
ENSG00000198742	SMURF1	SMAD specific E3 ubiquitin protein ligase 1 [Source:HGNC Symbol;Acc:HGNC:16807]	2281.62	1837.98	0.311931	60.0821	51.913	0.21084	16.7302	14.6126	1.14491	0.19524	TRUE	5.52175e-05	TRUE	0.00018465	TRUE	5.77554e-06	TRUE	6.21545e-07	4
ENSG00000185033	SEMA4B	semaphorin 4B [Source:HGNC Symbol;Acc:HGNC:10730]	3679.39	2964.85	0.311506	86.3879	74.5964	0.211725	23.7309	20.6776	1.14767	0.198702	TRUE	5.75865e-07	TRUE	5.03231e-06	TRUE	1.22673e-07	TRUE	3.1005e-08	4
ENSG00000094631	HDAC6	histone deacetylase 6 [Source:HGNC Symbol;Acc:HGNC:14064]	1080.79	871.031	0.311292	17.8594	15.537	0.200977	5.48895	4.88678	1.12322	0.167647	TRUE	0.00491366	TRUE	0.00929907	TRUE	0.000357848	TRUE	1.80355e-05	4
ENSG00000168214	RBPJ	recombination signal binding protein for immunoglobulin kappa J region [Source:HGNC Symbol;Acc:HGNC:5724]	1472.93	1187.52	0.310739	26.8727	23.3051	0.205496	7.88731	6.96373	1.13263	0.179674	TRUE	0.00111164	TRUE	0.00208316	TRUE	7.17547e-05	TRUE	4.79624e-06	4
ENSG00000159314	ARHGAP27	Rho GTPase activating protein 27 [Source:HGNC Symbol;Acc:HGNC:31813]	2410.75	1943.64	0.310722	38.5843	33.4154	0.207499	11.0059	9.66696	1.1385	0.187137	TRUE	2.66476e-05	TRUE	0.000107675	TRUE	2.92892e-06	TRUE	2.50158e-07	4
ENSG00000171055	FEZ2	fasciculation and elongation protein zeta 2 [Source:HGNC Symbol;Acc:HGNC:3660]	1357.11	1095.15	0.309418	25.6786	22.2974	0.203696	7.56923	6.69431	1.1307	0.177211	TRUE	0.0014511	TRUE	0.00363555	TRUE	0.000115557	TRUE	1.401e-05	4
ENSG00000006652	IFRD1	interferon related developmental regulator 1 [Source:HGNC Symbol;Acc:HGNC:5456]	1773.74	1432.1	0.308662	39.5004	34.2393	0.206214	11.2487	9.88719	1.1377	0.186125	TRUE	0.00039666	TRUE	0.000909253	TRUE	2.9736e-05	TRUE	2.43424e-06	4
ENSG00000168256	NKIRAS2	NFKB inhibitor interacting Ras like 2 [Source:HGNC Symbol;Acc:HGNC:17898]	1353.19	1093.09	0.307946	40.4991	35.1307	0.205155	11.5163	10.1256	1.13735	0.185675	TRUE	0.00197731	TRUE	0.00340329	TRUE	0.000123983	TRUE	9.15681e-06	4
ENSG00000136816	TOR1B	torsin family 1 member B [Source:HGNC Symbol;Acc:HGNC:11995]	1254.96	1013.99	0.307592	71.0703	61.5283	0.207996	19.6515	17.1835	1.14363	0.19362	TRUE	0.00326719	TRUE	0.00610027	TRUE	0.000242588	TRUE	2.51041e-05	4
ENSG00000176463	SLCO3A1	solute carrier organic anion transporter family member 3A1 [Source:HGNC Symbol;Acc:HGNC:10952]	2100.9	1697.69	0.307434	37.1966	32.2808	0.204494	10.6358	9.36356	1.13587	0.183798	TRUE	0.000126873	TRUE	0.000306413	TRUE	9.78429e-06	TRUE	6.32796e-07	4
ENSG00000082213	C5orf22	chromosome 5 open reading frame 22 [Source:HGNC Symbol;Acc:HGNC:25639]	1223.85	991.057	0.304391	48.6521	42.2797	0.202538	13.6875	12.037	1.13712	0.185391	TRUE	0.00401249	TRUE	0.00676998	TRUE	0.00027955	TRUE	2.24965e-05	4
ENSG00000171617	ENC1	ectodermal-neural cortex 1 [Source:HGNC Symbol;Acc:HGNC:3345]	2023.87	1642.31	0.301398	57.1618	49.7381	0.2007	15.9505	14.0311	1.13679	0.18497	TRUE	0.000226438	TRUE	0.000511114	TRUE	1.64548e-05	TRUE	1.27413e-06	4
ENSG00000123130	ACOT9	acyl-CoA thioesterase 9 [Source:HGNC Symbol;Acc:HGNC:17152]	1369.77	1111.83	0.30099	45.1175	39.2975	0.199249	12.7442	11.2397	1.13386	0.181238	TRUE	0.0021835	TRUE	0.00407886	TRUE	0.000143467	TRUE	1.39968e-05	4
ENSG00000080815	PSEN1	presenilin 1 [Source:HGNC Symbol;Acc:HGNC:9508]	2853.45	2316.79	0.300577	47.6235	41.4962	0.198697	13.4133	11.8275	1.13408	0.181523	TRUE	2.2879e-05	TRUE	9.88629e-05	TRUE	2.77376e-06	TRUE	9.41415e-07	4
ENSG00000174738	NR1D2	nuclear receptor subfamily 1 group D member 2 [Source:HGNC Symbol;Acc:HGNC:7963]	1352.26	1098.04	0.300449	38.7623	33.791	0.198011	11.0523	9.76738	1.13155	0.178297	TRUE	0.00250214	TRUE	0.00440725	TRUE	0.000160312	TRUE	1.51801e-05	4
ENSG00000145780	FEM1C	fem-1 homolog C [Source:HGNC Symbol;Acc:HGNC:16933]	2722.88	2211.56	0.300068	77.1094	67.1132	0.20031	21.2612	18.6767	1.13838	0.186985	TRUE	3.24852e-05	TRUE	9.65969e-05	TRUE	2.8378e-06	TRUE	3.87393e-07	4
ENSG00000197555	SIPA1L1	signal induced proliferation associated 1 like 1 [Source:HGNC Symbol;Acc:HGNC:20284]	1214.66	986.611	0.300004	16.8953	14.8119	0.189858	5.23236	4.6929	1.11495	0.156982	TRUE	0.0054597	TRUE	0.00995266	TRUE	0.000473046	TRUE	7.71497e-05	4
ENSG00000143384	MCL1	MCL1 apoptosis regulator, BCL2 family member [Source:HGNC Symbol;Acc:HGNC:6943]	10188.4	8280.58	0.299124	379.89	330.521	0.200842	101.883	89.1043	1.14341	0.193348	TRUE	9.53941e-11	TRUE	1.05121e-07	TRUE	1.16453e-10	TRUE	5.20493e-08	4
ENSG00000139921	TMX1	thioredoxin related transmembrane protein 1 [Source:HGNC Symbol;Acc:HGNC:15487]	3775.14	3070.12	0.298234	137.445	119.647	0.200072	37.3209	32.7226	1.14052	0.189695	TRUE	0.00294063	TRUE	6.76231e-05	TRUE	1.16769e-06	TRUE	6.24114e-06	4
ENSG00000068697	LAPTM4A	lysosomal protein transmembrane 4 alpha [Source:HGNC Symbol;Acc:HGNC:6924]	3550.27	2887.88	0.297917	297.595	259.037	0.200189	79.9593	69.9914	1.14242	0.192088	TRUE	5.09159e-06	TRUE	2.46511e-05	TRUE	5.92602e-07	TRUE	3.02021e-07	4
ENSG00000162366	PDZK1IP1	PDZK1 interacting protein 1 [Source:HGNC Symbol;Acc:HGNC:16887]	1574.56	1280.9	0.297785	178.965	155.823	0.199769	48.3756	42.3952	1.14106	0.190378	TRUE	0.00139205	TRUE	0.00235771	TRUE	8.72358e-05	TRUE	7.6056e-06	4
ENSG00000144959	NCEH1	neutral cholesterol ester hydrolase 1 [Source:HGNC Symbol;Acc:HGNC:29260]	13247.1	10793.2	0.295552	449.049	391.423	0.198143	120.275	105.387	1.14126	0.190633	TRUE	1.04279e-05	TRUE	1.78512e-08	TRUE	5.06138e-12	TRUE	1.00873e-08	4
ENSG00000143575	HAX1	HCLS1 associated protein X-1 [Source:HGNC Symbol;Acc:HGNC:16915]	1435.05	1170.12	0.294436	109.251	95.3867	0.195786	29.8139	26.2363	1.13636	0.184416	TRUE	0.00205137	TRUE	0.00594065	TRUE	0.000217131	TRUE	6.90242e-05	4
ENSG00000106105	GARS1	glycyl-tRNA synthetase 1 [Source:HGNC Symbol;Acc:HGNC:4162]	4842.17	3948.62	0.294304	190.585	166.388	0.195883	51.4744	45.2199	1.13831	0.186896	TRUE	3.6615e-07	TRUE	2.89543e-06	TRUE	4.98284e-08	TRUE	8.78118e-08	4
ENSG00000116350	SRSF4	serine and arginine rich splicing factor 4 [Source:HGNC Symbol;Acc:HGNC:10786]	1903.69	1552.69	0.29403	35.7864	31.3487	0.191003	10.2616	9.11434	1.12587	0.171046	TRUE	0.000645127	TRUE	0.00150651	TRUE	5.53181e-05	TRUE	1.27766e-05	4
ENSG00000111859	NEDD9	neural precursor cell expressed, developmentally down-regulated 9 [Source:HGNC Symbol;Acc:HGNC:7733]	1634.97	1333.82	0.293708	26.6463	23.3812	0.188584	7.82807	6.98408	1.12084	0.164586	TRUE	0.00133318	TRUE	0.00237111	TRUE	8.99404e-05	TRUE	9.90957e-06	4
ENSG00000143324	XPR1	xenotropic and polytropic retrovirus receptor 1 [Source:HGNC Symbol;Acc:HGNC:12827]	2925.21	2387.32	0.293147	54.4086	47.6245	0.19213	15.2189	13.466	1.13017	0.176537	TRUE	2.99609e-05	TRUE	8.65267e-05	TRUE	2.47081e-06	TRUE	4.68918e-07	4
ENSG00000115159	GPD2	glycerol-3-phosphate dehydrogenase 2 [Source:HGNC Symbol;Acc:HGNC:4456]	3829.43	3126.27	0.292687	88.0081	76.9763	0.193223	24.1638	21.3138	1.13371	0.181058	TRUE	4.22468e-06	TRUE	2.12794e-05	TRUE	4.68527e-07	TRUE	3.92547e-07	4
ENSG00000128641	MYO1B	myosin IB [Source:HGNC Symbol;Acc:HGNC:7596]	2591.75	2117.9	0.291288	45.1985	39.6264	0.189811	12.7659	11.3276	1.12698	0.172462	TRUE	8.56231e-05	TRUE	0.000222781	TRUE	6.78254e-06	TRUE	1.25453e-06	4
ENSG00000153815	CMIP	c-Maf inducing protein [Source:HGNC Symbol;Acc:HGNC:24319]	5349.44	4373.23	0.290686	69.3701	60.8153	0.18988	19.2057	16.9928	1.13022	0.176606	TRUE	1.93028e-06	TRUE	3.52395e-05	TRUE	3.13869e-07	TRUE	2.05685e-05	4
ENSG00000154640	BTG3	BTG anti-proliferation factor 3 [Source:HGNC Symbol;Acc:HGNC:1132]	1256.21	1027.01	0.290627	89.5284	78.4044	0.191411	24.5665	21.6957	1.13232	0.179281	TRUE	0.00518244	TRUE	0.0085913	TRUE	0.00035156	TRUE	4.02409e-05	4
ENSG00000119048	UBE2B	ubiquitin conjugating enzyme E2 B [Source:HGNC Symbol;Acc:HGNC:12473]	1721.25	1407.26	0.290566	86.0219	75.341	0.19127	23.632	20.8767	1.13198	0.178853	TRUE	0.000906509	TRUE	0.00257409	TRUE	8.54064e-05	TRUE	2.13935e-05	4
ENSG00000064932	SBNO2	strawberry notch homolog 2 [Source:HGNC Symbol;Acc:HGNC:29158]	1462.69	1196.4	0.289922	36.8589	32.3825	0.186799	10.5482	9.39076	1.12325	0.167679	TRUE	0.00300504	TRUE	0.00647684	TRUE	0.000299614	TRUE	8.93625e-05	4
ENSG00000112237	CCNC	cyclin C [Source:HGNC Symbol;Acc:HGNC:1581]	2377.33	1944.71	0.289787	68.051	59.6456	0.1902	18.8477	16.6801	1.12995	0.176265	TRUE	0.000179336	TRUE	0.000650812	TRUE	2.03793e-05	TRUE	9.93682e-06	4
ENSG00000113580	NR3C1	nuclear receptor subfamily 3 group C member 1 [Source:HGNC Symbol;Acc:HGNC:7978]	2526.6	2067.33	0.289432	45.7749	40.1932	0.187604	12.9204	11.4792	1.12555	0.170635	TRUE	8.33812e-05	TRUE	0.00028427	TRUE	7.84211e-06	TRUE	1.92946e-06	4
ENSG00000132170	PPARG	peroxisome proliferator activated receptor gamma [Source:HGNC Symbol;Acc:HGNC:9236]	2396.26	1960.85	0.289309	97.2816	85.2615	0.190272	26.6307	23.5291	1.13182	0.178647	TRUE	0.000151874	TRUE	0.000350569	TRUE	1.11764e-05	TRUE	1.61488e-06	4
ENSG00000008130	NADK	NAD kinase [Source:HGNC Symbol;Acc:HGNC:29831]	2161.54	1769.02	0.289106	64.0826	56.2179	0.188903	17.7932	15.7637	1.12875	0.174722	TRUE	0.000285776	TRUE	0.00061825	TRUE	2.00484e-05	TRUE	2.39254e-06	4
ENSG00000115808	STRN	striatin [Source:HGNC Symbol;Acc:HGNC:11424]	1345.58	1101.27	0.289057	27.1962	23.9322	0.184454	7.97463	7.13138	1.11825	0.161238	TRUE	0.00548922	TRUE	0.0091572	TRUE	0.00044653	TRUE	0.000107871	4
ENSG00000174485	DENND4A	DENN domain containing 4A [Source:HGNC Symbol;Acc:HGNC:24321]	1427.11	1168.1	0.28893	22.8236	20.113	0.1824	6.81081	6.11026	1.11465	0.156591	TRUE	0.00309042	TRUE	0.00664051	TRUE	0.000284612	TRUE	7.26873e-05	4
ENSG00000174021	GNG5	G protein subunit gamma 5 [Source:HGNC Symbol;Acc:HGNC:4408]	2917.07	2388.37	0.288494	427.502	374.443	0.191187	114.536	100.848	1.13573	0.183622	TRUE	4.58265e-05	TRUE	0.000146865	TRUE	4.03196e-06	TRUE	1.38693e-06	4
ENSG00000197635	DPP4	dipeptidyl peptidase 4 [Source:HGNC Symbol;Acc:HGNC:3009]	1345.97	1102.35	0.288066	44.6618	39.2427	0.186614	12.624	11.225	1.12464	0.169457	TRUE	0.00562358	TRUE	0.00855597	TRUE	0.000403696	TRUE	7.71016e-05	4
ENSG00000163602	RYBP	RING1 and YY1 binding protein [Source:HGNC Symbol;Acc:HGNC:10480]	1484.67	1215.95	0.288065	34.4381	30.2895	0.185185	9.90215	8.83114	1.12128	0.165141	TRUE	0.00331876	TRUE	0.00519921	TRUE	0.000226496	TRUE	3.53225e-05	4
ENSG00000157483	MYO1E	myosin IE [Source:HGNC Symbol;Acc:HGNC:7599]	9388.99	7690.8	0.287835	168.608	147.886	0.189185	45.6263	40.273	1.13293	0.180052	TRUE	5.53359e-06	TRUE	8.6268e-07	TRUE	1.22229e-09	TRUE	1.58402e-06	4
ENSG00000197601	FAR1	fatty acyl-CoA reductase 1 [Source:HGNC Symbol;Acc:HGNC:26222]	5511.75	4517.6	0.286953	120.482	105.74	0.188289	32.8069	29.0045	1.1311	0.177725	TRUE	2.60821e-07	TRUE	2.17575e-06	TRUE	2.57323e-08	TRUE	1.11231e-07	4
ENSG00000115091	ACTR3	actin related protein 3 [Source:HGNC Symbol;Acc:HGNC:170]	8600.06	7058.7	0.284944	117.065	102.891	0.186185	31.8976	28.2428	1.12941	0.175567	TRUE	5.15525e-09	TRUE	1.1432e-07	TRUE	3.29004e-10	TRUE	3.59593e-08	4
ENSG00000198517	MAFK	MAF bZIP transcription factor K [Source:HGNC Symbol;Acc:HGNC:6782]	1943.74	1596.65	0.28379	71.8458	63.2647	0.183504	19.8632	17.6478	1.12554	0.170613	TRUE	0.000785225	TRUE	0.00195193	TRUE	7.40797e-05	TRUE	2.29676e-05	4
ENSG00000136026	CKAP4	cytoskeleton associated protein 4 [Source:HGNC Symbol;Acc:HGNC:16991]	3374.83	2779.2	0.280146	151.818	133.822	0.182021	41.1496	36.5127	1.12699	0.17248	TRUE	0.00272979	TRUE	0.000202378	TRUE	4.57509e-06	TRUE	9.60249e-06	4
ENSG00000082898	XPO1	exportin 1 [Source:HGNC Symbol;Acc:HGNC:12825]	8595.25	7079.98	0.279793	120.404	106.171	0.181502	32.7834	29.1195	1.12582	0.170978	TRUE	1.35311e-08	TRUE	2.06005e-06	TRUE	3.37688e-09	TRUE	2.19211e-06	4
ENSG00000042493	CAPG	capping actin protein, gelsolin like [Source:HGNC Symbol;Acc:HGNC:1474]	2479.38	2042.5	0.279644	155.561	137.228	0.180903	42.1514	37.4235	1.12634	0.171639	TRUE	0.000205485	TRUE	0.000628926	TRUE	1.9407e-05	TRUE	8.21838e-06	4
ENSG00000054118	THRAP3	thyroid hormone receptor associated protein 3 [Source:HGNC Symbol;Acc:HGNC:22964]	4566.19	3768.2	0.277117	157.718	139.374	0.178388	42.7258	37.9971	1.12445	0.169217	TRUE	3.04557e-06	TRUE	2.55562e-05	TRUE	3.67927e-07	TRUE	1.7632e-06	4
ENSG00000166801	FAM111A	family with sequence similarity 111 member A [Source:HGNC Symbol;Acc:HGNC:24725]	2478.34	2045.73	0.276757	56.8062	50.258	0.176693	15.8546	14.1702	1.11888	0.16205	TRUE	0.000268229	TRUE	0.000841635	TRUE	2.63425e-05	TRUE	1.48255e-05	4
ENSG00000124193	SRSF6	serine and arginine rich splicing factor 6 [Source:HGNC Symbol;Acc:HGNC:10788]	4602.23	3802.06	0.275553	163.92	144.974	0.177199	44.3711	39.4945	1.12348	0.167968	TRUE	2.5557e-06	TRUE	2.12065e-05	TRUE	2.65556e-07	TRUE	1.08052e-06	4
ENSG00000077238	IL4R	interleukin 4 receptor [Source:HGNC Symbol;Acc:HGNC:6015]	1890.49	1562.24	0.275146	53.1254	47.0736	0.174485	14.8776	13.3187	1.11705	0.159691	TRUE	0.00179682	TRUE	0.00313471	TRUE	0.000135428	TRUE	3.93558e-05	4
ENSG00000136527	TRA2B	transformer 2 beta homolog [Source:HGNC Symbol;Acc:HGNC:10781]	6703.42	5544.2	0.273918	93.6509	82.9332	0.175343	25.6604	22.9066	1.12022	0.163782	TRUE	9.40664e-07	TRUE	2.7238e-05	TRUE	1.01386e-07	TRUE	2.32695e-05	4
ENSG00000100644	HIF1A	hypoxia inducible factor 1 subunit alpha [Source:HGNC Symbol;Acc:HGNC:4910]	14397.6	11911.2	0.27351	455.493	403.199	0.175937	121.996	108.536	1.12401	0.168659	TRUE	3.93036e-10	TRUE	3.2181e-08	TRUE	3.3301e-12	TRUE	1.23841e-08	4
ENSG00000164181	ELOVL7	ELOVL fatty acid elongase 7 [Source:HGNC Symbol;Acc:HGNC:26292]	2273.17	1882.21	0.27228	81.7422	72.5117	0.172869	22.4957	20.1201	1.11807	0.16101	TRUE	0.000654912	TRUE	0.00115777	TRUE	4.23827e-05	TRUE	9.84531e-06	4
ENSG00000135250	SRPK2	SRSF protein kinase 2 [Source:HGNC Symbol;Acc:HGNC:11306]	1555.41	1288.1	0.272059	40.8687	36.3098	0.17064	11.6132	10.4408	1.11229	0.153532	TRUE	0.00453448	TRUE	0.0066898	TRUE	0.000310211	TRUE	5.99308e-05	4
ENSG00000162434	JAK1	Janus kinase 1 [Source:HGNC Symbol;Acc:HGNC:6190]	4157.67	3451.9	0.268384	107.981	96.0157	0.169436	29.4834	26.4043	1.11661	0.159132	TRUE	0.00313597	TRUE	0.000222485	TRUE	3.75233e-06	TRUE	4.00279e-05	4
ENSG00000181026	AEN	apoptosis enhancing nuclease [Source:HGNC Symbol;Acc:HGNC:25722]	2087.83	1733.55	0.268282	57.3767	51.0859	0.167539	16.0103	14.3915	1.11248	0.153778	TRUE	0.00104851	TRUE	0.00288252	TRUE	0.000106936	TRUE	6.58425e-05	4
ENSG00000109854	HTATIP2	HIV-1 Tat interactive protein 2 [Source:HGNC Symbol;Acc:HGNC:16637]	2635.61	2189.07	0.267818	154.179	137.084	0.169549	41.7789	37.3848	1.11754	0.160324	TRUE	0.000338397	TRUE	0.000652363	TRUE	2.12829e-05	TRUE	6.90473e-06	4
ENSG00000089356	FXYD3	FXYD domain containing ion transport regulator 3 [Source:HGNC Symbol;Acc:HGNC:4027]	1703.16	1415.09	0.267323	84.0471	74.7783	0.16858	23.1058	20.7261	1.11482	0.156807	TRUE	0.00395859	TRUE	0.00682747	TRUE	0.000334399	TRUE	0.000119506	4
ENSG00000038274	MAT2B	methionine adenosyltransferase 2B [Source:HGNC Symbol;Acc:HGNC:6905]	2248.5	1869.68	0.26617	71.9474	64.0793	0.167082	19.8849	17.8655	1.11303	0.154495	TRUE	0.00104655	TRUE	0.00247891	TRUE	9.80311e-05	TRUE	6.6217e-05	4
ENSG00000136986	DERL1	derlin 1 [Source:HGNC Symbol;Acc:HGNC:28454]	3464	2880.66	0.26604	80.5287	71.7413	0.1667	22.1722	19.9141	1.11339	0.154956	TRUE	7.02676e-05	TRUE	0.000172825	TRUE	4.22327e-06	TRUE	3.41062e-06	4
ENSG00000198677	TTC37	tetratricopeptide repeat domain 37 [Source:HGNC Symbol;Acc:HGNC:23639]	3946.15	3282.98	0.265439	80.2954	71.5558	0.166248	22.1083	19.8646	1.11295	0.15439	TRUE	2.53708e-05	TRUE	0.000106969	TRUE	1.88313e-06	TRUE	4.20996e-06	4
ENSG00000108091	CCDC6	coiled-coil domain containing 6 [Source:HGNC Symbol;Acc:HGNC:18782]	6531.05	5433.58	0.265411	145.576	129.657	0.16707	39.4888	35.3992	1.11553	0.157728	TRUE	7.5222e-07	TRUE	4.96355e-06	TRUE	2.96102e-08	TRUE	7.23208e-07	4
ENSG00000048649	RSF1	remodeling and spacing factor 1 [Source:HGNC Symbol;Acc:HGNC:18118]	2348.98	1957.38	0.263111	25.2444	22.6221	0.158229	7.45607	6.78113	1.09953	0.136889	TRUE	0.00310592	TRUE	0.00502943	TRUE	0.000221244	TRUE	0.000724721	4
ENSG00000128708	HAT1	histone acetyltransferase 1 [Source:HGNC Symbol;Acc:HGNC:4821]	2781.02	2317.5	0.263043	67.5925	60.3414	0.163715	18.7267	16.8661	1.11031	0.150968	TRUE	0.000413984	TRUE	0.00106187	TRUE	3.44307e-05	TRUE	3.6024e-05	4
ENSG00000158711	ELK4	ETS transcription factor ELK4 [Source:HGNC Symbol;Acc:HGNC:3326]	3151.97	2626.64	0.263038	43.1869	38.6204	0.161232	12.2328	11.0586	1.10617	0.145579	TRUE	0.000121546	TRUE	0.000826299	TRUE	1.98746e-05	TRUE	7.36463e-05	4
ENSG00000196611	MMP1	matrix metallopeptidase 1 [Source:HGNC Symbol;Acc:HGNC:7155]	3891.32	3244.18	0.262407	322.157	287.402	0.164694	86.4954	77.5756	1.11498	0.15702	TRUE	3.19906e-05	TRUE	0.000134651	TRUE	2.33952e-06	TRUE	5.33854e-06	4
ENSG00000165527	ARF6	ADP ribosylation factor 6 [Source:HGNC Symbol;Acc:HGNC:659]	6011.15	5011.73	0.262331	253.852	226.538	0.164232	68.3169	61.3025	1.11442	0.156296	TRUE	1.27552e-06	TRUE	1.30049e-05	TRUE	8.15233e-08	TRUE	2.09924e-06	4
ENSG00000157800	SLC37A3	solute carrier family 37 member 3 [Source:HGNC Symbol;Acc:HGNC:20651]	2837.28	2365.83	0.262162	44.569	39.8556	0.161257	12.598	11.3889	1.10616	0.145565	TRUE	0.000261039	TRUE	0.000783138	TRUE	2.18129e-05	TRUE	1.98511e-05	4
ENSG00000144118	RALB	RAS like proto-oncogene B [Source:HGNC Symbol;Acc:HGNC:9840]	2460.53	2052.33	0.261706	138.235	123.42	0.16354	37.5313	33.7316	1.11264	0.153991	TRUE	0.000673716	TRUE	0.00151478	TRUE	5.22499e-05	TRUE	2.90518e-05	4
ENSG00000197822	OCLN	occludin [Source:HGNC Symbol;Acc:HGNC:8104]	3707.76	3092.99	0.261546	90.1812	80.5441	0.163048	24.7386	22.2677	1.11096	0.151812	TRUE	0.00175857	TRUE	0.000547627	TRUE	1.13254e-05	TRUE	7.69232e-05	4
ENSG00000143398	PIP5K1A	phosphatidylinositol-4-phosphate 5-kinase type 1 alpha [Source:HGNC Symbol;Acc:HGNC:8994]	1939.49	1619.53	0.260101	59.3208	53.0959	0.159937	16.5263	14.929	1.107	0.146652	TRUE	0.00243025	TRUE	0.00450979	TRUE	0.000187992	TRUE	7.22612e-05	4
ENSG00000153179	RASSF3	Ras association domain family member 3 [Source:HGNC Symbol;Acc:HGNC:14271]	3096.65	2586.35	0.259789	120.115	107.417	0.161192	32.7115	29.4527	1.11064	0.151398	TRUE	0.000239931	TRUE	0.000501254	TRUE	1.46627e-05	TRUE	1.09443e-05	4
ENSG00000158042	MRPL17	mitochondrial ribosomal protein L17 [Source:HGNC Symbol;Acc:HGNC:14053]	2464.65	2058.95	0.259472	177.08	158.283	0.161896	47.869	43.0528	1.11187	0.152985	TRUE	0.000911277	TRUE	0.00232959	TRUE	8.86897e-05	TRUE	8.95325e-05	4
ENSG00000115339	GALNT3	polypeptide N-acetylgalactosaminyltransferase 3 [Source:HGNC Symbol;Acc:HGNC:4125]	5887.59	4922.08	0.258409	205.27	183.687	0.160274	55.3822	49.8452	1.11108	0.151967	TRUE	2.76927e-06	TRUE	1.50626e-05	TRUE	1.13093e-07	TRUE	1.70651e-06	4
ENSG00000100401	RANGAP1	Ran GTPase activating protein 1 [Source:HGNC Symbol;Acc:HGNC:9854]	8949.93	7482.27	0.2584	273.097	244.347	0.160482	73.4394	66.0638	1.11164	0.152693	TRUE	1.20305e-07	TRUE	1.42347e-06	TRUE	2.05086e-09	TRUE	6.91822e-07	4
ENSG00000099917	MED15	mediator complex subunit 15 [Source:HGNC Symbol;Acc:HGNC:14248]	2966.06	2479.94	0.258246	47.4777	42.5728	0.157319	13.3734	12.1154	1.10384	0.142529	TRUE	0.000234354	TRUE	0.000829976	TRUE	2.10047e-05	TRUE	2.90718e-05	4
ENSG00000177425	PAWR	pro-apoptotic WT1 regulator [Source:HGNC Symbol;Acc:HGNC:8614]	2477.63	2072.69	0.257457	35.5113	31.8883	0.155251	10.1883	9.25864	1.10041	0.138042	TRUE	0.000820055	TRUE	0.00184497	TRUE	6.6172e-05	TRUE	4.4838e-05	4
ENSG00000109321	AREG	amphiregulin [Source:HGNC Symbol;Acc:HGNC:651]	6570.72	5503.51	0.255701	649.171	581.832	0.157995	173.569	156.298	1.1105	0.15121	TRUE	1.6833e-06	TRUE	1.51686e-05	TRUE	7.54818e-08	TRUE	3.89962e-06	4
ENSG00000104805	NUCB1	nucleobindin 1 [Source:HGNC Symbol;Acc:HGNC:8043]	3887.07	3258.22	0.254601	161.546	144.922	0.156676	43.7365	39.4805	1.1078	0.147699	TRUE	7.17973e-05	TRUE	0.000262051	TRUE	5.03063e-06	TRUE	1.57286e-05	4
ENSG00000117525	F3	coagulation factor III, tissue factor [Source:HGNC Symbol;Acc:HGNC:3541]	26709.2	22395.1	0.254158	1511.03	1356.15	0.156018	403.083	363.329	1.10942	0.149802	TRUE	0.000772647	TRUE	1.62827e-05	TRUE	1.04296e-10	TRUE	0.000102506	4
ENSG00000156515	HK1	hexokinase 1 [Source:HGNC Symbol;Acc:HGNC:4922]	4798.75	4029.82	0.251945	129.462	116.41	0.153314	35.2002	31.8574	1.10493	0.143955	TRUE	1.93504e-05	TRUE	9.63444e-05	TRUE	1.11129e-06	TRUE	9.29716e-06	4
ENSG00000161921	CXCL16	C-X-C motif chemokine ligand 16 [Source:HGNC Symbol;Acc:HGNC:16642]	2134.71	1793.39	0.251357	125.202	112.592	0.153159	34.0632	30.8364	1.10464	0.14358	TRUE	0.0029091	TRUE	0.00432453	TRUE	0.000202873	TRUE	8.55321e-05	4
ENSG00000140941	MAP1LC3B	microtubule associated protein 1 light chain 3 beta [Source:HGNC Symbol;Acc:HGNC:13352]	1997.15	1677.84	0.251337	62.1037	55.9052	0.151697	17.2662	15.6801	1.10115	0.139017	TRUE	0.00346138	TRUE	0.00561695	TRUE	0.000260147	TRUE	0.000109801	4
ENSG00000030582	GRN	granulin precursor [Source:HGNC Symbol;Acc:HGNC:4601]	6022.02	5062.25	0.250468	267.076	240.243	0.152752	71.8334	64.9666	1.1057	0.144955	TRUE	6.48466e-06	TRUE	2.68371e-05	TRUE	1.89704e-07	TRUE	3.70597e-06	4
ENSG00000075223	SEMA3C	semaphorin 3C [Source:HGNC Symbol;Acc:HGNC:10725]	4368.96	3673.96	0.249954	114.3	102.928	0.151184	31.1656	28.2526	1.1031	0.141567	TRUE	6.66398e-05	TRUE	0.000274846	TRUE	4.69242e-06	TRUE	3.67393e-05	4
ENSG00000111144	LTA4H	leukotriene A4 hydrolase [Source:HGNC Symbol;Acc:HGNC:6710]	2798.99	2354.63	0.249408	62.9177	56.7015	0.150079	17.4821	15.8929	1.09999	0.137494	TRUE	0.000865959	TRUE	0.00179439	TRUE	6.42701e-05	TRUE	7.21937e-05	4
ENSG00000030066	NUP160	nucleoporin 160 [Source:HGNC Symbol;Acc:HGNC:18017]	2621.5	2205.52	0.249269	50.6887	45.7125	0.149073	14.2282	12.9548	1.0983	0.135269	TRUE	0.00135843	TRUE	0.00229306	TRUE	9.18504e-05	TRUE	7.4621e-05	4
ENSG00000152894	PTPRK	protein tyrosine phosphatase receptor type K [Source:HGNC Symbol;Acc:HGNC:9674]	7678.05	6459.75	0.249261	139.672	125.821	0.150668	37.9225	34.3734	1.10325	0.14176	TRUE	0.00185182	TRUE	0.000108409	TRUE	3.37234e-07	TRUE	0.000143456	4
ENSG00000116698	SMG7	SMG7 nonsense mediated mRNA decay factor [Source:HGNC Symbol;Acc:HGNC:16792]	3938.13	3313.77	0.249038	77.9634	70.2864	0.14955	21.4913	19.5252	1.1007	0.138421	TRUE	0.000122908	TRUE	0.000428244	TRUE	8.99413e-06	TRUE	4.15677e-05	4
ENSG00000019582	CD74	CD74 molecule [Source:HGNC Symbol;Acc:HGNC:1697]	2182.73	1836.86	0.248896	112.444	101.297	0.150615	30.6666	27.8164	1.10246	0.140732	TRUE	0.00306464	TRUE	0.00458719	TRUE	0.000218587	TRUE	0.00010811	4
ENSG00000118816	CCNI	cyclin I [Source:HGNC Symbol;Acc:HGNC:1595]	3767.24	3172.63	0.247827	164.704	148.467	0.149734	44.5827	40.4284	1.10276	0.141114	TRUE	0.000203296	TRUE	0.000515655	TRUE	1.20261e-05	TRUE	3.65915e-05	4
ENSG00000177189	RPS6KA3	ribosomal protein S6 kinase A3 [Source:HGNC Symbol;Acc:HGNC:10432]	3294.13	2775.67	0.247062	61.6008	55.6207	0.147329	17.133	15.604	1.09799	0.134864	TRUE	0.000345294	TRUE	0.000712763	TRUE	1.94382e-05	TRUE	2.37176e-05	4
ENSG00000091409	ITGA6	integrin subunit alpha 6 [Source:HGNC Symbol;Acc:HGNC:6142]	21847.1	18409.8	0.246966	544.702	491.16	0.149273	145.755	132.054	1.10375	0.142413	TRUE	1.94652e-09	TRUE	3.52353e-07	TRUE	6.47403e-13	TRUE	6.41502e-07	4
ENSG00000072364	AFF4	AF4/FMR2 family member 4 [Source:HGNC Symbol;Acc:HGNC:17869]	5010.29	4223.9	0.246318	73.071	66.0239	0.14631	20.1913	18.3855	1.09822	0.13517	TRUE	0.000170358	TRUE	0.000934408	TRUE	1.2725e-05	TRUE	0.000722564	4
ENSG00000035862	TIMP2	TIMP metallopeptidase inhibitor 2 [Source:HGNC Symbol;Acc:HGNC:11821]	8167.27	6885.42	0.246309	236.723	213.58	0.148425	63.7575	57.8374	1.10236	0.140591	TRUE	0.000212181	TRUE	2.70535e-05	TRUE	5.73446e-08	TRUE	2.21513e-05	4
ENSG00000124486	USP9X	ubiquitin specific peptidase 9 X-linked [Source:HGNC Symbol;Acc:HGNC:12632]	5530.48	4665.33	0.245425	65.3603	59.1105	0.145001	18.1393	16.537	1.09689	0.133422	TRUE	0.000184451	TRUE	0.00212018	TRUE	3.17757e-05	TRUE	0.00324964	4
ENSG00000102172	SMS	spermine synthase [Source:HGNC Symbol;Acc:HGNC:11123]	7034.42	5938.86	0.244246	530.58	479.175	0.147017	141.977	128.85	1.10188	0.139964	TRUE	5.27538e-06	TRUE	3.57282e-05	TRUE	1.37209e-07	TRUE	1.32429e-05	4
ENSG00000075420	FNDC3B	fibronectin type III domain containing 3B [Source:HGNC Symbol;Acc:HGNC:24670]	9946.52	8400.94	0.243641	122.822	111.111	0.144567	33.4384	30.4404	1.09849	0.13552	TRUE	2.834e-06	TRUE	0.00013354	TRUE	1.58933e-07	TRUE	0.000381764	4
ENSG00000018408	WWTR1	WW domain containing transcription regulator 1 [Source:HGNC Symbol;Acc:HGNC:24042]	30288.5	25596	0.242848	586.367	530.186	0.145306	156.845	142.489	1.10076	0.138494	TRUE	5.97561e-06	TRUE	4.87544e-07	TRUE	4.91484e-14	TRUE	1.7529e-06	4
ENSG00000136156	ITM2B	integral membrane protein 2B [Source:HGNC Symbol;Acc:HGNC:6174]	7548.47	6379.41	0.242761	121.23	109.662	0.144682	33.0052	30.053	1.09823	0.135183	TRUE	0.000524085	TRUE	6.25352e-05	TRUE	1.78813e-07	TRUE	4.45453e-05	4
ENSG00000135535	CD164	CD164 molecule [Source:HGNC Symbol;Acc:HGNC:1632]	12019.6	10159.6	0.242538	286.693	259.275	0.145027	77.052	70.055	1.09988	0.137343	TRUE	1.47006e-07	TRUE	3.32566e-06	TRUE	6.62556e-10	TRUE	1.2217e-06	4
ENSG00000152952	PLOD2	procollagen-lysine,2-oxoglutarate 5-dioxygenase 2 [Source:HGNC Symbol;Acc:HGNC:9082]	6786.09	5736.04	0.242526	145.336	131.48	0.144551	39.4215	35.8865	1.0985	0.13554	TRUE	5.95427e-06	TRUE	4.84035e-05	TRUE	1.9427e-07	TRUE	1.75488e-05	4
ENSG00000173281	PPP1R3B	protein phosphatase 1 regulatory subunit 3B [Source:HGNC Symbol;Acc:HGNC:14942]	2599.69	2198.68	0.2417	74.1422	67.1822	0.142215	20.4746	18.6952	1.09518	0.13117	TRUE	0.00219644	TRUE	0.00474807	TRUE	0.000221753	TRUE	0.000389636	4
ENSG00000004897	CDC27	cell division cycle 27 [Source:HGNC Symbol;Acc:HGNC:1728]	3291.61	2784.52	0.241366	79.427	71.9548	0.142539	21.8774	19.9712	1.09545	0.13152	TRUE	0.000591985	TRUE	0.00116902	TRUE	3.49577e-05	TRUE	5.84836e-05	4
ENSG00000163297	ANTXR2	ANTXR cell adhesion molecule 2 [Source:HGNC Symbol;Acc:HGNC:21732]	3041.64	2573.21	0.241278	51.1113	46.3639	0.14064	14.3427	13.129	1.09244	0.127561	TRUE	0.000787437	TRUE	0.00263075	TRUE	8.94423e-05	TRUE	0.00028842	4
ENSG00000182107	TMEM30B	transmembrane protein 30B [Source:HGNC Symbol;Acc:HGNC:27254]	3831.51	3243.99	0.240145	140.321	127.16	0.142076	38.09	34.7315	1.0967	0.13317	TRUE	0.00472666	TRUE	0.00102203	TRUE	2.46017e-05	TRUE	0.000130918	4
ENSG00000078618	NRDC	nardilysin convertase [Source:HGNC Symbol;Acc:HGNC:7995]	4248.12	3599.86	0.238884	102.972	93.423	0.140396	28.1469	25.7112	1.09474	0.130582	TRUE	0.000330428	TRUE	0.000562916	TRUE	1.09889e-05	TRUE	6.99061e-05	4
ENSG00000131507	NDFIP1	Nedd4 family interacting protein 1 [Source:HGNC Symbol;Acc:HGNC:17592]	4280.19	3631.52	0.237104	116.539	105.844	0.138865	31.7559	29.0324	1.09381	0.129362	TRUE	0.000147992	TRUE	0.000559458	TRUE	9.11468e-06	TRUE	7.14451e-05	4
ENSG00000188157	AGRN	agrin [Source:HGNC Symbol;Acc:HGNC:329]	22059.2	18719.3	0.23685	334.315	303.663	0.138736	89.7497	81.9232	1.09553	0.131635	TRUE	2.82831e-08	TRUE	1.42522e-05	TRUE	1.0327e-10	TRUE	4.82741e-05	4
ENSG00000159202	UBE2Z	ubiquitin conjugating enzyme E2 Z [Source:HGNC Symbol;Acc:HGNC:25847]	6876.96	5837.68	0.236376	195.428	177.483	0.13895	52.7519	48.1865	1.09474	0.130594	TRUE	1.61999e-05	TRUE	0.000209275	TRUE	8.48923e-07	TRUE	0.000164018	4
ENSG00000169756	LIMS1	LIM zinc finger domain containing 1 [Source:HGNC Symbol;Acc:HGNC:6616]	2834.08	2406.42	0.235993	60.2801	54.8401	0.136451	16.7822	15.3952	1.09009	0.124453	TRUE	0.0021458	TRUE	0.00371933	TRUE	0.000158866	TRUE	0.000262256	4
ENSG00000172239	PAIP1	poly(A) binding protein interacting protein 1 [Source:HGNC Symbol;Acc:HGNC:16945]	2576.84	2189.19	0.235207	124.548	113.25	0.1372	33.8882	31.0122	1.09274	0.127944	TRUE	0.00290397	TRUE	0.00461622	TRUE	0.00021236	TRUE	0.000214783	4
ENSG00000121774	KHDRBS1	KH RNA binding domain containing, signal transduction associated 1 [Source:HGNC Symbol;Acc:HGNC:18116]	6126.26	5213.68	0.232704	278.625	253.724	0.135069	74.9078	68.5709	1.09241	0.127518	TRUE	3.24852e-05	TRUE	0.000105394	TRUE	7.12631e-07	TRUE	2.18963e-05	4
ENSG00000136758	YME1L1	YME1 like 1 ATPase [Source:HGNC Symbol;Acc:HGNC:12843]	5671.02	4826.64	0.232589	126.736	115.441	0.134678	34.4695	31.598	1.09087	0.125484	TRUE	5.5445e-05	TRUE	0.00030807	TRUE	2.62458e-06	TRUE	0.000103531	4
ENSG00000150938	CRIM1	cysteine rich transmembrane BMP regulator 1 [Source:HGNC Symbol;Acc:HGNC:2359]	4590.77	3911.72	0.230933	105.76	96.5152	0.131972	28.8941	26.5379	1.08879	0.122722	TRUE	0.000350691	TRUE	0.00144066	TRUE	2.65979e-05	TRUE	0.000610025	4
ENSG00000106052	TAX1BP1	Tax1 binding protein 1 [Source:HGNC Symbol;Acc:HGNC:11575]	4064.86	3466.34	0.229794	73.1134	66.7738	0.130853	20.1971	18.586	1.08668	0.119934	TRUE	0.000409722	TRUE	0.000844995	TRUE	1.84477e-05	TRUE	7.69053e-05	4
ENSG00000204256	BRD2	bromodomain containing 2 [Source:HGNC Symbol;Acc:HGNC:1103]	3379.67	2882.43	0.229598	75.8912	69.3171	0.130723	20.9367	19.266	1.08672	0.11998	TRUE	0.00106872	TRUE	0.00181838	TRUE	5.78529e-05	TRUE	0.000114853	4
ENSG00000176485	PLAAT3	phospholipase A and acyltransferase 3 [Source:HGNC Symbol;Acc:HGNC:17825]	6066.47	5174.07	0.229558	317.507	289.787	0.131796	85.2651	78.2131	1.09016	0.124545	TRUE	5.0866e-05	TRUE	0.000180172	TRUE	1.34089e-06	TRUE	5.0736e-05	4
ENSG00000278259	MYO19	myosin XIX [Source:HGNC Symbol;Acc:HGNC:26234]	2712.78	2314.37	0.229153	34.7251	31.7821	0.127762	9.97855	9.23027	1.08107	0.112457	TRUE	0.00282883	TRUE	0.00576427	TRUE	0.00022503	TRUE	0.000486808	4
ENSG00000198286	CARD11	caspase recruitment domain family member 11 [Source:HGNC Symbol;Acc:HGNC:16393]	2749.85	2346.84	0.22863	95.9412	87.7055	0.129483	26.2785	24.1826	1.08667	0.119914	TRUE	0.00240184	TRUE	0.00721173	TRUE	0.0002997	TRUE	0.00103456	4
ENSG00000147065	MSN	moesin [Source:HGNC Symbol;Acc:HGNC:7373]	20574.5	17563.3	0.228287	561.228	512.659	0.130587	150.154	137.803	1.08963	0.123838	TRUE	4.4614e-08	TRUE	2.7784e-06	TRUE	6.43172e-12	TRUE	4.13958e-06	4
ENSG00000035403	VCL	vinculin [Source:HGNC Symbol;Acc:HGNC:12665]	17414.2	14873.1	0.227563	284.311	259.921	0.129396	76.4337	70.2279	1.08837	0.122165	TRUE	1.34921e-07	TRUE	2.65981e-05	TRUE	6.51017e-10	TRUE	5.58323e-05	4
ENSG00000069345	DNAJA2	DnaJ heat shock protein family (Hsp40) member A2 [Source:HGNC Symbol;Acc:HGNC:14884]	2807.69	2398.19	0.227436	91.153	83.3291	0.12947	24.9953	23.0124	1.08617	0.119247	TRUE	0.00576859	TRUE	0.00919247	TRUE	0.00045131	TRUE	0.00189935	4
ENSG00000128272	ATF4	activating transcription factor 4 [Source:HGNC Symbol;Acc:HGNC:786]	4327.39	3701.41	0.225421	280.715	257.049	0.127062	75.4829	69.46	1.08671	0.119967	TRUE	0.00136148	TRUE	0.00375361	TRUE	9.27412e-05	TRUE	0.00231737	4
ENSG00000167601	AXL	AXL receptor tyrosine kinase [Source:HGNC Symbol;Acc:HGNC:905]	10575.7	9050.52	0.224686	334.584	306.466	0.126643	89.8152	82.673	1.08639	0.119544	TRUE	6.13889e-05	TRUE	8.85333e-05	TRUE	4.22727e-08	TRUE	7.08379e-05	4
ENSG00000137673	MMP7	matrix metallopeptidase 7 [Source:HGNC Symbol;Acc:HGNC:7174]	3580.21	3065.71	0.22382	251.61	230.482	0.126538	67.7106	62.3567	1.08586	0.118837	TRUE	0.00141339	TRUE	0.00299654	TRUE	9.79636e-05	TRUE	0.000447508	4
ENSG00000076716	GPC4	glypican 4 [Source:HGNC Symbol;Acc:HGNC:4452]	4147.95	3554.05	0.222937	136.905	125.621	0.124098	37.1877	34.3201	1.08355	0.115772	TRUE	0.00103486	TRUE	0.00373868	TRUE	8.89153e-05	TRUE	0.00180575	4
ENSG00000164078	MST1R	macrophage stimulating 1 receptor [Source:HGNC Symbol;Acc:HGNC:7381]	4021.57	3446.98	0.222426	125.486	115.132	0.124241	34.141	31.5155	1.08331	0.115444	TRUE	0.000852065	TRUE	0.00146694	TRUE	3.78496e-05	TRUE	0.000165984	4
ENSG00000184292	TACSTD2	tumor associated calcium signal transducer 2 [Source:HGNC Symbol;Acc:HGNC:11530]	7288.44	6249.79	0.221802	505.208	463.381	0.12468	135.213	124.627	1.08493	0.117608	TRUE	2.92213e-05	TRUE	0.00032519	TRUE	1.09765e-06	TRUE	0.000262592	4
ENSG00000117298	ECE1	endothelin converting enzyme 1 [Source:HGNC Symbol;Acc:HGNC:3146]	6608.2	5673.56	0.220005	148.92	136.826	0.122203	40.3759	37.3158	1.08201	0.113709	TRUE	6.92068e-05	TRUE	0.000299147	TRUE	1.61409e-06	TRUE	0.000131553	4
ENSG00000125676	THOC2	THO complex 2 [Source:HGNC Symbol;Acc:HGNC:19073]	2867.7	2462.3	0.219885	46.3614	42.6586	0.120088	13.0761	12.1383	1.07726	0.107366	TRUE	0.00478839	TRUE	0.00650108	TRUE	0.00032746	TRUE	0.000540134	4
ENSG00000105699	LSR	lipolysis stimulated lipoprotein receptor [Source:HGNC Symbol;Acc:HGNC:29572]	19688.6	16908.7	0.219597	1099.03	1009.65	0.12237	293.304	270.685	1.08356	0.115783	TRUE	2.11533e-07	TRUE	5.54061e-06	TRUE	1.50035e-11	TRUE	5.88843e-06	4
ENSG00000008282	SYPL1	synaptophysin like 1 [Source:HGNC Symbol;Acc:HGNC:11507]	5109.65	4388.53	0.219488	297.36	273.21	0.1222	79.8862	73.7812	1.08274	0.114693	TRUE	0.000235124	TRUE	0.00129522	TRUE	1.57882e-05	TRUE	0.000508935	4
ENSG00000158985	CDC42SE2	CDC42 small effector 2 [Source:HGNC Symbol;Acc:HGNC:18547]	3311.27	2847.19	0.217848	90.3729	83.1812	0.119634	24.7913	22.9728	1.07916	0.109907	TRUE	0.00314117	TRUE	0.00540866	TRUE	0.000226496	TRUE	0.000811695	4
ENSG00000073921	PICALM	phosphatidylinositol binding clathrin assembly protein [Source:HGNC Symbol;Acc:HGNC:15514]	4861.39	4180.59	0.217661	136.481	125.64	0.119402	37.0704	34.3251	1.07998	0.111003	TRUE	0.000499293	TRUE	0.00121227	TRUE	2.1192e-05	TRUE	0.000304283	4
ENSG00000213719	CLIC1	chloride intracellular channel 1 [Source:HGNC Symbol;Acc:HGNC:2062]	10137.5	8728.02	0.215978	849.989	782.72	0.118948	226.994	210.009	1.08088	0.112204	TRUE	1.16073e-05	TRUE	0.000127067	TRUE	9.14348e-08	TRUE	6.47196e-05	4
ENSG00000147044	CASK	calcium/calmodulin dependent serine protein kinase [Source:HGNC Symbol;Acc:HGNC:1497]	2806.23	2416.23	0.215876	44.322	40.9013	0.115875	12.5337	11.6684	1.07415	0.103199	TRUE	0.00628104	TRUE	0.0081935	TRUE	0.000451343	TRUE	0.000737352	4
ENSG00000186432	KPNA4	karyopherin subunit alpha 4 [Source:HGNC Symbol;Acc:HGNC:6397]	8475.91	7302.67	0.214945	147.404	135.931	0.116895	39.9765	37.0767	1.07821	0.108641	TRUE	3.81634e-05	TRUE	0.000151741	TRUE	3.15508e-07	TRUE	0.000109658	4
ENSG00000005700	IBTK	inhibitor of Bruton tyrosine kinase [Source:HGNC Symbol;Acc:HGNC:17853]	3074.56	2652.42	0.213072	58.3075	53.882	0.113877	16.2561	15.1391	1.07378	0.102698	TRUE	0.00441472	TRUE	0.00613104	TRUE	0.00028048	TRUE	0.000530396	4
ENSG00000100403	ZC3H7B	zinc finger CCCH-type containing 7B [Source:HGNC Symbol;Acc:HGNC:30869]	4984.13	4301.99	0.212336	77.9931	72.0856	0.113636	21.497	20.0062	1.07452	0.103686	TRUE	0.000591571	TRUE	0.00109821	TRUE	1.78855e-05	TRUE	0.000210522	4
ENSG00000066322	ELOVL1	ELOVL fatty acid elongase 1 [Source:HGNC Symbol;Acc:HGNC:14418]	4740.43	4092.1	0.212177	308.441	284.892	0.114582	82.8449	76.9045	1.07724	0.107344	TRUE	0.000610121	TRUE	0.00151105	TRUE	2.50902e-05	TRUE	0.000326441	4
ENSG00000117362	APH1A	aph-1 homolog A, gamma-secretase subunit [Source:HGNC Symbol;Acc:HGNC:29509]	4727.12	4082.61	0.21147	222.347	205.442	0.114087	59.9201	55.6617	1.07651	0.106355	TRUE	0.000759399	TRUE	0.00216289	TRUE	4.03269e-05	TRUE	0.000661295	4
ENSG00000166888	STAT6	signal transducer and activator of transcription 6 [Source:HGNC Symbol;Acc:HGNC:11368]	3216.81	2778.79	0.211174	72.6663	67.2175	0.112449	20.0777	18.7047	1.07341	0.102196	TRUE	0.00350879	TRUE	0.00698775	TRUE	0.000280071	TRUE	0.00102065	4
ENSG00000198898	CAPZA2	capping actin protein of muscle Z-line subunit alpha 2 [Source:HGNC Symbol;Acc:HGNC:1490]	4100.69	3543.76	0.210586	80.1438	74.1492	0.112159	22.0681	20.558	1.07346	0.102263	TRUE	0.0015963	TRUE	0.00289856	TRUE	8.00975e-05	TRUE	0.000519662	4
ENSG00000237550	AC243919.1	ribosomal protein L9 pseudogene 9	3881.57	3355.82	0.209975	881.314	814.844	0.113131	235.333	218.598	1.07656	0.106425	TRUE	0.00648368	TRUE	0.00584489	TRUE	0.000206463	TRUE	0.00166407	4
ENSG00000198380	GFPT1	glutamine--fructose-6-phosphate transaminase 1 [Source:HGNC Symbol;Acc:HGNC:4241]	3840.14	3320.36	0.209821	71.4059	66.1228	0.110896	19.7448	18.4119	1.07239	0.100833	TRUE	0.00269702	TRUE	0.00461622	TRUE	0.000165459	TRUE	0.000972302	4
ENSG00000169398	PTK2	protein tyrosine kinase 2 [Source:HGNC Symbol;Acc:HGNC:9611]	4527.73	3928.67	0.204748	54.559	50.7202	0.105258	15.2596	14.2937	1.06757	0.09433	TRUE	0.00150157	TRUE	0.00301745	TRUE	7.24949e-05	TRUE	0.000812467	4
ENSG00000150687	PRSS23	serine protease 23 [Source:HGNC Symbol;Acc:HGNC:14370]	3502.21	3040.25	0.204074	49.5686	46.0913	0.104934	13.9288	13.0561	1.06684	0.0933428	TRUE	0.00460766	TRUE	0.00732709	TRUE	0.000312992	TRUE	0.00127523	4
ENSG00000113407	TARS1	threonyl-tRNA synthetase 1 [Source:HGNC Symbol;Acc:HGNC:11572]	5111.6	4439.32	0.203435	146.336	136.014	0.105538	39.6923	37.0986	1.06991	0.0974932	TRUE	0.00129808	TRUE	0.0024723	TRUE	4.73922e-05	TRUE	0.000855364	4
ENSG00000146674	IGFBP3	insulin like growth factor binding protein 3 [Source:HGNC Symbol;Acc:HGNC:5472]	10564.4	9179.32	0.202754	376.887	350.265	0.105686	101.058	94.3829	1.07072	0.0985847	TRUE	0.00055688	TRUE	0.000564081	TRUE	5.52597e-07	TRUE	0.000477843	4
ENSG00000112335	SNX3	sorting nexin 3 [Source:HGNC Symbol;Acc:HGNC:11174]	4128.46	3593.19	0.200339	365.509	340.231	0.103392	98.0239	91.7005	1.06896	0.096204	TRUE	0.00325897	TRUE	0.00832071	TRUE	0.00029252	TRUE	0.00343449	4
ENSG00000067167	TRAM1	translocation associated membrane protein 1 [Source:HGNC Symbol;Acc:HGNC:20568]	14365.7	12519.7	0.198426	603.388	562.519	0.101184	161.364	151.134	1.06769	0.0944938	TRUE	2.34711e-05	TRUE	0.000155233	TRUE	1.53287e-08	TRUE	0.000134128	4
ENSG00000118785	SPP1	secreted phosphoprotein 1 [Source:HGNC Symbol;Acc:HGNC:11255]	43390	37821.8	0.198146	3041.45	2835.45	0.10118	810.369	758.849	1.06789	0.0947671	TRUE	1.08723e-06	TRUE	3.86736e-05	TRUE	8.07764e-14	TRUE	0.00013249	4
ENSG00000188706	ZDHHC9	zinc finger DHHC-type containing 9 [Source:HGNC Symbol;Acc:HGNC:18475]	3655.3	3186.84	0.197864	114.356	106.702	0.0999442	31.1758	29.2615	1.06542	0.091421	TRUE	0.00575359	TRUE	0.00795861	TRUE	0.00034468	TRUE	0.00144818	4
ENSG00000115221	ITGB6	integrin subunit beta 6 [Source:HGNC Symbol;Acc:HGNC:6161]	10294.9	8977.66	0.197518	264.227	246.667	0.0992157	71.0889	66.6844	1.06605	0.0922754	TRUE	0.0026188	TRUE	0.00233036	TRUE	3.98239e-06	TRUE	0.00349507	4
ENSG00000138119	MYOF	myoferlin [Source:HGNC Symbol;Acc:HGNC:3656]	14502.6	12647.2	0.197492	279.223	260.613	0.0995119	75.0808	70.4127	1.0663	0.0926084	TRUE	0.000911277	TRUE	0.00111558	TRUE	4.50511e-07	TRUE	0.00220286	4
ENSG00000118680	MYL12B	myosin light chain 12B [Source:HGNC Symbol;Acc:HGNC:29827]	11328	9884.7	0.196621	1047.11	977.325	0.0995038	279.478	262.041	1.06655	0.092946	TRUE	6.00055e-05	TRUE	0.000296403	TRUE	1.45263e-07	TRUE	0.000170272	4
ENSG00000175130	MARCKSL1	MARCKS like 1 [Source:HGNC Symbol;Acc:HGNC:7142]	6310.27	5506.51	0.196562	605.038	564.691	0.0995626	161.787	151.715	1.06639	0.0927377	TRUE	0.000717266	TRUE	0.00246655	TRUE	2.43754e-05	TRUE	0.00167112	4
ENSG00000152558	TMEM123	transmembrane protein 123 [Source:HGNC Symbol;Acc:HGNC:30138]	9616.58	8410.79	0.193282	337.544	315.792	0.0960995	90.5876	85.166	1.06366	0.0890352	TRUE	0.00020802	TRUE	0.000933187	TRUE	1.61409e-06	TRUE	0.00125297	4
ENSG00000072110	ACTN1	actinin alpha 1 [Source:HGNC Symbol;Acc:HGNC:163]	19550.5	17114.1	0.19202	300.097	281.168	0.0939932	80.6361	75.909	1.06227	0.087155	TRUE	9.47342e-06	TRUE	0.000478071	TRUE	1.12816e-08	TRUE	0.00108954	4
ENSG00000167460	TPM4	tropomyosin 4 [Source:HGNC Symbol;Acc:HGNC:12013]	9205.2	8065.75	0.190639	202.836	190.223	0.0926234	54.7388	51.5928	1.06098	0.0853946	TRUE	0.000263981	TRUE	0.00138661	TRUE	3.35845e-06	TRUE	0.00197843	4
ENSG00000133112	TPT1	tumor protein, translationally-controlled 1 [Source:HGNC Symbol;Acc:HGNC:12022]	10847.2	9534.33	0.186112	243.669	229.139	0.0886999	65.6001	61.9977	1.0581	0.0814816	TRUE	0.000225728	TRUE	0.000771996	TRUE	6.69525e-07	TRUE	0.000464659	4
ENSG00000138448	ITGAV	integrin subunit alpha V [Source:HGNC Symbol;Acc:HGNC:6150]	9632.52	8478.11	0.184171	191.753	180.592	0.0865124	51.7819	49.0178	1.05639	0.0791442	TRUE	0.000407899	TRUE	0.00100872	TRUE	1.74655e-06	TRUE	0.00109116	4
ENSG00000112972	HMGCS1	3-hydroxy-3-methylglutaryl-CoA synthase 1 [Source:HGNC Symbol;Acc:HGNC:5007]	6172.21	5432.8	0.184091	214.436	201.94	0.0866203	57.8201	54.7254	1.05655	0.0793606	TRUE	0.00264807	TRUE	0.00456353	TRUE	7.07486e-05	TRUE	0.00283015	4
ENSG00000197324	LRP10	LDL receptor related protein 10 [Source:HGNC Symbol;Acc:HGNC:14553]	7044.7	6201.85	0.18384	162.032	152.667	0.0858889	43.8729	41.5514	1.05587	0.0784347	TRUE	0.00140382	TRUE	0.00306155	TRUE	2.72855e-05	TRUE	0.00239266	4
ENSG00000103257	SLC7A5	solute carrier family 7 member 5 [Source:HGNC Symbol;Acc:HGNC:11063]	23628.1	20810.1	0.183215	810.646	763.881	0.0857255	216.555	204.972	1.05651	0.0793038	TRUE	2.08487e-05	TRUE	0.000196975	TRUE	2.74153e-10	TRUE	0.000345255	4
ENSG00000057608	GDI2	GDP dissociation inhibitor 2 [Source:HGNC Symbol;Acc:HGNC:4227]	8121.02	7154.71	0.182768	328.474	309.56	0.0855621	88.1724	83.4999	1.05596	0.0785523	TRUE	0.000863937	TRUE	0.00250747	TRUE	1.16391e-05	TRUE	0.0025249	4
ENSG00000171858	RPS21	ribosomal protein S21 [Source:HGNC Symbol;Acc:HGNC:10409]	6034.6	5320.38	0.181729	960.14	905.61	0.0843537	256.338	242.867	1.05547	0.0778809	TRUE	0.00214297	TRUE	0.00527176	TRUE	7.14965e-05	TRUE	0.00331068	4
ENSG00000145730	PAM	peptidylglycine alpha-amidating monooxygenase [Source:HGNC Symbol;Acc:HGNC:8596]	5605.16	4944.23	0.18101	104.007	98.2081	0.0827666	28.4244	26.9906	1.05312	0.0746742	TRUE	0.00375047	TRUE	0.00647034	TRUE	0.000137989	TRUE	0.00350216	4
ENSG00000102024	PLS3	plastin 3 [Source:HGNC Symbol;Acc:HGNC:9091]	8648.26	7639.29	0.178972	344.104	325.144	0.0817661	92.3352	87.6664	1.05326	0.0748568	TRUE	0.00110709	TRUE	0.00268382	TRUE	1.10735e-05	TRUE	0.00295105	4
ENSG00000155660	PDIA4	protein disulfide isomerase family A member 4 [Source:HGNC Symbol;Acc:HGNC:30167]	16100	14228.3	0.178292	800.089	756.232	0.0813306	213.709	202.927	1.05313	0.0746839	TRUE	0.000125661	TRUE	0.00124859	TRUE	1.36816e-07	TRUE	0.00187516	4
ENSG00000105976	MET	MET proto-oncogene, receptor tyrosine kinase [Source:HGNC Symbol;Acc:HGNC:7029]	20613	18227	0.177482	477.093	451.431	0.0797642	127.757	121.432	1.05209	0.073253	TRUE	5.60444e-05	TRUE	0.000725733	TRUE	9.73195e-09	TRUE	0.00138817	4
ENSG00000166598	HSP90B1	heat shock protein 90 beta family member 1 [Source:HGNC Symbol;Acc:HGNC:12028]	28894	25719.7	0.167899	1001.8	953.896	0.0706945	267.426	255.776	1.04555	0.0642587	TRUE	9.0569e-05	TRUE	0.000537231	TRUE	1.24959e-10	TRUE	0.00105365	4
ENSG00000125977	EIF2S2	eukaryotic translation initiation factor 2 subunit beta [Source:HGNC Symbol;Acc:HGNC:3266]	8167.38	7281.59	0.165619	501.096	477.833	0.0685808	134.123	128.491	1.04383	0.0618895	TRUE	0.00374059	TRUE	0.0080856	TRUE	6.78821e-05	TRUE	0.00925746	4
ENSG00000094755	GABRP	gamma-aminobutyric acid type A receptor pi subunit [Source:HGNC Symbol;Acc:HGNC:4089]	35619.4	31772.3	0.164893	1254.37	1197.04	0.0674953	334.682	320.786	1.04332	0.0611798	TRUE	7.41482e-05	TRUE	0.000562916	TRUE	1.11918e-11	TRUE	0.0013599	4
ENSG00000009307	CSDE1	cold shock domain containing E1 [Source:HGNC Symbol;Acc:HGNC:29905]	9883	8824.06	0.163505	279.149	266.616	0.0662713	75.0453	72.0179	1.04204	0.0594062	TRUE	0.00290286	TRUE	0.00596932	TRUE	2.27366e-05	TRUE	0.00469158	4
ENSG00000173812	EIF1	eukaryotic translation initiation factor 1 [Source:HGNC Symbol;Acc:HGNC:3249]	7487.98	6686.44	0.163338	337.1	322.004	0.066095	90.4702	86.8272	1.04196	0.059296	TRUE	0.00496224	TRUE	0.00920788	TRUE	0.000103875	TRUE	0.00877287	4
ENSG00000163191	S100A11	S100 calcium binding protein A11 [Source:HGNC Symbol;Acc:HGNC:10488]	18061.7	16136	0.162653	4320.3	4128.68	0.0654523	1150.86	1104.62	1.04186	0.0591567	TRUE	0.000448511	TRUE	0.00158516	TRUE	6.51743e-08	TRUE	0.00206622	4
ENSG00000196083	IL1RAP	interleukin 1 receptor accessory protein [Source:HGNC Symbol;Acc:HGNC:5995]	7671.2	6855.07	0.16228	108.909	104.154	0.0644014	29.7285	28.5803	1.04017	0.056825	TRUE	0.00614571	TRUE	0.00937303	TRUE	0.000116005	TRUE	0.00929092	4
ENSG00000067225	PKM	pyruvate kinase M1/2 [Source:HGNC Symbol;Acc:HGNC:9021]	80041	71621.2	0.160353	1519.73	1454.56	0.0632332	405.3	389.64	1.04019	0.0568483	TRUE	5.26861e-05	TRUE	0.000560095	TRUE	9.22384e-17	TRUE	0.00191134	4
ENSG00000005893	LAMP2	lysosomal associated membrane protein 2 [Source:HGNC Symbol;Acc:HGNC:6501]	8028.37	7185.82	0.159955	237.227	227.171	0.0624883	63.8882	61.4714	1.03932	0.0556342	TRUE	0.00593546	TRUE	0.00861152	TRUE	8.58497e-05	TRUE	0.0084697	4
ENSG00000034510	TMSB10	thymosin beta 10 [Source:HGNC Symbol;Acc:HGNC:11879]	22443.7	20098.5	0.159221	7360.16	7049.83	0.0621475	1960.01	1885.65	1.03943	0.0557953	TRUE	0.000346915	TRUE	0.00231988	TRUE	2.39768e-08	TRUE	0.00420238	4
ENSG00000086598	TMED2	transmembrane p24 trafficking protein 2 [Source:HGNC Symbol;Acc:HGNC:16996]	9784.42	8771.66	0.157637	416.449	399.346	0.0605017	111.594	107.506	1.03802	0.0538378	TRUE	0.00426208	TRUE	0.00821253	TRUE	3.78496e-05	TRUE	0.00655633	4
ENSG00000168615	ADAM9	ADAM metallopeptidase domain 9 [Source:HGNC Symbol;Acc:HGNC:216]	29721.5	26676.8	0.155925	700.128	672.215	0.0586954	187.122	180.463	1.0369	0.052275	TRUE	0.00160447	TRUE	0.00215226	TRUE	2.53868e-09	TRUE	0.00466128	4
ENSG00000198363	ASPH	aspartate beta-hydroxylase [Source:HGNC Symbol;Acc:HGNC:757]	10380.2	9320.09	0.155422	85.2044	81.8656	0.0576693	23.4156	22.6211	1.03512	0.0497998	TRUE	0.0039802	TRUE	0.0078633	TRUE	2.597e-05	TRUE	0.00646199	4
ENSG00000067057	PFKP	phosphofructokinase, platelet [Source:HGNC Symbol;Acc:HGNC:8878]	12820.4	11516.1	0.154785	432.116	415.212	0.0575695	115.766	111.748	1.03595	0.0509581	TRUE	0.00248714	TRUE	0.00561695	TRUE	5.38457e-06	TRUE	0.00565758	4
ENSG00000137309	HMGA1	high mobility group AT-hook 1 [Source:HGNC Symbol;Acc:HGNC:5010]	24276.9	21810.3	0.154575	1697.7	1631.4	0.0574745	452.667	436.921	1.03604	0.0510762	TRUE	0.000536274	TRUE	0.00268016	TRUE	1.50568e-08	TRUE	0.00491263	4
ENSG00000017260	ATP2C1	ATPase secretory pathway Ca2+ transporting 1 [Source:HGNC Symbol;Acc:HGNC:13211]	13225.4	11890.1	0.153557	253.066	243.373	0.0563405	68.0996	65.8036	1.03489	0.0494801	TRUE	0.00257931	TRUE	0.00690611	TRUE	6.64894e-06	TRUE	0.00800724	4
ENSG00000142192	APP	amyloid beta precursor protein [Source:HGNC Symbol;Acc:HGNC:620]	25025	22504.2	0.15318	645.341	620.775	0.0559915	172.53	166.71	1.03491	0.0495094	TRUE	0.00068815	TRUE	0.00246132	TRUE	9.48615e-09	TRUE	0.00435653	4
ENSG00000044115	CTNNA1	catenin alpha 1 [Source:HGNC Symbol;Acc:HGNC:2509]	21763.4	19590.5	0.151755	401.752	386.916	0.0542845	107.693	104.183	1.03369	0.0478042	TRUE	0.00109172	TRUE	0.00348043	TRUE	7.79719e-08	TRUE	0.00586516	4
ENSG00000170421	KRT8	keratin 8 [Source:HGNC Symbol;Acc:HGNC:6446]	100019	90630.6	0.142206	2364.77	2292.2	0.0449667	630.274	613.599	1.02718	0.0386832	TRUE	0.00039989	TRUE	0.00223188	TRUE	2.94794e-18	TRUE	0.00708735	4
ENSG00000075624	ACTB	actin beta [Source:HGNC Symbol;Acc:HGNC:132]	207509	188179	0.14107	10364.4	10054.8	0.0437464	2759.98	2689.09	1.02636	0.0375391	TRUE	0.00031401	TRUE	0.00217886	TRUE	9.31454e-25	TRUE	0.00794894	4
ENSG00000155506	LARP1	La ribonucleoprotein 1, translational regulator [Source:HGNC Symbol;Acc:HGNC:29531]	12050.7	13464.5	-0.16004	231.728	276.8	-0.256413	62.4266	74.741	0.835238	-0.25974	TRUE	0.00198152	TRUE	0.00343163	TRUE	1.11539e-07	TRUE	0.000444139	4
ENSG00000116560	SFPQ	splicing factor proline and glutamine rich [Source:HGNC Symbol;Acc:HGNC:10774]	6613.69	7428.72	-0.16766	145.818	174.993	-0.263122	39.5521	47.5205	0.832316	-0.264797	TRUE	0.0046985	TRUE	0.00660369	TRUE	6.86721e-06	TRUE	0.000898414	4
ENSG00000183741	CBX6	chromobox 6 [Source:HGNC Symbol;Acc:HGNC:1556]	11551.1	13029.6	-0.173766	234.925	283.221	-0.269728	63.2728	76.4575	0.827555	-0.273072	TRUE	0.00181005	TRUE	0.00190842	TRUE	5.16669e-08	TRUE	0.000255423	4
ENSG00000186298	PPP1CC	protein phosphatase 1 catalytic subunit gamma [Source:HGNC Symbol;Acc:HGNC:9283]	5835.2	6620.9	-0.182244	138.387	167.748	-0.277595	37.5742	45.5837	0.82429	-0.278777	TRUE	0.00245572	TRUE	0.00326907	TRUE	4.1031e-06	TRUE	0.00025917	4
ENSG00000260032	NORAD	non-coding RNA activated by DNA damage [Source:HGNC Symbol;Acc:HGNC:44311]	7865.8	8941.02	-0.184846	240.563	292.271	-0.280887	64.7747	78.8771	0.82121	-0.284176	TRUE	0.000593501	TRUE	0.00142783	TRUE	3.17019e-07	TRUE	0.000195587	4
ENSG00000160796	NBEAL2	neurobeachin like 2 [Source:HGNC Symbol;Acc:HGNC:31928]	8419.05	9584.43	-0.187034	140.355	170.796	-0.283188	38.1068	46.3985	0.821293	-0.284031	TRUE	0.00167977	TRUE	0.00593014	TRUE	2.37702e-06	TRUE	0.00338569	4
ENSG00000070614	NDST1	N-deacetylase and N-sulfotransferase 1 [Source:HGNC Symbol;Acc:HGNC:7680]	4695	5367.59	-0.193148	81.0896	98.9688	-0.287458	22.3235	27.194	0.820896	-0.284728	TRUE	0.00232112	TRUE	0.00401129	TRUE	1.00583e-05	TRUE	0.000300053	4
ENSG00000088325	TPX2	TPX2 microtubule nucleation factor [Source:HGNC Symbol;Acc:HGNC:1249]	3966.13	4534.96	-0.193358	179.875	219.781	-0.289074	48.6184	59.4957	0.817176	-0.291281	TRUE	0.00425094	TRUE	0.00506613	TRUE	2.34959e-05	TRUE	0.000184221	4
ENSG00000228716	DHFR	dihydrofolate reductase [Source:HGNC Symbol;Acc:HGNC:2861]	3541	4058.65	-0.196846	131.59	161.094	-0.291854	35.7626	43.8045	0.816414	-0.292627	TRUE	0.00519215	TRUE	0.00678817	TRUE	4.30157e-05	TRUE	0.000263454	4
ENSG00000183723	CMTM4	CKLF like MARVEL transmembrane domain containing 4 [Source:HGNC Symbol;Acc:HGNC:19175]	5126.06	5876.12	-0.197012	103.652	126.901	-0.291958	28.3311	34.6622	0.817348	-0.290978	TRUE	0.00100896	TRUE	0.00339395	TRUE	5.34237e-06	TRUE	0.000414241	4
ENSG00000132002	DNAJB1	DnaJ heat shock protein family (Hsp40) member B1 [Source:HGNC Symbol;Acc:HGNC:5270]	4306.04	4942.64	-0.198922	191.738	235.098	-0.294129	51.7673	63.5909	0.814067	-0.29678	TRUE	0.00478839	TRUE	0.00846684	TRUE	2.82402e-05	TRUE	0.00147481	4
ENSG00000179195	ZNF664	zinc finger protein 664 [Source:HGNC Symbol;Acc:HGNC:25406]	3184.61	3663.07	-0.201936	82.652	101.472	-0.295954	22.7381	27.8631	0.816065	-0.293244	TRUE	0.00459928	TRUE	0.00721504	TRUE	5.31454e-05	TRUE	0.000233822	4
ENSG00000101384	JAG1	jagged canonical Notch ligand 1 [Source:HGNC Symbol;Acc:HGNC:6188]	18711.7	21553.4	-0.203976	357.334	440.339	-0.30134	95.8888	118.466	0.809417	-0.305045	TRUE	3.2944e-05	TRUE	0.00204878	TRUE	1.3648e-08	TRUE	0.00177602	4
ENSG00000198492	YTHDF2	YTH N6-methyladenosine RNA binding protein 2 [Source:HGNC Symbol;Acc:HGNC:31675]	2712.84	3133.86	-0.208136	115.266	142.23	-0.303258	31.4212	38.7609	0.810641	-0.302864	TRUE	0.0076142	TRUE	0.00809044	TRUE	9.20432e-05	TRUE	0.000150992	4
ENSG00000162521	RBBP4	RB binding protein 4, chromatin remodeling factor [Source:HGNC Symbol;Acc:HGNC:9887]	3984.23	4605.06	-0.208919	69.391	85.5656	-0.302281	19.2081	23.6103	0.813548	-0.297701	TRUE	0.00112664	TRUE	0.00268222	TRUE	8.51052e-06	TRUE	0.000119506	4
ENSG00000099942	CRKL	CRK like proto-oncogene, adaptor protein [Source:HGNC Symbol;Acc:HGNC:2363]	2669.29	3090.92	-0.211578	82.4732	101.942	-0.305748	22.6914	27.9889	0.810727	-0.302712	TRUE	0.00606735	TRUE	0.00721591	TRUE	7.48771e-05	TRUE	0.000123015	4
ENSG00000163938	GNL3	G protein nucleolar 3 [Source:HGNC Symbol;Acc:HGNC:29931]	2620.07	3036.38	-0.212747	129.38	160.136	-0.307683	35.175	43.5482	0.807727	-0.30806	TRUE	0.0057898	TRUE	0.00705934	TRUE	7.24997e-05	TRUE	0.000101582	4
ENSG00000082516	GEMIN5	gem nuclear organelle associated protein 5 [Source:HGNC Symbol;Acc:HGNC:20043]	2312.66	2685.58	-0.21568	67.678	83.8486	-0.309101	18.7522	23.1513	0.809982	-0.304038	TRUE	0.00873652	TRUE	0.00956961	TRUE	0.000133486	TRUE	0.000133531	4
ENSG00000196715	VKORC1L1	vitamin K epoxide reductase complex subunit 1 like 1 [Source:HGNC Symbol;Acc:HGNC:21492]	2730.56	3175.21	-0.217658	76.2673	94.6031	-0.310822	21.0349	26.0267	0.808204	-0.307209	TRUE	0.00375047	TRUE	0.0063024	TRUE	5.31454e-05	TRUE	0.000148491	4
ENSG00000163946	TASOR	transcription activation suppressor [Source:HGNC Symbol;Acc:HGNC:30314]	2458.8	2863.91	-0.220032	41.6718	51.6932	-0.310902	11.8292	14.5539	0.812788	-0.29905	TRUE	0.00477877	TRUE	0.00816881	TRUE	8.48732e-05	TRUE	0.000195858	4
ENSG00000206053	JPT2	Jupiter microtubule associated homolog 2 [Source:HGNC Symbol;Acc:HGNC:14137]	4569.73	5338.22	-0.22425	156.821	195.739	-0.319808	42.4827	53.0675	0.80054	-0.320954	TRUE	0.000293263	TRUE	0.000479493	TRUE	9.58273e-07	TRUE	1.22444e-05	4
ENSG00000146676	PURB	purine rich element binding protein B [Source:HGNC Symbol;Acc:HGNC:9702]	4283.73	5014.34	-0.227194	77.7558	97.1531	-0.321309	21.4388	26.7085	0.802696	-0.317075	TRUE	0.00348419	TRUE	0.00311695	TRUE	6.05255e-06	TRUE	0.000702053	4
ENSG00000144136	SLC20A1	solute carrier family 20 member 1 [Source:HGNC Symbol;Acc:HGNC:10946]	3245.38	3804.92	-0.229477	95.5892	119.641	-0.323795	26.1831	32.7211	0.800189	-0.321588	TRUE	0.000665792	TRUE	0.00151478	TRUE	6.57806e-06	TRUE	2.51934e-05	4
ENSG00000071564	TCF3	transcription factor 3 [Source:HGNC Symbol;Acc:HGNC:11633]	2158.47	2531.3	-0.229871	58.7024	73.3963	-0.322287	16.3618	20.3567	0.803754	-0.315173	TRUE	0.005117	TRUE	0.00564048	TRUE	6.89026e-05	TRUE	3.29632e-05	4
ENSG00000120137	PANK3	pantothenate kinase 3 [Source:HGNC Symbol;Acc:HGNC:19365]	4269.48	5007.6	-0.230058	66.5859	83.3081	-0.323239	18.463	23.0067	0.802507	-0.317414	TRUE	0.0038257	TRUE	0.00144753	TRUE	2.59313e-06	TRUE	0.000156476	4
ENSG00000149658	YTHDF1	YTH N6-methyladenosine RNA binding protein 1 [Source:HGNC Symbol;Acc:HGNC:15867]	3240.17	3803.08	-0.231102	160.601	201.353	-0.326242	43.4852	54.5684	0.796894	-0.32754	TRUE	0.000660262	TRUE	0.00134494	TRUE	5.72653e-06	TRUE	1.82754e-05	4
ENSG00000139697	SBNO1	strawberry notch homolog 1 [Source:HGNC Symbol;Acc:HGNC:22973]	2271.48	2667.79	-0.232015	34.1809	42.7006	-0.321065	9.83472	12.1495	0.809475	-0.304941	TRUE	0.00311534	TRUE	0.00638075	TRUE	6.27419e-05	TRUE	0.000111881	4
ENSG00000160208	RRP1B	ribosomal RNA processing 1B [Source:HGNC Symbol;Acc:HGNC:23818]	1936.76	2275.07	-0.232266	55.6303	69.6502	-0.324256	15.5439	19.355	0.803092	-0.316363	TRUE	0.00602176	TRUE	0.00800177	TRUE	0.000107578	TRUE	5.27268e-05	4
ENSG00000136485	DCAF7	DDB1 and CUL4 associated factor 7 [Source:HGNC Symbol;Acc:HGNC:30915]	2049.19	2407.33	-0.232381	51.6576	64.6609	-0.323914	14.486	18.0211	0.803838	-0.315023	TRUE	0.00478072	TRUE	0.00638779	TRUE	7.76766e-05	TRUE	3.98737e-05	4
ENSG00000153560	UBP1	upstream binding protein 1 [Source:HGNC Symbol;Acc:HGNC:12507]	2510.3	2949.91	-0.232811	42.8152	53.5581	-0.322981	12.1313	15.0525	0.80593	-0.311274	TRUE	0.0020895	TRUE	0.00293316	TRUE	2.39097e-05	TRUE	2.0519e-05	4
ENSG00000141232	TOB1	transducer of ERBB2, 1 [Source:HGNC Symbol;Acc:HGNC:11979]	1827.36	2153.22	-0.236732	118.821	149.506	-0.331412	32.3649	40.7062	0.795085	-0.33082	TRUE	0.00663105	TRUE	0.00777242	TRUE	0.000110618	TRUE	3.62041e-05	4
ENSG00000100221	JOSD1	Josephin domain containing 1 [Source:HGNC Symbol;Acc:HGNC:28953]	3151.59	3713.81	-0.236819	119.386	150.298	-0.332192	32.5227	40.918	0.794825	-0.331291	TRUE	0.00100333	TRUE	0.00201018	TRUE	8.51052e-06	TRUE	7.87013e-05	4
ENSG00000196396	PTPN1	protein tyrosine phosphatase non-receptor type 1 [Source:HGNC Symbol;Acc:HGNC:9642]	2203.73	2598.07	-0.237497	89.6154	112.799	-0.331939	24.5945	30.8919	0.796149	-0.32889	TRUE	0.00298397	TRUE	0.00498734	TRUE	5.02311e-05	TRUE	5.58141e-05	4
ENSG00000066777	ARFGEF1	ADP ribosylation factor guanine nucleotide exchange factor 1 [Source:HGNC Symbol;Acc:HGNC:15772]	2342.55	2762.54	-0.237917	35.7177	44.8119	-0.327242	10.2441	12.714	0.805731	-0.31163	TRUE	0.00186588	TRUE	0.00482095	TRUE	4.01758e-05	TRUE	9.46547e-05	4
ENSG00000167106	FAM102A	family with sequence similarity 102 member A [Source:HGNC Symbol;Acc:HGNC:31419]	1703.11	2009.17	-0.238423	46.3727	58.2684	-0.32944	13.0795	16.3119	0.801838	-0.318617	TRUE	0.0084701	TRUE	0.0091768	TRUE	0.000147944	TRUE	4.04765e-05	4
ENSG00000114491	UMPS	uridine monophosphate synthetase [Source:HGNC Symbol;Acc:HGNC:12563]	1892.46	2234.3	-0.239556	41.5845	52.2583	-0.329615	11.8043	14.705	0.802743	-0.31699	TRUE	0.0048942	TRUE	0.00584551	TRUE	7.49299e-05	TRUE	2.24965e-05	4
ENSG00000156675	RAB11FIP1	RAB11 family interacting protein 1 [Source:HGNC Symbol;Acc:HGNC:30265]	5788.15	6834.74	-0.239784	98.9834	124.804	-0.334403	27.0885	34.1015	0.794348	-0.332156	TRUE	1.43176e-05	TRUE	9.83354e-05	TRUE	4.59747e-08	TRUE	6.47328e-06	4
ENSG00000143756	FBXO28	F-box protein 28 [Source:HGNC Symbol;Acc:HGNC:29046]	2737.21	3235.76	-0.241397	74.6195	94.0988	-0.334624	20.599	25.8919	0.795575	-0.32993	TRUE	0.000775482	TRUE	0.00112527	TRUE	6.81411e-06	TRUE	4.80489e-06	4
ENSG00000168496	FEN1	flap structure-specific endonuclease 1 [Source:HGNC Symbol;Acc:HGNC:3650]	3252.64	3851.3	-0.243735	214.434	271.293	-0.339321	57.8144	73.2685	0.789076	-0.341764	TRUE	0.000289338	TRUE	0.000586756	TRUE	2.27782e-06	TRUE	5.12224e-06	4
ENSG00000118985	ELL2	elongation factor for RNA polymerase II 2 [Source:HGNC Symbol;Acc:HGNC:17064]	2482.1	2939.87	-0.24419	56.0617	70.7671	-0.336062	15.6581	19.6537	0.796702	-0.327888	TRUE	0.00123516	TRUE	0.00151478	TRUE	1.20026e-05	TRUE	5.46263e-06	4
ENSG00000102804	TSC22D1	TSC22 domain family member 1 [Source:HGNC Symbol;Acc:HGNC:16826]	2486.34	2944.9	-0.2442	48.0649	60.6505	-0.335534	13.5305	16.9488	0.798314	-0.324972	TRUE	0.0013805	TRUE	0.00203325	TRUE	1.7576e-05	TRUE	1.61498e-05	4
ENSG00000123505	AMD1	adenosylmethionine decarboxylase 1 [Source:HGNC Symbol;Acc:HGNC:457]	6136.26	7269.97	-0.24459	143.013	180.92	-0.339201	38.8027	49.1051	0.790196	-0.339718	TRUE	0.00364089	TRUE	0.000137179	TRUE	5.02341e-08	TRUE	1.92526e-05	4
ENSG00000182095	TNRC18	trinucleotide repeat containing 18 [Source:HGNC Symbol;Acc:HGNC:11962]	3916.3	4641.77	-0.245185	51.624	65.2079	-0.337005	14.4796	18.1673	0.797018	-0.327316	TRUE	0.000153434	TRUE	0.000757026	TRUE	1.40759e-06	TRUE	5.66853e-05	4
ENSG00000088367	EPB41L1	erythrocyte membrane protein band 4.1 like 1 [Source:HGNC Symbol;Acc:HGNC:3378]	2895.44	3432.34	-0.245411	49.6462	62.7027	-0.336843	13.9517	17.4975	0.797352	-0.326711	TRUE	0.000482425	TRUE	0.000817169	TRUE	4.26324e-06	TRUE	5.07512e-06	4
ENSG00000120694	HSPH1	heat shock protein family H (Hsp110) member 1 [Source:HGNC Symbol;Acc:HGNC:16969]	4741.35	5632.51	-0.248481	92.8878	117.76	-0.342286	25.4612	32.2182	0.790276	-0.339572	TRUE	1.95634e-05	TRUE	5.02682e-05	TRUE	5.94489e-08	TRUE	4.77318e-07	4
ENSG00000084112	SSH1	slingshot protein phosphatase 1 [Source:HGNC Symbol;Acc:HGNC:30579]	1970.02	2341.5	-0.249227	23.019	29.0083	-0.33364	6.86282	8.48861	0.808474	-0.306727	TRUE	0.00265768	TRUE	0.0046309	TRUE	5.01223e-05	TRUE	3.80977e-05	4
ENSG00000137807	KIF23	kinesin family member 23 [Source:HGNC Symbol;Acc:HGNC:6392]	2098.26	2494.99	-0.24984	54.4672	69.0379	-0.342001	15.2358	19.1914	0.793888	-0.332992	TRUE	0.00209317	TRUE	0.00338644	TRUE	3.55717e-05	TRUE	2.59152e-05	4
ENSG00000011426	ANLN	anillin actin binding protein [Source:HGNC Symbol;Acc:HGNC:14082]	4875.04	5797.55	-0.25003	132.835	168.72	-0.344996	36.0973	45.8433	0.787406	-0.344821	TRUE	1.43379e-05	TRUE	3.34602e-05	TRUE	3.7481e-08	TRUE	2.80145e-07	4
ENSG00000136718	IMP4	IMP U3 small nucleolar ribonucleoprotein 4 [Source:HGNC Symbol;Acc:HGNC:30856]	2058.32	2448.55	-0.250464	87.6585	111.271	-0.344114	24.0691	30.4833	0.789585	-0.340833	TRUE	0.00183804	TRUE	0.00247258	TRUE	2.37968e-05	TRUE	6.37131e-06	4
ENSG00000152056	AP1S3	adaptor related protein complex 1 subunit sigma 3 [Source:HGNC Symbol;Acc:HGNC:18971]	2217.14	2639.4	-0.251511	85.1593	108.124	-0.344452	23.4003	29.6418	0.789436	-0.341106	TRUE	0.00182419	TRUE	0.00410394	TRUE	3.15732e-05	TRUE	8.87084e-05	4
ENSG00000135373	EHF	ETS homologous factor [Source:HGNC Symbol;Acc:HGNC:3246]	7792.62	9289.02	-0.253417	289.854	369.348	-0.349652	77.9027	99.4852	0.783059	-0.352808	TRUE	3.08603e-06	TRUE	5.60647e-06	TRUE	5.60579e-10	TRUE	4.24373e-07	4
ENSG00000135686	KLHL36	kelch like family member 36 [Source:HGNC Symbol;Acc:HGNC:17844]	1639.14	1957.9	-0.25637	27.6413	35.0628	-0.343118	8.09383	10.1074	0.80078	-0.320522	TRUE	0.0058565	TRUE	0.00935635	TRUE	0.000149406	TRUE	0.000143561	4
ENSG00000146670	CDCA5	cell division cycle associated 5 [Source:HGNC Symbol;Acc:HGNC:14626]	2151.82	2574.37	-0.258663	90.113	115.057	-0.35254	24.7234	31.4955	0.784981	-0.34927	TRUE	0.0010291	TRUE	0.00129916	TRUE	1.15345e-05	TRUE	2.28326e-06	4
ENSG00000178951	ZBTB7A	zinc finger and BTB domain containing 7A [Source:HGNC Symbol;Acc:HGNC:18078]	1905.24	2279.68	-0.258857	55.1017	70.2397	-0.350189	15.4014	19.5127	0.789302	-0.34135	TRUE	0.00180383	TRUE	0.00263075	TRUE	2.66789e-05	TRUE	6.9279e-06	4
ENSG00000118200	CAMSAP2	calmodulin regulated spectrin associated protein family member 2 [Source:HGNC Symbol;Acc:HGNC:29188]	1412.78	1690.83	-0.259198	30.5137	38.7999	-0.346593	8.85798	11.1066	0.797542	-0.326368	TRUE	0.00709411	TRUE	0.00886577	TRUE	0.000144208	TRUE	2.85543e-05	4
ENSG00000135966	TGFBRAP1	transforming growth factor beta receptor associated protein 1 [Source:HGNC Symbol;Acc:HGNC:16836]	1331.21	1593.47	-0.259432	37.0208	47.1293	-0.348289	10.5897	13.3336	0.794209	-0.332409	TRUE	0.00792504	TRUE	0.00984287	TRUE	0.000159587	TRUE	2.30699e-05	4
ENSG00000165322	ARHGAP12	Rho GTPase activating protein 12 [Source:HGNC Symbol;Acc:HGNC:16348]	1483.15	1780.16	-0.263344	41.5836	53.1161	-0.353134	11.805	14.9343	0.79046	-0.339235	TRUE	0.00376108	TRUE	0.00638075	TRUE	8.42648e-05	TRUE	1.89254e-05	4
ENSG00000158615	PPP1R15B	protein phosphatase 1 regulatory subunit 15B [Source:HGNC Symbol;Acc:HGNC:14951]	2056.94	2474.24	-0.266486	64.9589	83.3136	-0.359026	18.0276	23.0083	0.783525	-0.351948	TRUE	0.000788813	TRUE	0.0010506	TRUE	9.25476e-06	TRUE	1.34167e-06	4
ENSG00000148229	POLE3	DNA polymerase epsilon 3, accessory subunit [Source:HGNC Symbol;Acc:HGNC:13546]	1497.75	1802.26	-0.267006	94.5082	121.315	-0.360243	25.889	33.1685	0.780529	-0.357476	TRUE	0.00293566	TRUE	0.00789769	TRUE	9.92187e-05	TRUE	6.52753e-05	4
ENSG00000165650	PDZD8	PDZ domain containing 8 [Source:HGNC Symbol;Acc:HGNC:26974]	2481.87	2987.44	-0.267483	41.8251	53.5734	-0.357148	11.869	15.0566	0.788291	-0.3432	TRUE	0.000194029	TRUE	0.000418671	TRUE	2.42564e-06	TRUE	7.86204e-07	4
ENSG00000276293	PIP4K2B	phosphatidylinositol-5-phosphate 4-kinase type 2 beta [Source:HGNC Symbol;Acc:HGNC:8998]	2745.69	3305.56	-0.267725	73.743	94.7017	-0.360885	20.3668	26.0531	0.78174	-0.355238	TRUE	0.000126135	TRUE	0.000222485	TRUE	1.19042e-06	TRUE	4.038e-07	4
ENSG00000119787	ATL2	atlastin GTPase 2 [Source:HGNC Symbol;Acc:HGNC:24047]	1933.9	2333.1	-0.270733	65.3612	84.0701	-0.363156	18.1338	23.2106	0.781274	-0.3561	TRUE	0.000920669	TRUE	0.00124255	TRUE	1.21843e-05	TRUE	1.63224e-06	4
ENSG00000115275	MOGS	mannosyl-oligosaccharide glucosidase [Source:HGNC Symbol;Acc:HGNC:24862]	1626.49	1962.85	-0.271188	82.7069	106.525	-0.365117	22.7557	29.2144	0.77892	-0.360453	TRUE	0.00180027	TRUE	0.00366381	TRUE	3.87572e-05	TRUE	1.27549e-05	4
ENSG00000103942	HOMER2	homer scaffold protein 2 [Source:HGNC Symbol;Acc:HGNC:17513]	1513.11	1827.83	-0.272608	17.743	22.6428	-0.351798	5.45754	6.78667	0.804156	-0.314453	TRUE	0.00307785	TRUE	0.00407105	TRUE	5.78057e-05	TRUE	8.69604e-06	4
ENSG00000119402	FBXW2	F-box and WD repeat domain containing 2 [Source:HGNC Symbol;Acc:HGNC:13608]	1338.01	1620.06	-0.275956	20.2987	26.006	-0.357456	6.13838	7.68588	0.798657	-0.324352	TRUE	0.00376108	TRUE	0.00580119	TRUE	7.60913e-05	TRUE	1.03643e-05	4
ENSG00000174013	FBXO45	F-box protein 45 [Source:HGNC Symbol;Acc:HGNC:29148]	1388.6	1682.42	-0.276907	38.7554	49.9437	-0.365903	11.0517	14.0861	0.784582	-0.350004	TRUE	0.00300504	TRUE	0.0039932	TRUE	4.95015e-05	TRUE	3.74199e-06	4
ENSG00000276043	UHRF1	ubiquitin like with PHD and ring finger domains 1 [Source:HGNC Symbol;Acc:HGNC:12556]	2144.56	2599.47	-0.277537	68.717	88.8617	-0.370894	19.0319	24.4917	0.777077	-0.363871	TRUE	0.00134862	TRUE	0.00150846	TRUE	1.00898e-05	TRUE	2.26923e-05	4
ENSG00000135766	EGLN1	egl-9 family hypoxia inducible factor 1 [Source:HGNC Symbol;Acc:HGNC:1232]	1104.6	1339.42	-0.278087	25.7013	33.0489	-0.362763	7.57613	9.56896	0.79174	-0.336901	TRUE	0.00880294	TRUE	0.009978	TRUE	0.000169973	TRUE	1.31324e-05	4
ENSG00000143179	UCK2	uridine-cytidine kinase 2 [Source:HGNC Symbol;Acc:HGNC:12562]	1771.94	2149.95	-0.278976	43.623	56.3376	-0.369011	12.3475	15.7957	0.781702	-0.35531	TRUE	0.000944301	TRUE	0.00138661	TRUE	1.46722e-05	TRUE	1.78013e-06	4
ENSG00000135924	DNAJB2	DnaJ heat shock protein family (Hsp40) member B2 [Source:HGNC Symbol;Acc:HGNC:5228]	1192.47	1447.96	-0.280063	33.9175	43.7654	-0.367762	9.76333	12.4342	0.785198	-0.348872	TRUE	0.00579222	TRUE	0.00674081	TRUE	0.000101837	TRUE	6.75622e-06	4
ENSG00000155850	SLC26A2	solute carrier family 26 member 2 [Source:HGNC Symbol;Acc:HGNC:10994]	2973.14	3611.43	-0.280586	57.1352	73.9787	-0.37273	15.9476	20.5124	0.777461	-0.363158	TRUE	0.000115783	TRUE	0.000244344	TRUE	7.61571e-07	TRUE	4.70167e-06	4
ENSG00000147874	HAUS6	HAUS augmin like complex subunit 6 [Source:HGNC Symbol;Acc:HGNC:25948]	1563.58	1899.78	-0.280984	33.0263	42.6379	-0.36852	9.52715	12.1327	0.785243	-0.348788	TRUE	0.00112638	TRUE	0.0027065	TRUE	2.6657e-05	TRUE	6.11386e-06	4
ENSG00000101126	ADNP	activity dependent neuroprotector homeobox [Source:HGNC Symbol;Acc:HGNC:15766]	3099.42	3768.45	-0.281973	72.1208	93.5464	-0.375267	19.9382	25.7441	0.774476	-0.368707	TRUE	8.96069e-05	TRUE	0.000283784	TRUE	7.25577e-07	TRUE	1.11134e-05	4
ENSG00000134909	ARHGAP32	Rho GTPase activating protein 32 [Source:HGNC Symbol;Acc:HGNC:17399]	1640.61	1997.76	-0.284148	21.7578	28.0457	-0.366244	6.52692	8.2312	0.792949	-0.3347	TRUE	0.00331876	TRUE	0.00250747	TRUE	2.28297e-05	TRUE	1.16494e-05	4
ENSG00000100335	MIEF1	mitochondrial elongation factor 1 [Source:HGNC Symbol;Acc:HGNC:25979]	2538.51	3093.25	-0.285142	55.6171	72.1979	-0.376428	15.5403	20.0362	0.775612	-0.366593	TRUE	4.84328e-05	TRUE	9.65972e-05	TRUE	5.47627e-07	TRUE	5.0333e-08	4
ENSG00000181744	DIPK2A	divergent protein kinase domain 2A [Source:HGNC Symbol;Acc:HGNC:28490]	1401.48	1707.99	-0.285352	42.4904	55.1118	-0.375224	12.0475	15.4679	0.778872	-0.360541	TRUE	0.00160896	TRUE	0.00419996	TRUE	4.5203e-05	TRUE	1.25694e-05	4
ENSG00000160049	DFFA	DNA fragmentation factor subunit alpha [Source:HGNC Symbol;Acc:HGNC:2772]	1830.48	2231.5	-0.285798	45.9359	59.5913	-0.37548	12.9617	16.6656	0.77775	-0.362622	TRUE	0.00038392	TRUE	0.000777121	TRUE	6.20555e-06	TRUE	6.06035e-07	4
ENSG00000188112	C6orf132	chromosome 6 open reading frame 132 [Source:HGNC Symbol;Acc:HGNC:21288]	1596.66	1947.19	-0.286339	38.8502	50.4115	-0.375832	11.0789	14.2112	0.77959	-0.359212	TRUE	0.00309042	TRUE	0.00302892	TRUE	2.89426e-05	TRUE	1.93965e-05	4
ENSG00000133119	RFC3	replication factor C subunit 3 [Source:HGNC Symbol;Acc:HGNC:9971]	1052.24	1283.31	-0.286398	60.4739	78.6189	-0.378563	16.8341	21.7531	0.773874	-0.369829	TRUE	0.00780276	TRUE	0.00925005	TRUE	0.000151333	TRUE	1.03515e-05	4
ENSG00000116406	EDEM3	ER degradation enhancing alpha-mannosidase like protein 3 [Source:HGNC Symbol;Acc:HGNC:16787]	1439.9	1759.3	-0.289035	30.9675	40.1887	-0.376033	8.97995	11.4779	0.78237	-0.354077	TRUE	0.00331771	TRUE	0.0048891	TRUE	4.85717e-05	TRUE	4.45044e-05	4
ENSG00000171219	CDC42BPG	CDC42 binding protein kinase gamma [Source:HGNC Symbol;Acc:HGNC:29829]	1035	1265.97	-0.290613	28.5174	36.9991	-0.375647	8.32485	10.6251	0.783509	-0.351977	TRUE	0.00584329	TRUE	0.00963046	TRUE	0.000141848	TRUE	1.22404e-05	4
[truncated: 2,342 more rows]

## Sheet: 6hpi-RV vs 6hpi-Mock
ensembl_ID	gene_Symbol	description	mean_A_mrn	mean_B_mrn	log2_fc_mrn	mean_A_tpm	mean_B_tpm	log2_fc_tpm	mean_A_rpkm	mean_B_rpkm	fc_rpkm	log2_fc_rpkm	DESeq	DESeq_adj_pval	DESeq2	DESeq2_adj_pval	Limma	Limma_adj_pval	EdgeR	EdgeR_adj_pval	posTests
[truncated: 23 more rows]

[truncated: 6 more sheets: 12hpi-IAV vs 12hpi-Mock, 12hpi-IBV vs 12hpi-Mock, 12hpi-RV vs 12hpi-Mock, 24hpi-IAV vs 24hpi-Mock, 24hpi-IBV vs 24hpi-Mock, 24hpi-RV vs 24hpi-Mock]
