# Supplementary material for: Comparative Transcriptomic Analysis of Rhinovirus and Influenza Virus Infection
Source: Front Microbiol. 2020 Jul 21;11:1580. doi: 10.3389/fmicb.2020.01580 (PMC7396524; doi:10.3389/fmicb.2020.01580)
Supplement: Supplementary file 4 [file Data_Sheet_4.XLSX]

## Sheet: IAV_vs_Mock_12hpi
source	term_name	term_id	p_value	term_size	query_size	intersection_size	effective_domain_size
GO:BP	negative regulation of biological process	GO:0048519	3.80772e-47	5681	1524	753	17906
GO:BP	viral process	GO:0016032	1.05599e-45	838	1524	210	17906
GO:BP	symbiotic process	GO:0044403	3.45801e-44	891	1524	215	17906
GO:BP	interspecies interaction between organisms	GO:0044419	1.05603e-42	945	1524	220	17906
GO:BP	response to cytokine	GO:0034097	1.9685e-41	1225	1524	256	17906
GO:BP	cytokine-mediated signaling pathway	GO:0019221	7.96769e-38	799	1524	190	17906
GO:BP	cellular response to cytokine stimulus	GO:0071345	2.29046e-37	1130	1524	235	17906
GO:BP	response to external stimulus	GO:0009605	2.7266e-37	2923	1524	446	17906
GO:BP	response to virus	GO:0009615	4.56143e-37	337	1524	114	17906
GO:BP	multi-organism process	GO:0051704	2.58671e-36	3072	1524	459	17906
GO:BP	response to other organism	GO:0051707	2.78064e-36	1551	1524	286	17906
GO:BP	response to biotic stimulus	GO:0009607	2.78064e-36	1583	1524	290	17906
GO:BP	response to stress	GO:0006950	3.23635e-36	4147	1524	569	17906
GO:BP	response to external biotic stimulus	GO:0043207	3.23635e-36	1553	1524	286	17906
GO:BP	response to organic substance	GO:0010033	3.16138e-35	3421	1524	492	17906
GO:BP	regulation of multi-organism process	GO:0043900	3.16138e-35	774	1524	181	17906
GO:BP	cellular response to organic substance	GO:0071310	2.61791e-34	2813	1524	425	17906
GO:BP	cellular response to chemical stimulus	GO:0070887	2.30558e-33	3418	1524	486	17906
GO:BP	positive regulation of biological process	GO:0048518	4.41749e-33	6366	1524	769	17906
GO:BP	defense response to virus	GO:0051607	3.42726e-32	251	1524	91	17906
GO:BP	cell surface receptor signaling pathway	GO:0007166	4.40005e-32	3197	1524	459	17906
GO:BP	defense response	GO:0006952	1.41724e-31	1783	1524	302	17906
GO:BP	innate immune response	GO:0045087	5.62186e-31	1010	1524	205	17906
GO:BP	defense response to other organism	GO:0098542	6.14522e-31	1212	1524	231	17906
GO:BP	regulation of metabolic process	GO:0019222	7.54911e-31	6982	1524	816	17906
GO:BP	positive regulation of cellular process	GO:0048522	1.45829e-30	5605	1524	690	17906
GO:BP	immune system process	GO:0002376	3.08481e-30	3235	1524	457	17906
GO:BP	response to type I interferon	GO:0034340	1.77995e-29	99	1524	54	17906
GO:BP	regulation of molecular function	GO:0065009	2.47833e-29	3061	1524	436	17906
GO:BP	negative regulation of metabolic process	GO:0009892	3.96008e-29	3299	1524	460	17906
GO:BP	negative regulation of macromolecule metabolic process	GO:0010605	4.04176e-29	3049	1524	434	17906
GO:BP	cellular response to type I interferon	GO:0071357	1.64777e-28	95	1524	52	17906
GO:BP	type I interferon signaling pathway	GO:0060337	1.64777e-28	95	1524	52	17906
GO:BP	regulation of response to stress	GO:0080134	1.93312e-28	1574	1524	269	17906
GO:BP	regulation of macromolecule metabolic process	GO:0060255	2.1603e-28	6438	1524	758	17906
GO:BP	regulation of biological process	GO:0050789	5.44082e-28	11940	1524	1210	17906
GO:BP	cellular protein metabolic process	GO:0044267	1.16033e-27	5357	1524	656	17906
GO:BP	positive regulation of metabolic process	GO:0009893	2.08225e-27	3742	1524	499	17906
GO:BP	negative regulation of cellular process	GO:0048523	2.08449e-27	4996	1524	621	17906
GO:BP	regulation of response to biotic stimulus	GO:0002831	3.00166e-27	515	1524	128	17906
GO:BP	regulation of response to stimulus	GO:0048583	3.47583e-27	4421	1524	565	17906
GO:BP	cellular macromolecule metabolic process	GO:0044260	6.08027e-27	8429	1524	926	17906
GO:BP	regulation of cellular metabolic process	GO:0031323	1.27105e-26	6393	1524	747	17906
GO:BP	positive regulation of molecular function	GO:0044093	2.35781e-26	1822	1524	292	17906
GO:BP	positive regulation of cellular metabolic process	GO:0031325	2.80065e-26	3415	1524	462	17906
GO:BP	positive regulation of response to stimulus	GO:0048584	3.00852e-26	2542	1524	371	17906
GO:BP	protein metabolic process	GO:0019538	1.20171e-25	5940	1524	702	17906
GO:BP	macromolecule catabolic process	GO:0009057	2.46113e-25	1450	1524	246	17906
GO:BP	positive regulation of macromolecule metabolic process	GO:0010604	6.34278e-25	3442	1524	460	17906
GO:BP	biological regulation	GO:0065007	8.178e-25	12628	1524	1250	17906
GO:BP	cellular macromolecule catabolic process	GO:0044265	1.46066e-24	1209	1524	215	17906
GO:BP	regulation of primary metabolic process	GO:0080090	1.72037e-24	6189	1524	720	17906
GO:BP	regulation of signal transduction	GO:0009966	2.1317e-24	3244	1524	438	17906
GO:BP	regulation of catalytic activity	GO:0050790	2.46651e-24	2385	1524	348	17906
GO:BP	response to stimulus	GO:0050896	2.46651e-24	9455	1524	1001	17906
GO:BP	regulation of innate immune response	GO:0045088	8.76792e-24	444	1524	111	17906
GO:BP	intracellular signal transduction	GO:0035556	1.81994e-23	2896	1524	399	17906
GO:BP	regulation of signaling	GO:0023051	4.24516e-23	3679	1524	477	17906
GO:BP	positive regulation of signal transduction	GO:0009967	7.74435e-23	1736	1524	272	17906
GO:BP	cell communication	GO:0007154	1.1506e-22	6798	1524	767	17906
GO:BP	positive regulation of nitrogen compound metabolic process	GO:0051173	1.27931e-22	3248	1524	432	17906
GO:BP	signaling	GO:0023052	1.63446e-22	6772	1524	764	17906
GO:BP	positive regulation of signaling	GO:0023056	1.76423e-22	1907	1524	290	17906
GO:BP	regulation of defense response	GO:0031347	2.1025e-22	807	1524	159	17906
GO:BP	regulation of response to external stimulus	GO:0032101	2.1025e-22	1132	1524	200	17906
GO:BP	regulation of cell communication	GO:0010646	2.35704e-22	3638	1524	470	17906
GO:BP	immune response	GO:0006955	3.92255e-22	2294	1524	331	17906
GO:BP	positive regulation of cell communication	GO:0010647	4.17714e-22	1900	1524	288	17906
GO:BP	response to chemical	GO:0042221	6.00587e-22	4897	1524	590	17906
GO:BP	cellular response to stimulus	GO:0051716	6.02379e-22	7772	1524	849	17906
GO:BP	cell death	GO:0008219	7.76451e-22	2285	1524	329	17906
GO:BP	regulation of nitrogen compound metabolic process	GO:0051171	9.42184e-22	6009	1524	692	17906
GO:BP	signal transduction	GO:0007165	1.57744e-21	6296	1524	717	17906
GO:BP	regulation of intracellular signal transduction	GO:1902531	2.27925e-21	1876	1524	283	17906
GO:BP	organonitrogen compound metabolic process	GO:1901564	2.56188e-21	6889	1524	769	17906
GO:BP	negative regulation of gene expression	GO:0010629	2.71255e-21	2172	1524	315	17906
GO:BP	apoptotic process	GO:0006915	2.71255e-21	2006	1524	297	17906
GO:BP	nuclear-transcribed mRNA catabolic process, nonsense-mediated decay	GO:0000184	2.80087e-21	122	1524	51	17906
GO:BP	regulation of cellular process	GO:0050794	3.12604e-21	11187	1524	1127	17906
GO:BP	SRP-dependent cotranslational protein targeting to membrane	GO:0006614	3.29292e-21	96	1524	45	17906
GO:BP	regulation of gene expression	GO:0010468	4.81399e-21	4727	1524	570	17906
GO:BP	cotranslational protein targeting to membrane	GO:0006613	4.81399e-21	101	1524	46	17906
GO:BP	macromolecule metabolic process	GO:0043170	5.2568e-21	9592	1524	998	17906
GO:BP	mRNA catabolic process	GO:0006402	5.64857e-21	373	1524	95	17906
GO:BP	regulation of protein metabolic process	GO:0051246	7.54534e-21	2922	1524	392	17906
GO:BP	protein modification process	GO:0036211	8.88908e-21	4216	1524	520	17906
GO:BP	programmed cell death	GO:0012501	8.88908e-21	2152	1524	311	17906
GO:BP	cellular protein modification process	GO:0006464	8.88908e-21	4216	1524	520	17906
GO:BP	RNA catabolic process	GO:0006401	1.09632e-20	416	1524	101	17906
GO:BP	regulation of developmental process	GO:0050793	1.66803e-20	2779	1524	376	17906
GO:BP	regulation of cellular protein metabolic process	GO:0032268	2.12645e-20	2744	1524	372	17906
GO:BP	protein targeting to ER	GO:0045047	4.12904e-20	110	1524	47	17906
GO:BP	negative regulation of cellular metabolic process	GO:0031324	4.88987e-20	2718	1524	368	17906
GO:BP	regulation of protein modification process	GO:0031399	5.071e-20	1917	1524	283	17906
GO:BP	positive regulation of response to external stimulus	GO:0032103	7.22328e-20	640	1524	131	17906
GO:BP	negative regulation of response to stimulus	GO:0048585	7.22328e-20	1731	1524	262	17906
GO:BP	nucleobase-containing compound catabolic process	GO:0034655	9.55018e-20	554	1524	119	17906
GO:BP	negative regulation of multi-organism process	GO:0043901	1.18207e-19	227	1524	69	17906
GO:BP	regulation of viral life cycle	GO:1903900	1.63507e-19	152	1524	55	17906
GO:BP	regulation of viral process	GO:0050792	2.0938e-19	212	1524	66	17906
GO:BP	establishment of protein localization to endoplasmic reticulum	GO:0072599	2.33514e-19	114	1524	47	17906
GO:BP	negative regulation of nitrogen compound metabolic process	GO:0051172	2.72315e-19	2523	1524	345	17906
GO:BP	positive regulation of catalytic activity	GO:0043085	3.65653e-19	1466	1524	230	17906
GO:BP	positive regulation of intracellular signal transduction	GO:1902533	4.66047e-19	1050	1524	181	17906
GO:BP	regulation of cell death	GO:0010941	5.57731e-19	1757	1524	262	17906
GO:BP	regulation of apoptotic process	GO:0042981	6.03127e-19	1605	1524	245	17906
GO:BP	primary metabolic process	GO:0044238	6.12617e-19	10594	1524	1070	17906
GO:BP	nuclear-transcribed mRNA catabolic process	GO:0000956	7.34791e-19	211	1524	65	17906
GO:BP	positive regulation of multi-organism process	GO:0043902	7.55289e-19	539	1524	115	17906
GO:BP	viral transcription	GO:0019083	7.9584e-19	178	1524	59	17906
GO:BP	nitrogen compound metabolic process	GO:0006807	9.99554e-19	10111	1524	1030	17906
GO:BP	cellular catabolic process	GO:0044248	9.99554e-19	2314	1524	321	17906
GO:BP	regulation of multicellular organismal process	GO:0051239	1.21674e-18	3356	1524	427	17906
GO:BP	regulation of programmed cell death	GO:0043067	1.30481e-18	1633	1524	247	17906
GO:BP	cellular nitrogen compound catabolic process	GO:0044270	1.36902e-18	602	1524	123	17906
GO:BP	regulation of immune system process	GO:0002682	1.38707e-18	1688	1524	253	17906
GO:BP	regulation of symbiosis, encompassing mutualism through parasitism	GO:0043903	1.74188e-18	226	1524	67	17906
GO:BP	negative regulation of viral process	GO:0048525	1.74188e-18	105	1524	44	17906
GO:BP	catabolic process	GO:0009056	2.26847e-18	2693	1524	359	17906
GO:BP	negative regulation of viral life cycle	GO:1903901	2.46553e-18	88	1524	40	17906
GO:BP	protein phosphorylation	GO:0006468	2.555e-18	2027	1524	289	17906
GO:BP	viral life cycle	GO:0019058	2.60827e-18	333	1524	84	17906
GO:BP	positive regulation of response to biotic stimulus	GO:0002833	2.73081e-18	393	1524	93	17906
GO:BP	cellular metabolic process	GO:0044237	2.97151e-18	10860	1524	1088	17906
GO:BP	heterocycle catabolic process	GO:0046700	3.19064e-18	601	1524	122	17906
GO:BP	positive regulation of innate immune response	GO:0045089	3.34163e-18	374	1524	90	17906
GO:BP	macromolecule modification	GO:0043412	3.35311e-18	4428	1524	529	17906
GO:BP	response to interferon-gamma	GO:0034341	3.44535e-18	200	1524	62	17906
GO:BP	viral gene expression	GO:0019080	4.11878e-18	195	1524	61	17906
GO:BP	aromatic compound catabolic process	GO:0019439	1.01673e-17	617	1524	123	17906
GO:BP	regulation of viral genome replication	GO:0045069	1.03195e-17	100	1524	42	17906
GO:BP	regulation of phosphorylation	GO:0042325	1.09105e-17	1661	1524	247	17906
GO:BP	regulation of transcription by RNA polymerase II	GO:0006357	1.09105e-17	2237	1524	309	17906
GO:BP	interferon-gamma-mediated signaling pathway	GO:0060333	1.2079e-17	87	1524	39	17906
GO:BP	positive regulation of defense response	GO:0031349	1.52253e-17	509	1524	108	17906
GO:BP	macromolecule biosynthetic process	GO:0009059	2.89878e-17	5167	1524	594	17906
GO:BP	cellular macromolecule biosynthetic process	GO:0034645	3.26314e-17	5008	1524	579	17906
GO:BP	organic cyclic compound catabolic process	GO:1901361	3.79471e-17	650	1524	126	17906
GO:BP	RNA metabolic process	GO:0016070	4.21789e-17	4714	1524	551	17906
GO:BP	organic substance metabolic process	GO:0071704	4.21789e-17	11103	1524	1102	17906
GO:BP	phosphorylation	GO:0016310	4.47748e-17	2480	1524	332	17906
GO:BP	protein localization to endoplasmic reticulum	GO:0070972	6.42394e-17	139	1524	49	17906
GO:BP	establishment of protein localization to membrane	GO:0090150	7.73125e-17	331	1524	81	17906
GO:BP	macromolecule localization	GO:0033036	7.73125e-17	3292	1524	413	17906
GO:BP	organic substance catabolic process	GO:1901575	7.86037e-17	2239	1524	306	17906
GO:BP	positive regulation of immune system process	GO:0002684	8.57667e-17	1199	1524	192	17906
GO:BP	regulation of immune response	GO:0050776	1.11424e-16	1116	1524	182	17906
GO:BP	immune effector process	GO:0002252	1.19166e-16	1281	1524	201	17906
GO:BP	cellular nitrogen compound biosynthetic process	GO:0044271	1.35764e-16	5008	1524	576	17906
GO:BP	regulation of phosphate metabolic process	GO:0019220	1.36149e-16	1861	1524	265	17906
GO:BP	transcription by RNA polymerase II	GO:0006366	1.44359e-16	2393	1524	321	17906
GO:BP	regulation of phosphorus metabolic process	GO:0051174	1.44463e-16	1862	1524	265	17906
GO:BP	negative regulation of viral genome replication	GO:0045071	1.76433e-16	63	1524	32	17906
GO:BP	regulation of transferase activity	GO:0051338	3.18818e-16	1017	1524	169	17906
GO:BP	regulation of protein phosphorylation	GO:0001932	4.6215e-16	1493	1524	223	17906
GO:BP	negative regulation of signal transduction	GO:0009968	8.76645e-16	1340	1524	205	17906
GO:BP	positive regulation of gene expression	GO:0010628	8.82703e-16	2048	1524	282	17906
GO:BP	regulation of cellular component organization	GO:0051128	9.65725e-16	2541	1524	333	17906
GO:BP	viral genome replication	GO:0019079	1.69448e-15	128	1524	45	17906
GO:BP	translational initiation	GO:0006413	2.40463e-15	196	1524	57	17906
GO:BP	protein targeting to membrane	GO:0006612	3.0902e-15	197	1524	57	17906
GO:BP	positive regulation of RNA metabolic process	GO:0051254	4.0547e-15	1742	1524	247	17906
GO:BP	nucleic acid metabolic process	GO:0090304	4.49244e-15	5207	1524	587	17906
GO:BP	regulation of kinase activity	GO:0043549	5.06214e-15	911	1524	153	17906
GO:BP	developmental process	GO:0032502	5.61204e-15	6630	1524	715	17906
GO:BP	regulation of cytokine production	GO:0001817	5.69629e-15	764	1524	135	17906
GO:BP	regulation of hydrolase activity	GO:0051336	7.74786e-15	1296	1524	197	17906
GO:BP	localization	GO:0051179	8.26522e-15	6889	1524	737	17906
GO:BP	positive regulation of nucleobase-containing compound metabolic process	GO:0045935	9.66882e-15	1905	1524	263	17906
GO:BP	regulation of response to cytokine stimulus	GO:0060759	1.01368e-14	190	1524	55	17906
GO:BP	negative regulation of signaling	GO:0023057	1.15778e-14	1454	1524	214	17906
GO:BP	cellular biosynthetic process	GO:0044249	1.15778e-14	6178	1524	673	17906
GO:BP	cytokine production	GO:0001816	1.2235e-14	837	1524	143	17906
GO:BP	cellular response to interferon-gamma	GO:0071346	1.5726e-14	180	1524	53	17906
GO:BP	negative regulation of cell communication	GO:0010648	1.67391e-14	1450	1524	213	17906
GO:BP	multicellular organism development	GO:0007275	1.93168e-14	5604	1524	620	17906
GO:BP	protein localization	GO:0008104	1.94439e-14	2923	1524	366	17906
GO:BP	regulation of RNA metabolic process	GO:0051252	1.95951e-14	3856	1524	457	17906
GO:BP	positive regulation of immune response	GO:0050778	1.97569e-14	892	1524	149	17906
GO:BP	anatomical structure development	GO:0048856	2.125e-14	6105	1524	665	17906
GO:BP	system development	GO:0048731	2.3532e-14	5020	1524	566	17906
GO:BP	gene expression	GO:0010467	3.16967e-14	5672	1524	625	17906
GO:BP	regulation of cytokine-mediated signaling pathway	GO:0001959	3.16967e-14	177	1524	52	17906
GO:BP	activation of innate immune response	GO:0002218	3.62319e-14	318	1524	74	17906
GO:BP	immune system development	GO:0002520	3.62882e-14	1009	1524	162	17906
GO:BP	positive regulation of I-kappaB kinase/NF-kappaB signaling	GO:0043123	4.13843e-14	184	1524	53	17906
GO:BP	organic substance biosynthetic process	GO:1901576	4.33705e-14	6269	1524	678	17906
GO:BP	regulation of nucleobase-containing compound metabolic process	GO:0019219	4.44621e-14	4116	1524	480	17906
GO:BP	metabolic process	GO:0008152	4.59239e-14	11681	1524	1133	17906
GO:BP	regulation of catabolic process	GO:0009894	4.65094e-14	1012	1524	162	17906
GO:BP	regulation of multicellular organismal development	GO:2000026	4.96713e-14	2210	1524	292	17906
GO:BP	negative regulation of cell death	GO:0060548	5.10576e-14	1039	1524	165	17906
GO:BP	cell population proliferation	GO:0008283	5.37132e-14	2038	1524	274	17906
GO:BP	positive regulation of cellular protein metabolic process	GO:0032270	5.47856e-14	1642	1524	232	17906
GO:BP	positive regulation of nucleic acid-templated transcription	GO:1903508	1.02213e-13	1651	1524	232	17906
GO:BP	biosynthetic process	GO:0009058	1.03927e-13	6371	1524	685	17906
GO:BP	positive regulation of RNA biosynthetic process	GO:1902680	1.0844e-13	1652	1524	232	17906
GO:BP	regulation of cellular biosynthetic process	GO:0031326	1.44224e-13	4334	1524	498	17906
GO:BP	positive regulation of protein metabolic process	GO:0051247	1.5506e-13	1751	1524	242	17906
GO:BP	establishment of protein localization to organelle	GO:0072594	1.57385e-13	579	1524	108	17906
GO:BP	positive regulation of programmed cell death	GO:0043068	1.65153e-13	699	1524	123	17906
GO:BP	positive regulation of apoptotic process	GO:0043065	1.66135e-13	691	1524	122	17906
GO:BP	I-kappaB kinase/NF-kappaB signaling	GO:0007249	1.8297e-13	280	1524	67	17906
GO:BP	positive regulation of cellular biosynthetic process	GO:0031328	1.93161e-13	2021	1524	270	17906
GO:BP	regulation of biosynthetic process	GO:0009889	2.0136e-13	4417	1524	505	17906
GO:BP	regulation of cellular macromolecule biosynthetic process	GO:2000112	2.07804e-13	4036	1524	469	17906
GO:BP	positive regulation of biosynthetic process	GO:0009891	2.61078e-13	2055	1524	273	17906
GO:BP	protein localization to organelle	GO:0033365	2.81512e-13	964	1524	154	17906
GO:BP	regulation of cell differentiation	GO:0045595	2.88335e-13	1932	1524	260	17906
GO:BP	phosphate-containing compound metabolic process	GO:0006796	3.03671e-13	3367	1524	404	17906
GO:BP	regulation of nucleic acid-templated transcription	GO:1903506	3.60905e-13	3588	1524	425	17906
GO:BP	hemopoiesis	GO:0030097	3.7726e-13	916	1524	148	17906
GO:BP	regulation of transcription, DNA-templated	GO:0006355	3.86211e-13	3517	1524	418	17906
GO:BP	positive regulation of transcription, DNA-templated	GO:0045893	3.95964e-13	1551	1524	219	17906
GO:BP	response to interleukin-1	GO:0070555	4.39573e-13	213	1524	56	17906
GO:BP	regulation of RNA biosynthetic process	GO:2001141	4.45283e-13	3593	1524	425	17906
GO:BP	animal organ development	GO:0048513	4.57823e-13	3677	1524	433	17906
GO:BP	cellular response to stress	GO:0033554	4.91797e-13	2105	1524	277	17906
GO:BP	nucleobase-containing compound metabolic process	GO:0006139	5.27439e-13	5736	1524	624	17906
GO:BP	regulation of macromolecule biosynthetic process	GO:0010556	5.40709e-13	4186	1524	481	17906
GO:BP	positive regulation of macromolecule biosynthetic process	GO:0010557	5.81945e-13	1925	1524	258	17906
GO:BP	hematopoietic or lymphoid organ development	GO:0048534	6.0572e-13	956	1524	152	17906
GO:BP	phosphorus metabolic process	GO:0006793	6.06022e-13	3393	1524	405	17906
GO:BP	protein catabolic process	GO:0030163	6.20859e-13	965	1524	153	17906
GO:BP	negative regulation of programmed cell death	GO:0043069	6.31439e-13	948	1524	151	17906
GO:BP	positive regulation of phosphorylation	GO:0042327	7.47363e-13	1107	1524	169	17906
GO:BP	nucleic acid-templated transcription	GO:0097659	8.58982e-13	3744	1524	438	17906
GO:BP	negative regulation of apoptotic process	GO:0043066	8.77718e-13	926	1524	148	17906
GO:BP	regulation of cellular catabolic process	GO:0031329	9.37207e-13	850	1524	139	17906
GO:BP	protein modification by small protein conjugation	GO:0032446	9.52556e-13	927	1524	148	17906
GO:BP	RNA biosynthetic process	GO:0032774	9.8993e-13	3758	1524	439	17906
GO:BP	establishment of protein localization	GO:0045184	9.95187e-13	2235	1524	289	17906
GO:BP	cellular macromolecule localization	GO:0070727	1.10616e-12	1994	1524	264	17906
GO:BP	regulation of I-kappaB kinase/NF-kappaB signaling	GO:0043122	1.44931e-12	245	1524	60	17906
GO:BP	regulation of cysteine-type endopeptidase activity	GO:2000116	1.44931e-12	245	1524	60	17906
GO:BP	positive regulation of transcription by RNA polymerase II	GO:0045944	1.58093e-12	1215	1524	180	17906
GO:BP	negative regulation of protein metabolic process	GO:0051248	1.58093e-12	1206	1524	179	17906
GO:BP	protein localization to membrane	GO:0072657	1.73628e-12	641	1524	113	17906
GO:BP	transcription, DNA-templated	GO:0006351	1.73766e-12	3698	1524	432	17906
GO:BP	cellular nitrogen compound metabolic process	GO:0034641	1.7751e-12	6508	1524	690	17906
GO:BP	protein modification by small protein conjugation or removal	GO:0070647	1.89613e-12	1137	1524	171	17906
GO:BP	response to oxygen-containing compound	GO:1901700	2.00597e-12	1746	1524	237	17906
GO:BP	positive regulation of transferase activity	GO:0051347	2.13188e-12	692	1524	119	17906
GO:BP	cellular developmental process	GO:0048869	2.1799e-12	4531	1524	510	17906
GO:BP	positive regulation of cell death	GO:0010942	2.36645e-12	751	1524	126	17906
GO:BP	protein ubiquitination	GO:0016567	2.69056e-12	845	1524	137	17906
GO:BP	cellular protein localization	GO:0034613	3.05278e-12	1983	1524	261	17906
GO:BP	apoptotic signaling pathway	GO:0097190	3.7269e-12	616	1524	109	17906
GO:BP	organic substance transport	GO:0071702	5.07993e-12	2937	1524	356	17906
GO:BP	morphogenesis of an epithelium	GO:0002009	5.82431e-12	556	1524	101	17906
GO:BP	cellular component organization or biogenesis	GO:0071840	5.93829e-12	6667	1524	701	17906
GO:BP	anatomical structure morphogenesis	GO:0009653	6.39509e-12	2820	1524	344	17906
GO:BP	innate immune response-activating signal transduction	GO:0002758	8.5004e-12	296	1524	66	17906
GO:BP	tissue development	GO:0009888	8.54638e-12	2118	1524	273	17906
GO:BP	protein transport	GO:0015031	1.00736e-11	2121	1524	273	17906
GO:BP	regulation of cell cycle	GO:0051726	1.01711e-11	1268	1524	183	17906
GO:BP	cellular component organization	GO:0016043	1.07624e-11	6481	1524	683	17906
GO:BP	regulation of protein modification by small protein conjugation or removal	GO:1903320	1.30937e-11	237	1524	57	17906
GO:BP	regulation of cell population proliferation	GO:0042127	1.34614e-11	1749	1524	234	17906
GO:BP	pattern recognition receptor signaling pathway	GO:0002221	1.34804e-11	198	1524	51	17906
GO:BP	negative regulation of transcription, DNA-templated	GO:0045892	1.44696e-11	1264	1524	182	17906
GO:BP	negative regulation of transcription by RNA polymerase II	GO:0000122	1.47277e-11	873	1524	138	17906
GO:BP	nitrogen compound transport	GO:0071705	1.5542e-11	2506	1524	311	17906
GO:BP	regulation of DNA-binding transcription factor activity	GO:0051090	1.60261e-11	440	1524	85	17906
GO:BP	peptide transport	GO:0015833	1.74189e-11	2161	1524	276	17906
GO:BP	positive regulation of protein modification process	GO:0031401	1.78019e-11	1258	1524	181	17906
GO:BP	positive regulation of phosphorus metabolic process	GO:0010562	1.87276e-11	1177	1524	172	17906
GO:BP	positive regulation of phosphate metabolic process	GO:0045937	1.87276e-11	1177	1524	172	17906
GO:BP	cellular protein catabolic process	GO:0044257	1.90573e-11	799	1524	129	17906
GO:BP	amide transport	GO:0042886	2.29531e-11	2196	1524	279	17906
GO:BP	negative regulation of nucleobase-containing compound metabolic process	GO:0045934	2.29531e-11	1512	1524	208	17906
GO:BP	regulation of protein kinase activity	GO:0045859	2.48238e-11	802	1524	129	17906
GO:BP	regulation of cysteine-type endopeptidase activity involved in apoptotic process	GO:0043281	2.62452e-11	221	1524	54	17906
GO:BP	tissue morphogenesis	GO:0048729	2.99044e-11	686	1524	115	17906
GO:BP	nucleobase-containing compound biosynthetic process	GO:0034654	3.33418e-11	4226	1524	475	17906
GO:BP	cellular response to interleukin-1	GO:0071347	3.77371e-11	184	1524	48	17906
GO:BP	negative regulation of cellular macromolecule biosynthetic process	GO:2000113	4.06353e-11	1540	1524	210	17906
GO:BP	type I interferon production	GO:0032606	4.34421e-11	130	1524	39	17906
GO:BP	heterocycle metabolic process	GO:0046483	5.03124e-11	5910	1524	628	17906
GO:BP	cellular aromatic compound metabolic process	GO:0006725	5.25842e-11	5956	1524	632	17906
GO:BP	cell differentiation	GO:0030154	5.37199e-11	4335	1524	484	17906
GO:BP	positive regulation of DNA-binding transcription factor activity	GO:0051091	5.60578e-11	266	1524	60	17906
GO:BP	enzyme linked receptor protein signaling pathway	GO:0007167	5.99691e-11	1076	1524	159	17906
GO:BP	positive regulation of multicellular organismal process	GO:0051240	6.13527e-11	1853	1524	242	17906
GO:BP	negative regulation of nucleic acid-templated transcription	GO:1903507	7.90997e-11	1317	1524	185	17906
GO:BP	proteolysis involved in cellular protein catabolic process	GO:0051603	8.24603e-11	739	1524	120	17906
GO:BP	negative regulation of cellular protein metabolic process	GO:0032269	8.53363e-11	1135	1524	165	17906
GO:BP	negative regulation of macromolecule biosynthetic process	GO:0010558	8.88914e-11	1629	1524	218	17906
GO:BP	negative regulation of RNA biosynthetic process	GO:1902679	8.9344e-11	1319	1524	185	17906
GO:BP	organic cyclic compound metabolic process	GO:1901360	8.9344e-11	6185	1524	651	17906
GO:BP	cytoplasmic pattern recognition receptor signaling pathway	GO:0002753	9.98615e-11	64	1524	26	17906
GO:BP	regulation of type I interferon production	GO:0032479	1.14694e-10	128	1524	38	17906
GO:BP	regulation of anatomical structure morphogenesis	GO:0022603	1.14897e-10	1194	1524	171	17906
GO:BP	negative regulation of cellular biosynthetic process	GO:0031327	1.29784e-10	1693	1524	224	17906
GO:BP	regulation of biological quality	GO:0065008	1.34409e-10	4156	1524	465	17906
GO:BP	positive regulation of developmental process	GO:0051094	1.41439e-10	1457	1524	199	17906
GO:BP	protein targeting	GO:0006605	1.41887e-10	435	1524	82	17906
GO:BP	activation of immune response	GO:0002253	1.58008e-10	721	1524	117	17906
GO:BP	negative regulation of RNA metabolic process	GO:0051253	1.58606e-10	1412	1524	194	17906
GO:BP	positive regulation of kinase activity	GO:0033674	1.69573e-10	613	1524	104	17906
GO:BP	MAPK cascade	GO:0000165	1.8945e-10	940	1524	142	17906
GO:BP	signal transduction by protein phosphorylation	GO:0023014	1.93036e-10	958	1524	144	17906
GO:BP	negative regulation of biosynthetic process	GO:0009890	2.1078e-10	1721	1524	226	17906
GO:BP	positive regulation of protein phosphorylation	GO:0001934	2.33931e-10	1032	1524	152	17906
GO:BP	aromatic compound biosynthetic process	GO:0019438	2.53351e-10	4302	1524	477	17906
GO:BP	heterocycle biosynthetic process	GO:0018130	2.59872e-10	4292	1524	476	17906
GO:BP	nucleotide-binding oligomerization domain containing signaling pathway	GO:0070423	2.71532e-10	36	1524	19	17906
GO:BP	positive regulation of cellular component organization	GO:0051130	2.94695e-10	1245	1524	175	17906
GO:BP	response to endogenous stimulus	GO:0009719	3.28238e-10	1758	1524	229	17906
GO:BP	transport	GO:0006810	3.63782e-10	5337	1524	571	17906
GO:BP	modification-dependent protein catabolic process	GO:0019941	3.63782e-10	646	1524	107	17906
GO:BP	establishment of localization	GO:0051234	3.79511e-10	5460	1524	582	17906
GO:BP	positive regulation of hydrolase activity	GO:0051345	3.79511e-10	774	1524	122	17906
GO:BP	organonitrogen compound catabolic process	GO:1901565	3.88208e-10	1333	1524	184	17906
GO:BP	modification-dependent macromolecule catabolic process	GO:0043632	4.6153e-10	657	1524	108	17906
GO:BP	nucleotide-binding domain, leucine rich repeat containing receptor signaling pathway	GO:0035872	4.99041e-10	37	1524	19	17906
GO:BP	cellular response to oxygen-containing compound	GO:1901701	5.08969e-10	1235	1524	173	17906
GO:BP	epithelium development	GO:0060429	5.19775e-10	1319	1524	182	17906
GO:BP	mRNA metabolic process	GO:0016071	6.09974e-10	867	1524	132	17906
GO:BP	regulation of protein ubiquitination	GO:0031396	8.7921e-10	207	1524	49	17906
GO:BP	tube morphogenesis	GO:0035239	9.77519e-10	944	1524	140	17906
GO:BP	ubiquitin-dependent protein catabolic process	GO:0006511	9.87087e-10	640	1524	105	17906
GO:BP	organelle organization	GO:0006996	1.0619e-09	3966	1524	442	17906
GO:BP	locomotion	GO:0040011	1.3481e-09	2010	1524	252	17906
GO:BP	negative regulation of protein modification process	GO:0031400	1.3513e-09	635	1524	104	17906
GO:BP	regulation of MAPK cascade	GO:0043408	1.52359e-09	756	1524	118	17906
GO:BP	cell cycle	GO:0007049	1.59799e-09	1905	1524	241	17906
GO:BP	positive regulation of response to cytokine stimulus	GO:0060760	1.87283e-09	57	1524	23	17906
GO:BP	regulation of organelle organization	GO:0033043	2.439e-09	1325	1524	180	17906
GO:BP	organic cyclic compound biosynthetic process	GO:1901362	2.62301e-09	4454	1524	485	17906
GO:BP	Wnt signaling pathway	GO:0016055	3.04402e-09	527	1524	90	17906
GO:BP	tube development	GO:0035295	3.23462e-09	1143	1524	160	17906
GO:BP	actin cytoskeleton organization	GO:0030036	3.30697e-09	679	1524	108	17906
GO:BP	cell-cell signaling by wnt	GO:0198738	3.70153e-09	529	1524	90	17906
GO:BP	protein kinase B signaling	GO:0043491	4.3372e-09	273	1524	57	17906
GO:BP	positive regulation of cytokine-mediated signaling pathway	GO:0001961	5.02773e-09	50	1524	21	17906
GO:BP	positive regulation of cell differentiation	GO:0045597	5.34517e-09	1022	1524	146	17906
GO:BP	response to wounding	GO:0009611	5.41161e-09	702	1524	110	17906
GO:BP	regulation of protein serine/threonine kinase activity	GO:0071900	7.03173e-09	519	1524	88	17906
GO:BP	positive regulation of cytokine production	GO:0001819	7.03188e-09	470	1524	82	17906
GO:BP	response to lipid	GO:0033993	8.52843e-09	956	1524	138	17906
GO:BP	regulation of locomotion	GO:0040012	9.26169e-09	1113	1524	155	17906
GO:BP	animal organ morphogenesis	GO:0009887	9.5437e-09	1095	1524	153	17906
GO:BP	negative regulation of multicellular organismal process	GO:0051241	9.81516e-09	1358	1524	181	17906
GO:BP	positive regulation of cysteine-type endopeptidase activity	GO:2001056	1.02062e-08	154	1524	39	17906
GO:BP	regulation of proteolysis	GO:0030162	1.05337e-08	745	1524	114	17906
GO:BP	proteolysis	GO:0006508	1.25729e-08	1818	1524	228	17906
GO:BP	proteasomal protein catabolic process	GO:0010498	1.41102e-08	485	1524	83	17906
GO:BP	positive regulation of cellular catabolic process	GO:0031331	1.61915e-08	374	1524	69	17906
GO:BP	cellular localization	GO:0051641	1.63976e-08	2889	1524	333	17906
GO:BP	regulation of apoptotic signaling pathway	GO:2001233	1.69773e-08	414	1524	74	17906
GO:BP	immune response-regulating signaling pathway	GO:0002764	1.75549e-08	673	1524	105	17906
GO:BP	negative regulation of molecular function	GO:0044092	1.79765e-08	1189	1524	162	17906
GO:BP	immune response-activating signal transduction	GO:0002757	1.81818e-08	639	1524	101	17906
GO:BP	cell migration	GO:0016477	1.84465e-08	1620	1524	207	17906
GO:BP	intracellular protein transport	GO:0006886	2.06815e-08	1182	1524	161	17906
GO:BP	regulation of hemopoiesis	GO:1903706	2.0698e-08	489	1524	83	17906
GO:BP	cellular response to lipid	GO:0071396	2.17168e-08	624	1524	99	17906
GO:BP	interleukin-1-mediated signaling pathway	GO:0070498	2.21887e-08	102	1524	30	17906
GO:BP	positive regulation of NF-kappaB transcription factor activity	GO:0051092	2.44184e-08	152	1524	38	17906
GO:BP	regulation of cell adhesion	GO:0030155	2.4802e-08	721	1524	110	17906
GO:BP	growth	GO:0040007	2.86336e-08	1020	1524	143	17906
GO:BP	cell activation	GO:0001775	3.07445e-08	1465	1524	190	17906
GO:BP	response to interferon-alpha	GO:0035455	3.23117e-08	21	1524	13	17906
GO:BP	cell motility	GO:0048870	3.65833e-08	1781	1524	222	17906
GO:BP	localization of cell	GO:0051674	3.65833e-08	1781	1524	222	17906
GO:BP	cellular response to endogenous stimulus	GO:0071495	4.07999e-08	1480	1524	191	17906
GO:BP	regulation of cellular component movement	GO:0051270	4.39433e-08	1129	1524	154	17906
GO:BP	response to nitrogen compound	GO:1901698	4.80388e-08	1168	1524	158	17906
GO:BP	protein polyubiquitination	GO:0000209	5.27803e-08	322	1524	61	17906
GO:BP	positive regulation of endopeptidase activity	GO:0010950	5.28858e-08	183	1524	42	17906
GO:BP	cellular response to external stimulus	GO:0071496	5.59241e-08	338	1524	63	17906
GO:BP	positive regulation of cysteine-type endopeptidase activity involved in apoptotic process	GO:0043280	5.79867e-08	137	1524	35	17906
GO:BP	myeloid cell differentiation	GO:0030099	5.89715e-08	426	1524	74	17906
GO:BP	leukocyte activation	GO:0045321	6.11661e-08	1305	1524	172	17906
GO:BP	negative regulation of cell cycle	GO:0045786	6.34892e-08	637	1524	99	17906
GO:BP	regulation of cell motility	GO:2000145	6.36661e-08	1042	1524	144	17906
GO:BP	proteasome-mediated ubiquitin-dependent protein catabolic process	GO:0043161	6.4858e-08	427	1524	74	17906
GO:BP	regulation of growth	GO:0040008	8.48554e-08	693	1524	105	17906
GO:BP	toll-like receptor signaling pathway	GO:0002224	1.0269e-07	153	1524	37	17906
GO:BP	embryo development	GO:0009790	1.09733e-07	1060	1524	145	17906
GO:BP	positive regulation of organelle organization	GO:0010638	1.12014e-07	644	1524	99	17906
GO:BP	response to hormone	GO:0009725	1.18252e-07	1024	1524	141	17906
GO:BP	regulation of endopeptidase activity	GO:0052548	1.19217e-07	433	1524	74	17906
GO:BP	regulation of cell migration	GO:0030334	1.20321e-07	978	1524	136	17906
GO:BP	positive regulation of catabolic process	GO:0009896	1.28592e-07	442	1524	75	17906
GO:BP	movement of cell or subcellular component	GO:0006928	1.33133e-07	2252	1524	266	17906
GO:BP	interaction with host	GO:0051701	1.38728e-07	203	1524	44	17906
GO:BP	cellular process	GO:0009987	1.45748e-07	16230	1524	1440	17906
GO:BP	actin filament-based process	GO:0030029	1.52129e-07	781	1524	114	17906
GO:BP	regulation of protein kinase B signaling	GO:0051896	1.69795e-07	248	1524	50	17906
GO:BP	cardiovascular system development	GO:0072358	1.86118e-07	829	1524	119	17906
GO:BP	extrinsic apoptotic signaling pathway	GO:0097191	1.974e-07	227	1524	47	17906
GO:BP	multicellular organismal process	GO:0032501	2.36634e-07	7873	1524	775	17906
GO:BP	canonical Wnt signaling pathway	GO:0060070	2.39686e-07	343	1524	62	17906
GO:BP	regulation of localization	GO:0032879	2.56989e-07	2942	1524	331	17906
GO:BP	inflammatory response	GO:0006954	2.6738e-07	780	1524	113	17906
GO:BP	intracellular receptor signaling pathway	GO:0030522	2.7898e-07	282	1524	54	17906
GO:BP	tube formation	GO:0035148	2.85116e-07	152	1524	36	17906
GO:BP	response to tumor necrosis factor	GO:0034612	2.8651e-07	321	1524	59	17906
GO:BP	antigen processing and presentation of endogenous peptide antigen	GO:0002483	2.95664e-07	17	1524	11	17906
GO:BP	cellular response to tumor necrosis factor	GO:0071356	2.98127e-07	298	1524	56	17906
GO:BP	negative regulation of phosphorylation	GO:0042326	2.98802e-07	476	1524	78	17906
GO:BP	regulation of DNA-templated transcription in response to stress	GO:0043620	3.00926e-07	126	1524	32	17906
GO:BP	regulation of cellular response to stress	GO:0080135	3.03269e-07	764	1524	111	17906
GO:BP	response to peptide	GO:1901652	3.28139e-07	545	1524	86	17906
GO:BP	vasculature development	GO:0001944	3.40668e-07	820	1524	117	17906
GO:BP	cell surface receptor signaling pathway involved in cell-cell signaling	GO:1905114	3.60139e-07	633	1524	96	17906
GO:BP	gland development	GO:0048732	3.60139e-07	453	1524	75	17906
GO:BP	entry into host	GO:0044409	3.98764e-07	134	1524	33	17906
GO:BP	positive regulation of peptidase activity	GO:0010952	3.98764e-07	203	1524	43	17906
GO:BP	entry into host cell	GO:0030260	3.98764e-07	134	1524	33	17906
GO:BP	viral entry into host cell	GO:0046718	3.98764e-07	121	1524	31	17906
GO:BP	negative regulation of growth	GO:0045926	4.17573e-07	255	1524	50	17906
GO:BP	positive regulation of type I interferon production	GO:0032481	4.57991e-07	79	1524	24	17906
GO:BP	wound healing	GO:0042060	4.67401e-07	584	1524	90	17906
GO:BP	transmembrane receptor protein tyrosine kinase signaling pathway	GO:0007169	4.89211e-07	744	1524	108	17906
GO:BP	regulation of viral entry into host cell	GO:0046596	5.09495e-07	29	1524	14	17906
GO:BP	cell morphogenesis	GO:0000902	5.14762e-07	1068	1524	143	17906
GO:BP	cell development	GO:0048468	5.24363e-07	2215	1524	259	17906
GO:BP	regulation of Wnt signaling pathway	GO:0030111	5.38438e-07	375	1524	65	17906
GO:BP	positive regulation of proteolysis	GO:0045862	5.41662e-07	367	1524	64	17906
GO:BP	response to molecule of bacterial origin	GO:0002237	5.41662e-07	367	1524	64	17906
GO:BP	chordate embryonic development	GO:0043009	5.71617e-07	657	1524	98	17906
GO:BP	positive regulation of protein kinase B signaling	GO:0051897	5.71617e-07	177	1524	39	17906
GO:BP	embryo development ending in birth or egg hatching	GO:0009792	5.80198e-07	675	1524	100	17906
GO:BP	activation of cysteine-type endopeptidase activity involved in apoptotic process	GO:0006919	6.14949e-07	92	1524	26	17906
GO:BP	mitotic cell cycle	GO:0000278	6.59355e-07	1082	1524	144	17906
GO:BP	positive regulation of protein kinase activity	GO:0045860	6.86138e-07	537	1524	84	17906
GO:BP	regulation of defense response to virus	GO:0050688	7.13398e-07	75	1524	23	17906
GO:BP	regulation of peptidase activity	GO:0052547	7.26306e-07	461	1524	75	17906
GO:BP	response to organonitrogen compound	GO:0010243	7.78383e-07	1085	1524	144	17906
GO:BP	leukocyte differentiation	GO:0002521	8.47998e-07	531	1524	83	17906
GO:BP	response to interferon-beta	GO:0035456	8.47998e-07	30	1524	14	17906
GO:BP	negative regulation of mitotic cell cycle	GO:0045930	9.26822e-07	340	1524	60	17906
GO:BP	circulatory system development	GO:0072359	9.68595e-07	1194	1524	155	17906
GO:BP	regulation of binding	GO:0051098	9.85018e-07	373	1524	64	17906
GO:BP	positive regulation of Wnt signaling pathway	GO:0030177	1.05508e-06	181	1524	39	17906
GO:BP	negative regulation of developmental process	GO:0051093	1.0831e-06	1072	1524	142	17906
GO:BP	cellular response to oxygen levels	GO:0071453	1.08642e-06	240	1524	47	17906
GO:BP	blood vessel development	GO:0001568	1.13565e-06	784	1524	111	17906
GO:BP	negative regulation of cytokine production	GO:0001818	1.13565e-06	318	1524	57	17906
GO:BP	regulation of transcription from RNA polymerase II promoter in response to stress	GO:0043618	1.13892e-06	120	1524	30	17906
GO:BP	negative regulation of immune system process	GO:0002683	1.16334e-06	492	1524	78	17906
GO:BP	regulation of mitotic cell cycle	GO:0007346	1.2594e-06	713	1524	103	17906
GO:BP	intracellular transport	GO:0046907	1.29296e-06	1781	1524	214	17906
GO:BP	stress-activated MAPK cascade	GO:0051403	1.34482e-06	288	1524	53	17906
GO:BP	regulation of animal organ morphogenesis	GO:2000027	1.34482e-06	257	1524	49	17906
GO:BP	negative regulation of phosphate metabolic process	GO:0045936	1.44667e-06	599	1524	90	17906
GO:BP	positive regulation of MAPK cascade	GO:0043410	1.54604e-06	556	1524	85	17906
GO:BP	negative regulation of protein phosphorylation	GO:0001933	1.55265e-06	436	1524	71	17906
GO:BP	negative regulation of phosphorus metabolic process	GO:0010563	1.55365e-06	600	1524	90	17906
GO:BP	translation	GO:0006412	1.73539e-06	745	1524	106	17906
GO:BP	cytoskeleton organization	GO:0007010	1.75612e-06	1371	1524	172	17906
GO:BP	cellular component morphogenesis	GO:0032989	1.77033e-06	1177	1524	152	17906
GO:BP	response to lipopolysaccharide	GO:0032496	1.87183e-06	347	1524	60	17906
GO:BP	antigen processing and presentation of peptide antigen via MHC class I	GO:0002474	1.87297e-06	97	1524	26	17906
GO:BP	cell-cell adhesion	GO:0098609	1.8949e-06	866	1524	119	17906
GO:BP	positive regulation of cell population proliferation	GO:0008284	1.90996e-06	969	1524	130	17906
GO:BP	regulation of protein catabolic process	GO:0042176	1.98855e-06	397	1524	66	17906
GO:BP	neuron projection development	GO:0031175	1.99246e-06	1017	1524	135	17906
GO:BP	homeostasis of number of cells	GO:0048872	2.07388e-06	253	1524	48	17906
GO:BP	positive regulation of cell migration	GO:0030335	2.074e-06	560	1524	85	17906
GO:BP	response to abiotic stimulus	GO:0009628	2.07535e-06	1248	1524	159	17906
GO:BP	epithelial tube morphogenesis	GO:0060562	2.08401e-06	332	1524	58	17906
GO:BP	cellular response to decreased oxygen levels	GO:0036294	2.16953e-06	223	1524	44	17906
GO:BP	reproductive system development	GO:0061458	2.27347e-06	449	1524	72	17906
GO:BP	positive regulation of hemopoiesis	GO:1903708	2.37275e-06	194	1524	40	17906
GO:BP	negative regulation of catalytic activity	GO:0043086	2.55766e-06	834	1524	115	17906
GO:BP	interferon-beta production	GO:0032608	2.57414e-06	52	1524	18	17906
GO:BP	response to oxygen levels	GO:0070482	2.59243e-06	400	1524	66	17906
GO:BP	peptide biosynthetic process	GO:0043043	2.6279e-06	770	1524	108	17906
GO:BP	neurogenesis	GO:0022008	2.77201e-06	1679	1524	202	17906
GO:BP	antigen processing and presentation of endogenous antigen	GO:0019883	2.83504e-06	24	1524	12	17906
GO:BP	cellular response to peptide	GO:1901653	3.10875e-06	402	1524	66	17906
GO:BP	regulation of canonical Wnt signaling pathway	GO:0060828	3.18591e-06	296	1524	53	17906
GO:BP	response to organic cyclic compound	GO:0014070	3.32171e-06	998	1524	132	17906
GO:BP	positive regulation of cellular component movement	GO:0051272	3.37429e-06	602	1524	89	17906
GO:BP	activation of protein kinase activity	GO:0032147	3.43048e-06	337	1524	58	17906
GO:BP	positive regulation of canonical Wnt signaling pathway	GO:0090263	3.69869e-06	147	1524	33	17906
GO:BP	biological adhesion	GO:0022610	3.77999e-06	1447	1524	178	17906
GO:BP	negative regulation of extrinsic apoptotic signaling pathway	GO:2001237	3.90694e-06	107	1524	27	17906
GO:BP	chemotaxis	GO:0006935	3.945e-06	649	1524	94	17906
GO:BP	cellular response to biotic stimulus	GO:0071216	4.02375e-06	251	1524	47	17906
GO:BP	cellular response to hypoxia	GO:0071456	4.10659e-06	213	1524	42	17906
GO:BP	negative regulation of intracellular signal transduction	GO:1902532	4.21049e-06	552	1524	83	17906
GO:BP	negative regulation of apoptotic signaling pathway	GO:2001234	4.21161e-06	236	1524	45	17906
GO:BP	cell adhesion	GO:0007155	4.27166e-06	1440	1524	177	17906
GO:BP	taxis	GO:0042330	4.49608e-06	651	1524	94	17906
GO:BP	antigen processing and presentation of exogenous peptide antigen via MHC class I, TAP-independent	GO:0002480	4.56721e-06	8	1524	7	17906
GO:BP	mitotic cell cycle process	GO:1903047	4.93961e-06	892	1524	120	17906
GO:BP	peptidyl-tyrosine phosphorylation	GO:0018108	5.01866e-06	374	1524	62	17906
GO:BP	generation of neurons	GO:0048699	5.23511e-06	1574	1524	190	17906
GO:BP	cellular response to lipopolysaccharide	GO:0071222	5.26745e-06	215	1524	42	17906
GO:BP	negative regulation of innate immune response	GO:0045824	5.48608e-06	60	1524	19	17906
GO:BP	response to bacterium	GO:0009617	5.49594e-06	736	1524	103	17906
GO:BP	regulation of cell-cell adhesion	GO:0022407	5.71379e-06	426	1524	68	17906
GO:BP	epithelial tube formation	GO:0072175	5.79986e-06	136	1524	31	17906
GO:BP	T cell activation	GO:0042110	5.94427e-06	478	1524	74	17906
GO:BP	response to decreased oxygen levels	GO:0036293	5.98293e-06	376	1524	62	17906
GO:BP	positive regulation of cell motility	GO:2000147	6.18187e-06	584	1524	86	17906
GO:BP	neuron differentiation	GO:0030182	6.22069e-06	1409	1524	173	17906
GO:BP	tumor necrosis factor-mediated signaling pathway	GO:0033209	6.35018e-06	172	1524	36	17906
GO:BP	peptidyl-tyrosine modification	GO:0018212	6.52796e-06	377	1524	62	17906
GO:BP	antigen processing and presentation of endogenous peptide antigen via MHC class I	GO:0019885	6.61742e-06	11	1524	8	17906
GO:BP	reproductive structure development	GO:0048608	6.64056e-06	445	1524	70	17906
GO:BP	regulation of extrinsic apoptotic signaling pathway	GO:2001236	6.68327e-06	158	1524	34	17906
GO:BP	response to unfolded protein	GO:0006986	6.98147e-06	180	1524	37	17906
GO:BP	anatomical structure formation involved in morphogenesis	GO:0048646	7.20657e-06	1206	1524	152	17906
GO:BP	negative regulation of protein modification by small protein conjugation or removal	GO:1903321	7.21381e-06	91	1524	24	17906
GO:BP	antigen processing and presentation of exogenous peptide antigen via MHC class I	GO:0042590	7.84913e-06	79	1524	22	17906
GO:BP	peptide metabolic process	GO:0006518	7.86582e-06	910	1524	121	17906
GO:BP	actin filament organization	GO:0007015	8.6502e-06	414	1524	66	17906
GO:BP	amide biosynthetic process	GO:0043604	8.79923e-06	912	1524	121	17906
GO:BP	cellular response to extracellular stimulus	GO:0031668	8.82754e-06	266	1524	48	17906
GO:BP	cellular response to molecule of bacterial origin	GO:0071219	8.85585e-06	227	1524	43	17906
GO:BP	response to insulin	GO:0032868	8.85585e-06	290	1524	51	17906
GO:BP	cellular response to nitrogen compound	GO:1901699	9.73655e-06	727	1524	101	17906
GO:BP	negative regulation of protein ubiquitination	GO:0031397	9.79287e-06	80	1524	22	17906
GO:BP	negative regulation of transferase activity	GO:0051348	9.79287e-06	291	1524	51	17906
GO:BP	protein deubiquitination	GO:0016579	9.79287e-06	291	1524	51	17906
GO:BP	nervous system development	GO:0007399	9.90079e-06	2432	1524	272	17906
GO:BP	morphogenesis of embryonic epithelium	GO:0016331	1.06062e-05	154	1524	33	17906
GO:BP	regulation of immune effector process	GO:0002697	1.06878e-05	451	1524	70	17906
GO:BP	negative regulation of cell population proliferation	GO:0008285	1.07347e-05	775	1524	106	17906
GO:BP	stress-activated protein kinase signaling cascade	GO:0031098	1.15135e-05	317	1524	54	17906
GO:BP	regulation of MAP kinase activity	GO:0043405	1.18143e-05	342	1524	57	17906
GO:BP	antigen processing and presentation of exogenous peptide antigen via MHC class I, TAP-dependent	GO:0002479	1.25344e-05	75	1524	21	17906
GO:BP	cellular response to growth factor stimulus	GO:0071363	1.44542e-05	715	1524	99	17906
GO:BP	response to growth factor	GO:0070848	1.46663e-05	743	1524	102	17906
GO:BP	pri-miRNA transcription by RNA polymerase II	GO:0061614	1.47244e-05	47	1524	16	17906
GO:BP	embryonic epithelial tube formation	GO:0001838	1.48045e-05	128	1524	29	17906
GO:BP	positive regulation of transport	GO:0051050	1.49637e-05	1008	1524	130	17906
GO:BP	positive regulation of interferon-beta production	GO:0032728	1.53905e-05	32	1524	13	17906
GO:BP	response to extracellular stimulus	GO:0009991	1.57746e-05	544	1524	80	17906
GO:BP	response to peptide hormone	GO:0043434	1.58154e-05	456	1524	70	17906
GO:BP	lymphocyte activation	GO:0046649	1.61195e-05	754	1524	103	17906
GO:BP	positive regulation of binding	GO:0051099	1.63675e-05	179	1524	36	17906
GO:BP	neuron development	GO:0048666	1.67931e-05	1146	1524	144	17906
GO:BP	response to hypoxia	GO:0001666	1.7342e-05	363	1524	59	17906
GO:BP	negative regulation of protein kinase activity	GO:0006469	1.79364e-05	241	1524	44	17906
GO:BP	regulation of mRNA catabolic process	GO:0061013	1.96241e-05	203	1524	39	17906
GO:BP	fibroblast proliferation	GO:0048144	2.14913e-05	90	1524	23	17906
GO:BP	cell morphogenesis involved in differentiation	GO:0000904	2.25593e-05	769	1524	104	17906
GO:BP	MyD88-independent toll-like receptor signaling pathway	GO:0002756	2.29465e-05	33	1524	13	17906
GO:BP	positive regulation of locomotion	GO:0040017	2.36689e-05	613	1524	87	17906
GO:BP	negative regulation of response to biotic stimulus	GO:0002832	2.37007e-05	97	1524	24	17906
GO:BP	regulation of transcription from RNA polymerase II promoter in response to hypoxia	GO:0061418	2.44931e-05	78	1524	21	17906
GO:BP	cellular response to hormone stimulus	GO:0032870	2.46392e-05	724	1524	99	17906
GO:BP	exocrine system development	GO:0035272	2.68803e-05	49	1524	16	17906
GO:BP	cellular response to insulin stimulus	GO:0032869	2.72056e-05	229	1524	42	17906
GO:BP	positive regulation of apoptotic signaling pathway	GO:2001235	2.76074e-05	183	1524	36	17906
GO:BP	JNK cascade	GO:0007254	2.91206e-05	214	1524	40	17906
GO:BP	TRIF-dependent toll-like receptor signaling pathway	GO:0035666	3.105e-05	29	1524	12	17906
GO:BP	negative regulation of kinase activity	GO:0033673	3.105e-05	262	1524	46	17906
GO:BP	liver development	GO:0001889	3.11081e-05	147	1524	31	17906
GO:BP	cell cycle process	GO:0022402	3.11192e-05	1407	1524	169	17906
GO:BP	positive regulation of mitochondrion organization	GO:0010822	3.24116e-05	119	1524	27	17906
GO:BP	morphogenesis of a branching structure	GO:0001763	3.44293e-05	200	1524	38	17906
GO:BP	regulation of interferon-beta production	GO:0032648	3.57738e-05	50	1524	16	17906
GO:BP	cell junction organization	GO:0034330	3.94659e-05	297	1524	50	17906
GO:BP	membrane organization	GO:0061024	4.00286e-05	893	1524	116	17906
GO:BP	positive regulation of protein serine/threonine kinase activity	GO:0071902	4.06406e-05	339	1524	55	17906
GO:BP	cellular response to epidermal growth factor stimulus	GO:0071364	4.13407e-05	45	1524	15	17906
GO:BP	response to topologically incorrect protein	GO:0035966	4.37352e-05	202	1524	38	17906
GO:BP	negative regulation of response to external stimulus	GO:0032102	4.39762e-05	417	1524	64	17906
GO:BP	cell-cell signaling	GO:0007267	4.42406e-05	1699	1524	197	17906
GO:BP	NIK/NF-kappaB signaling	GO:0038061	4.53796e-05	187	1524	36	17906
GO:BP	organonitrogen compound biosynthetic process	GO:1901566	4.53796e-05	1905	1524	217	17906
GO:BP	selective autophagy	GO:0061912	4.71909e-05	51	1524	16	17906
GO:BP	hepaticobiliary system development	GO:0061008	4.74478e-05	150	1524	31	17906
GO:BP	xenophagy	GO:0098792	5.03203e-05	10	1524	7	17906
GO:BP	protein modification by small protein removal	GO:0070646	5.04407e-05	308	1524	51	17906
GO:BP	positive regulation of chemotaxis	GO:0050921	5.07673e-05	136	1524	29	17906
GO:BP	regulation of cell morphogenesis	GO:0022604	5.3487e-05	508	1524	74	17906
GO:BP	myeloid cell homeostasis	GO:0002262	5.4437e-05	151	1524	31	17906
GO:BP	peptidyl-amino acid modification	GO:0018193	5.50258e-05	1281	1524	155	17906
GO:BP	negative regulation of type I interferon production	GO:0032480	5.51727e-05	46	1524	15	17906
GO:BP	regulation of mitochondrion organization	GO:0010821	5.7609e-05	189	1524	36	17906
GO:BP	regulation of cellular component biogenesis	GO:0044087	5.82161e-05	968	1524	123	17906
GO:BP	neural tube formation	GO:0001841	6.00971e-05	109	1524	25	17906
GO:BP	supramolecular fiber organization	GO:0097435	6.05877e-05	693	1524	94	17906
GO:BP	regulation of fibroblast proliferation	GO:0048145	6.1564e-05	89	1524	22	17906
GO:BP	regulation of pri-miRNA transcription by RNA polymerase II	GO:1902893	6.23888e-05	41	1524	14	17906
GO:BP	heart morphogenesis	GO:0003007	6.25724e-05	261	1524	45	17906
GO:BP	regulation of type I interferon-mediated signaling pathway	GO:0060338	6.75005e-05	36	1524	13	17906
GO:BP	erythrocyte homeostasis	GO:0034101	7.09473e-05	124	1524	27	17906
GO:BP	T cell receptor signaling pathway	GO:0050852	7.52164e-05	199	1524	37	17906
GO:BP	ERK1 and ERK2 cascade	GO:0070371	7.5885e-05	321	1524	52	17906
GO:BP	blood vessel morphogenesis	GO:0048514	7.61703e-05	697	1524	94	17906
GO:BP	intrinsic apoptotic signaling pathway	GO:0097193	7.6462e-05	296	1524	49	17906
GO:BP	positive regulation of myeloid cell differentiation	GO:0045639	7.8584e-05	97	1524	23	17906
GO:BP	antigen processing and presentation	GO:0019882	7.8584e-05	231	1524	41	17906
GO:BP	morphogenesis of a branching epithelium	GO:0061138	7.87672e-05	184	1524	35	17906
GO:BP	developmental growth	GO:0048589	8.02064e-05	698	1524	94	17906
GO:BP	cellular amide metabolic process	GO:0043603	8.07142e-05	1181	1524	144	17906
GO:BP	antigen processing and presentation of peptide antigen	GO:0048002	8.12826e-05	192	1524	36	17906
GO:BP	regulation of leukocyte cell-cell adhesion	GO:1903037	8.19278e-05	322	1524	52	17906
GO:BP	negative regulation of viral entry into host cell	GO:0046597	8.6345e-05	18	1524	9	17906
GO:BP	cellular response to exogenous dsRNA	GO:0071360	8.6345e-05	18	1524	9	17906
GO:BP	response to steroid hormone	GO:0048545	9.20586e-05	392	1524	60	17906
GO:BP	regulation of defense response to virus by host	GO:0050691	9.34342e-05	37	1524	13	17906
GO:BP	negative regulation of cell differentiation	GO:0045596	9.46074e-05	767	1524	101	17906
GO:BP	embryonic morphogenesis	GO:0048598	9.46074e-05	608	1524	84	17906
GO:BP	cytokine production involved in immune response	GO:0002367	9.55615e-05	105	1524	24	17906
GO:BP	regulation of establishment of protein localization to mitochondrion	GO:1903747	9.59352e-05	72	1524	19	17906
GO:BP	interferon-alpha production	GO:0032607	9.70358e-05	32	1524	12	17906
GO:BP	cell part morphogenesis	GO:0032990	9.73167e-05	711	1524	95	17906
GO:BP	regulation of leukocyte differentiation	GO:1902105	0.000105325	283	1524	47	17906
GO:BP	embryonic organ development	GO:0048568	0.000108128	447	1524	66	17906
GO:BP	positive regulation of NIK/NF-kappaB signaling	GO:1901224	0.000108595	79	1524	20	17906
GO:BP	cellular response to peptide hormone stimulus	GO:0071375	0.000109811	334	1524	53	17906
GO:BP	response to ketone	GO:1901654	0.000116118	203	1524	37	17906
GO:BP	cellular response to nutrient levels	GO:0031669	0.000117379	235	1524	41	17906
GO:BP	establishment of endothelial intestinal barrier	GO:0090557	0.000119196	11	1524	7	17906
GO:BP	antigen processing and presentation of exogenous antigen	GO:0019884	0.000120807	180	1524	34	17906
GO:BP	negative regulation of cell growth	GO:0030308	0.000124435	188	1524	35	17906
GO:BP	response to epidermal growth factor	GO:0070849	0.000124435	49	1524	15	17906
GO:BP	salivary gland development	GO:0007431	0.000127403	38	1524	13	17906
GO:BP	cellular response to transforming growth factor beta stimulus	GO:0071560	0.000127823	244	1524	42	17906
GO:BP	antigen processing and presentation of exogenous peptide antigen	GO:0002478	0.000130646	173	1524	33	17906
GO:BP	ERBB signaling pathway	GO:0038127	0.000132661	143	1524	29	17906
GO:BP	regulation of actin cytoskeleton organization	GO:0032956	0.000142102	363	1524	56	17906
GO:BP	positive regulation of leukocyte differentiation	GO:1902107	0.00014305	151	1524	30	17906
GO:BP	negative regulation of cysteine-type endopeptidase activity	GO:2000117	0.000148938	94	1524	22	17906
GO:BP	positive regulation of MAP kinase activity	GO:0043406	0.000149231	262	1524	44	17906
GO:BP	primary neural tube formation	GO:0014020	0.000152705	101	1524	23	17906
GO:BP	response to oxidative stress	GO:0006979	0.000152741	461	1524	67	17906
GO:BP	cellular component biogenesis	GO:0044085	0.000154696	3241	1524	339	17906
GO:BP	regulation of stress-activated MAPK cascade	GO:0032872	0.00015718	238	1524	41	17906
GO:BP	positive regulation of cellular component biogenesis	GO:0044089	0.000157259	543	1524	76	17906
GO:BP	cellular response to organonitrogen compound	GO:0071417	0.000158608	673	1524	90	17906
GO:BP	leukocyte cell-cell adhesion	GO:0007159	0.000160477	356	1524	55	17906
GO:BP	circadian regulation of gene expression	GO:0032922	0.000160691	62	1524	17	17906
GO:BP	positive regulation of cytokine production involved in immune response	GO:0002720	0.000163441	56	1524	16	17906
GO:BP	regulation of cellular protein catabolic process	GO:1903362	0.000166223	255	1524	43	17906
GO:BP	regulation of actin filament-based process	GO:0032970	0.000166654	409	1524	61	17906
GO:BP	response to endoplasmic reticulum stress	GO:0034976	0.000177753	289	1524	47	17906
GO:BP	cell morphogenesis involved in neuron differentiation	GO:0048667	0.000192762	611	1524	83	17906
GO:BP	intrinsic apoptotic signaling pathway in response to endoplasmic reticulum stress	GO:0070059	0.000200881	63	1524	17	17906
GO:BP	regulation of small GTPase mediated signal transduction	GO:0051056	0.00020854	342	1524	53	17906
GO:BP	cytoplasmic translation	GO:0002181	0.000209958	103	1524	23	17906
GO:BP	regulation of stress-activated protein kinase signaling cascade	GO:0070302	0.000209958	241	1524	41	17906
GO:BP	epithelial cell development	GO:0002064	0.000217832	217	1524	38	17906
GO:BP	positive regulation of cell adhesion	GO:0045785	0.000224956	422	1524	62	17906
GO:BP	response to transforming growth factor beta	GO:0071559	0.000226116	250	1524	42	17906
GO:BP	axon development	GO:0061564	0.000232359	531	1524	74	17906
GO:BP	positive regulation of tumor necrosis factor production	GO:0032760	0.000238698	90	1524	21	17906
GO:BP	vesicle-mediated transport	GO:0016192	0.000250092	2146	1524	235	17906
GO:BP	cellular component assembly	GO:0022607	0.000250675	3000	1524	315	17906
GO:BP	cell projection morphogenesis	GO:0048858	0.000252462	691	1524	91	17906
GO:BP	ossification	GO:0001503	0.000254056	406	1524	60	17906
GO:BP	positive regulation of establishment of protein localization to mitochondrion	GO:1903749	0.000259194	58	1524	16	17906
GO:BP	epithelial cell proliferation	GO:0050673	0.000259369	451	1524	65	17906
GO:BP	regulation of ERK1 and ERK2 cascade	GO:0070372	0.000261457	302	1524	48	17906
GO:BP	gland morphogenesis	GO:0022612	0.000261709	126	1524	26	17906
GO:BP	regulation of peptidyl-tyrosine phosphorylation	GO:0050730	0.000262984	260	1524	43	17906
GO:BP	negative regulation of mitotic cell cycle phase transition	GO:1901991	0.00027043	252	1524	42	17906
GO:BP	regulation of interferon-alpha production	GO:0032647	0.000280363	30	1524	11	17906
GO:BP	cytokine metabolic process	GO:0042107	0.000284779	134	1524	27	17906
GO:BP	cell growth	GO:0016049	0.000288316	498	1524	70	17906
GO:BP	protein localization to mitochondrion	GO:0070585	0.00030549	142	1524	28	17906
GO:BP	myeloid leukocyte activation	GO:0002274	0.000307831	657	1524	87	17906
GO:BP	regulation of mRNA stability	GO:0043488	0.000324462	181	1524	33	17906
GO:BP	negative regulation of ERBB signaling pathway	GO:1901185	0.000331362	53	1524	15	17906
GO:BP	positive regulation of tumor necrosis factor superfamily cytokine production	GO:1903557	0.00033171	92	1524	21	17906
GO:BP	positive regulation of reactive oxygen species metabolic process	GO:2000379	0.000334148	99	1524	22	17906
GO:BP	plasma membrane bounded cell projection morphogenesis	GO:0120039	0.00033461	687	1524	90	17906
GO:BP	negative regulation of immune response	GO:0050777	0.000335441	158	1524	30	17906
GO:BP	regulation of DNA binding	GO:0051101	0.000342425	128	1524	26	17906
GO:BP	negative regulation of cell adhesion	GO:0007162	0.000348194	297	1524	47	17906
GO:BP	protein ADP-ribosylation	GO:0006471	0.000352433	36	1524	12	17906
GO:BP	negative regulation of defense response	GO:0031348	0.000353424	255	1524	42	17906
GO:BP	regulation of cell growth	GO:0001558	0.000357693	420	1524	61	17906
GO:BP	response to nutrient levels	GO:0031667	0.000363741	511	1524	71	17906
GO:BP	negative regulation of cysteine-type endopeptidase activity involved in apoptotic process	GO:0043154	0.000379838	86	1524	20	17906
GO:BP	regulation of cytokine production involved in immune response	GO:0002718	0.000379838	86	1524	20	17906
GO:BP	regulation of interleukin-1 beta production	GO:0032651	0.000387557	93	1524	21	17906
GO:BP	cellular response to unfolded protein	GO:0034620	0.000389236	144	1524	28	17906
GO:BP	regulation of cell development	GO:0060284	0.000389973	991	1524	121	17906
GO:BP	lipopolysaccharide-mediated signaling pathway	GO:0031663	0.000394678	60	1524	16	17906
GO:BP	T cell cytokine production	GO:0002369	0.000394678	42	1524	13	17906
GO:BP	regulation of morphogenesis of an epithelium	GO:1905330	0.000397687	183	1524	33	17906
GO:BP	positive regulation of defense response to virus by host	GO:0002230	0.00039899	26	1524	10	17906
GO:BP	positive regulation of fibroblast proliferation	GO:0048146	0.000409466	54	1524	15	17906
GO:BP	positive regulation of interleukin-8 production	GO:0032757	0.000409466	54	1524	15	17906
GO:BP	cellular response to virus	GO:0098586	0.000409466	54	1524	15	17906
GO:BP	regulation of supramolecular fiber organization	GO:1902903	0.00042274	378	1524	56	17906
GO:BP	erythrocyte differentiation	GO:0030218	0.00042467	115	1524	24	17906
GO:BP	neuron projection morphogenesis	GO:0048812	0.000427519	673	1524	88	17906
GO:BP	regulation of neurogenesis	GO:0050767	0.000428208	856	1524	107	17906
GO:BP	neural tube development	GO:0021915	0.000428208	168	1524	31	17906
GO:BP	regulation of chemotaxis	GO:0050920	0.000428214	216	1524	37	17906
GO:BP	regulation of protein-containing complex assembly	GO:0043254	0.000428214	450	1524	64	17906
GO:BP	plasma membrane bounded cell projection organization	GO:0120036	0.000428214	1539	1524	175	17906
GO:BP	positive regulation of animal organ morphogenesis	GO:0110110	0.000441856	87	1524	20	17906
GO:BP	neural tube closure	GO:0001843	0.000447023	94	1524	21	17906
GO:BP	regulation of autophagy	GO:0010506	0.000448768	335	1524	51	17906
GO:BP	establishment of protein localization to mitochondrion	GO:0072655	0.000465601	138	1524	27	17906
GO:BP	homeostatic process	GO:0042592	0.000473186	1958	1524	215	17906
GO:BP	regulation of mRNA metabolic process	GO:1903311	0.000484254	336	1524	51	17906
GO:BP	regulation of reactive oxygen species metabolic process	GO:2000377	0.00048566	193	1524	34	17906
GO:BP	regulation of small molecule metabolic process	GO:0062012	0.0004873	443	1524	63	17906
GO:BP	regulation of interleukin-1 production	GO:0032652	0.000502195	109	1524	23	17906
GO:BP	tube closure	GO:0060606	0.000522477	95	1524	21	17906
GO:BP	regulation of cytoskeleton organization	GO:0051493	0.000528087	564	1524	76	17906
GO:BP	transmembrane receptor protein serine/threonine kinase signaling pathway	GO:0007178	0.00053726	355	1524	53	17906
GO:BP	regulation of GTPase activity	GO:0043087	0.00053726	481	1524	67	17906
GO:BP	regulation of epithelial cell proliferation	GO:0050678	0.000556669	391	1524	57	17906
GO:BP	small GTPase mediated signal transduction	GO:0007264	0.000566445	584	1524	78	17906
GO:BP	regulation of toll-like receptor signaling pathway	GO:0034121	0.000575835	75	1524	18	17906
GO:BP	stem cell differentiation	GO:0048863	0.000584822	261	1524	42	17906
GO:BP	endothelial cell development	GO:0001885	0.000585764	62	1524	16	17906
GO:BP	cell cycle arrest	GO:0007050	0.000591512	236	1524	39	17906
GO:BP	regulation of cellular component size	GO:0032535	0.000591512	383	1524	56	17906
GO:BP	in utero embryonic development	GO:0001701	0.000592853	392	1524	57	17906
GO:BP	interleukin-1 beta production	GO:0032611	0.000593674	103	1524	22	17906
GO:BP	regulation of developmental growth	GO:0048638	0.000617602	357	1524	53	17906
GO:BP	regulation of nervous system development	GO:0051960	0.000621706	963	1524	117	17906
GO:BP	regulation of actin filament organization	GO:0110053	0.000632259	279	1524	44	17906
GO:BP	myeloid leukocyte differentiation	GO:0002573	0.00063401	212	1524	36	17906
GO:BP	cytokine biosynthetic process	GO:0042089	0.000634266	133	1524	26	17906
GO:BP	negative regulation of cell cycle phase transition	GO:1901988	0.00065983	271	1524	43	17906
GO:BP	cellular response to chemical stress	GO:0062197	0.000660827	358	1524	53	17906
GO:BP	positive regulation of supramolecular fiber organization	GO:1902905	0.000697832	213	1524	36	17906
GO:BP	T cell mediated immunity	GO:0002456	0.000702947	97	1524	21	17906
GO:BP	embryonic placenta development	GO:0001892	0.000708369	90	1524	20	17906
GO:BP	regulation of membrane permeability	GO:0090559	0.000708369	90	1524	20	17906
GO:BP	regulation of protein localization	GO:0032880	0.000713233	1076	1524	128	17906
GO:BP	regulation of stem cell differentiation	GO:2000736	0.000716398	119	1524	24	17906
GO:BP	mitotic cell cycle phase transition	GO:0044772	0.000716398	598	1524	79	17906
GO:BP	epithelial cell apoptotic process	GO:1904019	0.000716398	119	1524	24	17906
GO:BP	regulation of nucleotide-binding oligomerization domain containing signaling pathway	GO:0070424	0.000755344	10	1524	6	17906
GO:BP	axonogenesis	GO:0007409	0.000761513	487	1524	67	17906
GO:BP	positive regulation of protein localization to membrane	GO:1905477	0.000766705	127	1524	25	17906
GO:BP	cell projection organization	GO:0030030	0.000772926	1578	1524	177	17906
GO:BP	'de novo' protein folding	GO:0006458	0.000789563	39	1524	12	17906
GO:BP	cellular response to dsRNA	GO:0071359	0.000796916	23	1524	9	17906
GO:BP	regulation of RNA stability	GO:0043487	0.000797349	190	1524	33	17906
GO:BP	tumor necrosis factor superfamily cytokine production	GO:0071706	0.000802238	174	1524	31	17906
GO:BP	epidermal growth factor receptor signaling pathway	GO:0007173	0.000812732	120	1524	24	17906
GO:BP	interleukin-1 production	GO:0032612	0.000812732	120	1524	24	17906
GO:BP	establishment of endothelial barrier	GO:0061028	0.000814071	45	1524	13	17906
GO:BP	angiogenesis	GO:0001525	0.00083539	601	1524	79	17906
GO:BP	response to corticosteroid	GO:0031960	0.000887879	167	1524	30	17906
GO:BP	cellular response to DNA damage stimulus	GO:0006974	0.000890012	873	1524	107	17906
GO:BP	positive regulation of cytokine biosynthetic process	GO:0042108	0.000915379	71	1524	17	17906
GO:BP	negative regulation of immune effector process	GO:0002698	0.000925833	121	1524	24	17906
GO:BP	ameboidal-type cell migration	GO:0001667	0.000927798	472	1524	65	17906
GO:BP	leukocyte proliferation	GO:0070661	0.000927798	310	1524	47	17906
GO:BP	chaperone-mediated protein folding	GO:0061077	0.00093084	58	1524	15	17906
GO:BP	salivary gland morphogenesis	GO:0007435	0.000935761	34	1524	11	17906
GO:BP	export from cell	GO:0140352	0.000955238	1616	1524	180	17906
GO:BP	regulation of neuron projection development	GO:0010975	0.000958725	519	1524	70	17906
GO:BP	cell cycle phase transition	GO:0044770	0.000968823	642	1524	83	17906
GO:BP	regulation of JNK cascade	GO:0046328	0.000974406	184	1524	32	17906
GO:BP	regulation of tumor necrosis factor superfamily cytokine production	GO:1903555	0.000978754	168	1524	30	17906
GO:BP	regulation of myeloid cell differentiation	GO:0045637	0.000982622	259	1524	41	17906
GO:BP	MHC class I biosynthetic process	GO:0045341	0.000999437	7	1524	5	17906
GO:BP	regulation of MHC class I biosynthetic process	GO:0045343	0.000999437	7	1524	5	17906
GO:BP	positive regulation of axon extension involved in axon guidance	GO:0048842	0.000999437	7	1524	5	17906
GO:BP	anterograde neuronal dense core vesicle transport	GO:1990048	0.000999437	7	1524	5	17906
GO:BP	positive regulation of protein modification by small protein conjugation or removal	GO:1903322	0.00100995	137	1524	26	17906
GO:BP	leukocyte apoptotic process	GO:0071887	0.00102037	107	1524	22	17906
GO:BP	mitochondrion organization	GO:0007005	0.00102037	539	1524	72	17906
GO:BP	actomyosin structure organization	GO:0031032	0.00103408	201	1524	34	17906
GO:BP	regulation of Ras protein signal transduction	GO:0046578	0.00106125	243	1524	39	17906
GO:BP	kidney development	GO:0001822	0.00107462	286	1524	44	17906
GO:BP	tumor necrosis factor production	GO:0032640	0.00107783	169	1524	30	17906
GO:BP	positive regulation of cellular protein localization	GO:1903829	0.00109053	330	1524	49	17906
GO:BP	positive regulation of interleukin-6 production	GO:0032755	0.00109063	93	1524	20	17906
GO:BP	positive regulation of cytoskeleton organization	GO:0051495	0.00109823	235	1524	38	17906
GO:BP	regulation of mitochondrial membrane permeability	GO:0046902	0.00109931	79	1524	18	17906
GO:BP	regulation of response to endoplasmic reticulum stress	GO:1905897	0.00110297	86	1524	19	17906
GO:BP	response to toxic substance	GO:0009636	0.00110587	550	1524	73	17906
GO:BP	proteasomal ubiquitin-independent protein catabolic process	GO:0010499	0.0011199	24	1524	9	17906
GO:BP	positive regulation of interferon-alpha production	GO:0032727	0.0011199	24	1524	9	17906
GO:BP	cellular response to starvation	GO:0009267	0.00115612	146	1524	27	17906
GO:BP	regulation of cytokine biosynthetic process	GO:0042035	0.00116537	123	1524	24	17906
GO:BP	renal system development	GO:0072001	0.00117697	296	1524	45	17906
GO:BP	regulation of smooth muscle cell proliferation	GO:0048660	0.00118574	170	1524	30	17906
GO:BP	positive regulation of interleukin-1 beta production	GO:0032731	0.00120172	53	1524	14	17906
GO:BP	activation of MAPKK activity	GO:0000186	0.00120172	53	1524	14	17906
GO:BP	'de novo' posttranslational protein folding	GO:0051084	0.00120894	35	1524	11	17906
GO:BP	endothelium development	GO:0003158	0.00121565	131	1524	25	17906
GO:BP	negative regulation of developmental growth	GO:0048640	0.00123999	116	1524	23	17906
GO:BP	positive regulation of protein ubiquitination	GO:0031398	0.00123999	116	1524	23	17906
GO:BP	regulation of hematopoietic stem cell differentiation	GO:1902036	0.00125797	73	1524	17	17906
GO:BP	regulation of proteolysis involved in cellular protein catabolic process	GO:1903050	0.00127121	220	1524	36	17906
GO:BP	negative regulation of cellular response to transforming growth factor beta stimulus	GO:1903845	0.00127763	80	1524	18	17906
GO:BP	negative regulation of leukocyte activation	GO:0002695	0.00127763	187	1524	32	17906
GO:BP	phosphatidylinositol 3-kinase signaling	GO:0014065	0.00129593	155	1524	28	17906
GO:BP	regulation of cell cycle process	GO:0010564	0.00129593	794	1524	98	17906
GO:BP	negative regulation of lymphocyte activation	GO:0051250	0.00129593	155	1524	28	17906
GO:BP	negative regulation of cell-cell adhesion	GO:0022408	0.00140765	188	1524	32	17906
GO:BP	regulation of proteasomal protein catabolic process	GO:0061136	0.00140765	188	1524	32	17906
GO:BP	protein mono-ADP-ribosylation	GO:0140289	0.00141086	11	1524	6	17906
GO:BP	dense core granule transport	GO:1901950	0.00141086	11	1524	6	17906
GO:BP	dense core granule cytoskeletal transport	GO:0099519	0.00141086	11	1524	6	17906
GO:BP	dense core granule localization	GO:0032253	0.00141086	11	1524	6	17906
GO:BP	protein auto-ADP-ribosylation	GO:0070213	0.00141086	11	1524	6	17906
GO:BP	lymphocyte differentiation	GO:0030098	0.00143175	361	1524	52	17906
GO:BP	smooth muscle cell proliferation	GO:0048659	0.00143431	172	1524	30	17906
GO:BP	endoplasmic reticulum unfolded protein response	GO:0030968	0.00146878	125	1524	24	17906
GO:BP	muscle tissue development	GO:0060537	0.00148039	416	1524	58	17906
GO:BP	regulation of inflammatory response	GO:0050727	0.00150493	398	1524	56	17906
GO:BP	negative regulation of epidermal growth factor receptor signaling pathway	GO:0042059	0.00155255	48	1524	13	17906
GO:BP	response to exogenous dsRNA	GO:0043330	0.00155255	48	1524	13	17906
GO:BP	regulation of protein autophosphorylation	GO:0031952	0.00155255	48	1524	13	17906
GO:BP	regulation of tumor necrosis factor production	GO:0032680	0.00159256	165	1524	29	17906
GO:BP	cellular response to organic cyclic compound	GO:0071407	0.00159256	624	1524	80	17906
GO:BP	actin filament bundle assembly	GO:0051017	0.00159256	165	1524	29	17906
GO:BP	response to mechanical stimulus	GO:0009612	0.00169655	215	1524	35	17906
GO:BP	positive regulation of leukocyte chemotaxis	GO:0002690	0.00170175	89	1524	19	17906
GO:BP	regulation of cell shape	GO:0008360	0.00176469	166	1524	29	17906
GO:BP	regulation of cell division	GO:0051302	0.00176469	166	1524	29	17906
GO:BP	regulation of neuron differentiation	GO:0045664	0.00176469	684	1524	86	17906
GO:BP	response to dsRNA	GO:0043331	0.00177284	55	1524	14	17906
GO:BP	regulation of NIK/NF-kappaB signaling	GO:1901222	0.00178275	119	1524	23	17906
GO:BP	cell chemotaxis	GO:0060326	0.00179679	302	1524	45	17906
GO:BP	regulation of cell projection organization	GO:0031344	0.00180669	704	1524	88	17906
GO:BP	regulation of cell morphogenesis involved in differentiation	GO:0010769	0.00181434	311	1524	46	17906
GO:BP	aging	GO:0007568	0.00184119	329	1524	48	17906
GO:BP	neuron death	GO:0070997	0.00184547	365	1524	52	17906
GO:BP	apoptotic mitochondrial changes	GO:0008637	0.00184812	127	1524	24	17906
GO:BP	protein insertion into mitochondrial membrane involved in apoptotic signaling pathway	GO:0001844	0.00185899	31	1524	10	17906
GO:BP	Ras protein signal transduction	GO:0007265	0.00186819	457	1524	62	17906
GO:BP	labyrinthine layer development	GO:0060711	0.00190546	49	1524	13	17906
GO:BP	secretion by cell	GO:0032940	0.00190858	1567	1524	173	17906
GO:BP	response to carbohydrate	GO:0009743	0.00190858	242	1524	38	17906
GO:BP	muscle cell proliferation	GO:0033002	0.00190858	242	1524	38	17906
GO:BP	positive regulation of cellular protein catabolic process	GO:1903364	0.00192113	143	1524	26	17906
GO:BP	kidney epithelium development	GO:0072073	0.00192113	143	1524	26	17906
GO:BP	autophagy	GO:0006914	0.00194373	514	1524	68	17906
GO:BP	process utilizing autophagic mechanism	GO:0061919	0.00194373	514	1524	68	17906
GO:BP	monocyte differentiation	GO:0030224	0.00197982	37	1524	11	17906
GO:BP	mononuclear cell differentiation	GO:1903131	0.00197982	37	1524	11	17906
GO:BP	regulation of leukocyte proliferation	GO:0070663	0.00198607	234	1524	37	17906
GO:BP	response to starvation	GO:0042594	0.00199683	192	1524	32	17906
GO:BP	epithelial cell differentiation	GO:0030855	0.00209995	786	1524	96	17906
GO:BP	negative regulation of protein catabolic process	GO:0042177	0.002107	136	1524	25	17906
GO:BP	mitochondrial outer membrane permeabilization	GO:0097345	0.00210965	56	1524	14	17906
GO:BP	pharyngeal system development	GO:0060037	0.00210965	26	1524	9	17906
GO:BP	actin filament bundle organization	GO:0061572	0.00210965	168	1524	29	17906
GO:BP	response to gamma radiation	GO:0010332	0.00210965	56	1524	14	17906
GO:BP	protein-containing complex assembly	GO:0065003	0.00210965	1770	1524	192	17906
GO:BP	endothelial cell differentiation	GO:0045446	0.00212921	113	1524	22	17906
GO:BP	positive regulation of protein-containing complex assembly	GO:0031334	0.00216751	261	1524	40	17906
GO:BP	phosphatidylinositol-mediated signaling	GO:0048015	0.00217644	193	1524	32	17906
GO:BP	negative regulation of cell cycle process	GO:0010948	0.00220919	359	1524	51	17906
GO:BP	positive regulation of axon guidance	GO:1902669	0.00221841	8	1524	5	17906
GO:BP	labyrinthine layer morphogenesis	GO:0060713	0.00222253	21	1524	8	17906
GO:BP	negative regulation of cell activation	GO:0050866	0.00222253	210	1524	34	17906
GO:BP	positive regulation of actin filament bundle assembly	GO:0032233	0.00224156	63	1524	15	17906
GO:BP	hematopoietic progenitor cell differentiation	GO:0002244	0.00227585	177	1524	30	17906
GO:BP	protein autophosphorylation	GO:0046777	0.00231533	236	1524	37	17906
GO:BP	SMAD protein signal transduction	GO:0060395	0.00231749	77	1524	17	17906
GO:BP	mesenchymal cell differentiation	GO:0048762	0.00232223	219	1524	35	17906
GO:BP	negative regulation of leukocyte cell-cell adhesion	GO:1903038	0.00232306	137	1524	25	17906
GO:BP	transforming growth factor beta receptor signaling pathway	GO:0007179	0.00236464	194	1524	32	17906
GO:BP	Notch signaling pathway	GO:0007219	0.00236464	194	1524	32	17906
GO:BP	cell junction assembly	GO:0034329	0.00237621	245	1524	38	17906
GO:BP	positive regulation of GTPase activity	GO:0043547	0.00237621	406	1524	56	17906
GO:BP	positive regulation of pri-miRNA transcription by RNA polymerase II	GO:1902895	0.00238931	32	1524	10	17906
GO:BP	regulation of cyclin-dependent protein serine/threonine kinase activity	GO:0000079	0.0023952	99	1524	20	17906
GO:BP	negative regulation of multicellular organism growth	GO:0040015	0.00242177	12	1524	6	17906
GO:BP	positive regulation of T cell mediated immunity	GO:0002711	0.00242758	44	1524	12	17906
GO:BP	cellular response to oxidative stress	GO:0034599	0.00247841	307	1524	45	17906
GO:BP	response to antibiotic	GO:0046677	0.00249822	343	1524	49	17906
GO:BP	positive regulation of myeloid leukocyte differentiation	GO:0002763	0.0025048	57	1524	14	17906
GO:BP	regulation of kidney development	GO:0090183	0.0025048	57	1524	14	17906
GO:BP	cardiac chamber morphogenesis	GO:0003206	0.00253106	130	1524	24	17906
GO:BP	positive regulation of viral process	GO:0048524	0.00254862	107	1524	21	17906
GO:BP	cell-cell junction organization	GO:0045216	0.0025641	195	1524	32	17906
GO:BP	regulation of ubiquitin-dependent protein catabolic process	GO:2000058	0.00257628	154	1524	27	17906
GO:BP	regulation of interleukin-8 production	GO:0032677	0.00260443	85	1524	18	17906
GO:BP	protein insertion into membrane	GO:0051205	0.00262656	64	1524	15	17906
GO:BP	retrograde neuronal dense core vesicle transport	GO:1990049	0.00262656	5	1524	4	17906
GO:BP	urogenital system development	GO:0001655	0.00265361	335	1524	48	17906
GO:BP	negative regulation of transforming growth factor beta receptor signaling pathway	GO:0030512	0.00266039	78	1524	17	17906
GO:BP	regulation of plasma membrane bounded cell projection organization	GO:0120035	0.0026626	694	1524	86	17906
GO:BP	forebrain development	GO:0030900	0.00267713	399	1524	55	17906
GO:BP	reactive oxygen species metabolic process	GO:0072593	0.00274858	282	1524	42	17906
GO:BP	negative regulation of stress-activated MAPK cascade	GO:0032873	0.00275418	51	1524	13	17906
GO:BP	negative regulation of stress-activated protein kinase signaling cascade	GO:0070303	0.00275418	51	1524	13	17906
GO:BP	inositol lipid-mediated signaling	GO:0048017	0.00277572	196	1524	32	17906
GO:BP	regulation of protein insertion into mitochondrial membrane involved in apoptotic signaling pathway	GO:1900739	0.00277572	27	1524	9	17906
GO:BP	tolerance induction	GO:0002507	0.00277572	27	1524	9	17906
GO:BP	positive regulation of protein insertion into mitochondrial membrane involved in apoptotic signaling pathway	GO:1900740	0.00277572	27	1524	9	17906
GO:BP	cellular response to topologically incorrect protein	GO:0035967	0.00278912	163	1524	28	17906
GO:BP	interleukin-8 production	GO:0032637	0.00284404	93	1524	19	17906
GO:BP	secretion	GO:0046903	0.00294317	1709	1524	185	17906
GO:BP	regulation of phosphatidylinositol 3-kinase activity	GO:0043551	0.00297135	58	1524	14	17906
GO:BP	regulation of hematopoietic progenitor cell differentiation	GO:1901532	0.00297475	86	1524	18	17906
GO:BP	brain development	GO:0007420	0.0030236	756	1524	92	17906
GO:BP	epiboly	GO:0090504	0.00304909	33	1524	10	17906
GO:BP	organelle disassembly	GO:1903008	0.00304909	101	1524	20	17906
GO:BP	response to mineralocorticoid	GO:0051385	0.00304909	33	1524	10	17906
GO:BP	positive regulation of smooth muscle cell proliferation	GO:0048661	0.00304909	101	1524	20	17906
GO:BP	sex differentiation	GO:0007548	0.0031009	275	1524	41	17906
GO:BP	cardiac ventricle morphogenesis	GO:0003208	0.0031009	72	1524	16	17906
GO:BP	regulation of wound healing	GO:0061041	0.00310096	156	1524	27	17906
GO:BP	regulation of response to wounding	GO:1903034	0.00310893	189	1524	31	17906
GO:BP	axon guidance	GO:0007411	0.00312897	284	1524	42	17906
GO:BP	negative regulation of catabolic process	GO:0009895	0.00318985	320	1524	46	17906
GO:BP	exocytosis	GO:0006887	0.00320776	907	1524	107	17906
GO:BP	G2/M transition of mitotic cell cycle	GO:0000086	0.003222	258	1524	39	17906
GO:BP	cellular response to acid chemical	GO:0071229	0.00328201	215	1524	34	17906
GO:BP	regulation of transport	GO:0051049	0.00332768	1947	1524	207	17906
GO:BP	mitochondrial membrane organization	GO:0007006	0.00347191	141	1524	25	17906
GO:BP	platelet-derived growth factor receptor signaling pathway	GO:0048008	0.0035236	59	1524	14	17906
GO:BP	cellular response to mechanical stimulus	GO:0071260	0.00353016	80	1524	17	17906
GO:BP	central nervous system development	GO:0007417	0.00355307	1031	1524	119	17906
GO:BP	neutrophil activation	GO:0042119	0.00356692	498	1524	65	17906
GO:BP	heart development	GO:0007507	0.00359343	594	1524	75	17906
GO:BP	neuron projection guidance	GO:0097485	0.00359343	286	1524	42	17906
GO:BP	mammary gland epithelium development	GO:0061180	0.00359472	73	1524	16	17906
GO:BP	regulation of mitochondrial outer membrane permeabilization involved in apoptotic signaling pathway	GO:1901028	0.00360661	46	1524	12	17906
GO:BP	glucose homeostasis	GO:0042593	0.00365632	251	1524	38	17906
GO:BP	cytoplasmic pattern recognition receptor signaling pathway in response to virus	GO:0039528	0.00365632	28	1524	9	17906
GO:BP	regulation of ERBB signaling pathway	GO:1901184	0.00366058	95	1524	19	17906
GO:BP	response to hexose	GO:0009746	0.00370081	208	1524	33	17906
GO:BP	head development	GO:0060322	0.00371345	801	1524	96	17906
GO:BP	axon extension	GO:0048675	0.00377799	126	1524	23	17906
GO:BP	regulation of proteasomal ubiquitin-dependent protein catabolic process	GO:0032434	0.00377799	126	1524	23	17906
GO:BP	cellular response to carbohydrate stimulus	GO:0071322	0.00377934	150	1524	26	17906
GO:BP	response to glucocorticoid	GO:0051384	0.00377934	150	1524	26	17906
GO:BP	toll-like receptor 4 signaling pathway	GO:0034142	0.00379854	40	1524	11	17906
GO:BP	positive regulation of nitric oxide biosynthetic process	GO:0045429	0.00379854	40	1524	11	17906
GO:BP	regulation of T cell receptor signaling pathway	GO:0050856	0.00379854	40	1524	11	17906
GO:BP	regulation of body fluid levels	GO:0050878	0.00380054	509	1524	66	17906
GO:BP	regulation of cyclin-dependent protein kinase activity	GO:1904029	0.0038542	103	1524	20	17906
GO:BP	negative regulation of natural killer cell mediated cytotoxicity	GO:0045953	0.00386172	13	1524	6	17906
GO:BP	positive regulation of type I interferon-mediated signaling pathway	GO:0060340	0.00386172	13	1524	6	17906
GO:BP	type I interferon biosynthetic process	GO:0045351	0.00386172	13	1524	6	17906
GO:BP	nucleotide-binding oligomerization domain containing 2 signaling pathway	GO:0070431	0.00386172	13	1524	6	17906
GO:BP	regulation of lymphocyte differentiation	GO:0045619	0.00387943	175	1524	29	17906
GO:BP	carbohydrate homeostasis	GO:0033500	0.0038816	252	1524	38	17906
GO:BP	epithelium migration	GO:0090132	0.00394183	360	1524	50	17906
GO:BP	regulated exocytosis	GO:0045055	0.00396066	793	1524	95	17906
GO:BP	striated muscle tissue development	GO:0014706	0.00396066	397	1524	54	17906
GO:BP	regulation of anatomical structure size	GO:0090066	0.00406343	520	1524	67	17906
GO:BP	positive regulation of chemokine production	GO:0032722	0.00409267	60	1524	14	17906
GO:BP	regulation of extrinsic apoptotic signaling pathway via death domain receptors	GO:1902041	0.00409267	60	1524	14	17906
GO:BP	regulation of cellular ketone metabolic process	GO:0010565	0.00409325	184	1524	30	17906
GO:BP	regulation of ribonuclease activity	GO:0060700	0.0041703	9	1524	5	17906
GO:BP	antigen processing and presentation of peptide antigen via MHC class Ib	GO:0002428	0.0041703	9	1524	5	17906
GO:BP	protein insertion into mitochondrial membrane	GO:0051204	0.00433098	47	1524	12	17906
GO:BP	ribosomal small subunit assembly	GO:0000028	0.00436566	18	1524	7	17906
GO:BP	regulation of cellular response to transforming growth factor beta stimulus	GO:1903844	0.00458587	120	1524	22	17906
GO:BP	negative regulation of T cell activation	GO:0050868	0.00458587	120	1524	22	17906
GO:BP	regulation of epithelial cell apoptotic process	GO:1904035	0.00466341	97	1524	19	17906
GO:BP	positive regulation of nitric oxide metabolic process	GO:1904407	0.00468069	41	1524	11	17906
GO:BP	chaperone cofactor-dependent protein refolding	GO:0051085	0.00472973	29	1524	9	17906
GO:BP	leukocyte chemotaxis	GO:0030595	0.00480274	220	1524	34	17906
GO:BP	positive regulation of viral life cycle	GO:1903902	0.00482998	61	1524	14	17906
GO:BP	positive regulation of interleukin-1 production	GO:0032732	0.00482998	61	1524	14	17906
GO:BP	regulation of tumor necrosis factor-mediated signaling pathway	GO:0010803	0.00482998	61	1524	14	17906
GO:BP	regulation of actin filament bundle assembly	GO:0032231	0.00485935	105	1524	20	17906
GO:BP	response to glucose	GO:0009749	0.00485935	203	1524	32	17906
GO:BP	regulation of neuron death	GO:1901214	0.0048775	327	1524	46	17906
GO:BP	positive regulation of cell-cell adhesion	GO:0022409	0.00489056	273	1524	40	17906
GO:BP	granulocyte activation	GO:0036230	0.00495285	505	1524	65	17906
GO:BP	regulation of mitotic cell cycle phase transition	GO:1901990	0.00495371	448	1524	59	17906
GO:BP	positive regulation of leukocyte proliferation	GO:0070665	0.0050506	145	1524	25	17906
GO:BP	mammary gland development	GO:0030879	0.0050506	145	1524	25	17906
GO:BP	regulation of production of molecular mediator of immune response	GO:0002700	0.0050506	145	1524	25	17906
GO:BP	positive regulation of neurogenesis	GO:0050769	0.00507598	496	1524	64	17906
GO:BP	regulation of axon extension	GO:0030516	0.00523809	98	1524	19	17906
GO:BP	positive regulation of cell cycle	GO:0045787	0.00531214	393	1524	53	17906
GO:BP	regulation of protein binding	GO:0043393	0.00541924	213	1524	33	17906
GO:BP	response to monosaccharide	GO:0034284	0.00541924	213	1524	33	17906
GO:BP	positive regulation of proteasomal protein catabolic process	GO:1901800	0.00544472	106	1524	20	17906
GO:BP	negative regulation of protein serine/threonine kinase activity	GO:0071901	0.00557124	146	1524	25	17906
GO:BP	tissue migration	GO:0090130	0.00557335	366	1524	50	17906
GO:BP	regulation of establishment of protein localization	GO:0070201	0.00558203	802	1524	95	17906
GO:BP	protein localization to plasma membrane	GO:0072659	0.00558238	275	1524	40	17906
GO:BP	positive regulation of autophagy	GO:0010508	0.00562501	122	1524	22	17906
GO:BP	muscle structure development	GO:0061061	0.00562501	683	1524	83	17906
GO:BP	epithelial cell migration	GO:0010631	0.00562501	357	1524	49	17906
GO:BP	positive regulation of mitochondrial membrane permeability involved in apoptotic process	GO:1902110	0.00562501	62	1524	14	17906
GO:BP	coagulation	GO:0050817	0.00569745	348	1524	48	17906
GO:BP	regulation of T cell activation	GO:0050863	0.00582582	330	1524	46	17906
GO:BP	response to alcohol	GO:0097305	0.00582717	249	1524	37	17906
GO:BP	cell-substrate junction organization	GO:0150115	0.00587133	99	1524	19	17906
GO:BP	cell-substrate junction assembly	GO:0007044	0.00587133	99	1524	19	17906
GO:BP	regulation of type III interferon production	GO:0034344	0.0058795	3	1524	3	17906
GO:BP	antigen processing and presentation of exogenous peptide antigen via MHC class Ib	GO:0002477	0.0058795	3	1524	3	17906
GO:BP	regulation of protein K48-linked ubiquitination	GO:0061945	0.0058795	3	1524	3	17906
GO:BP	type III interferon production	GO:0034343	0.0058795	3	1524	3	17906
GO:BP	negative regulation of natural killer cell mediated immunity	GO:0002716	0.00592435	14	1524	6	17906
GO:BP	positive regulation of protein catabolic process	GO:0045732	0.00593026	223	1524	34	17906
GO:BP	positive regulation of mitochondrial outer membrane permeabilization involved in apoptotic signaling pathway	GO:1901030	0.00596413	36	1524	10	17906
GO:BP	neuron projection extension involved in neuron projection guidance	GO:1902284	0.00596413	36	1524	10	17906
GO:BP	positive regulation of cell junction assembly	GO:1901890	0.00596413	36	1524	10	17906
GO:BP	axon extension involved in axon guidance	GO:0048846	0.00596413	36	1524	10	17906
GO:BP	blood coagulation	GO:0007596	0.00606301	340	1524	47	17906
GO:BP	response to muscle stretch	GO:0035994	0.00608642	19	1524	7	17906
GO:BP	amyloid fibril formation	GO:1990000	0.00608642	19	1524	7	17906
GO:BP	developmental growth involved in morphogenesis	GO:0060560	0.00611178	241	1524	36	17906
GO:BP	regulation of leukocyte chemotaxis	GO:0002688	0.00612817	115	1524	21	17906
GO:BP	response to cold	GO:0009409	0.00617133	49	1524	12	17906
GO:BP	myeloid leukocyte mediated immunity	GO:0002444	0.00631432	549	1524	69	17906
GO:BP	positive regulation of xenophagy	GO:1904417	0.00639449	6	1524	4	17906
GO:BP	connective tissue replacement involved in inflammatory response wound healing	GO:0002248	0.00639449	6	1524	4	17906
GO:BP	regulation of xenophagy	GO:1904415	0.00639449	6	1524	4	17906
GO:BP	detection of virus	GO:0009597	0.00639449	6	1524	4	17906
GO:BP	ISG15-protein conjugation	GO:0032020	0.00639449	6	1524	4	17906
GO:BP	negative regulation of lymphocyte differentiation	GO:0045620	0.00642546	56	1524	13	17906
GO:BP	cellular response to corticosteroid stimulus	GO:0071384	0.00647957	63	1524	14	17906
GO:BP	response to leukemia inhibitory factor	GO:1990823	0.00650927	100	1524	19	17906
GO:BP	cellular response to leukemia inhibitory factor	GO:1990830	0.00650927	100	1524	19	17906
GO:BP	camera-type eye development	GO:0043010	0.00651403	323	1524	45	17906
GO:BP	positive regulation of cell development	GO:0010720	0.00651403	579	1524	72	17906
GO:BP	negative regulation of DNA-binding transcription factor activity	GO:0043433	0.00657158	173	1524	28	17906
GO:BP	cardiac chamber development	GO:0003205	0.00657158	173	1524	28	17906
GO:BP	regulation of axonogenesis	GO:0050770	0.00658129	190	1524	30	17906
GO:BP	hematopoietic stem cell differentiation	GO:0060218	0.00663147	85	1524	17	17906
GO:BP	protein localization to nucleus	GO:0034504	0.00665032	278	1524	40	17906
GO:BP	response to drug	GO:0042493	0.00683895	1093	1524	123	17906
GO:BP	cytoplasm organization	GO:0007028	0.00717274	10	1524	5	17906
GO:BP	dichotomous subdivision of an epithelial terminal unit	GO:0060600	0.00717274	10	1524	5	17906
GO:BP	regulation of macrophage apoptotic process	GO:2000109	0.00717274	10	1524	5	17906
GO:BP	positive regulation of tumor necrosis factor-mediated signaling pathway	GO:1903265	0.00717274	10	1524	5	17906
GO:BP	regulation of interferon-gamma-mediated signaling pathway	GO:0060334	0.00721008	25	1524	8	17906
GO:BP	regulation of response to interferon-gamma	GO:0060330	0.00721008	25	1524	8	17906
GO:BP	embryonic placenta morphogenesis	GO:0060669	0.00721008	25	1524	8	17906
GO:BP	negative regulation of fat cell differentiation	GO:0045599	0.00729208	50	1524	12	17906
GO:BP	ribosomal small subunit biogenesis	GO:0042274	0.00729208	71	1524	15	17906
GO:BP	negative regulation of ubiquitin-dependent protein catabolic process	GO:2000059	0.00729208	50	1524	12	17906
GO:BP	positive regulation of epithelial to mesenchymal transition	GO:0010718	0.00729208	50	1524	12	17906
GO:BP	regulation of axon extension involved in axon guidance	GO:0048841	0.00748322	31	1524	9	17906
GO:BP	mitochondrial outer membrane permeabilization involved in programmed cell death	GO:1902686	0.00748322	64	1524	14	17906
GO:BP	negative regulation of small GTPase mediated signal transduction	GO:0051058	0.00748322	57	1524	13	17906
GO:BP	modification of morphology or physiology of other organism involved in symbiotic interaction	GO:0051817	0.00748322	117	1524	21	17906
GO:BP	morphogenesis of an epithelial sheet	GO:0002011	0.00748322	57	1524	13	17906
GO:BP	response to amino acid	GO:0043200	0.00748322	117	1524	21	17906
GO:BP	endothelial cell chemotaxis	GO:0035767	0.00748322	31	1524	9	17906
GO:BP	regulation of type 2 immune response	GO:0002828	0.00748322	31	1524	9	17906
GO:BP	negative regulation of cellular catabolic process	GO:0031330	0.0075003	262	1524	38	17906
GO:BP	protein-containing complex subunit organization	GO:0043933	0.00754162	2047	1524	213	17906
GO:BP	regulation of cell cycle phase transition	GO:1901987	0.00765463	486	1524	62	17906
GO:BP	muscle organ development	GO:0007517	0.00773228	410	1524	54	17906
GO:BP	fat cell differentiation	GO:0045444	0.0077666	227	1524	34	17906
GO:BP	nephron tubule development	GO:0072080	0.00783341	94	1524	18	17906
GO:BP	hemostasis	GO:0007599	0.00793999	345	1524	47	17906
GO:BP	blood vessel remodeling	GO:0001974	0.00816006	44	1524	11	17906
GO:BP	positive regulation of T cell cytokine production	GO:0002726	0.00824398	20	1524	7	17906
GO:BP	toll-like receptor 3 signaling pathway	GO:0034138	0.00824398	20	1524	7	17906
GO:BP	regulation of transforming growth factor beta receptor signaling pathway	GO:0017015	0.00824398	118	1524	21	17906
GO:BP	positive regulation of peptidyl-tyrosine phosphorylation	GO:0050731	0.00824398	193	1524	30	17906
GO:BP	cellular response to arsenic-containing substance	GO:0071243	0.00824398	20	1524	7	17906
GO:BP	response to muramyl dipeptide	GO:0032495	0.00824398	20	1524	7	17906
GO:BP	cell aging	GO:0007569	0.00824398	118	1524	21	17906
GO:BP	placenta development	GO:0001890	0.00824811	159	1524	26	17906
GO:BP	neutrophil mediated immunity	GO:0002446	0.00853494	498	1524	63	17906
GO:BP	negative regulation of Ras protein signal transduction	GO:0046580	0.00853692	51	1524	12	17906
GO:BP	positive regulation of endothelial cell chemotaxis	GO:2001028	0.00853692	15	1524	6	17906
GO:BP	nephron tubule epithelial cell differentiation	GO:0072160	0.00853692	15	1524	6	17906
GO:BP	positive regulation of macrophage differentiation	GO:0045651	0.00853692	15	1524	6	17906
GO:BP	activation of cysteine-type endopeptidase activity	GO:0097202	0.00853692	15	1524	6	17906
GO:BP	establishment or maintenance of actin cytoskeleton polarity	GO:0030950	0.00853692	15	1524	6	17906
GO:BP	secretory granule localization	GO:0032252	0.00853692	15	1524	6	17906
GO:BP	toll-like receptor 2 signaling pathway	GO:0034134	0.00853692	15	1524	6	17906
GO:BP	tissue remodeling	GO:0048771	0.00859253	185	1524	29	17906
GO:BP	negative regulation of Wnt signaling pathway	GO:0030178	0.00876203	220	1524	33	17906
GO:BP	gliogenesis	GO:0042063	0.00878209	310	1524	43	17906
GO:BP	cellular response to glucose starvation	GO:0042149	0.0088439	38	1524	10	17906
GO:BP	T cell differentiation	GO:0030217	0.00901812	247	1524	36	17906
GO:BP	positive regulation of mesenchymal cell proliferation	GO:0002053	0.00924	26	1524	8	17906
GO:BP	positive regulation of cell-substrate junction organization	GO:0150117	0.00924	26	1524	8	17906
GO:BP	toll-like receptor 9 signaling pathway	GO:0034162	0.00924	26	1524	8	17906
GO:BP	branching morphogenesis of an epithelial tube	GO:0048754	0.00924833	152	1524	25	17906
GO:BP	wound healing, spreading of cells	GO:0044319	0.00929405	32	1524	9	17906
GO:BP	regulation of T cell cytokine production	GO:0002724	0.00929405	32	1524	9	17906
GO:BP	epiboly involved in wound healing	GO:0090505	0.00929405	32	1524	9	17906
GO:BP	ERBB2 signaling pathway	GO:0038128	0.00929405	32	1524	9	17906
GO:BP	positive regulation of cell projection organization	GO:0031346	0.00933401	395	1524	52	17906
GO:BP	regulation of mononuclear cell proliferation	GO:0032944	0.00936461	221	1524	33	17906
GO:BP	regulation of chemokine production	GO:0032642	0.00940265	88	1524	17	17906
GO:BP	regulation of epidermal growth factor receptor signaling pathway	GO:0042058	0.00940265	88	1524	17	17906
GO:BP	positive regulation of neuron projection development	GO:0010976	0.00944336	293	1524	41	17906
GO:BP	negative regulation of response to endoplasmic reticulum stress	GO:1903573	0.00964939	45	1524	11	17906
GO:BP	positive regulation of leukocyte migration	GO:0002687	0.00970136	136	1524	23	17906
GO:BP	positive regulation of protein localization to cell periphery	GO:1904377	0.00981031	66	1524	14	17906
GO:BP	positive regulation of mitochondrial membrane permeability	GO:0035794	0.00981031	66	1524	14	17906
GO:BP	regulation of cellular protein localization	GO:1903827	0.00982441	550	1524	68	17906
GO:BP	regulation of actomyosin structure organization	GO:0110020	0.00991677	104	1524	19	17906
GO:BP	actin cytoskeleton reorganization	GO:0031532	0.00991677	104	1524	19	17906
GO:BP	negative regulation of MAPK cascade	GO:0043409	0.00997597	187	1524	29	17906
GO:BP	gonad development	GO:0008406	0.00998946	222	1524	33	17906
GO:BP	axonal transport	GO:0098930	0.00998946	59	1524	13	17906
GO:BP	regulation of chondrocyte differentiation	GO:0032330	0.00998946	52	1524	12	17906
GO:BP	positive regulation of protein localization to plasma membrane	GO:1903078	0.00998946	59	1524	13	17906
GO:BP	cell cycle G2/M phase transition	GO:0044839	0.0101325	276	1524	39	17906
GO:BP	mitochondrial transport	GO:0006839	0.0101694	267	1524	38	17906
GO:BP	nephron development	GO:0072006	0.0103072	145	1524	24	17906
GO:BP	male sex differentiation	GO:0046661	0.0104967	162	1524	26	17906
GO:BP	positive regulation of protein binding	GO:0032092	0.0105433	89	1524	17	17906
GO:BP	positive regulation of mononuclear cell proliferation	GO:0032946	0.0105839	137	1524	23	17906
GO:BP	mononuclear cell proliferation	GO:0032943	0.0107043	286	1524	40	17906
GO:BP	neutrophil degranulation	GO:0043312	0.0107064	484	1524	61	17906
GO:BP	regulation of cell activation	GO:0050865	0.0107795	641	1524	77	17906
GO:BP	renal tubule development	GO:0061326	0.0108157	97	1524	18	17906
GO:BP	cellular response to chemokine	GO:1990869	0.0108157	97	1524	18	17906
GO:BP	response to chemokine	GO:1990868	0.0108157	97	1524	18	17906
GO:BP	negative regulation of hydrolase activity	GO:0051346	0.0108216	465	1524	59	17906
GO:BP	positive regulation of natural killer cell activation	GO:0032816	0.010845	21	1524	7	17906
GO:BP	PERK-mediated unfolded protein response	GO:0036499	0.010845	21	1524	7	17906
GO:BP	negative regulation of T cell receptor signaling pathway	GO:0050860	0.010845	21	1524	7	17906
GO:BP	cellular response to interferon-beta	GO:0035458	0.010845	21	1524	7	17906
GO:BP	embryonic hemopoiesis	GO:0035162	0.010845	21	1524	7	17906
GO:BP	intrinsic apoptotic signaling pathway in response to DNA damage	GO:0008630	0.0109207	105	1524	19	17906
GO:BP	regulation of extent of cell growth	GO:0061387	0.0109457	113	1524	20	17906
GO:BP	cell division	GO:0051301	0.0110045	612	1524	74	17906
GO:BP	cellular component disassembly	GO:0022411	0.0110245	553	1524	68	17906
GO:BP	regulation of ossification	GO:0030278	0.0110989	206	1524	31	17906
GO:BP	positive regulation of cysteine-type endopeptidase activity involved in apoptotic signaling pathway	GO:2001269	0.0111027	11	1524	5	17906
GO:BP	interleukin-35-mediated signaling pathway	GO:0070757	0.0111027	11	1524	5	17906
GO:BP	zymogen inhibition	GO:0097341	0.0111027	11	1524	5	17906
GO:BP	cellular response to interferon-alpha	GO:0035457	0.0111027	11	1524	5	17906
GO:BP	regulation of lipid kinase activity	GO:0043550	0.0111027	67	1524	14	17906
GO:BP	positive regulation of protein oligomerization	GO:0032461	0.0111027	11	1524	5	17906
GO:BP	regulation of T cell mediated immunity	GO:0002709	0.0111027	67	1524	14	17906
GO:BP	regulation of T cell tolerance induction	GO:0002664	0.0111027	11	1524	5	17906
GO:BP	response to ionizing radiation	GO:0010212	0.0111027	146	1524	24	17906
GO:BP	inhibition of cysteine-type endopeptidase activity	GO:0097340	0.0111027	11	1524	5	17906
GO:BP	regulation of Fc receptor mediated stimulatory signaling pathway	GO:0060368	0.0111027	11	1524	5	17906
GO:BP	positive regulation of axon extension	GO:0045773	0.0112337	46	1524	11	17906
GO:BP	regulation of mononuclear cell migration	GO:0071675	0.0112337	46	1524	11	17906
GO:BP	regulation of endoplasmic reticulum stress-induced intrinsic apoptotic signaling pathway	GO:1902235	0.0112415	33	1524	9	17906
GO:BP	myeloid cell apoptotic process	GO:0033028	0.0112415	33	1524	9	17906
GO:BP	osteoblast differentiation	GO:0001649	0.0112415	224	1524	33	17906
GO:BP	cellular response to glucocorticoid stimulus	GO:0071385	0.0113503	60	1524	13	17906
GO:BP	negative regulation of canonical Wnt signaling pathway	GO:0090090	0.0113503	189	1524	29	17906
GO:BP	cell differentiation involved in embryonic placenta development	GO:0060706	0.0114762	27	1524	8	17906
GO:BP	protein localization to cell periphery	GO:1990778	0.0116587	334	1524	45	17906
GO:BP	positive regulation of immune effector process	GO:0002699	0.0117939	207	1524	31	17906
GO:BP	otic vesicle development	GO:0071599	0.0118151	16	1524	6	17906
GO:BP	regulation of chemokine biosynthetic process	GO:0045073	0.0118151	16	1524	6	17906
GO:BP	antigen processing and presentation via MHC class Ib	GO:0002475	0.0118151	16	1524	6	17906
GO:BP	regulation of myeloid leukocyte differentiation	GO:0002761	0.0118151	122	1524	21	17906
GO:BP	neutrophil activation involved in immune response	GO:0002283	0.0119924	487	1524	61	17906
GO:BP	establishment or maintenance of cell polarity	GO:0007163	0.0120047	225	1524	33	17906
GO:BP	cellular response to steroid hormone stimulus	GO:0071383	0.0120824	252	1524	36	17906
GO:BP	miRNA loading onto RISC involved in gene silencing by miRNA	GO:0035280	0.0121424	7	1524	4	17906
GO:BP	lung lobe development	GO:0060462	0.0121424	7	1524	4	17906
GO:BP	wound healing involved in inflammatory response	GO:0002246	0.0121424	7	1524	4	17906
GO:BP	post-embryonic camera-type eye development	GO:0031077	0.0121424	7	1524	4	17906
GO:BP	regulation of protein transport	GO:0051223	0.0121424	755	1524	88	17906
GO:BP	lung lobe morphogenesis	GO:0060463	0.0121424	7	1524	4	17906
GO:BP	negative regulation of proteolysis	GO:0045861	0.0121424	363	1524	48	17906
GO:BP	regulation by virus of viral protein levels in host cell	GO:0046719	0.0121424	7	1524	4	17906
GO:BP	response to mycotoxin	GO:0010046	0.0121424	7	1524	4	17906
GO:BP	regulation of Fc-gamma receptor signaling pathway involved in phagocytosis	GO:1905449	0.0121424	7	1524	4	17906
GO:BP	male gonad development	GO:0008584	0.0122908	139	1524	23	17906
GO:BP	regulation of peptide transport	GO:0090087	0.0124103	786	1524	91	17906
GO:BP	anaphase-promoting complex-dependent catabolic process	GO:0031145	0.0124214	83	1524	16	17906
GO:BP	focal adhesion assembly	GO:0048041	0.0124214	83	1524	16	17906
GO:BP	stem cell development	GO:0048864	0.0124214	83	1524	16	17906
GO:BP	positive regulation of membrane permeability	GO:1905710	0.0124257	68	1524	14	17906
GO:BP	regulation of mitochondrial membrane permeability involved in apoptotic process	GO:1902108	0.0124257	68	1524	14	17906
GO:BP	positive regulation of macroautophagy	GO:0016239	0.0124257	68	1524	14	17906
GO:BP	mesenchyme development	GO:0060485	0.0124846	280	1524	39	17906
GO:BP	cardiac ventricle development	GO:0003231	0.0125606	131	1524	22	17906
GO:BP	regulation of G1/S transition of mitotic cell cycle	GO:2000045	0.0127021	182	1524	28	17906
GO:BP	positive regulation of production of molecular mediator of immune response	GO:0002702	0.0130375	99	1524	18	17906
GO:BP	segmentation	GO:0035282	0.0130375	99	1524	18	17906
GO:BP	regulation of erythrocyte differentiation	GO:0045646	0.0131038	47	1524	11	17906
GO:BP	positive regulation of establishment of protein localization	GO:1904951	0.0131913	470	1524	59	17906
GO:BP	regulation of ubiquitin-protein transferase activity	GO:0051438	0.0131929	54	1524	12	17906
GO:BP	positive regulation of reactive oxygen species biosynthetic process	GO:1903428	0.0131929	54	1524	12	17906
GO:BP	regulation of lymphocyte activation	GO:0051249	0.0132239	509	1524	63	17906
GO:BP	mitochondrion disassembly	GO:0061726	0.0132808	76	1524	15	17906
GO:BP	autophagy of mitochondrion	GO:0000422	0.0132808	76	1524	15	17906
GO:BP	artery morphogenesis	GO:0048844	0.0132808	76	1524	15	17906
GO:BP	development of primary male sexual characteristics	GO:0046546	0.0132963	140	1524	23	17906
GO:BP	neuron projection extension	GO:1990138	0.0132963	174	1524	27	17906
GO:BP	regulation of leukocyte activation	GO:0002694	0.0134415	598	1524	72	17906
GO:BP	neuron apoptotic process	GO:0051402	0.0134848	254	1524	36	17906
GO:BP	cell activation involved in immune response	GO:0002263	0.0135242	708	1524	83	17906
GO:BP	regulation of mesenchymal cell proliferation	GO:0010464	0.0135512	34	1524	9	17906
GO:BP	response to arsenic-containing substance	GO:0046685	0.0135512	34	1524	9	17906
GO:BP	sensory system development	GO:0048880	0.0136472	375	1524	49	17906
GO:BP	inflammatory cell apoptotic process	GO:0006925	0.013805	22	1524	7	17906
GO:BP	RIG-I signaling pathway	GO:0039529	0.013805	22	1524	7	17906
GO:BP	positive regulation of gene silencing by miRNA	GO:2000637	0.013805	22	1524	7	17906
GO:BP	response to tumor cell	GO:0002347	0.013805	22	1524	7	17906
GO:BP	DNA metabolic process	GO:0006259	0.0139119	943	1524	106	17906
GO:BP	eye development	GO:0001654	0.0139417	366	1524	48	17906
GO:BP	chemical homeostasis	GO:0048878	0.0141149	1224	1524	133	17906
GO:BP	mononuclear cell migration	GO:0071674	0.0141835	92	1524	17	17906
GO:BP	regulation of lymphocyte proliferation	GO:0050670	0.0143171	219	1524	32	17906
GO:BP	development of primary sexual characteristics	GO:0045137	0.0143654	228	1524	33	17906
GO:BP	cellular glucose homeostasis	GO:0001678	0.0145108	158	1524	25	17906
GO:BP	reproductive process	GO:0022414	0.0145321	1489	1524	158	17906
GO:BP	lymphocyte proliferation	GO:0046651	0.0147761	283	1524	39	17906
GO:BP	positive regulation of kidney development	GO:0090184	0.0147894	41	1524	10	17906
GO:BP	myeloid leukocyte migration	GO:0097529	0.0152503	211	1524	31	17906
GO:BP	vesicle transport along microtubule	GO:0047496	0.0153078	48	1524	11	17906
GO:BP	sensory organ development	GO:0007423	0.0154586	562	1524	68	17906
GO:BP	regulation of leukocyte apoptotic process	GO:2000106	0.0155269	85	1524	16	17906
GO:BP	regulation of lipid metabolic process	GO:0019216	0.0156467	416	1524	53	17906
GO:BP	reproduction	GO:0000003	0.0156706	1492	1524	158	17906
GO:BP	regulation of interleukin-6 production	GO:0032675	0.0157279	159	1524	25	17906
GO:BP	regulation of stress fiber assembly	GO:0051492	0.0158231	93	1524	17	17906
GO:BP	integrin-mediated signaling pathway	GO:0007229	0.0158388	109	1524	19	17906
GO:BP	chemokine biosynthetic process	GO:0042033	0.0159362	17	1524	6	17906
GO:BP	negative regulation of leukocyte mediated cytotoxicity	GO:0001911	0.0159362	17	1524	6	17906
GO:BP	myelin maintenance	GO:0043217	0.0159362	17	1524	6	17906
GO:BP	negative regulation of ubiquitin-protein transferase activity	GO:0051444	0.0159362	17	1524	6	17906
GO:BP	cell junction maintenance	GO:0034331	0.0159362	17	1524	6	17906
GO:BP	regulation of cysteine-type endopeptidase activity involved in apoptotic signaling pathway	GO:2001267	0.0159362	17	1524	6	17906
GO:BP	immune response to tumor cell	GO:0002418	0.0159362	17	1524	6	17906
GO:BP	chemokine metabolic process	GO:0050755	0.0159362	17	1524	6	17906
GO:BP	positive regulation of nervous system development	GO:0051962	0.0159628	563	1524	68	17906
GO:BP	regulation of cell cycle G1/S phase transition	GO:1902806	0.0160667	203	1524	30	17906
GO:BP	mitotic cell cycle checkpoint	GO:0007093	0.0160992	168	1524	26	17906
GO:BP	positive regulation of leukocyte cell-cell adhesion	GO:1903039	0.0162596	230	1524	33	17906
GO:BP	semaphorin-plexin signaling pathway involved in axon guidance	GO:1902287	0.0162921	12	1524	5	17906
GO:BP	regulation of dendritic cell cytokine production	GO:0002730	0.0162921	12	1524	5	17906
GO:BP	branching involved in labyrinthine layer morphogenesis	GO:0060670	0.0162921	12	1524	5	17906
GO:BP	macrophage apoptotic process	GO:0071888	0.0162921	12	1524	5	17906
GO:BP	commissural neuron axon guidance	GO:0071679	0.0162921	12	1524	5	17906
GO:BP	alpha-beta T cell proliferation	GO:0046633	0.0162921	35	1524	9	17906
GO:BP	inflammatory response to wounding	GO:0090594	0.0162921	12	1524	5	17906
GO:BP	leukocyte activation involved in immune response	GO:0002366	0.01657	704	1524	82	17906
GO:BP	regulation of dendritic spine development	GO:0060998	0.0166295	78	1524	15	17906
GO:BP	intrinsic apoptotic signaling pathway by p53 class mediator	GO:0072332	0.0166295	78	1524	15	17906
GO:BP	pancreas development	GO:0031016	0.0166295	78	1524	15	17906
GO:BP	ribosome assembly	GO:0042255	0.0167002	63	1524	13	17906
GO:BP	peptidyl-serine phosphorylation	GO:0018105	0.0167731	304	1524	41	17906
GO:BP	visual system development	GO:0150063	0.0168227	370	1524	48	17906
GO:BP	receptor metabolic process	GO:0043112	0.0169231	195	1524	29	17906
GO:BP	muscle organ morphogenesis	GO:0048644	0.0171302	86	1524	16	17906
GO:BP	regulation of intrinsic apoptotic signaling pathway	GO:2001242	0.0172545	169	1524	26	17906
GO:BP	interleukin-6 production	GO:0032635	0.0172545	169	1524	26	17906
GO:BP	posttranscriptional regulation of gene expression	GO:0010608	0.0173202	858	1524	97	17906
GO:BP	artery development	GO:0060840	0.0173679	102	1524	18	17906
GO:BP	regulation of myeloid cell apoptotic process	GO:0033032	0.0174417	29	1524	8	17906
GO:BP	cellular response to cycloheximide	GO:0071409	0.0174755	4	1524	3	17906
GO:BP	activation of cysteine-type endopeptidase activity involved in apoptotic signaling pathway	GO:0097296	0.0174755	4	1524	3	17906
GO:BP	T cell apoptotic process	GO:0070231	0.0174755	49	1524	11	17906
GO:BP	positive regulation of transcription from RNA polymerase II promoter involved in cellular response to chemical stimulus	GO:1901522	0.0174755	23	1524	7	17906
GO:BP	anterograde axonal transport	GO:0008089	0.0174755	49	1524	11	17906
GO:BP	positive regulation of posttranscriptional gene silencing	GO:0060148	0.0174755	23	1524	7	17906
GO:BP	negative regulation of protein neddylation	GO:2000435	0.0174755	4	1524	3	17906
GO:BP	vitellogenesis	GO:0007296	0.0174755	4	1524	3	17906
GO:BP	positive regulation of protein homooligomerization	GO:0032464	0.0174755	4	1524	3	17906
GO:BP	branching involved in salivary gland morphogenesis	GO:0060445	0.0174755	23	1524	7	17906
GO:BP	negative regulation of mesonephros development	GO:0061218	0.0174755	4	1524	3	17906
GO:BP	regulation of macrophage differentiation	GO:0045649	0.0174755	23	1524	7	17906
GO:BP	reticulophagy	GO:0061709	0.0174755	4	1524	3	17906
GO:BP	chromosome organization	GO:0051276	0.0175181	1254	1524	135	17906
GO:BP	positive chemotaxis	GO:0050918	0.0176837	71	1524	14	17906
GO:BP	cellular response to amino acid stimulus	GO:0071230	0.0176837	71	1524	14	17906
GO:BP	nuclear transport	GO:0051169	0.0179362	362	1524	47	17906
GO:BP	pattern specification process	GO:0007389	0.0183149	449	1524	56	17906
GO:BP	negative regulation of transport	GO:0051051	0.0183149	557	1524	67	17906
GO:BP	neural crest cell development	GO:0014032	0.0184652	79	1524	15	17906
GO:BP	nitric oxide metabolic process	GO:0046209	0.0184652	79	1524	15	17906
GO:BP	outflow tract morphogenesis	GO:0003151	0.0184652	79	1524	15	17906
GO:BP	regulation of establishment of planar polarity	GO:0090175	0.0187522	111	1524	19	17906
GO:BP	nephron epithelium development	GO:0072009	0.0187522	111	1524	19	17906
GO:BP	regulation of cellular amino acid metabolic process	GO:0006521	0.0188298	64	1524	13	17906
GO:BP	positive regulation of lymphocyte proliferation	GO:0050671	0.0188298	136	1524	22	17906
GO:BP	regulation of cell killing	GO:0031341	0.0188787	87	1524	16	17906
GO:BP	chemokine production	GO:0032602	0.0190398	95	1524	17	17906
GO:BP	response to acid chemical	GO:0001101	0.0193116	354	1524	46	17906
GO:BP	positive regulation of viral genome replication	GO:0045070	0.0193805	36	1524	9	17906
GO:BP	negative regulation of animal organ morphogenesis	GO:0110111	0.0193805	36	1524	9	17906
GO:BP	regulation of transforming growth factor beta production	GO:0071634	0.0193805	36	1524	9	17906
GO:BP	regulation of morphogenesis of a branching structure	GO:0060688	0.0197561	57	1524	12	17906
GO:BP	granulocyte chemotaxis	GO:0071621	0.0201134	120	1524	20	17906
GO:BP	negative regulation of molecular function in other organism	GO:0044362	0.0203196	8	1524	4	17906
GO:BP	antigen processing and presentation of endogenous peptide antigen via MHC class Ib	GO:0002476	0.0203196	8	1524	4	17906
GO:BP	response to fibroblast growth factor	GO:0071774	0.0203196	154	1524	24	17906
GO:BP	cellular response to glucose stimulus	GO:0071333	0.0203196	137	1524	22	17906
GO:BP	natural killer cell mediated cytotoxicity directed against tumor cell target	GO:0002420	0.0203196	8	1524	4	17906
GO:BP	regulation of core promoter binding	GO:1904796	0.0203196	8	1524	4	17906
GO:BP	positive regulation of anion transmembrane transport	GO:1903961	0.0203196	8	1524	4	17906
GO:BP	multicellular organism growth	GO:0035264	0.0203196	154	1524	24	17906
GO:BP	negative regulation of molecular function in other organism involved in symbiotic interaction	GO:0052204	0.0203196	8	1524	4	17906
GO:BP	regulation of natural killer cell mediated cytotoxicity directed against tumor cell target	GO:0002858	0.0203196	8	1524	4	17906
GO:BP	regulation of potassium ion import	GO:1903286	0.0203196	8	1524	4	17906
GO:BP	positive regulation of cardiac epithelial to mesenchymal transition	GO:0062043	0.0203196	8	1524	4	17906
GO:BP	oxygen homeostasis	GO:0032364	0.0203196	8	1524	4	17906
GO:BP	regulation of axon guidance	GO:1902667	0.0203196	43	1524	10	17906
GO:BP	regulation of cellular localization	GO:0060341	0.0205687	823	1524	93	17906
GO:BP	extrinsic apoptotic signaling pathway via death domain receptors	GO:0008625	0.0208631	88	1524	16	17906
GO:BP	positive regulation of myeloid leukocyte cytokine production involved in immune response	GO:0061081	0.0208631	18	1524	6	17906
GO:BP	regulation of tolerance induction	GO:0002643	0.0208631	18	1524	6	17906
GO:BP	neural crest cell differentiation	GO:0014033	0.0208631	88	1524	16	17906
GO:BP	regulation of cell junction assembly	GO:1901888	0.0208987	96	1524	17	17906
GO:BP	SCF-dependent proteasomal ubiquitin-dependent protein catabolic process	GO:0031146	0.0208987	96	1524	17	17906
GO:BP	positive regulation of leukocyte apoptotic process	GO:2000108	0.0210831	30	1524	8	17906
GO:BP	cellular response to toxic substance	GO:0097237	0.0212117	253	1524	35	17906
GO:BP	dendrite development	GO:0016358	0.0212117	253	1524	35	17906
GO:BP	connective tissue development	GO:0061448	0.0215443	281	1524	38	17906
GO:BP	gastrulation	GO:0007369	0.0216437	190	1524	28	17906
GO:BP	leukocyte degranulation	GO:0043299	0.0218097	532	1524	64	17906
GO:BP	myeloid cell activation involved in immune response	GO:0002275	0.0218727	542	1524	65	17906
GO:BP	regulation of endothelial cell chemotaxis	GO:2001026	0.0219693	24	1524	7	17906
GO:BP	regulation of cartilage development	GO:0061035	0.0223029	73	1524	14	17906
GO:BP	regulation of T cell differentiation	GO:0045580	0.0228498	147	1524	23	17906
GO:BP	cellular response to fibroblast growth factor stimulus	GO:0044344	0.0228498	147	1524	23	17906
GO:BP	non-canonical Wnt signaling pathway	GO:0035567	0.0228498	147	1524	23	17906
GO:BP	positive regulation of chemokine biosynthetic process	GO:0045080	0.0229093	13	1524	5	17906
GO:BP	regulation of natural killer cell mediated cytotoxicity	GO:0042269	0.0229093	37	1524	9	17906
GO:BP	apical protein localization	GO:0045176	0.0229093	13	1524	5	17906
GO:BP	protein localization to cell cortex	GO:0072697	0.0229093	13	1524	5	17906
GO:BP	negative regulation of pri-miRNA transcription by RNA polymerase II	GO:1902894	0.0229093	13	1524	5	17906
GO:BP	regulation of phosphatidylinositol 3-kinase signaling	GO:0014066	0.0229093	130	1524	21	17906
GO:BP	dendritic cell cytokine production	GO:0002371	0.0229093	13	1524	5	17906
GO:BP	semaphorin-plexin signaling pathway involved in neuron projection guidance	GO:1902285	0.0229093	13	1524	5	17906
GO:BP	T cell tolerance induction	GO:0002517	0.0229093	13	1524	5	17906
GO:BP	regulation of skeletal muscle satellite cell proliferation	GO:0014842	0.0229093	13	1524	5	17906
GO:BP	regulation of nephron tubule epithelial cell differentiation	GO:0072182	0.0229093	13	1524	5	17906
GO:BP	positive regulation of adaptive immune response based on somatic recombination of immune receptors built from immunoglobulin superfamily domains	GO:0002824	0.0229514	97	1524	17	17906
GO:BP	post-embryonic development	GO:0009791	0.0229569	89	1524	16	17906
GO:BP	negative regulation of cellular protein catabolic process	GO:1903363	0.0229569	89	1524	16	17906
GO:BP	somite development	GO:0061053	0.0229569	89	1524	16	17906
GO:BP	protein folding	GO:0006457	0.0230292	218	1524	31	17906
GO:BP	nucleic acid transport	GO:0050657	0.0230292	200	1524	29	17906
GO:BP	RNA transport	GO:0050658	0.0230292	200	1524	29	17906
GO:BP	regulation of protein targeting to mitochondrion	GO:1903214	0.0233901	44	1524	10	17906
GO:BP	cellular response to amino acid starvation	GO:0034198	0.0233901	44	1524	10	17906
GO:BP	positive regulation of proteolysis involved in cellular protein catabolic process	GO:1903052	0.0235005	122	1524	20	17906
GO:BP	cellular response to hexose stimulus	GO:0071331	0.0236405	139	1524	22	17906
GO:BP	regulation of vasculature development	GO:1901342	0.0237574	436	1524	54	17906
GO:BP	response to reactive oxygen species	GO:0000302	0.0241646	237	1524	33	17906
GO:BP	cellular carbohydrate metabolic process	GO:0044262	0.0246797	293	1524	39	17906
GO:BP	positive regulation of lymphocyte differentiation	GO:0045621	0.0253494	98	1524	17	17906
GO:BP	reactive nitrogen species metabolic process	GO:2001057	0.0253973	82	1524	15	17906
GO:BP	regulation of DNA metabolic process	GO:0051052	0.0254079	360	1524	46	17906
GO:BP	vesicle cytoskeletal trafficking	GO:0099518	0.0254449	59	1524	12	17906
GO:BP	microtubule organizing center localization	GO:0061842	0.0255223	31	1524	8	17906
GO:BP	negative regulation of cellular response to growth factor stimulus	GO:0090288	0.025561	166	1524	25	17906
GO:BP	modification of morphology or physiology of other organism	GO:0035821	0.025561	166	1524	25	17906
GO:BP	cellular response to monosaccharide stimulus	GO:0071326	0.0256385	140	1524	22	17906
GO:BP	cellular ketone metabolic process	GO:0042180	0.0265607	257	1524	35	17906
GO:BP	programmed necrotic cell death	GO:0097300	0.0266947	52	1524	11	17906
GO:BP	regulation of gluconeogenesis	GO:0006111	0.0266947	52	1524	11	17906
GO:BP	regulation of transcription regulatory region DNA binding	GO:2000677	0.0266947	52	1524	11	17906
GO:BP	establishment or maintenance of cytoskeleton polarity	GO:0030952	0.0270619	19	1524	6	17906
GO:BP	regulation of nitric-oxide synthase biosynthetic process	GO:0051769	0.0270619	19	1524	6	17906
GO:BP	transforming growth factor beta production	GO:0071604	0.0270619	38	1524	9	17906
GO:BP	positive regulation of response to endoplasmic reticulum stress	GO:1905898	0.0270619	38	1524	9	17906
GO:BP	semaphorin-plexin signaling pathway	GO:0071526	0.0270619	38	1524	9	17906
GO:BP	hippo signaling	GO:0035329	0.0270619	38	1524	9	17906
GO:BP	mRNA transcription by RNA polymerase II	GO:0042789	0.0270619	19	1524	6	17906
GO:BP	nitric-oxide synthase biosynthetic process	GO:0051767	0.0270619	19	1524	6	17906
GO:BP	type 2 immune response	GO:0042092	0.0270619	38	1524	9	17906
GO:BP	negative regulation of toll-like receptor signaling pathway	GO:0034122	0.0271279	45	1524	10	17906
GO:BP	regulation of protein polyubiquitination	GO:1902914	0.0271279	25	1524	7	17906
GO:BP	positive regulation of focal adhesion assembly	GO:0051894	0.0271279	25	1524	7	17906
GO:BP	necroptotic process	GO:0070266	0.0271279	45	1524	10	17906
GO:BP	mRNA transcription	GO:0009299	0.0271279	25	1524	7	17906
GO:BP	endoplasmic reticulum calcium ion homeostasis	GO:0032469	0.0271279	25	1524	7	17906
GO:BP	lymph vessel development	GO:0001945	0.0271279	25	1524	7	17906
GO:BP	intrinsic apoptotic signaling pathway in response to DNA damage by p53 class mediator	GO:0042771	0.0271279	45	1524	10	17906
GO:BP	regulation of epithelial cell migration	GO:0010632	0.0271521	295	1524	39	17906
GO:BP	granulocyte migration	GO:0097530	0.027514	141	1524	22	17906
GO:BP	regulation of lipase activity	GO:0060191	0.027514	99	1524	17	17906
GO:BP	response to cAMP	GO:0051591	0.027514	99	1524	17	17906
GO:BP	ureteric bud development	GO:0001657	0.027514	99	1524	17	17906
GO:BP	regulation of cellular response to insulin stimulus	GO:1900076	0.027514	75	1524	14	17906
GO:BP	negative regulation of proteolysis involved in cellular protein catabolic process	GO:1903051	0.027514	75	1524	14	17906
GO:BP	negative regulation of G1/S transition of mitotic cell cycle	GO:2000134	0.0275922	124	1524	20	17906
GO:BP	establishment of RNA localization	GO:0051236	0.0276871	203	1524	29	17906
GO:BP	regulation of epithelial to mesenchymal transition	GO:0010717	0.0278198	91	1524	16	17906
GO:BP	mesenchymal cell development	GO:0014031	0.0278244	83	1524	15	17906
GO:BP	G1/S transition of mitotic cell cycle	GO:0000082	0.0282148	277	1524	37	17906
GO:BP	macroautophagy	GO:0016236	0.0285256	296	1524	39	17906
GO:BP	release of cytochrome c from mitochondria	GO:0001836	0.0285617	60	1524	12	17906
GO:BP	regulation of embryonic development	GO:0045995	0.0286979	133	1524	21	17906
GO:BP	regulation of adaptive immune response	GO:0002819	0.0286979	159	1524	24	17906
GO:BP	plasma membrane organization	GO:0007009	0.0295284	108	1524	18	17906
GO:BP	regulation of leukocyte migration	GO:0002685	0.0295284	204	1524	29	17906
GO:BP	T cell proliferation	GO:0042098	0.0295786	195	1524	28	17906
GO:BP	epithelial to mesenchymal transition	GO:0001837	0.0296323	142	1524	22	17906
GO:BP	positive regulation of phagocytosis	GO:0050766	0.0299771	68	1524	13	17906
GO:BP	regulation of angiogenesis	GO:0045765	0.0301439	393	1524	49	17906
GO:BP	mesonephric epithelium development	GO:0072163	0.0302056	100	1524	17	17906
GO:BP	positive regulation of stress fiber assembly	GO:0051496	0.0302056	53	1524	11	17906
GO:BP	mesonephric tubule development	GO:0072164	0.0302056	100	1524	17	17906
GO:BP	negative regulation of cyclin-dependent protein serine/threonine kinase activity	GO:0045736	0.03031	32	1524	8	17906
GO:BP	regulation of alpha-beta T cell proliferation	GO:0046640	0.03031	32	1524	8	17906
GO:BP	positive regulation of protein targeting to mitochondrion	GO:1903955	0.03031	32	1524	8	17906
GO:BP	negative regulation of protein maturation	GO:1903318	0.03031	32	1524	8	17906
GO:BP	negative regulation of protein processing	GO:0010955	0.03031	32	1524	8	17906
GO:BP	glucose import	GO:0046323	0.0305598	76	1524	14	17906
GO:BP	negative regulation of ERK1 and ERK2 cascade	GO:0070373	0.0305598	76	1524	14	17906
GO:BP	homotypic cell-cell adhesion	GO:0034109	0.0307337	84	1524	15	17906
GO:BP	positive regulation of proteasomal ubiquitin-dependent protein catabolic process	GO:0032436	0.0307337	84	1524	15	17906
GO:BP	regulation of neuron apoptotic process	GO:0043523	0.0307337	223	1524	31	17906
GO:BP	positive regulation of mRNA metabolic process	GO:1903313	0.0307337	84	1524	15	17906
GO:BP	regulation of natural killer cell mediated immune response to tumor cell	GO:0002855	0.0310901	9	1524	4	17906
GO:BP	small RNA loading onto RISC	GO:0070922	0.0310901	9	1524	4	17906
GO:BP	regulation of immune response to tumor cell	GO:0002837	0.0310901	14	1524	5	17906
GO:BP	regulation of skeletal muscle cell proliferation	GO:0014857	0.0310901	14	1524	5	17906
GO:BP	natural killer cell mediated immune response to tumor cell	GO:0002423	0.0310901	9	1524	4	17906
GO:BP	regulation of response to tumor cell	GO:0002834	0.0310901	14	1524	5	17906
GO:BP	positive regulation of growth	GO:0045927	0.0310901	279	1524	37	17906
GO:BP	skeletal muscle satellite cell proliferation	GO:0014841	0.0310901	14	1524	5	17906
GO:BP	regulation of cardiac epithelial to mesenchymal transition	GO:0062042	0.0310901	9	1524	4	17906
GO:BP	coronary artery morphogenesis	GO:0060982	0.0310901	9	1524	4	17906
GO:BP	regulation of interferon-beta biosynthetic process	GO:0045357	0.0310901	9	1524	4	17906
GO:BP	positive regulation of viral entry into host cell	GO:0046598	0.0310901	9	1524	4	17906
GO:BP	regulation of protein localization to cell cortex	GO:1904776	0.0310901	9	1524	4	17906
GO:BP	protein localization to nuclear envelope	GO:0090435	0.0310901	9	1524	4	17906
GO:BP	positive regulation of hepatocyte proliferation	GO:2000347	0.0310901	9	1524	4	17906
GO:BP	interferon-beta biosynthetic process	GO:0045350	0.0310901	9	1524	4	17906
GO:BP	Wnt signaling pathway, planar cell polarity pathway	GO:0060071	0.0318159	109	1524	18	17906
GO:BP	peptidyl-serine modification	GO:0018209	0.0318455	327	1524	42	17906
GO:BP	leukocyte mediated immunity	GO:0002443	0.0318529	880	1524	97	17906
GO:BP	positive regulation of DNA binding	GO:0043388	0.0318671	61	1524	12	17906
GO:BP	embryonic pattern specification	GO:0009880	0.0318671	61	1524	12	17906
GO:BP	regionalization	GO:0003002	0.03206	356	1524	45	17906
GO:BP	dendritic spine development	GO:0060996	0.03269	101	1524	17	17906
GO:BP	apoptotic process involved in morphogenesis	GO:0060561	0.0328767	26	1524	7	17906
GO:BP	regulation of mesonephros development	GO:0061217	0.0328767	26	1524	7	17906
GO:BP	negative regulation of viral transcription	GO:0032897	0.0328767	26	1524	7	17906
GO:BP	Rho protein signal transduction	GO:0007266	0.0328767	206	1524	29	17906
GO:BP	regulation of adaptive immune response based on somatic recombination of immune receptors built from immunoglobulin superfamily domains	GO:0002822	0.0340357	144	1524	22	17906
GO:BP	metanephric nephron tubule development	GO:0072234	0.0340506	20	1524	6	17906
GO:BP	negative regulation of endoplasmic reticulum stress-induced intrinsic apoptotic signaling pathway	GO:1902236	0.0340506	20	1524	6	17906
GO:BP	negative regulation of cellular component organization	GO:0051129	0.0341224	748	1524	84	17906
GO:BP	cell cycle G1/S phase transition	GO:0044843	0.0344366	300	1524	39	17906
GO:BP	actin polymerization or depolymerization	GO:0008154	0.034681	216	1524	30	17906
GO:BP	negative regulation of neuron death	GO:1901215	0.034681	216	1524	30	17906
GO:BP	negative regulation of translational elongation	GO:0045900	0.0352009	5	1524	3	17906
GO:BP	positive regulation of CD4-positive, alpha-beta T cell proliferation	GO:2000563	0.0352009	5	1524	3	17906
GO:BP	myoblast fate commitment	GO:0048625	0.0352009	5	1524	3	17906
GO:BP	establishment of Sertoli cell barrier	GO:0097368	0.0352009	5	1524	3	17906
GO:BP	regulation of protein neddylation	GO:2000434	0.0352009	5	1524	3	17906
GO:BP	positive regulation of Fc-gamma receptor signaling pathway involved in phagocytosis	GO:1905451	0.0352009	5	1524	3	17906
GO:BP	positive regulation of microtubule nucleation	GO:0090063	0.0352009	5	1524	3	17906
GO:BP	positive regulation of MHC class I biosynthetic process	GO:0045345	0.0352009	5	1524	3	17906
GO:BP	protection from natural killer cell mediated cytotoxicity	GO:0042270	0.0352009	5	1524	3	17906
GO:BP	negative regulation of binding	GO:0051100	0.0352009	171	1524	25	17906
GO:BP	positive regulation of interferon-beta secretion	GO:0035549	0.0352009	5	1524	3	17906
GO:BP	dichotomous subdivision of terminal units involved in salivary gland branching	GO:0060666	0.0352009	5	1524	3	17906
GO:BP	positive regulation of stress-activated MAPK cascade	GO:0032874	0.0352009	171	1524	25	17906
GO:BP	negative regulation of interleukin-1-mediated signaling pathway	GO:2000660	0.0352009	5	1524	3	17906
GO:BP	response to cycloheximide	GO:0046898	0.0352009	5	1524	3	17906
GO:BP	nucleotide-binding oligomerization domain containing 1 signaling pathway	GO:0070427	0.0352009	5	1524	3	17906
GO:BP	positive regulation of epithelial to mesenchymal transition involved in endocardial cushion formation	GO:1905007	0.0352009	5	1524	3	17906
GO:BP	trigeminal ganglion development	GO:0061551	0.0352009	5	1524	3	17906
GO:BP	protein linear polyubiquitination	GO:0097039	0.0352009	5	1524	3	17906
GO:BP	regulation of granulocyte chemotaxis	GO:0071622	0.035312	47	1524	10	17906
GO:BP	response to amino acid starvation	GO:1990928	0.035312	47	1524	10	17906
GO:BP	negative regulation of T cell differentiation	GO:0045581	0.035312	47	1524	10	17906
GO:BP	positive regulation of adaptive immune response	GO:0002821	0.0353508	102	1524	17	17906
GO:BP	positive regulation of transcription from RNA polymerase II promoter in response to stress	GO:0036003	0.0353994	33	1524	8	17906
GO:BP	negative regulation of fibroblast proliferation	GO:0048147	0.0353994	33	1524	8	17906
GO:BP	negative regulation of cyclin-dependent protein kinase activity	GO:1904030	0.0353994	33	1524	8	17906
GO:BP	chromatin organization	GO:0006325	0.0354865	822	1524	91	17906
GO:BP	filopodium assembly	GO:0046847	0.0354987	62	1524	12	17906
GO:BP	positive regulation of neuron differentiation	GO:0045666	0.0359945	388	1524	48	17906
GO:BP	nucleocytoplasmic transport	GO:0006913	0.0362787	359	1524	45	17906
GO:BP	axo-dendritic transport	GO:0008088	0.0365766	70	1524	13	17906
GO:BP	somitogenesis	GO:0001756	0.0365766	70	1524	13	17906
GO:BP	positive regulation of cell division	GO:0051781	0.0367425	86	1524	15	17906
GO:BP	regulation of actin filament length	GO:0030832	0.0371862	190	1524	27	17906
GO:BP	positive regulation of cell growth	GO:0030307	0.0372081	172	1524	25	17906
GO:BP	response to temperature stimulus	GO:0009266	0.0373576	236	1524	32	17906
GO:BP	response to nutrient	GO:0007584	0.0379887	227	1524	31	17906
GO:BP	ventricular cardiac muscle tissue development	GO:0003229	0.0382353	55	1524	11	17906
GO:BP	negative regulation of DNA binding	GO:0043392	0.0382353	55	1524	11	17906
GO:BP	regulation of transmembrane receptor protein serine/threonine kinase signaling pathway	GO:0090092	0.0388602	246	1524	33	17906
GO:BP	regulation of endoplasmic reticulum unfolded protein response	GO:1900101	0.0396536	27	1524	7	17906
GO:BP	kidney morphogenesis	GO:0060993	0.0396536	95	1524	16	17906
GO:BP	melanocyte differentiation	GO:0030318	0.0396536	27	1524	7	17906
GO:BP	protein localization to cell junction	GO:1902414	0.0396536	27	1524	7	17906
GO:BP	outflow tract septum morphogenesis	GO:0003148	0.0396536	27	1524	7	17906
GO:BP	regulation of lipopolysaccharide-mediated signaling pathway	GO:0031664	0.0396536	27	1524	7	17906
GO:BP	regulation of alpha-beta T cell activation	GO:0046634	0.0396536	95	1524	16	17906
GO:BP	response to thyroid hormone	GO:0097066	0.0396536	27	1524	7	17906
GO:BP	positive regulation of stress-activated protein kinase signaling cascade	GO:0070304	0.0396974	173	1524	25	17906
GO:BP	regulation of cell-substrate junction assembly	GO:0090109	0.0398531	63	1524	12	17906
GO:BP	regulation of nitric oxide biosynthetic process	GO:0045428	0.0398531	63	1524	12	17906
GO:BP	regulation of focal adhesion assembly	GO:0051893	0.0398531	63	1524	12	17906
GO:BP	regulation of cell-substrate junction organization	GO:0150116	0.0398531	63	1524	12	17906
GO:BP	positive regulation of T cell differentiation	GO:0045582	0.040251	87	1524	15	17906
GO:BP	dsRNA processing	GO:0031050	0.040251	48	1524	10	17906
GO:BP	ephrin receptor signaling pathway	GO:0048013	0.040251	87	1524	15	17906
GO:BP	production of small RNA involved in gene silencing by RNA	GO:0070918	0.040251	48	1524	10	17906
GO:BP	negative regulation of leukocyte mediated immunity	GO:0002704	0.040251	48	1524	10	17906
GO:BP	regulation of coagulation	GO:0050818	0.040251	87	1524	15	17906
GO:BP	ER-nucleus signaling pathway	GO:0006984	0.040251	48	1524	10	17906
GO:BP	protein processing	GO:0016485	0.040506	219	1524	30	17906
GO:BP	lymphocyte apoptotic process	GO:0070227	0.0405407	71	1524	13	17906
GO:BP	positive regulation of macrophage chemotaxis	GO:0010759	0.0405986	15	1524	5	17906
GO:BP	negative regulation of viral release from host cell	GO:1902187	0.0405986	15	1524	5	17906
GO:BP	positive regulation of JNK cascade	GO:0046330	0.0405986	138	1524	21	17906
GO:BP	positive regulation of T cell apoptotic process	GO:0070234	0.0405986	15	1524	5	17906
GO:BP	cell-cell junction maintenance	GO:0045217	0.0405986	15	1524	5	17906
GO:BP	skeletal muscle cell proliferation	GO:0014856	0.0405986	15	1524	5	17906
GO:BP	pre-miRNA processing	GO:0031054	0.0405986	15	1524	5	17906
GO:BP	hepatocyte differentiation	GO:0070365	0.0405986	15	1524	5	17906
GO:BP	muscle tissue morphogenesis	GO:0060415	0.0405986	79	1524	14	17906
GO:BP	regulation of hepatocyte proliferation	GO:2000345	0.0405986	15	1524	5	17906
GO:BP	cytokine secretion	GO:0050663	0.0408451	266	1524	35	17906
GO:BP	RNA localization	GO:0006403	0.0412148	238	1524	32	17906
GO:BP	regulation of G2/M transition of mitotic cell cycle	GO:0010389	0.0412148	201	1524	28	17906
GO:BP	negative regulation of extrinsic apoptotic signaling pathway via death domain receptors	GO:1902042	0.0413716	41	1524	9	17906
GO:BP	modification by symbiont of host morphology or physiology	GO:0044003	0.0413716	41	1524	9	17906
GO:BP	regulation of natural killer cell mediated immunity	GO:0002715	0.0413716	41	1524	9	17906
GO:BP	mammary gland duct morphogenesis	GO:0060603	0.0413727	34	1524	8	17906
GO:BP	positive regulation of cartilage development	GO:0061036	0.0413727	34	1524	8	17906
GO:BP	mesonephros development	GO:0001823	0.0414458	104	1524	17	17906
GO:BP	platelet morphogenesis	GO:0036344	0.0415533	21	1524	6	17906
GO:BP	negative regulation of programmed necrotic cell death	GO:0062099	0.0415533	21	1524	6	17906
GO:BP	regulation of monocyte differentiation	GO:0045655	0.0415533	21	1524	6	17906
GO:BP	protein-DNA complex disassembly	GO:0032986	0.0415533	21	1524	6	17906
GO:BP	cell proliferation involved in kidney development	GO:0072111	0.0415533	21	1524	6	17906
GO:BP	response to mitochondrial depolarisation	GO:0098780	0.0415533	21	1524	6	17906
GO:BP	negative regulation of cell killing	GO:0031342	0.0415533	21	1524	6	17906
GO:BP	response to corticosterone	GO:0051412	0.0415533	21	1524	6	17906
GO:BP	positive regulation of T cell mediated cytotoxicity	GO:0001916	0.0415533	21	1524	6	17906
GO:BP	regulation of fat cell differentiation	GO:0045598	0.0424493	130	1524	20	17906
GO:BP	glial cell proliferation	GO:0014009	0.0424493	56	1524	11	17906
GO:BP	negative regulation of cell cycle G1/S phase transition	GO:1902807	0.0424493	130	1524	20	17906
GO:BP	autophagosome organization	GO:1905037	0.0425717	96	1524	16	17906
GO:BP	negative regulation of G2/M transition of mitotic cell cycle	GO:0010972	0.0425717	96	1524	16	17906
GO:BP	positive regulation of protein transport	GO:0051222	0.0427505	432	1524	52	17906
GO:BP	regulation of carbohydrate metabolic process	GO:0006109	0.042853	211	1524	29	17906
GO:BP	cardiac septum development	GO:0003279	0.0430511	113	1524	18	17906
GO:BP	interferon-gamma production	GO:0032609	0.0430511	113	1524	18	17906
GO:BP	bone mineralization	GO:0030282	0.0430511	113	1524	18	17906
GO:BP	Notch signaling pathway involved in somitogenesis	GO:1902359	0.0430911	2	1524	2	17906
GO:BP	regulation of nitric oxide mediated signal transduction	GO:0010749	0.0430911	10	1524	4	17906
GO:BP	cell-cell signaling involved in kidney development	GO:0060995	0.0430911	2	1524	2	17906
GO:BP	susceptibility to T cell mediated cytotoxicity	GO:0060370	0.0430911	2	1524	2	17906
GO:BP	regulation of Notch signaling pathway involved in somitogenesis	GO:1902366	0.0430911	2	1524	2	17906
GO:BP	positive regulation of protein K48-linked ubiquitination	GO:1902524	0.0430911	2	1524	2	17906
GO:BP	positive regulation of skeletal muscle satellite cell proliferation	GO:1902724	0.0430911	2	1524	2	17906
GO:BP	positive regulation of growth factor dependent skeletal muscle satellite cell proliferation	GO:1902728	0.0430911	2	1524	2	17906
GO:BP	intracellular transport of viral protein in host cell	GO:0019060	0.0430911	2	1524	2	17906
GO:BP	regulation of chemokine-mediated signaling pathway	GO:0070099	0.0430911	10	1524	4	17906
GO:BP	mitigation of host defenses by virus	GO:0019049	0.0430911	2	1524	2	17906
GO:BP	chemokine-mediated signaling pathway	GO:0070098	0.0430911	88	1524	15	17906
GO:BP	negative regulation of Notch signaling pathway involved in somitogenesis	GO:1902367	0.0430911	2	1524	2	17906
GO:BP	skeletal muscle tissue development	GO:0007519	0.0430911	166	1524	24	17906
GO:BP	insulin receptor signaling pathway	GO:0008286	0.0430911	148	1524	22	17906
GO:BP	canonical Wnt signaling pathway involved in metanephric kidney development	GO:0061290	0.0430911	2	1524	2	17906
GO:BP	positive regulation of alpha-beta T cell activation	GO:0046635	0.0430911	64	1524	12	17906
GO:BP	positive regulation of tolerance induction	GO:0002645	0.0430911	10	1524	4	17906
GO:BP	leukocyte homeostasis	GO:0001776	0.0430911	88	1524	15	17906
GO:BP	regulation of viral transcription	GO:0046782	0.0430911	64	1524	12	17906
GO:BP	negative regulation of ubiquitin protein ligase activity	GO:1904667	0.0430911	10	1524	4	17906
GO:BP	response to 3,3',5-triiodo-L-thyronine	GO:1905242	0.0430911	2	1524	2	17906
GO:BP	negative regulation of myoblast fusion	GO:1901740	0.0430911	2	1524	2	17906
GO:BP	regulation of transcription from RNA polymerase II promoter in response to arsenic-containing substance	GO:0061394	0.0430911	2	1524	2	17906
GO:BP	Wnt signaling pathway involved in kidney development	GO:0061289	0.0430911	2	1524	2	17906
GO:BP	symbiont intracellular protein transport in host	GO:0030581	0.0430911	2	1524	2	17906
GO:BP	chromatin silencing at centromere	GO:0030702	0.0430911	2	1524	2	17906
GO:BP	branching morphogenesis of a nerve	GO:0048755	0.0430911	10	1524	4	17906
GO:BP	actin crosslink formation	GO:0051764	0.0430911	10	1524	4	17906
GO:BP	membranous septum morphogenesis	GO:0003149	0.0430911	10	1524	4	17906
GO:BP	positive regulation of monocyte differentiation	GO:0045657	0.0430911	10	1524	4	17906
GO:BP	L-aspartate import across plasma membrane	GO:0140009	0.0430911	2	1524	2	17906
GO:BP	desmosome organization	GO:0002934	0.0430911	10	1524	4	17906
GO:BP	cell-cell signaling involved in metanephros development	GO:0072204	0.0430911	2	1524	2	17906
GO:BP	positive regulation of Schwann cell differentiation	GO:0014040	0.0430911	2	1524	2	17906
GO:BP	ATF6-mediated unfolded protein response	GO:0036500	0.0430911	10	1524	4	17906
GO:BP	VEGF-activated neuropilin signaling pathway	GO:0038190	0.0430911	2	1524	2	17906
GO:BP	activation of phospholipase A2 activity by calcium-mediated signaling	GO:0043006	0.0430911	2	1524	2	17906
GO:BP	poly-N-acetyllactosamine biosynthetic process	GO:0030311	0.0430911	10	1524	4	17906
GO:BP	modulation by virus of host molecular function	GO:0039506	0.0430911	2	1524	2	17906
GO:BP	antigen processing and presentation of endogenous peptide antigen via MHC class I via ER pathway	GO:0002484	0.0430911	2	1524	2	17906
GO:BP	suppression by virus of host molecular function	GO:0039507	0.0430911	2	1524	2	17906
GO:BP	MDA-5 signaling pathway	GO:0039530	0.0430911	10	1524	4	17906
GO:BP	production of siRNA involved in RNA interference	GO:0030422	0.0430911	10	1524	4	17906
GO:BP	cellular polysaccharide biosynthetic process	GO:0033692	0.0430911	72	1524	13	17906
GO:BP	modulation by symbiont of host molecular function	GO:0052055	0.0430911	2	1524	2	17906
GO:BP	toll-like receptor 7 signaling pathway	GO:0034154	0.0430911	10	1524	4	17906
GO:BP	substrate-dependent cell migration, cell extension	GO:0006930	0.0430911	10	1524	4	17906
GO:BP	modulation of molecular function in other organism	GO:0044359	0.0430911	10	1524	4	17906
GO:BP	positive regulation of L-glutamate import across plasma membrane	GO:0002038	0.0430911	2	1524	2	17906
GO:BP	cell proliferation involved in metanephros development	GO:0072203	0.0430911	10	1524	4	17906
GO:BP	DNA biosynthetic process	GO:0071897	0.0430911	193	1524	27	17906
GO:BP	negative regulation by symbiont of host molecular function	GO:0052056	0.0430911	2	1524	2	17906
GO:BP	modulation of molecular function in other organism involved in symbiotic interaction	GO:0052205	0.0430911	10	1524	4	17906
GO:BP	dendritic cell proliferation	GO:0044565	0.0430911	2	1524	2	17906
GO:BP	positive regulation of retinal ganglion cell axon guidance	GO:1902336	0.0430911	2	1524	2	17906
GO:BP	negative regulation of cytoplasmic translational elongation	GO:1900248	0.0430911	2	1524	2	17906
GO:BP	mitigation of host immune response by virus	GO:0030683	0.0430911	2	1524	2	17906
GO:BP	immune response-regulating cell surface receptor signaling pathway	GO:0002768	0.0432125	503	1524	59	17906
GO:BP	developmental process involved in reproduction	GO:0003006	0.0433171	988	1524	106	17906
GO:BP	cellular polysaccharide metabolic process	GO:0044264	0.0433445	105	1524	17	17906
GO:BP	negative regulation of epithelial cell apoptotic process	GO:1904036	0.0437244	49	1524	10	17906
GO:BP	positive regulation of mRNA catabolic process	GO:0061014	0.0437244	49	1524	10	17906
GO:BP	multi-organism cellular process	GO:0044764	0.0437244	49	1524	10	17906
GO:BP	developmental cell growth	GO:0048588	0.0439232	240	1524	32	17906
GO:BP	negative regulation of locomotion	GO:0040013	0.0440168	404	1524	49	17906
GO:BP	cell-substrate adhesion	GO:0031589	0.0440486	355	1524	44	17906
GO:BP	regulation of protein localization to membrane	GO:1905475	0.0449182	194	1524	27	17906
GO:BP	regulation of T cell mediated cytotoxicity	GO:0001914	0.0453145	28	1524	7	17906
GO:BP	nucleobase-containing compound transport	GO:0015931	0.0453145	250	1524	33	17906
GO:BP	myeloid leukocyte cytokine production	GO:0061082	0.0453145	28	1524	7	17906
GO:BP	regulation of cellular carbohydrate metabolic process	GO:0010675	0.0453145	149	1524	22	17906
GO:BP	regulation of T cell proliferation	GO:0042129	0.0456152	167	1524	24	17906
GO:BP	positive regulation of mitotic cell cycle	GO:0045931	0.0456152	167	1524	24	17906
GO:BP	regulation of heart morphogenesis	GO:2000826	0.0457934	42	1524	9	17906
GO:BP	negative regulation of axon extension	GO:0030517	0.0457934	42	1524	9	17906
GO:BP	regulation of interleukin-12 production	GO:0032655	0.0460535	57	1524	11	17906
GO:BP	regulation of interleukin-2 production	GO:0032663	0.0460535	57	1524	11	17906
GO:BP	positive regulation of ossification	GO:0045778	0.0460535	89	1524	15	17906
GO:BP	interleukin-1 beta secretion	GO:0050702	0.0460535	57	1524	11	17906
GO:BP	positive regulation of epithelial cell proliferation	GO:0050679	0.0462154	213	1524	29	17906
GO:BP	heart trabecula morphogenesis	GO:0061384	0.0465419	35	1524	8	17906
GO:BP	placenta blood vessel development	GO:0060674	0.0465419	35	1524	8	17906
GO:BP	negative regulation of leukocyte differentiation	GO:1902106	0.0469655	106	1524	17	17906
GO:BP	negative regulation of response to cytokine stimulus	GO:0060761	0.0469824	81	1524	14	17906
GO:BP	cellular amine metabolic process	GO:0044106	0.0473104	132	1524	20	17906
GO:BP	positive regulation of DNA metabolic process	GO:0051054	0.0474705	195	1524	27	17906
GO:BP	antigen receptor-mediated signaling pathway	GO:0050851	0.0476742	318	1524	40	17906
GO:BP	regulation of chromosome organization	GO:0033044	0.0483562	367	1524	45	17906
GO:BP	mRNA transport	GO:0051028	0.0484153	150	1524	22	17906
GO:BP	stem cell population maintenance	GO:0019827	0.0485355	168	1524	24	17906
GO:BP	positive regulation of cell morphogenesis involved in differentiation	GO:0010770	0.0485452	159	1524	23	17906
GO:BP	regulation of nuclease activity	GO:0032069	0.0495419	22	1524	6	17906
GO:BP	neuron projection arborization	GO:0140058	0.0495419	22	1524	6	17906
GO:BP	negative regulation of Rho protein signal transduction	GO:0035024	0.0495419	22	1524	6	17906
GO:BP	response to interleukin-12	GO:0070671	0.0495419	50	1524	10	17906
GO:BP	CD4-positive, alpha-beta T cell cytokine production	GO:0035743	0.0495419	22	1524	6	17906
GO:BP	interferon-gamma secretion	GO:0072643	0.0495419	22	1524	6	17906
GO:BP	positive regulation of macrophage migration	GO:1905523	0.0495419	22	1524	6	17906
GO:BP	negative regulation of transmembrane receptor protein serine/threonine kinase signaling pathway	GO:0090101	0.0498565	124	1524	19	17906
GO:BP	response to radiation	GO:0009314	0.0498565	447	1524	53	17906
REAC	Interferon Signaling	REAC:R-HSA-913531	2.05069e-27	193	1046	79	10594
REAC	Cytokine Signaling in Immune system	REAC:R-HSA-1280215	4.134e-27	831	1046	188	10594
REAC	Interferon alpha/beta signaling	REAC:R-HSA-909733	1.27162e-24	67	1046	43	10594
REAC	Immune System	REAC:R-HSA-168256	2.26654e-21	2147	1046	343	10594
REAC	Eukaryotic Translation Elongation	REAC:R-HSA-156842	7.37324e-20	94	1046	46	10594
REAC	Peptide chain elongation	REAC:R-HSA-156902	7.37324e-20	90	1046	45	10594
REAC	Viral mRNA Translation	REAC:R-HSA-192823	7.37324e-20	90	1046	45	10594
REAC	Nonsense Mediated Decay (NMD) enhanced by the Exon Junction Complex (EJC)	REAC:R-HSA-975957	1.39943e-19	116	1046	51	10594
REAC	Nonsense-Mediated Decay (NMD)	REAC:R-HSA-927802	1.39943e-19	116	1046	51	10594
REAC	Influenza Infection	REAC:R-HSA-168254	1.61476e-19	152	1046	59	10594
REAC	Selenocysteine synthesis	REAC:R-HSA-2408557	3.85227e-19	94	1046	45	10594
REAC	Eukaryotic Translation Termination	REAC:R-HSA-72764	3.85227e-19	94	1046	45	10594
REAC	Nonsense Mediated Decay (NMD) independent of the Exon Junction Complex (EJC)	REAC:R-HSA-975956	1.04621e-18	96	1046	45	10594
REAC	Formation of a pool of free 40S subunits	REAC:R-HSA-72689	2.60703e-18	102	1046	46	10594
REAC	Influenza Life Cycle	REAC:R-HSA-168255	2.99684e-18	142	1046	55	10594
REAC	L13a-mediated translational silencing of Ceruloplasmin expression	REAC:R-HSA-156827	4.80991e-18	112	1046	48	10594
REAC	GTP hydrolysis and joining of the 60S ribosomal subunit	REAC:R-HSA-72706	7.13836e-18	113	1046	48	10594
REAC	Signaling by ROBO receptors	REAC:R-HSA-376176	1.41167e-17	217	1046	69	10594
REAC	Regulation of expression of SLITs and ROBOs	REAC:R-HSA-9010553	1.4403e-17	171	1046	60	10594
REAC	Axon guidance	REAC:R-HSA-422475	2.89409e-17	549	1046	123	10594
REAC	SRP-dependent cotranslational protein targeting to membrane	REAC:R-HSA-1799339	4.01357e-17	113	1046	47	10594
REAC	Influenza Viral RNA Transcription and Replication	REAC:R-HSA-168273	8.29989e-17	133	1046	51	10594
REAC	Cap-dependent Translation Initiation	REAC:R-HSA-72737	1.03125e-16	120	1046	48	10594
REAC	Eukaryotic Translation Initiation	REAC:R-HSA-72613	1.03125e-16	120	1046	48	10594
REAC	Selenoamino acid metabolism	REAC:R-HSA-2408522	1.8448e-16	117	1046	47	10594
REAC	Interferon gamma signaling	REAC:R-HSA-877300	1.09963e-14	87	1046	38	10594
REAC	Signaling by Interleukins	REAC:R-HSA-449147	3.10715e-12	459	1046	98	10594
REAC	Infectious disease	REAC:R-HSA-5663205	6.19751e-12	370	1046	84	10594
REAC	Major pathway of rRNA processing in the nucleolus and cytosol	REAC:R-HSA-6791226	1.6542e-10	183	1046	51	10594
REAC	rRNA processing in the nucleus and cytosol	REAC:R-HSA-8868773	4.03778e-10	193	1046	52	10594
REAC	Disease	REAC:R-HSA-1643685	5.29483e-10	1035	1046	168	10594
REAC	Formation of the ternary complex, and subsequently, the 43S complex	REAC:R-HSA-72695	7.86241e-10	52	1046	24	10594
REAC	rRNA processing	REAC:R-HSA-72312	2.74736e-09	203	1046	52	10594
REAC	Translation initiation complex formation	REAC:R-HSA-72649	2.74736e-09	59	1046	25	10594
REAC	Ribosomal scanning and start codon recognition	REAC:R-HSA-72702	2.74736e-09	59	1046	25	10594
REAC	Activation of the mRNA upon binding of the cap-binding complex and eIFs, and subsequent binding to 43S	REAC:R-HSA-72662	4.1548e-09	60	1046	25	10594
REAC	Developmental Biology	REAC:R-HSA-1266738	1.82687e-08	1083	1046	168	10594
REAC	PIP3 activates AKT signaling	REAC:R-HSA-1257604	3.36348e-08	249	1046	57	10594
REAC	Interleukin-4 and Interleukin-13 signaling	REAC:R-HSA-6785807	1.12629e-07	110	1046	33	10594
REAC	Metabolism of amino acids and derivatives	REAC:R-HSA-71291	1.28046e-07	368	1046	73	10594
REAC	Antiviral mechanism by IFN-stimulated genes	REAC:R-HSA-1169410	1.28046e-07	79	1046	27	10594
REAC	Intracellular signaling by second messengers	REAC:R-HSA-9006925	1.95447e-07	288	1046	61	10594
REAC	Programmed Cell Death	REAC:R-HSA-5357801	2.19731e-07	178	1046	44	10594
REAC	Cytosolic sensors of pathogen-associated DNA	REAC:R-HSA-1834949	4.08229e-07	63	1046	23	10594
REAC	Antigen Presentation: Folding, assembly and peptide loading of class I MHC	REAC:R-HSA-983170	4.16909e-07	25	1046	14	10594
REAC	Regulated Necrosis	REAC:R-HSA-5218859	6.9676e-07	19	1046	12	10594
REAC	RIPK1-mediated regulated necrosis	REAC:R-HSA-5213460	6.9676e-07	19	1046	12	10594
REAC	Negative regulators of DDX58/IFIH1 signaling	REAC:R-HSA-936440	9.32719e-07	34	1046	16	10594
REAC	Apoptosis	REAC:R-HSA-109581	1.07063e-06	175	1046	42	10594
REAC	NOD1/2 Signaling Pathway	REAC:R-HSA-168638	1.49908e-06	35	1046	16	10594
REAC	DDX58/IFIH1-mediated induction of interferon-alpha/beta	REAC:R-HSA-168928	1.68048e-06	78	1046	25	10594
REAC	Regulation of necroptotic cell death	REAC:R-HSA-5675482	1.74441e-06	17	1046	11	10594
REAC	Interleukin-1 signaling	REAC:R-HSA-9020702	2.21057e-06	101	1046	29	10594
REAC	Nucleotide-binding domain, leucine rich repeat containing receptor (NLR) signaling pathways	REAC:R-HSA-168643	2.26845e-06	54	1046	20	10594
REAC	Diseases of signal transduction	REAC:R-HSA-5663202	2.80819e-06	361	1046	68	10594
REAC	Interleukin-1 family signaling	REAC:R-HSA-446652	3.05078e-06	138	1046	35	10594
REAC	Toll Like Receptor 3 (TLR3) Cascade	REAC:R-HSA-168164	3.50951e-06	92	1046	27	10594
REAC	Antigen processing-Cross presentation	REAC:R-HSA-1236975	4.80016e-06	99	1046	28	10594
REAC	ER-Phagosome pathway	REAC:R-HSA-1236974	5.66893e-06	83	1046	25	10594
REAC	Translation	REAC:R-HSA-72766	8.40626e-06	292	1046	57	10594
REAC	TRIF(TICAM1)-mediated TLR4 signaling	REAC:R-HSA-937061	8.40867e-06	96	1046	27	10594
REAC	MyD88-independent TLR4 cascade	REAC:R-HSA-166166	8.40867e-06	96	1046	27	10594
REAC	Innate Immune System	REAC:R-HSA-168249	8.42187e-06	1092	1046	157	10594
REAC	p75NTR signals via NF-kB	REAC:R-HSA-193639	9.41204e-06	16	1046	10	10594
REAC	Semaphorin interactions	REAC:R-HSA-373755	9.75488e-06	64	1046	21	10594
REAC	MAPK6/MAPK4 signaling	REAC:R-HSA-5687128	2.19671e-05	89	1046	25	10594
REAC	Class I MHC mediated antigen processing & presentation	REAC:R-HSA-983169	2.50803e-05	369	1046	66	10594
REAC	Endosomal/Vacuolar pathway	REAC:R-HSA-1236977	2.52615e-05	11	1046	8	10594
REAC	Signaling by NOTCH	REAC:R-HSA-157118	2.67632e-05	232	1046	47	10594
REAC	Toll-like Receptor Cascades	REAC:R-HSA-168898	2.94817e-05	152	1046	35	10594
REAC	Death Receptor Signalling	REAC:R-HSA-73887	3.33611e-05	140	1046	33	10594
REAC	Regulation of innate immune responses to cytosolic DNA	REAC:R-HSA-3134975	5.36721e-05	15	1046	9	10594
REAC	OAS antiviral response	REAC:R-HSA-8983711	5.73597e-05	9	1046	7	10594
REAC	ISG15 antiviral mechanism	REAC:R-HSA-1169408	5.73597e-05	71	1046	21	10594
REAC	Signaling by TGF-beta Receptor Complex	REAC:R-HSA-170834	5.73597e-05	71	1046	21	10594
REAC	Transcriptional regulation by RUNX3	REAC:R-HSA-8878159	5.7435e-05	94	1046	25	10594
REAC	PTEN Regulation	REAC:R-HSA-6807070	6.4388e-05	138	1046	32	10594
REAC	TICAM1, RIP1-mediated IKK complex recruitment	REAC:R-HSA-168927	6.74637e-05	19	1046	10	10594
REAC	Toll Like Receptor 4 (TLR4) Cascade	REAC:R-HSA-166016	7.13855e-05	126	1046	30	10594
REAC	Downregulation of TGF-beta receptor signaling	REAC:R-HSA-2173788	0.000118972	24	1046	11	10594
REAC	p75NTR recruits signalling complexes	REAC:R-HSA-209543	0.000137942	13	1046	8	10594
REAC	Signaling by TGF-beta family members	REAC:R-HSA-9006936	0.000176445	100	1046	25	10594
REAC	ZBP1(DAI) mediated induction of type I IFNs	REAC:R-HSA-1606322	0.000201197	21	1046	10	10594
REAC	Ub-specific processing proteases	REAC:R-HSA-5689880	0.000205637	222	1046	43	10594
REAC	Cyclin E associated events during G1/S transition	REAC:R-HSA-69202	0.000212951	83	1046	22	10594
REAC	Oxygen-dependent proline hydroxylation of Hypoxia-inducible Factor Alpha	REAC:R-HSA-1234176	0.000228587	66	1046	19	10594
REAC	TGF-beta receptor signaling activates SMADs	REAC:R-HSA-2173789	0.00023007	30	1046	12	10594
REAC	Deubiquitination	REAC:R-HSA-5688426	0.000259792	298	1046	53	10594
REAC	Interleukin-10 signaling	REAC:R-HSA-6783783	0.000260045	45	1046	15	10594
REAC	Mitotic G1 phase and G1/S transition	REAC:R-HSA-453279	0.000260218	148	1046	32	10594
REAC	Cyclin A:Cdk2-associated events at S phase entry	REAC:R-HSA-69656	0.000299964	85	1046	22	10594
REAC	Metabolism of RNA	REAC:R-HSA-8953854	0.000356704	662	1046	98	10594
REAC	Downstream signaling events of B Cell Receptor (BCR)	REAC:R-HSA-1168372	0.000359444	80	1046	21	10594
REAC	Cellular response to hypoxia	REAC:R-HSA-1234174	0.000432948	75	1046	20	10594
REAC	Regulation of TNFR1 signaling	REAC:R-HSA-5357905	0.000456239	32	1046	12	10594
REAC	Signaling by EGFR in Cancer	REAC:R-HSA-1643713	0.000469111	23	1046	10	10594
REAC	Intrinsic Pathway for Apoptosis	REAC:R-HSA-109606	0.000508839	53	1046	16	10594
REAC	NF-kB activation through FADD/RIP-1 pathway mediated by caspase-8 and -10	REAC:R-HSA-933543	0.000705769	12	1046	7	10594
REAC	TICAM1-dependent activation of IRF3/IRF7	REAC:R-HSA-9013973	0.000705769	12	1046	7	10594
REAC	SCF(Skp2)-mediated degradation of p27/p21	REAC:R-HSA-187577	0.000705769	60	1046	17	10594
REAC	Degradation of AXIN	REAC:R-HSA-4641257	0.000810154	55	1046	16	10594
REAC	Toll Like Receptor 7/8 (TLR7/8) Cascade	REAC:R-HSA-168181	0.000827908	91	1046	22	10594
REAC	MyD88 dependent cascade initiated on endosome	REAC:R-HSA-975155	0.000827908	91	1046	22	10594
REAC	Defective CFTR causes cystic fibrosis	REAC:R-HSA-5678895	0.0008476	61	1046	17	10594
REAC	Regulation of PTEN localization	REAC:R-HSA-8948747	0.000864381	9	1046	6	10594
REAC	Activation of NF-kappaB in B cells	REAC:R-HSA-1169091	0.000864381	67	1046	18	10594
REAC	Adaptive Immune System	REAC:R-HSA-1280218	0.000884347	799	1046	112	10594
REAC	Regulation of mRNA stability by proteins that bind AU-rich elements	REAC:R-HSA-450531	0.000990925	86	1046	21	10594
REAC	TNFR1-induced NFkappaB signaling pathway	REAC:R-HSA-5357956	0.00109441	30	1046	11	10594
REAC	Stabilization of p53	REAC:R-HSA-69541	0.0011979	57	1046	16	10594
REAC	NF-kB is activated and signals survival	REAC:R-HSA-209560	0.00124894	13	1046	7	10594
REAC	Regulation of PTEN stability and activity	REAC:R-HSA-8948751	0.00124894	69	1046	18	10594
REAC	Regulation of RUNX1 Expression and Activity	REAC:R-HSA-8934593	0.00128919	17	1046	8	10594
REAC	RIP-mediated NFkB activation via ZBP1	REAC:R-HSA-1810476	0.00128919	17	1046	8	10594
REAC	Ubiquitin-dependent degradation of Cyclin D	REAC:R-HSA-75815	0.00134931	52	1046	15	10594
REAC	Toll Like Receptor 9 (TLR9) Cascade	REAC:R-HSA-168138	0.0014559	95	1046	22	10594
REAC	Asymmetric localization of PCP proteins	REAC:R-HSA-4608870	0.0014559	64	1046	17	10594
REAC	Regulation of Apoptosis	REAC:R-HSA-169911	0.00166897	53	1046	15	10594
REAC	IKK complex recruitment mediated by RIP1	REAC:R-HSA-937041	0.00170125	22	1046	9	10594
REAC	MAPK family signaling cascades	REAC:R-HSA-5683057	0.00171702	276	1046	47	10594
REAC	TRAF6 mediated induction of NFkB and MAP kinases upon TLR7/8 or 9 activation	REAC:R-HSA-975138	0.0017823	90	1046	21	10594
REAC	MyD88 cascade initiated on plasma membrane	REAC:R-HSA-975871	0.00185474	84	1046	20	10594
REAC	Toll Like Receptor 10 (TLR10) Cascade	REAC:R-HSA-168142	0.00185474	84	1046	20	10594
REAC	Toll Like Receptor 5 (TLR5) Cascade	REAC:R-HSA-168176	0.00185474	84	1046	20	10594
REAC	TAK1 activates NFkB by phosphorylation and activation of IKKs complex	REAC:R-HSA-445989	0.00187299	32	1046	11	10594
REAC	p53-Dependent G1/S DNA damage checkpoint	REAC:R-HSA-69580	0.00194696	66	1046	17	10594
REAC	p53-Dependent G1 DNA Damage Response	REAC:R-HSA-69563	0.00194696	66	1046	17	10594
REAC	AUF1 (hnRNP D0) binds and destabilizes mRNA	REAC:R-HSA-450408	0.00194696	54	1046	15	10594
REAC	Regulation of RUNX3 expression and activity	REAC:R-HSA-8941858	0.00194696	54	1046	15	10594
REAC	Degradation of GLI1 by the proteasome	REAC:R-HSA-5610780	0.00194696	60	1046	16	10594
REAC	TRAF3-dependent IRF activation pathway	REAC:R-HSA-918233	0.00194696	14	1046	7	10594
REAC	TRAF6 mediated IRF7 activation in TLR7/8 or 9 signaling	REAC:R-HSA-975110	0.00194696	14	1046	7	10594
REAC	PCP/CE pathway	REAC:R-HSA-4086400	0.00223268	92	1046	21	10594
REAC	Downregulation of SMAD2/3:SMAD4 transcriptional activity	REAC:R-HSA-2173795	0.00223268	23	1046	9	10594
REAC	Ovarian tumor domain proteases	REAC:R-HSA-5689896	0.00223268	38	1046	12	10594
REAC	activated TAK1 mediates p38 MAPK activation	REAC:R-HSA-450302	0.00223268	23	1046	9	10594
REAC	Transcriptional activity of SMAD2/SMAD3:SMAD4 heterotrimer	REAC:R-HSA-2173793	0.00250452	44	1046	13	10594
REAC	RHO GTPases activate CIT	REAC:R-HSA-5625900	0.00268717	19	1046	8	10594
REAC	G1/S DNA Damage Checkpoints	REAC:R-HSA-69615	0.00268717	68	1046	17	10594
REAC	Assembly of the pre-replicative complex	REAC:R-HSA-68867	0.00268717	68	1046	17	10594
REAC	RHO GTPases Activate ROCKs	REAC:R-HSA-5627117	0.00268717	19	1046	8	10594
REAC	Regulation of activated PAK-2p34 by proteasome mediated degradation	REAC:R-HSA-211733	0.00268717	50	1046	14	10594
REAC	Hh mutants that don't undergo autocatalytic processing are degraded by ERAD	REAC:R-HSA-5362768	0.00269933	56	1046	15	10594
REAC	Toll Like Receptor TLR6:TLR2 Cascade	REAC:R-HSA-168188	0.00284243	94	1046	21	10594
REAC	MyD88:MAL(TIRAP) cascade initiated on plasma membrane	REAC:R-HSA-166058	0.00284243	94	1046	21	10594
REAC	Interleukin-6 signaling	REAC:R-HSA-1059683	0.00289837	11	1046	6	10594
REAC	Sema4D in semaphorin signaling	REAC:R-HSA-400685	0.00299722	24	1046	9	10594
REAC	Interleukin-6 family signaling	REAC:R-HSA-6783589	0.00299722	24	1046	9	10594
REAC	Signaling by PTK6	REAC:R-HSA-8848021	0.00311311	51	1046	14	10594
REAC	Signaling by Non-Receptor Tyrosine Kinases	REAC:R-HSA-9006927	0.00311311	51	1046	14	10594
REAC	Beta-catenin independent WNT signaling	REAC:R-HSA-3858494	0.00312427	143	1046	28	10594
REAC	Degradation of beta-catenin by the destruction complex	REAC:R-HSA-195253	0.00319949	82	1046	19	10594
REAC	Signaling by MET	REAC:R-HSA-6806834	0.00338797	76	1046	18	10594
REAC	Cellular responses to external stimuli	REAC:R-HSA-8953897	0.00338797	490	1046	72	10594
REAC	Negative regulation of the PI3K/AKT network	REAC:R-HSA-199418	0.00358633	96	1046	21	10594
REAC	Signaling by ERBB2	REAC:R-HSA-1227986	0.00358633	46	1046	13	10594
REAC	Ubiquitin Mediated Degradation of Phosphorylated Cdc25A	REAC:R-HSA-69601	0.0036135	52	1046	14	10594
REAC	p53-Independent G1/S DNA damage checkpoint	REAC:R-HSA-69613	0.0036135	52	1046	14	10594
REAC	Autodegradation of the E3 ubiquitin ligase COP1	REAC:R-HSA-349425	0.0036135	52	1046	14	10594
REAC	p53-Independent DNA Damage Response	REAC:R-HSA-69610	0.0036135	52	1046	14	10594
REAC	Metabolism of polyamines	REAC:R-HSA-351202	0.0036135	58	1046	15	10594
REAC	Vpu mediated degradation of CD4	REAC:R-HSA-180534	0.0036135	52	1046	14	10594
REAC	NOTCH3 Activation and Transmission of Signal to the Nucleus	REAC:R-HSA-9013507	0.00370123	25	1046	9	10594
REAC	Inhibition of Signaling by Overexpressed EGFR	REAC:R-HSA-5638303	0.00370123	8	1046	5	10594
REAC	Cellular responses to stress	REAC:R-HSA-2262752	0.00370123	476	1046	70	10594
REAC	Signaling by Overexpressed Wild-Type EGFR in Cancer	REAC:R-HSA-5638302	0.00370123	8	1046	5	10594
REAC	G1/S Transition	REAC:R-HSA-69206	0.00370123	131	1046	26	10594
REAC	ABC transporter disorders	REAC:R-HSA-5619084	0.00370123	77	1046	18	10594
REAC	Interleukin-20 family signaling	REAC:R-HSA-8854691	0.00370123	25	1046	9	10594
REAC	EPH-Ephrin signaling	REAC:R-HSA-2682334	0.00370123	90	1046	20	10594
REAC	TRAIL signaling	REAC:R-HSA-75158	0.00370123	8	1046	5	10594
REAC	CLEC7A (Dectin-1) signaling	REAC:R-HSA-5607764	0.00373004	97	1046	21	10594
REAC	Toll Like Receptor TLR1:TLR2 Cascade	REAC:R-HSA-168179	0.00373004	97	1046	21	10594
REAC	Toll Like Receptor 2 (TLR2) Cascade	REAC:R-HSA-181438	0.00373004	97	1046	21	10594
REAC	Loss of Function of TGFBR1 in Cancer	REAC:R-HSA-3656534	0.00386239	5	1046	4	10594
REAC	Transcriptional regulation by RUNX1	REAC:R-HSA-8878171	0.00395609	236	1046	40	10594
REAC	GAB1 signalosome	REAC:R-HSA-180292	0.00395609	16	1046	7	10594
REAC	Activation of IRF3/IRF7 mediated by TBK1/IKK epsilon	REAC:R-HSA-936964	0.00395609	16	1046	7	10594
REAC	Negative regulation of NOTCH4 signaling	REAC:R-HSA-9604323	0.00395609	53	1046	14	10594
REAC	Hh mutants abrogate ligand secretion	REAC:R-HSA-5387390	0.00395609	59	1046	15	10594
REAC	Vif-mediated degradation of APOBEC3G	REAC:R-HSA-180585	0.00395609	53	1046	14	10594
REAC	STING mediated induction of host immune responses	REAC:R-HSA-1834941	0.00395609	16	1046	7	10594
REAC	TNF signaling	REAC:R-HSA-75893	0.0045736	42	1046	12	10594
REAC	Degradation of GLI2 by the proteasome	REAC:R-HSA-5610783	0.0046626	60	1046	15	10594
REAC	GLI3 is processed to GLI3R by the proteasome	REAC:R-HSA-5610785	0.0046626	60	1046	15	10594
REAC	Dectin-1 mediated noncanonical NF-kB signaling	REAC:R-HSA-5607761	0.0046626	60	1046	15	10594
REAC	Signaling by NOTCH3	REAC:R-HSA-9012852	0.00469494	48	1046	13	10594
REAC	Cyclin D associated events in G1	REAC:R-HSA-69231	0.00559901	43	1046	12	10594
REAC	G1 Phase	REAC:R-HSA-69236	0.00559901	43	1046	12	10594
REAC	SCF-beta-TrCP mediated degradation of Emi1	REAC:R-HSA-174113	0.00566166	55	1046	14	10594
REAC	FBXL7 down-regulates AURKA during mitotic entry and in early mitosis	REAC:R-HSA-8854050	0.00566166	55	1046	14	10594
REAC	SMAD2/SMAD3:SMAD4 heterotrimer regulates transcription	REAC:R-HSA-2173796	0.00578819	32	1046	10	10594
REAC	Transcriptional Regulation by TP53	REAC:R-HSA-3700989	0.00601153	362	1046	55	10594
REAC	Signaling by NOTCH4	REAC:R-HSA-9013694	0.00609174	81	1046	18	10594
REAC	Downregulation of ERBB2 signaling	REAC:R-HSA-8863795	0.00621084	27	1046	9	10594
REAC	NOTCH2 Activation and Transmission of Signal to the Nucleus	REAC:R-HSA-2979096	0.00625948	22	1046	8	10594
REAC	JNK (c-Jun kinases) phosphorylation and activation mediated by activated human TAK1	REAC:R-HSA-450321	0.00625948	22	1046	8	10594
REAC	Signaling by Leptin	REAC:R-HSA-2586552	0.00648438	9	1046	5	10594
REAC	EGFR interacts with phospholipase C-gamma	REAC:R-HSA-212718	0.00648438	9	1046	5	10594
REAC	Signaling by Receptor Tyrosine Kinases	REAC:R-HSA-9006934	0.00648438	455	1046	66	10594
REAC	Metabolism of proteins	REAC:R-HSA-392499	0.00649651	2015	1046	238	10594
REAC	PI3K events in ERBB2 signaling	REAC:R-HSA-1963642	0.00650182	13	1046	6	10594
REAC	Antigen processing: Ubiquitination & Proteasome degradation	REAC:R-HSA-983168	0.00650182	307	1046	48	10594
REAC	TP53 Regulates Transcription of Cell Death Genes	REAC:R-HSA-5633008	0.00650182	44	1046	12	10594
REAC	PI5P, PP2A and IER3 Regulate PI3K/AKT Signaling	REAC:R-HSA-6811558	0.00701163	89	1046	19	10594
REAC	Oncogene Induced Senescence	REAC:R-HSA-2559585	0.00706464	33	1046	10	10594
REAC	TGFBR1 LBD Mutants in Cancer	REAC:R-HSA-3656535	0.00719802	3	1046	3	10594
REAC	MAP kinase activation	REAC:R-HSA-450294	0.00722387	63	1046	15	10594
REAC	Degradation of DVL	REAC:R-HSA-4641258	0.00758599	57	1046	14	10594
REAC	Regulation of ornithine decarboxylase (ODC)	REAC:R-HSA-350562	0.00780655	51	1046	13	10594
REAC	SHC1 events in ERBB2 signaling	REAC:R-HSA-1250196	0.00789215	18	1046	7	10594
REAC	Signaling by TGF-beta Receptor Complex in Cancer	REAC:R-HSA-3304351	0.00877322	6	1046	4	10594
REAC	TLR3-mediated TICAM1-dependent programmed cell death	REAC:R-HSA-9013957	0.00877322	6	1046	4	10594
REAC	Non-integrin membrane-ECM interactions	REAC:R-HSA-3000171	0.00889571	58	1046	14	10594
REAC	Orc1 removal from chromatin	REAC:R-HSA-68949	0.00895993	71	1046	16	10594
REAC	Downstream TCR signaling	REAC:R-HSA-202424	0.00895993	98	1046	20	10594
REAC	Signaling by NOTCH1	REAC:R-HSA-1980143	0.00895993	71	1046	16	10594
REAC	Hedgehog ligand biogenesis	REAC:R-HSA-5358346	0.00963361	65	1046	15	10594
REAC	IRAK1 recruits IKK complex	REAC:R-HSA-937039	0.00963361	14	1046	6	10594
REAC	IRAK1 recruits IKK complex upon TLR7/8 or 9 stimulation	REAC:R-HSA-975144	0.00963361	14	1046	6	10594
REAC	Hedgehog 'on' state	REAC:R-HSA-5632684	0.00967568	85	1046	18	10594
REAC	CDT1 association with the CDC6:ORC:origin complex	REAC:R-HSA-68827	0.0101957	59	1046	14	10594
REAC	NIK-->noncanonical NF-kB signaling	REAC:R-HSA-5676590	0.0101957	59	1046	14	10594
REAC	Dimerization of procaspase-8	REAC:R-HSA-69416	0.0104772	10	1046	5	10594
REAC	Estrogen-dependent nuclear events downstream of ESR-membrane signaling	REAC:R-HSA-9634638	0.0104772	24	1046	8	10594
REAC	CASP8 activity is inhibited	REAC:R-HSA-5218900	0.0104772	10	1046	5	10594
REAC	Regulation by c-FLIP	REAC:R-HSA-3371378	0.0104772	10	1046	5	10594
REAC	The role of GTSE1 in G2/M progression after G2 checkpoint	REAC:R-HSA-8852276	0.0104774	79	1046	17	10594
REAC	Signaling by EGFR	REAC:R-HSA-177929	0.0108746	47	1046	12	10594
REAC	TNFR2 non-canonical NF-kB pathway	REAC:R-HSA-5668541	0.0108799	100	1046	20	10594
REAC	EGFR downregulation	REAC:R-HSA-182971	0.0121501	30	1046	9	10594
REAC	Activation of BH3-only proteins	REAC:R-HSA-114452	0.0121501	30	1046	9	10594
REAC	UCH proteinases	REAC:R-HSA-5689603	0.0121794	101	1046	20	10594
REAC	Regulation of RAS by GAPs	REAC:R-HSA-5658442	0.012447	67	1046	15	10594
REAC	Circadian Clock	REAC:R-HSA-400253	0.012447	67	1046	15	10594
REAC	NR1H3 & NR1H2 regulate gene expression linked to cholesterol transport and efflux	REAC:R-HSA-9029569	0.012883	36	1046	10	10594
REAC	TGF-beta receptor signaling in EMT (epithelial to mesenchymal transition)	REAC:R-HSA-2173791	0.0136117	15	1046	6	10594
REAC	Caspase activation via Death Receptors in the presence of ligand	REAC:R-HSA-140534	0.0136117	15	1046	6	10594
REAC	Sema4D induced cell migration and growth-cone collapse	REAC:R-HSA-416572	0.0141705	20	1046	7	10594
REAC	Negative regulation of MET activity	REAC:R-HSA-6807004	0.0141705	20	1046	7	10594
REAC	ABC-family proteins mediated transport	REAC:R-HSA-382556	0.0149362	103	1046	20	10594
REAC	Activated NOTCH1 Transmits Signal to the Nucleus	REAC:R-HSA-2122948	0.0149362	31	1046	9	10594
REAC	Nicotinate metabolism	REAC:R-HSA-196807	0.0149362	31	1046	9	10594
REAC	Host Interactions of HIV factors	REAC:R-HSA-162909	0.0152509	125	1046	23	10594
REAC	Transcriptional regulation by RUNX2	REAC:R-HSA-8878166	0.0157492	118	1046	22	10594
REAC	ERBB2 Activates PTK6 Signaling	REAC:R-HSA-8847993	0.0161597	11	1046	5	10594
REAC	TICAM1,TRAF6-dependent induction of TAK1 complex	REAC:R-HSA-9014325	0.0161597	11	1046	5	10594
REAC	GRB2 events in EGFR signaling	REAC:R-HSA-179812	0.0161597	11	1046	5	10594
REAC	Activation of APC/C and APC/C:Cdc20 mediated degradation of mitotic proteins	REAC:R-HSA-176814	0.0165207	76	1046	16	10594
REAC	p75 NTR receptor-mediated signalling	REAC:R-HSA-193704	0.0166141	97	1046	19	10594
REAC	TCR signaling	REAC:R-HSA-202403	0.0171481	119	1046	22	10594
REAC	Autodegradation of Cdh1 by Cdh1:APC/C	REAC:R-HSA-174084	0.017478	63	1046	14	10594
REAC	RHO GTPases activate PAKs	REAC:R-HSA-5627123	0.0184673	21	1046	7	10594
REAC	Signaling by SCF-KIT	REAC:R-HSA-1433557	0.0185006	38	1046	10	10594
REAC	Sema3A PAK dependent Axon repulsion	REAC:R-HSA-399954	0.0185006	16	1046	6	10594
REAC	NRIF signals cell death from the nucleus	REAC:R-HSA-205043	0.0185006	16	1046	6	10594
REAC	CRMPs in Sema3A signaling	REAC:R-HSA-399956	0.0185006	16	1046	6	10594
REAC	Interleukin-17 signaling	REAC:R-HSA-448424	0.0205631	71	1046	15	10594
REAC	Regulation of RUNX2 expression and activity	REAC:R-HSA-8939902	0.0205631	71	1046	15	10594
REAC	C-type lectin receptors (CLRs)	REAC:R-HSA-5621481	0.020596	136	1046	24	10594
REAC	DNA Replication Pre-Initiation	REAC:R-HSA-69002	0.0208003	85	1046	17	10594
REAC	TGFBR1 KD Mutants in Cancer	REAC:R-HSA-3656532	0.0209877	4	1046	3	10594
REAC	SMAD2/3 Phosphorylation Motif Mutants in Cancer	REAC:R-HSA-3304356	0.0209877	4	1046	3	10594
REAC	NR1H2 and NR1H3-mediated signaling	REAC:R-HSA-9024446	0.0211096	45	1046	11	10594
REAC	APC/C:Cdh1 mediated degradation of Cdc20 and other APC/C:Cdh1 targeted proteins in late mitosis/early G1	REAC:R-HSA-174178	0.0230396	72	1046	15	10594
REAC	Cdc20:Phospho-APC/C mediated degradation of Cyclin A	REAC:R-HSA-174184	0.0230396	72	1046	15	10594
REAC	Regulation of IFNG signaling	REAC:R-HSA-877312	0.0233929	12	1046	5	10594
REAC	Interleukin-35 Signalling	REAC:R-HSA-8984722	0.0233929	12	1046	5	10594
REAC	SHC1 events in EGFR signaling	REAC:R-HSA-180336	0.0233929	12	1046	5	10594
REAC	Butyrophilin (BTN) family interactions	REAC:R-HSA-8851680	0.0233929	12	1046	5	10594
REAC	Constitutive Signaling by Ligand-Responsive EGFR Cancer Variants	REAC:R-HSA-1236382	0.0246951	17	1046	6	10594
REAC	FOXO-mediated transcription of cell cycle genes	REAC:R-HSA-9617828	0.0246951	17	1046	6	10594
REAC	Signaling by Ligand-Responsive EGFR Variants in Cancer	REAC:R-HSA-5637815	0.0246951	17	1046	6	10594
REAC	Cellular Senescence	REAC:R-HSA-2559583	0.0249352	193	1046	31	10594
REAC	APC:Cdc20 mediated degradation of cell cycle proteins prior to satisfation of the cell cycle checkpoint	REAC:R-HSA-179419	0.0253314	73	1046	15	10594
REAC	Extra-nuclear estrogen signaling	REAC:R-HSA-9009391	0.0253314	73	1046	15	10594
REAC	EPHA-mediated growth cone collapse	REAC:R-HSA-3928663	0.0253314	28	1046	8	10594
REAC	Regulation of APC/C activators between G1/S and early anaphase	REAC:R-HSA-176408	0.0253314	80	1046	16	10594
REAC	Gene expression (Transcription)	REAC:R-HSA-74160	0.0263784	1454	1046	172	10594
REAC	Competing endogenous RNAs (ceRNAs) regulate PTEN translation	REAC:R-HSA-8948700	0.0263804	8	1046	4	10594
REAC	Downregulation of ERBB4 signaling	REAC:R-HSA-1253288	0.0263804	8	1046	4	10594
REAC	APC/C:Cdc20 mediated degradation of Securin	REAC:R-HSA-174154	0.0282017	67	1046	14	10594
REAC	RNA Polymerase III Transcription Termination	REAC:R-HSA-73980	0.0292121	23	1046	7	10594
REAC	Signaling by ERBB4	REAC:R-HSA-1236394	0.0302285	54	1046	12	10594
REAC	PI3K/AKT Signaling in Cancer	REAC:R-HSA-2219528	0.0310678	89	1046	17	10594
REAC	MAPK1/MAPK3 signaling	REAC:R-HSA-5684996	0.0313304	237	1046	36	10594
REAC	APC/C:Cdc20 mediated degradation of mitotic proteins	REAC:R-HSA-176409	0.0318689	75	1046	15	10594
REAC	GRB2 events in ERBB2 signaling	REAC:R-HSA-1963640	0.0324335	13	1046	5	10594
REAC	Trafficking and processing of endosomal TLR	REAC:R-HSA-1679131	0.0324335	13	1046	5	10594
REAC	ERBB2 Regulates Cell Motility	REAC:R-HSA-6785631	0.0324335	13	1046	5	10594
REAC	IRF3-mediated induction of type I IFN	REAC:R-HSA-3270619	0.0324335	13	1046	5	10594
REAC	TP53 Regulates Metabolic Genes	REAC:R-HSA-5628897	0.0348645	83	1046	16	10594
REAC	Deactivation of the beta-catenin transactivating complex	REAC:R-HSA-3769402	0.0348645	42	1046	10	10594
REAC	Constitutive Signaling by Aberrant PI3K in Cancer	REAC:R-HSA-2219530	0.0351508	62	1046	13	10594
REAC	MicroRNA (miRNA) biogenesis	REAC:R-HSA-203927	0.0360088	24	1046	7	10594
REAC	TRAF6 mediated NF-kB activation	REAC:R-HSA-933542	0.0360088	24	1046	7	10594
REAC	Regulation of IFNA signaling	REAC:R-HSA-912694	0.0360088	24	1046	7	10594
REAC	Regulation of TP53 Degradation	REAC:R-HSA-6804757	0.036301	36	1046	9	10594
REAC	Regulation of MECP2 expression and activity	REAC:R-HSA-9022692	0.0370207	30	1046	8	10594
REAC	PI3K events in ERBB4 signaling	REAC:R-HSA-1250342	0.0403539	9	1046	4	10594
REAC	Small interfering RNA (siRNA) biogenesis	REAC:R-HSA-426486	0.0403539	9	1046	4	10594
REAC	Regulation of PTEN mRNA translation	REAC:R-HSA-8943723	0.0403539	9	1046	4	10594
REAC	BH3-only proteins associate with and inactivate anti-apoptotic BCL-2 members	REAC:R-HSA-111453	0.0403539	9	1046	4	10594
REAC	ATF6 (ATF6-alpha) activates chaperone genes	REAC:R-HSA-381183	0.0403539	9	1046	4	10594
REAC	FLT3 Signaling	REAC:R-HSA-9607240	0.0403539	250	1046	37	10594
REAC	Other semaphorin interactions	REAC:R-HSA-416700	0.0405502	19	1046	6	10594
REAC	Nicotinamide salvaging	REAC:R-HSA-197264	0.0405502	19	1046	6	10594
REAC	Activation of NOXA and translocation to mitochondria	REAC:R-HSA-111448	0.0409792	5	1046	3	10594
REAC	Loss of Function of SMAD2/3 in Cancer	REAC:R-HSA-3304349	0.0409792	5	1046	3	10594
REAC	FasL/ CD95L signaling	REAC:R-HSA-75157	0.0409792	5	1046	3	10594
REAC	MET interacts with TNS proteins	REAC:R-HSA-8875513	0.0409792	5	1046	3	10594
REAC	IRF3 mediated activation of type 1 IFN	REAC:R-HSA-1606341	0.0409792	5	1046	3	10594
REAC	Cross-presentation of soluble exogenous antigens (endosomes)	REAC:R-HSA-1236978	0.0415455	50	1046	11	10594
REAC	Regulation of TP53 Expression and Degradation	REAC:R-HSA-6806003	0.0416306	37	1046	9	10594
REAC	Constitutive Signaling by NOTCH1 HD+PEST Domain Mutants	REAC:R-HSA-2894862	0.0421634	57	1046	12	10594
REAC	Constitutive Signaling by NOTCH1 PEST Domain Mutants	REAC:R-HSA-2644606	0.0421634	57	1046	12	10594
REAC	Signaling by NOTCH1 PEST Domain Mutants in Cancer	REAC:R-HSA-2644602	0.0421634	57	1046	12	10594
REAC	Signaling by NOTCH1 HD+PEST Domain Mutants in Cancer	REAC:R-HSA-2894858	0.0421634	57	1046	12	10594
REAC	Signaling by NOTCH1 in Cancer	REAC:R-HSA-2644603	0.0421634	57	1046	12	10594
REAC	InlB-mediated entry of Listeria monocytogenes into host cell	REAC:R-HSA-8875360	0.0422004	14	1046	5	10594
REAC	Signaling by Rho GTPases	REAC:R-HSA-194315	0.043394	449	1046	60	10594
REAC	Regulation of mitotic cell cycle	REAC:R-HSA-453276	0.0446717	86	1046	16	10594
REAC	APC/C-mediated degradation of cell cycle proteins	REAC:R-HSA-174143	0.0446717	86	1046	16	10594
REAC	Loss of Function of TGFBR2 in Cancer	REAC:R-HSA-3642278	0.0460879	2	1046	2	10594
REAC	XAV939 inhibits tankyrase, stabilizing AXIN	REAC:R-HSA-5545619	0.0460879	2	1046	2	10594
REAC	TICAM1 deficiency - HSE	REAC:R-HSA-5602566	0.0460879	2	1046	2	10594
REAC	TGFBR2 Kinase Domain Mutants in Cancer	REAC:R-HSA-3645790	0.0460879	2	1046	2	10594
REAC	UNC93B1 deficiency - HSE	REAC:R-HSA-5602415	0.0460879	2	1046	2	10594
REAC	CDK-mediated phosphorylation and removal of Cdc6	REAC:R-HSA-69017	0.046482	72	1046	14	10594

## Sheet: IBV_vs_Mock_12hpi
source	term_name	term_id	p_value	term_size	query_size	intersection_size	effective_domain_size
GO:BP	cellular metabolic process	GO:0044237	6.65464e-76	10860	5598	3962	17906
GO:BP	cellular macromolecule metabolic process	GO:0044260	3.2871e-67	8429	5598	3186	17906
GO:BP	viral process	GO:0016032	5.91439e-64	838	5598	500	17906
GO:BP	primary metabolic process	GO:0044238	1.54818e-63	10594	5598	3834	17906
GO:BP	cellular component organization or biogenesis	GO:0071840	1.05807e-62	6667	5598	2602	17906
GO:BP	symbiotic process	GO:0044403	5.80244e-62	891	5598	519	17906
GO:BP	organelle organization	GO:0006996	1.75629e-61	3966	5598	1685	17906
GO:BP	nitrogen compound metabolic process	GO:0006807	9.79455e-61	10111	5598	3676	17906
GO:BP	cellular response to stress	GO:0033554	2.49191e-60	2105	5598	1004	17906
GO:BP	cellular protein metabolic process	GO:0044267	5.17072e-59	5357	5598	2152	17906
GO:BP	metabolic process	GO:0008152	1.40366e-58	11681	5598	4134	17906
GO:BP	macromolecule metabolic process	GO:0043170	2.48492e-58	9592	5598	3507	17906
GO:BP	cellular component organization	GO:0016043	5.50743e-58	6481	5598	2520	17906
GO:BP	organic substance metabolic process	GO:0071704	9.07746e-57	11103	5598	3956	17906
GO:BP	interspecies interaction between organisms	GO:0044419	2.64015e-55	945	5598	528	17906
GO:BP	cell cycle	GO:0007049	4.53064e-52	1905	5598	903	17906
GO:BP	protein metabolic process	GO:0019538	8.68624e-52	5940	5598	2315	17906
GO:BP	regulation of metabolic process	GO:0019222	9.62077e-50	6982	5598	2646	17906
GO:BP	organonitrogen compound metabolic process	GO:1901564	1.75901e-48	6889	5598	2610	17906
GO:BP	cellular localization	GO:0051641	6.66099e-48	2889	5598	1252	17906
GO:BP	cellular protein localization	GO:0034613	1.92251e-47	1983	5598	918	17906
GO:BP	cellular macromolecule localization	GO:0070727	2.02081e-47	1994	5598	922	17906
GO:BP	cellular protein modification process	GO:0006464	3.56657e-46	4216	5598	1710	17906
GO:BP	protein modification process	GO:0036211	3.56657e-46	4216	5598	1710	17906
GO:BP	regulation of cellular metabolic process	GO:0031323	4.5297e-46	6393	5598	2437	17906
GO:BP	macromolecule localization	GO:0033036	4.84663e-46	3292	5598	1388	17906
GO:BP	macromolecule modification	GO:0043412	2.0757e-45	4428	5598	1779	17906
GO:BP	positive regulation of cellular process	GO:0048522	4.32661e-45	5605	5598	2173	17906
GO:BP	protein localization	GO:0008104	8.76454e-45	2923	5598	1252	17906
GO:BP	regulation of macromolecule metabolic process	GO:0060255	4.04845e-44	6438	5598	2442	17906
GO:BP	negative regulation of biological process	GO:0048519	5.00049e-44	5681	5598	2193	17906
GO:BP	mitotic cell cycle	GO:0000278	1.27587e-43	1082	5598	557	17906
GO:BP	regulation of primary metabolic process	GO:0080090	8.91691e-43	6189	5598	2354	17906
GO:BP	cellular macromolecule catabolic process	GO:0044265	1.44831e-42	1209	5598	605	17906
GO:BP	nucleobase-containing compound metabolic process	GO:0006139	2.32044e-42	5736	5598	2203	17906
GO:BP	macromolecule catabolic process	GO:0009057	4.10956e-42	1450	5598	698	17906
GO:BP	nucleic acid metabolic process	GO:0090304	3.07828e-41	5207	5598	2022	17906
GO:BP	positive regulation of metabolic process	GO:0009893	4.62264e-41	3742	5598	1524	17906
GO:BP	positive regulation of biological process	GO:0048518	4.62264e-41	6366	5598	2403	17906
GO:BP	positive regulation of macromolecule metabolic process	GO:0010604	2.0847e-40	3442	5598	1417	17906
GO:BP	cellular aromatic compound metabolic process	GO:0006725	4.25895e-40	5956	5598	2264	17906
GO:BP	mitotic cell cycle process	GO:1903047	7.54056e-40	892	5598	470	17906
GO:BP	cellular nitrogen compound metabolic process	GO:0034641	1.11544e-39	6508	5598	2442	17906
GO:BP	response to stress	GO:0006950	1.66624e-39	4147	5598	1656	17906
GO:BP	regulation of cellular component organization	GO:0051128	1.94612e-39	2541	5598	1094	17906
GO:BP	regulation of cell cycle	GO:0051726	2.28639e-39	1268	5598	619	17906
GO:BP	regulation of nitrogen compound metabolic process	GO:0051171	2.78234e-39	6009	5598	2277	17906
GO:BP	heterocycle metabolic process	GO:0046483	8.62904e-39	5910	5598	2242	17906
GO:BP	intracellular transport	GO:0046907	8.75605e-39	1781	5598	813	17906
GO:BP	organic cyclic compound metabolic process	GO:1901360	1.32112e-38	6185	5598	2331	17906
GO:BP	positive regulation of cellular metabolic process	GO:0031325	1.68328e-38	3415	5598	1399	17906
GO:BP	positive regulation of nitrogen compound metabolic process	GO:0051173	2.10466e-37	3248	5598	1336	17906
GO:BP	cellular macromolecule biosynthetic process	GO:0034645	2.37433e-36	5008	5598	1931	17906
GO:BP	organic substance biosynthetic process	GO:1901576	2.94072e-36	6269	5598	2346	17906
GO:BP	cellular biosynthetic process	GO:0044249	7.99945e-36	6178	5598	2314	17906
GO:BP	biosynthetic process	GO:0009058	1.12248e-35	6371	5598	2376	17906
GO:BP	cell cycle process	GO:0022402	3.05978e-35	1407	5598	660	17906
GO:BP	macromolecule biosynthetic process	GO:0009059	1.22599e-34	5167	5598	1975	17906
GO:BP	negative regulation of cellular process	GO:0048523	1.26888e-34	4996	5598	1918	17906
GO:BP	regulation of protein metabolic process	GO:0051246	1.65762e-34	2922	5598	1209	17906
GO:BP	cellular component biogenesis	GO:0044085	3.69674e-34	3241	5598	1319	17906
GO:BP	response to organic substance	GO:0010033	4.54044e-34	3421	5598	1381	17906
GO:BP	RNA metabolic process	GO:0016070	6.51981e-34	4714	5598	1820	17906
GO:BP	negative regulation of metabolic process	GO:0009892	1.05338e-33	3299	5598	1337	17906
GO:BP	regulation of cellular protein metabolic process	GO:0032268	4.42272e-33	2744	5598	1140	17906
GO:BP	establishment of protein localization	GO:0045184	3.20773e-32	2235	5598	955	17906
GO:BP	negative regulation of macromolecule metabolic process	GO:0010605	3.54189e-32	3049	5598	1243	17906
GO:BP	cellular response to organic substance	GO:0071310	7.03452e-32	2813	5598	1159	17906
GO:BP	cellular nitrogen compound biosynthetic process	GO:0044271	1.85944e-31	5008	5598	1905	17906
GO:BP	protein localization to organelle	GO:0033365	2.89938e-31	964	5598	476	17906
GO:BP	cellular catabolic process	GO:0044248	3.51485e-31	2314	5598	979	17906
GO:BP	mRNA metabolic process	GO:0016071	4.00847e-31	867	5598	437	17906
GO:BP	gene expression	GO:0010467	6.62609e-31	5672	5598	2121	17906
GO:BP	intracellular protein transport	GO:0006886	1.21808e-30	1182	5598	559	17906
GO:BP	regulation of catabolic process	GO:0009894	1.22864e-30	1012	5598	493	17906
GO:BP	protein modification by small protein conjugation or removal	GO:0070647	1.93671e-30	1137	5598	541	17906
GO:BP	catabolic process	GO:0009056	2.12948e-30	2693	5598	1110	17906
GO:BP	cellular component assembly	GO:0022607	4.44479e-30	3000	5598	1216	17906
GO:BP	localization	GO:0051179	6.77004e-30	6889	5598	2510	17906
GO:BP	response to cytokine	GO:0034097	1.39219e-29	1225	5598	572	17906
GO:BP	regulation of response to stress	GO:0080134	1.61654e-29	1574	5598	703	17906
GO:BP	regulation of molecular function	GO:0065009	2.04358e-29	3061	5598	1234	17906
GO:BP	protein transport	GO:0015031	7.04935e-29	2121	5598	900	17906
GO:BP	phosphorylation	GO:0016310	1.1513e-28	2480	5598	1027	17906
GO:BP	protein modification by small protein conjugation	GO:0032446	2.06292e-28	927	5598	453	17906
GO:BP	chromosome organization	GO:0051276	2.19023e-28	1254	5598	579	17906
GO:BP	mitotic cell cycle phase transition	GO:0044772	2.46152e-28	598	5598	320	17906
GO:BP	peptide transport	GO:0015833	4.19518e-28	2161	5598	911	17906
GO:BP	organic substance catabolic process	GO:1901575	6.62276e-28	2239	5598	938	17906
GO:BP	regulation of mitotic cell cycle	GO:0007346	7.57095e-28	713	5598	366	17906
GO:BP	mRNA catabolic process	GO:0006402	8.72547e-28	373	5598	222	17906
GO:BP	amide transport	GO:0042886	9.1105e-28	2196	5598	922	17906
GO:BP	cellular response to chemical stimulus	GO:0070887	1.29342e-27	3418	5598	1348	17906
GO:BP	translational initiation	GO:0006413	1.83083e-27	196	5598	138	17906
GO:BP	positive regulation of molecular function	GO:0044093	3.24213e-27	1822	5598	785	17906
GO:BP	cellular process	GO:0009987	3.31243e-27	16230	5598	5269	17906
GO:BP	cellular response to cytokine stimulus	GO:0071345	5.59597e-27	1130	5598	527	17906
GO:BP	regulation of gene expression	GO:0010468	8.107e-27	4727	5598	1785	17906
GO:BP	RNA catabolic process	GO:0006401	8.206e-27	416	5598	239	17906
GO:BP	negative regulation of cellular metabolic process	GO:0031324	1.21973e-26	2718	5598	1101	17906
GO:BP	regulation of nucleobase-containing compound metabolic process	GO:0019219	1.55611e-26	4116	5598	1579	17906
GO:BP	viral gene expression	GO:0019080	2.02127e-26	195	5598	136	17906
GO:BP	apoptotic process	GO:0006915	2.05689e-26	2006	5598	848	17906
GO:BP	regulation of cellular catabolic process	GO:0031329	3.39754e-26	850	5598	416	17906
GO:BP	cell cycle phase transition	GO:0044770	6.19388e-26	642	5598	332	17906
GO:BP	protein catabolic process	GO:0030163	6.6763e-26	965	5598	460	17906
GO:BP	intracellular signal transduction	GO:0035556	7.38165e-26	2896	5598	1159	17906
GO:BP	protein ubiquitination	GO:0016567	7.38675e-26	845	5598	413	17906
GO:BP	regulation of organelle organization	GO:0033043	1.11963e-25	1325	5598	596	17906
GO:BP	phosphorus metabolic process	GO:0006793	1.14753e-25	3393	5598	1329	17906
GO:BP	phosphate-containing compound metabolic process	GO:0006796	1.85088e-25	3367	5598	1319	17906
GO:BP	viral transcription	GO:0019083	1.96429e-25	178	5598	126	17906
GO:BP	nitrogen compound transport	GO:0071705	2.94452e-25	2506	5598	1020	17906
GO:BP	regulation of catalytic activity	GO:0050790	9.8659e-25	2385	5598	975	17906
GO:BP	cellular protein catabolic process	GO:0044257	1.47267e-24	799	5598	391	17906
GO:BP	cellular response to DNA damage stimulus	GO:0006974	1.47267e-24	873	5598	420	17906
GO:BP	multi-organism process	GO:0051704	2.30245e-24	3072	5598	1212	17906
GO:BP	regulation of signal transduction	GO:0009966	3.54424e-24	3244	5598	1270	17906
GO:BP	transcription by RNA polymerase II	GO:0006366	3.73746e-24	2393	5598	975	17906
GO:BP	negative regulation of nitrogen compound metabolic process	GO:0051172	4.85238e-24	2523	5598	1020	17906
GO:BP	regulation of protein modification process	GO:0031399	6.7116e-24	1917	5598	805	17906
GO:BP	cell death	GO:0008219	9.65257e-24	2285	5598	935	17906
GO:BP	nucleobase-containing compound biosynthetic process	GO:0034654	1.17055e-23	4226	5598	1599	17906
GO:BP	regulation of intracellular signal transduction	GO:1902531	1.30546e-23	1876	5598	789	17906
GO:BP	positive regulation of protein metabolic process	GO:0051247	1.30884e-23	1751	5598	744	17906
GO:BP	regulation of cellular macromolecule biosynthetic process	GO:2000112	1.30884e-23	4036	5598	1535	17906
GO:BP	regulation of cell death	GO:0010941	1.41021e-23	1757	5598	746	17906
GO:BP	aromatic compound biosynthetic process	GO:0019438	1.93128e-23	4302	5598	1623	17906
GO:BP	regulation of multi-organism process	GO:0043900	3.43275e-23	774	5598	377	17906
GO:BP	regulation of cellular response to stress	GO:0080135	3.58514e-23	764	5598	373	17906
GO:BP	proteolysis involved in cellular protein catabolic process	GO:0051603	3.96621e-23	739	5598	363	17906
GO:BP	regulation of apoptotic process	GO:0042981	3.995e-23	1605	5598	689	17906
GO:BP	regulation of programmed cell death	GO:0043067	4.35594e-23	1633	5598	699	17906
GO:BP	organic cyclic compound biosynthetic process	GO:1901362	5.08369e-23	4454	5598	1671	17906
GO:BP	regulation of cell cycle process	GO:0010564	6.29661e-23	794	5598	384	17906
GO:BP	positive regulation of gene expression	GO:0010628	6.83534e-23	2048	5598	847	17906
GO:BP	heterocycle biosynthetic process	GO:0018130	7.36984e-23	4292	5598	1616	17906
GO:BP	organic substance transport	GO:0071702	8.35676e-23	2937	5598	1157	17906
GO:BP	viral life cycle	GO:0019058	9.72639e-23	333	5598	194	17906
GO:BP	programmed cell death	GO:0012501	1.00966e-22	2152	5598	883	17906
GO:BP	regulation of RNA metabolic process	GO:0051252	1.03088e-22	3856	5598	1469	17906
GO:BP	regulation of biosynthetic process	GO:0009889	1.32511e-22	4417	5598	1656	17906
GO:BP	regulation of cellular biosynthetic process	GO:0031326	1.51083e-22	4334	5598	1628	17906
GO:BP	negative regulation of gene expression	GO:0010629	1.65174e-22	2172	5598	889	17906
GO:BP	positive regulation of nucleobase-containing compound metabolic process	GO:0045935	3.09137e-22	1905	5598	793	17906
GO:BP	regulation of macromolecule biosynthetic process	GO:0010556	4.00894e-22	4186	5598	1576	17906
GO:BP	modification-dependent protein catabolic process	GO:0019941	4.11743e-22	646	5598	323	17906
GO:BP	modification-dependent macromolecule catabolic process	GO:0043632	5.64243e-22	657	5598	327	17906
GO:BP	positive regulation of macromolecule biosynthetic process	GO:0010557	8.86405e-22	1925	5598	798	17906
GO:BP	ubiquitin-dependent protein catabolic process	GO:0006511	1.5076e-21	640	5598	319	17906
GO:BP	positive regulation of cellular protein metabolic process	GO:0032270	2.01088e-21	1642	5598	695	17906
GO:BP	nucleobase-containing compound catabolic process	GO:0034655	2.04766e-21	554	5598	284	17906
GO:BP	cell division	GO:0051301	2.862e-21	612	5598	307	17906
GO:BP	establishment of localization	GO:0051234	5.36865e-21	5460	5598	1989	17906
GO:BP	regulation of transcription by RNA polymerase II	GO:0006357	6.434e-21	2237	5598	904	17906
GO:BP	positive regulation of cellular component organization	GO:0051130	6.434e-21	1245	5598	548	17906
GO:BP	protein phosphorylation	GO:0006468	6.63643e-21	2027	5598	830	17906
GO:BP	establishment of protein localization to organelle	GO:0072594	1.19645e-20	579	5598	292	17906
GO:BP	negative regulation of cell cycle	GO:0045786	1.38244e-20	637	5598	315	17906
GO:BP	regulation of response to stimulus	GO:0048583	1.57597e-20	4421	5598	1644	17906
GO:BP	positive regulation of cellular biosynthetic process	GO:0031328	1.6009e-20	2021	5598	826	17906
GO:BP	regulation of signaling	GO:0023051	1.64201e-20	3679	5598	1396	17906
GO:BP	regulation of cell communication	GO:0010646	1.75987e-20	3638	5598	1382	17906
GO:BP	regulation of mitotic cell cycle phase transition	GO:1901990	1.76797e-20	448	5598	238	17906
GO:BP	cytokine-mediated signaling pathway	GO:0019221	1.87378e-20	799	5598	378	17906
GO:BP	cotranslational protein targeting to membrane	GO:0006613	2.09927e-20	101	5598	79	17906
GO:BP	SRP-dependent cotranslational protein targeting to membrane	GO:0006614	3.36602e-20	96	5598	76	17906
GO:BP	regulation of viral process	GO:0050792	5.18915e-20	212	5598	134	17906
GO:BP	positive regulation of RNA metabolic process	GO:0051254	6.41857e-20	1742	5598	724	17906
GO:BP	protein targeting to ER	GO:0045047	1.19575e-19	110	5598	83	17906
GO:BP	positive regulation of biosynthetic process	GO:0009891	1.58806e-19	2055	5598	833	17906
GO:BP	positive regulation of catalytic activity	GO:0043085	2.69441e-19	1466	5598	622	17906
GO:BP	proteasome-mediated ubiquitin-dependent protein catabolic process	GO:0043161	3.65536e-19	427	5598	226	17906
GO:BP	nuclear-transcribed mRNA catabolic process	GO:0000956	3.90048e-19	211	5598	132	17906
GO:BP	nucleic acid-templated transcription	GO:0097659	8.50517e-19	3744	5598	1407	17906
GO:BP	RNA biosynthetic process	GO:0032774	1.08544e-18	3758	5598	1411	17906
GO:BP	regulation of symbiosis, encompassing mutualism through parasitism	GO:0043903	1.21946e-18	226	5598	138	17906
GO:BP	nuclear-transcribed mRNA catabolic process, nonsense-mediated decay	GO:0000184	1.22558e-18	122	5598	88	17906
GO:BP	transport	GO:0006810	1.26332e-18	5337	5598	1932	17906
GO:BP	negative regulation of nucleobase-containing compound metabolic process	GO:0045934	1.70219e-18	1512	5598	635	17906
GO:BP	proteasomal protein catabolic process	GO:0010498	1.7611e-18	485	5598	248	17906
GO:BP	G2/M transition of mitotic cell cycle	GO:0000086	1.95072e-18	258	5598	152	17906
GO:BP	regulation of cell cycle phase transition	GO:1901987	2.47219e-18	486	5598	248	17906
GO:BP	transcription, DNA-templated	GO:0006351	2.95355e-18	3698	5598	1388	17906
GO:BP	cellular nitrogen compound catabolic process	GO:0044270	3.32815e-18	602	5598	294	17906
GO:BP	heterocycle catabolic process	GO:0046700	5.28939e-18	601	5598	293	17906
GO:BP	establishment of protein localization to endoplasmic reticulum	GO:0072599	5.36023e-18	114	5598	83	17906
GO:BP	cell cycle G2/M phase transition	GO:0044839	5.61013e-18	276	5598	159	17906
GO:BP	protein targeting	GO:0006605	6.87409e-18	435	5598	226	17906
GO:BP	regulation of phosphate metabolic process	GO:0019220	1.27194e-17	1861	5598	755	17906
GO:BP	regulation of phosphorus metabolic process	GO:0051174	1.48834e-17	1862	5598	755	17906
GO:BP	response to abiotic stimulus	GO:0009628	1.63438e-17	1248	5598	535	17906
GO:BP	regulation of transferase activity	GO:0051338	1.63438e-17	1017	5598	450	17906
GO:BP	negative regulation of cell death	GO:0060548	1.78875e-17	1039	5598	458	17906
GO:BP	regulation of phosphorylation	GO:0042325	2.18489e-17	1661	5598	683	17906
GO:BP	cytoskeleton organization	GO:0007010	2.27116e-17	1371	5598	579	17906
GO:BP	regulation of viral life cycle	GO:1903900	2.60461e-17	152	5598	101	17906
GO:BP	protein targeting to membrane	GO:0006612	3.49363e-17	197	5598	122	17906
GO:BP	organonitrogen compound catabolic process	GO:1901565	4.32206e-17	1333	5598	564	17906
GO:BP	protein-containing complex subunit organization	GO:0043933	5.17604e-17	2047	5598	817	17906
GO:BP	aromatic compound catabolic process	GO:0019439	5.84304e-17	617	5598	296	17906
GO:BP	protein localization to endoplasmic reticulum	GO:0070972	6.97284e-17	139	5598	94	17906
GO:BP	positive regulation of multi-organism process	GO:0043902	7.3431e-17	539	5598	265	17906
GO:BP	negative regulation of RNA metabolic process	GO:0051253	9.11272e-17	1412	5598	591	17906
GO:BP	regulation of RNA biosynthetic process	GO:2001141	1.71531e-16	3593	5598	1341	17906
GO:BP	regulation of nucleic acid-templated transcription	GO:1903506	1.91079e-16	3588	5598	1339	17906
GO:BP	regulation of transcription, DNA-templated	GO:0006355	2.05858e-16	3517	5598	1315	17906
GO:BP	regulation of response to biotic stimulus	GO:0002831	2.29424e-16	515	5598	254	17906
GO:BP	response to endoplasmic reticulum stress	GO:0034976	2.57378e-16	289	5598	161	17906
GO:BP	regulation of G2/M transition of mitotic cell cycle	GO:0010389	3.36063e-16	201	5598	122	17906
GO:BP	negative regulation of cellular macromolecule biosynthetic process	GO:2000113	3.50418e-16	1540	5598	634	17906
GO:BP	regulation of cellular process	GO:0050794	4.25967e-16	11187	5598	3753	17906
GO:BP	protein localization to membrane	GO:0072657	6.10235e-16	641	5598	302	17906
GO:BP	regulation of cell cycle G2/M phase transition	GO:1902749	7.29065e-16	218	5598	129	17906
GO:BP	regulation of protein catabolic process	GO:0042176	7.59669e-16	397	5598	205	17906
GO:BP	positive regulation of RNA biosynthetic process	GO:1902680	7.77646e-16	1652	5598	672	17906
GO:BP	positive regulation of catabolic process	GO:0009896	9.44991e-16	442	5598	223	17906
GO:BP	negative regulation of nucleic acid-templated transcription	GO:1903507	9.75764e-16	1317	5598	552	17906
GO:BP	positive regulation of nucleic acid-templated transcription	GO:1903508	1.03226e-15	1651	5598	671	17906
GO:BP	negative regulation of cell cycle process	GO:0010948	1.03526e-15	359	5598	189	17906
GO:BP	DNA metabolic process	GO:0006259	1.22369e-15	943	5598	415	17906
GO:BP	regulation of kinase activity	GO:0043549	1.3013e-15	911	5598	403	17906
GO:BP	negative regulation of RNA biosynthetic process	GO:1902679	1.37224e-15	1319	5598	552	17906
GO:BP	negative regulation of transcription, DNA-templated	GO:0045892	1.4846e-15	1264	5598	532	17906
GO:BP	apoptotic signaling pathway	GO:0097190	1.4846e-15	616	5598	291	17906
GO:BP	negative regulation of apoptotic process	GO:0043066	1.79573e-15	926	5598	408	17906
GO:BP	negative regulation of programmed cell death	GO:0043069	1.95978e-15	948	5598	416	17906
GO:BP	response to virus	GO:0009615	2.24045e-15	337	5598	179	17906
GO:BP	positive regulation of cellular catabolic process	GO:0031331	2.89594e-15	374	5598	194	17906
GO:BP	organic cyclic compound catabolic process	GO:1901361	3.14745e-15	650	5598	303	17906
GO:BP	regulation of innate immune response	GO:0045088	3.94169e-15	444	5598	222	17906
GO:BP	negative regulation of macromolecule biosynthetic process	GO:0010558	4.2395e-15	1629	5598	660	17906
GO:BP	positive regulation of signal transduction	GO:0009967	5.69246e-15	1736	5598	697	17906
GO:BP	regulation of biological process	GO:0050789	5.83959e-15	11940	5598	3972	17906
GO:BP	negative regulation of cellular biosynthetic process	GO:0031327	8.35174e-15	1693	5598	681	17906
GO:BP	regulation of hydrolase activity	GO:0051336	8.35384e-15	1296	5598	540	17906
GO:BP	protein-containing complex assembly	GO:0065003	8.37425e-15	1770	5598	708	17906
GO:BP	establishment of protein localization to membrane	GO:0090150	8.76451e-15	331	5598	175	17906
GO:BP	positive regulation of organelle organization	GO:0010638	9.6038e-15	644	5598	299	17906
GO:BP	regulation of protein phosphorylation	GO:0001932	9.6038e-15	1493	5598	610	17906
GO:BP	protein polyubiquitination	GO:0000209	1.10201e-14	322	5598	171	17906
GO:BP	negative regulation of biosynthetic process	GO:0009890	1.16929e-14	1721	5598	690	17906
GO:BP	positive regulation of transcription, DNA-templated	GO:0045893	1.22216e-14	1551	5598	630	17906
GO:BP	positive regulation of cellular protein localization	GO:1903829	1.47013e-14	330	5598	174	17906
GO:BP	regulation of developmental process	GO:0050793	1.8837e-14	2779	5598	1053	17906
GO:BP	negative regulation of transcription by RNA polymerase II	GO:0000122	2.07811e-14	873	5598	384	17906
GO:BP	type I interferon signaling pathway	GO:0060337	3.71267e-14	95	5598	68	17906
GO:BP	cellular response to type I interferon	GO:0071357	3.71267e-14	95	5598	68	17906
GO:BP	positive regulation of signaling	GO:0023056	3.93901e-14	1907	5598	752	17906
GO:BP	response to type I interferon	GO:0034340	3.93901e-14	99	5598	70	17906
GO:BP	negative regulation of mitotic cell cycle phase transition	GO:1901991	4.44369e-14	252	5598	140	17906
GO:BP	positive regulation of cell communication	GO:0010647	4.92791e-14	1900	5598	749	17906
GO:BP	developmental process	GO:0032502	5.12645e-14	6630	5598	2312	17906
GO:BP	negative regulation of mitotic cell cycle	GO:0045930	9.60832e-14	340	5598	176	17906
GO:BP	I-kappaB kinase/NF-kappaB signaling	GO:0007249	1.05834e-13	280	5598	151	17906
GO:BP	mitotic nuclear division	GO:0140014	1.2877e-13	271	5598	147	17906
GO:BP	negative regulation of cell cycle phase transition	GO:1901988	1.2877e-13	271	5598	147	17906
GO:BP	translation	GO:0006412	1.38631e-13	745	5598	333	17906
GO:BP	regulation of protein kinase activity	GO:0045859	1.63885e-13	802	5598	354	17906
GO:BP	biological regulation	GO:0065007	1.69752e-13	12628	5598	4167	17906
GO:BP	defense response to virus	GO:0051607	2.13711e-13	251	5598	138	17906
GO:BP	cellular response to stimulus	GO:0051716	2.23327e-13	7772	5598	2669	17906
GO:BP	response to unfolded protein	GO:0006986	2.25007e-13	180	5598	107	17906
GO:BP	regulation of cellular protein localization	GO:1903827	2.43691e-13	550	5598	258	17906
GO:BP	regulation of apoptotic signaling pathway	GO:2001233	4.30648e-13	414	5598	204	17906
GO:BP	peptide biosynthetic process	GO:0043043	5.44593e-13	770	5598	340	17906
GO:BP	regulation of cellular component biogenesis	GO:0044087	8.81945e-13	968	5598	412	17906
GO:BP	proteolysis	GO:0006508	9.62086e-13	1818	5598	713	17906
GO:BP	peptidyl-amino acid modification	GO:0018193	1.18325e-12	1281	5598	524	17906
GO:BP	response to oxygen levels	GO:0070482	1.3049e-12	400	5598	197	17906
GO:BP	organonitrogen compound biosynthetic process	GO:1901566	1.47721e-12	1905	5598	742	17906
GO:BP	regulation of protein modification by small protein conjugation or removal	GO:1903320	1.61326e-12	237	5598	130	17906
GO:BP	negative regulation of cellular protein metabolic process	GO:0032269	1.71549e-12	1135	5598	471	17906
GO:BP	positive regulation of I-kappaB kinase/NF-kappaB signaling	GO:0043123	1.71549e-12	184	5598	107	17906
GO:BP	cell cycle checkpoint	GO:0000075	2.19261e-12	219	5598	122	17906
GO:BP	immune system development	GO:0002520	2.26435e-12	1009	5598	425	17906
GO:BP	anatomical structure development	GO:0048856	2.27308e-12	6105	5598	2129	17906
GO:BP	regulation of I-kappaB kinase/NF-kappaB signaling	GO:0043122	2.32564e-12	245	5598	133	17906
GO:BP	positive regulation of proteolysis	GO:0045862	2.45036e-12	367	5598	183	17906
GO:BP	regulation of cell adhesion	GO:0030155	2.59954e-12	721	5598	319	17906
GO:BP	regulation of cellular protein catabolic process	GO:1903362	2.82009e-12	255	5598	137	17906
GO:BP	positive regulation of transferase activity	GO:0051347	2.85193e-12	692	5598	308	17906
GO:BP	chromosome segregation	GO:0007059	3.04396e-12	328	5598	167	17906
GO:BP	positive regulation of cell cycle	GO:0045787	3.2212e-12	393	5598	193	17906
GO:BP	chromatin organization	GO:0006325	3.23938e-12	822	5598	356	17906
GO:BP	DNA repair	GO:0006281	3.33883e-12	563	5598	259	17906
GO:BP	regulation of mRNA metabolic process	GO:1903311	3.67509e-12	336	5598	170	17906
GO:BP	response to decreased oxygen levels	GO:0036293	3.8292e-12	376	5598	186	17906
GO:BP	negative regulation of response to stimulus	GO:0048585	4.03305e-12	1731	5598	679	17906
GO:BP	response to topologically incorrect protein	GO:0035966	4.21858e-12	202	5598	114	17906
GO:BP	positive regulation of innate immune response	GO:0045089	4.4508e-12	374	5598	185	17906
GO:BP	negative regulation of protein metabolic process	GO:0051248	4.9786e-12	1206	5598	494	17906
GO:BP	organelle assembly	GO:0070925	6.01803e-12	847	5598	364	17906
GO:BP	positive regulation of protein modification process	GO:0031401	6.19611e-12	1258	5598	512	17906
GO:BP	positive regulation of response to biotic stimulus	GO:0002833	6.7274e-12	393	5598	192	17906
GO:BP	cell junction organization	GO:0034330	9.52584e-12	297	5598	153	17906
GO:BP	positive regulation of response to stimulus	GO:0048584	9.88612e-12	2542	5598	954	17906
GO:BP	RNA processing	GO:0006396	1.15157e-11	941	5598	397	17906
GO:BP	viral genome replication	GO:0019079	1.27996e-11	128	5598	80	17906
GO:BP	organelle localization	GO:0051640	1.31717e-11	643	5598	287	17906
GO:BP	regulation of protein serine/threonine kinase activity	GO:0071900	1.34439e-11	519	5598	240	17906
GO:BP	cellular response to oxygen levels	GO:0071453	1.35231e-11	240	5598	129	17906
GO:BP	mitotic cell cycle checkpoint	GO:0007093	1.4025e-11	168	5598	98	17906
GO:BP	positive regulation of defense response	GO:0031349	1.48925e-11	509	5598	236	17906
GO:BP	protein deubiquitination	GO:0016579	1.49126e-11	291	5598	150	17906
GO:BP	sister chromatid segregation	GO:0000819	1.72977e-11	189	5598	107	17906
GO:BP	response to nitrogen compound	GO:1901698	2.32098e-11	1168	5598	477	17906
GO:BP	regulation of chromosome organization	GO:0033044	2.39446e-11	367	5598	180	17906
GO:BP	peptide metabolic process	GO:0006518	2.70783e-11	910	5598	384	17906
GO:BP	anatomical structure morphogenesis	GO:0009653	3.02164e-11	2820	5598	1044	17906
GO:BP	protein modification by small protein removal	GO:0070646	3.20107e-11	308	5598	156	17906
GO:BP	response to hypoxia	GO:0001666	3.25742e-11	363	5598	178	17906
GO:BP	small GTPase mediated signal transduction	GO:0007264	3.83255e-11	584	5598	263	17906
GO:BP	response to oxygen-containing compound	GO:1901700	4.07342e-11	1746	5598	678	17906
GO:BP	RNA splicing	GO:0008380	4.18639e-11	443	5598	209	17906
GO:BP	in utero embryonic development	GO:0001701	4.50791e-11	392	5598	189	17906
GO:BP	microtubule cytoskeleton organization involved in mitosis	GO:1902850	4.52526e-11	139	5598	84	17906
GO:BP	regulation of cellular localization	GO:0060341	5.23626e-11	823	5598	351	17906
GO:BP	extrinsic apoptotic signaling pathway	GO:0097191	5.64768e-11	227	5598	122	17906
GO:BP	signal transduction by p53 class mediator	GO:0072331	5.6979e-11	268	5598	139	17906
GO:BP	cellular response to unfolded protein	GO:0034620	6.09676e-11	144	5598	86	17906
GO:BP	plasma membrane bounded cell projection organization	GO:0120036	6.36824e-11	1539	5598	605	17906
GO:BP	positive regulation of programmed cell death	GO:0043068	6.48388e-11	699	5598	305	17906
GO:BP	positive regulation of apoptotic process	GO:0043065	6.60223e-11	691	5598	302	17906
GO:BP	activation of innate immune response	GO:0002218	7.17416e-11	318	5598	159	17906
GO:BP	cell junction assembly	GO:0034329	8.89307e-11	245	5598	129	17906
GO:BP	positive regulation of hydrolase activity	GO:0051345	8.99594e-11	774	5598	332	17906
GO:BP	interferon-gamma-mediated signaling pathway	GO:0060333	9.74399e-11	87	5598	59	17906
GO:BP	response to interferon-gamma	GO:0034341	9.75829e-11	200	5598	110	17906
GO:BP	response to organonitrogen compound	GO:0010243	1.03415e-10	1085	5598	444	17906
GO:BP	covalent chromatin modification	GO:0016569	1.07971e-10	491	5598	226	17906
GO:BP	vesicle-mediated transport	GO:0016192	1.16782e-10	2146	5598	812	17906
GO:BP	positive regulation of response to external stimulus	GO:0032103	1.17841e-10	640	5598	282	17906
GO:BP	cell surface receptor signaling pathway	GO:0007166	1.20568e-10	3197	5598	1165	17906
GO:BP	interaction with host	GO:0051701	1.26011e-10	203	5598	111	17906
GO:BP	regulation of mRNA catabolic process	GO:0061013	1.26011e-10	203	5598	111	17906
GO:BP	organelle fission	GO:0048285	1.27381e-10	463	5598	215	17906
GO:BP	regulation of binding	GO:0051098	1.32211e-10	373	5598	180	17906
GO:BP	regulation of viral genome replication	GO:0045069	1.43033e-10	100	5598	65	17906
GO:BP	mitotic sister chromatid segregation	GO:0000070	1.43272e-10	157	5598	91	17906
GO:BP	regulation of defense response	GO:0031347	1.50856e-10	807	5598	343	17906
GO:BP	amide biosynthetic process	GO:0043604	1.56828e-10	912	5598	381	17906
GO:BP	negative regulation of signal transduction	GO:0009968	1.62467e-10	1340	5598	533	17906
GO:BP	autophagy	GO:0006914	1.69188e-10	514	5598	234	17906
GO:BP	process utilizing autophagic mechanism	GO:0061919	1.69188e-10	514	5598	234	17906
GO:BP	regulation of proteolysis	GO:0030162	1.76176e-10	745	5598	320	17906
GO:BP	cytoplasmic pattern recognition receptor signaling pathway	GO:0002753	1.76176e-10	64	5598	47	17906
GO:BP	cellular response to decreased oxygen levels	GO:0036294	1.8315e-10	223	5598	119	17906
GO:BP	DNA integrity checkpoint	GO:0031570	1.9937e-10	160	5598	92	17906
GO:BP	nuclear transport	GO:0051169	2.11312e-10	362	5598	175	17906
GO:BP	positive regulation of viral process	GO:0048524	2.11445e-10	107	5598	68	17906
GO:BP	negative regulation of protein modification process	GO:0031400	2.15243e-10	635	5598	279	17906
GO:BP	regulation of extrinsic apoptotic signaling pathway	GO:2001236	2.26049e-10	158	5598	91	17906
GO:BP	negative regulation of viral process	GO:0048525	2.28011e-10	105	5598	67	17906
GO:BP	cell projection organization	GO:0030030	2.2858e-10	1578	5598	615	17906
GO:BP	cell population proliferation	GO:0008283	2.31364e-10	2038	5598	773	17906
GO:BP	positive regulation of transcription by RNA polymerase II	GO:0045944	2.41155e-10	1215	5598	488	17906
GO:BP	histone modification	GO:0016570	2.43728e-10	471	5598	217	17906
GO:BP	homeostasis of number of cells	GO:0048872	2.59972e-10	253	5598	131	17906
GO:BP	cellular response to topologically incorrect protein	GO:0035967	2.72443e-10	163	5598	93	17906
GO:BP	system development	GO:0048731	2.72876e-10	5020	5598	1759	17906
GO:BP	morphogenesis of an epithelium	GO:0002009	2.76232e-10	556	5598	249	17906
GO:BP	endoplasmic reticulum unfolded protein response	GO:0030968	3.03824e-10	125	5598	76	17906
GO:BP	positive regulation of developmental process	GO:0051094	3.2501e-10	1457	5598	572	17906
GO:BP	regulation of protein localization	GO:0032880	3.30975e-10	1076	5598	438	17906
GO:BP	positive regulation of kinase activity	GO:0033674	3.31166e-10	613	5598	270	17906
GO:BP	hematopoietic or lymphoid organ development	GO:0048534	3.523e-10	956	5598	395	17906
GO:BP	multicellular organism development	GO:0007275	3.80358e-10	5604	5598	1946	17906
GO:BP	positive regulation of multicellular organismal process	GO:0051240	4.13384e-10	1853	5598	708	17906
GO:BP	hemopoiesis	GO:0030097	4.72149e-10	916	5598	380	17906
GO:BP	microtubule-based process	GO:0007017	4.86655e-10	778	5598	330	17906
GO:BP	interleukin-1-mediated signaling pathway	GO:0070498	4.87478e-10	102	5598	65	17906
GO:BP	stress-activated protein kinase signaling cascade	GO:0031098	4.97599e-10	317	5598	156	17906
GO:BP	positive regulation of cell death	GO:0010942	5.22178e-10	751	5598	320	17906
GO:BP	negative regulation of apoptotic signaling pathway	GO:2001234	6.13051e-10	236	5598	123	17906
GO:BP	negative regulation of signaling	GO:0023057	6.72716e-10	1454	5598	569	17906
GO:BP	DNA damage checkpoint	GO:0000077	6.83554e-10	149	5598	86	17906
GO:BP	nucleocytoplasmic transport	GO:0006913	7.52942e-10	359	5598	172	17906
GO:BP	innate immune response-activating signal transduction	GO:0002758	8.03175e-10	296	5598	147	17906
GO:BP	negative regulation of cell communication	GO:0010648	8.41756e-10	1450	5598	567	17906
GO:BP	response to other organism	GO:0051707	8.43483e-10	1551	5598	602	17906
GO:BP	regulation of proteolysis involved in cellular protein catabolic process	GO:1903050	8.55334e-10	220	5598	116	17906
GO:BP	response to biotic stimulus	GO:0009607	8.58436e-10	1583	5598	613	17906
GO:BP	immune system process	GO:0002376	9.00132e-10	3235	5598	1170	17906
GO:BP	response to interleukin-1	GO:0070555	9.23117e-10	213	5598	113	17906
GO:BP	regulation of DNA-binding transcription factor activity	GO:0051090	9.28588e-10	440	5598	203	17906
GO:BP	regulation of small GTPase mediated signal transduction	GO:0051056	9.39992e-10	342	5598	165	17906
GO:BP	nuclear chromosome segregation	GO:0098813	1.03646e-09	267	5598	135	17906
GO:BP	response to external biotic stimulus	GO:0043207	1.06839e-09	1553	5598	602	17906
GO:BP	positive regulation of cell differentiation	GO:0045597	1.07956e-09	1022	5598	416	17906
GO:BP	antigen processing and presentation of peptide antigen	GO:0048002	1.09992e-09	192	5598	104	17906
GO:BP	regulation of autophagy	GO:0010506	1.11572e-09	335	5598	162	17906
GO:BP	mitotic spindle organization	GO:0007052	1.19334e-09	110	5598	68	17906
GO:BP	negative regulation of cellular component organization	GO:0051129	1.3274e-09	748	5598	317	17906
GO:BP	stress-activated MAPK cascade	GO:0051403	1.4618e-09	288	5598	143	17906
GO:BP	embryo development ending in birth or egg hatching	GO:0009792	1.55271e-09	675	5598	290	17906
GO:BP	chordate embryonic development	GO:0043009	1.90626e-09	657	5598	283	17906
GO:BP	positive regulation of viral life cycle	GO:1903902	2.00828e-09	61	5598	44	17906
GO:BP	ribonucleoprotein complex biogenesis	GO:0022613	2.14337e-09	433	5598	199	17906
GO:BP	cellular response to hypoxia	GO:0071456	2.23903e-09	213	5598	112	17906
GO:BP	protein export from nucleus	GO:0006611	2.29832e-09	182	5598	99	17906
GO:BP	regulation of transcription from RNA polymerase II promoter in response to stress	GO:0043618	2.31539e-09	120	5598	72	17906
GO:BP	DNA replication	GO:0006260	2.31539e-09	277	5598	138	17906
GO:BP	positive regulation of intracellular signal transduction	GO:1902533	2.44301e-09	1050	5598	424	17906
GO:BP	antigen processing and presentation of exogenous peptide antigen	GO:0002478	2.72831e-09	173	5598	95	17906
GO:BP	growth	GO:0040007	2.84974e-09	1020	5598	413	17906
GO:BP	regulation of cell differentiation	GO:0045595	2.86295e-09	1932	5598	729	17906
GO:BP	regulation of microtubule cytoskeleton organization	GO:0070507	3.02816e-09	197	5598	105	17906
GO:BP	regulation of response to cytokine stimulus	GO:0060759	3.22883e-09	190	5598	102	17906
GO:BP	microtubule cytoskeleton organization	GO:0000226	3.35644e-09	576	5598	252	17906
GO:BP	response to chemical	GO:0042221	3.45181e-09	4897	5598	1708	17906
GO:BP	response to endogenous stimulus	GO:0009719	3.49198e-09	1758	5598	669	17906
GO:BP	regulation of response to external stimulus	GO:0032101	3.57296e-09	1132	5598	452	17906
GO:BP	positive regulation of DNA-binding transcription factor activity	GO:0051091	3.62114e-09	266	5598	133	17906
GO:BP	mRNA processing	GO:0006397	3.83984e-09	523	5598	232	17906
GO:BP	regulation of mRNA stability	GO:0043488	3.90661e-09	181	5598	98	17906
GO:BP	cell-cell signaling by wnt	GO:0198738	4.40707e-09	529	5598	234	17906
GO:BP	cellular response to chemical stress	GO:0062197	4.41854e-09	358	5598	169	17906
GO:BP	mitotic DNA integrity checkpoint	GO:0044774	4.44104e-09	108	5598	66	17906
GO:BP	negative regulation of cell cycle G2/M phase transition	GO:1902750	4.44104e-09	108	5598	66	17906
GO:BP	nuclear division	GO:0000280	4.65882e-09	418	5598	192	17906
GO:BP	regulation of DNA-templated transcription in response to stress	GO:0043620	4.98069e-09	126	5598	74	17906
GO:BP	Wnt signaling pathway	GO:0016055	5.03685e-09	527	5598	233	17906
GO:BP	response to hormone	GO:0009725	5.04476e-09	1024	5598	413	17906
GO:BP	regulation of cytokine-mediated signaling pathway	GO:0001959	5.19004e-09	177	5598	96	17906
GO:BP	actin cytoskeleton organization	GO:0030036	5.28536e-09	679	5598	289	17906
GO:BP	cellular response to oxygen-containing compound	GO:1901701	5.43289e-09	1235	5598	487	17906
GO:BP	response to oxidative stress	GO:0006979	5.6569e-09	461	5598	208	17906
GO:BP	positive regulation of protein catabolic process	GO:0045732	5.66867e-09	223	5598	115	17906
GO:BP	antigen processing and presentation	GO:0019882	7.09204e-09	231	5598	118	17906
GO:BP	regulation of microtubule-based process	GO:0032886	7.09204e-09	231	5598	118	17906
GO:BP	Ras protein signal transduction	GO:0007265	7.58425e-09	457	5598	206	17906
GO:BP	negative regulation of G2/M transition of mitotic cell cycle	GO:0010972	8.05547e-09	96	5598	60	17906
GO:BP	negative regulation of extrinsic apoptotic signaling pathway	GO:2001237	8.49798e-09	107	5598	65	17906
GO:BP	intracellular receptor signaling pathway	GO:0030522	1.03041e-08	282	5598	138	17906
GO:BP	double-strand break repair	GO:0006302	1.05909e-08	262	5598	130	17906
GO:BP	positive regulation of cell cycle process	GO:0090068	1.11487e-08	300	5598	145	17906
GO:BP	regulation of multicellular organismal process	GO:0051239	1.11843e-08	3356	5598	1200	17906
GO:BP	immune effector process	GO:0002252	1.16517e-08	1281	5598	501	17906
GO:BP	regulation of protein binding	GO:0043393	1.22233e-08	213	5598	110	17906
GO:BP	intrinsic apoptotic signaling pathway	GO:0097193	1.51815e-08	296	5598	143	17906
GO:BP	response to organic cyclic compound	GO:0014070	1.59961e-08	998	5598	401	17906
GO:BP	antigen processing and presentation of exogenous antigen	GO:0019884	1.67088e-08	180	5598	96	17906
GO:BP	cellular response to interferon-gamma	GO:0071346	1.67088e-08	180	5598	96	17906
GO:BP	regulation of multicellular organismal development	GO:2000026	1.7584e-08	2210	5598	817	17906
GO:BP	regulation of biological quality	GO:0065008	1.80606e-08	4156	5598	1460	17906
GO:BP	positive regulation of cell projection organization	GO:0031346	1.85922e-08	395	5598	181	17906
GO:BP	regulation of RNA stability	GO:0043487	1.92326e-08	190	5598	100	17906
GO:BP	regulation of protein ubiquitination	GO:0031396	1.92794e-08	207	5598	107	17906
GO:BP	cellular component disassembly	GO:0022411	2.13711e-08	553	5598	240	17906
GO:BP	G1/S transition of mitotic cell cycle	GO:0000082	2.17215e-08	277	5598	135	17906
GO:BP	regulation of proteasomal protein catabolic process	GO:0061136	2.23018e-08	188	5598	99	17906
GO:BP	cellular response to lipid	GO:0071396	2.23737e-08	624	5598	266	17906
GO:BP	mitotic DNA damage checkpoint	GO:0044773	2.25156e-08	100	5598	61	17906
GO:BP	regulation of cell projection organization	GO:0031344	2.35582e-08	704	5598	295	17906
GO:BP	regulation of hemopoiesis	GO:1903706	2.40417e-08	489	5598	216	17906
GO:BP	nuclear export	GO:0051168	2.60118e-08	203	5598	105	17906
GO:BP	positive regulation of phosphorylation	GO:0042327	2.68983e-08	1107	5598	438	17906
GO:BP	cellular developmental process	GO:0048869	2.69622e-08	4531	5598	1580	17906
GO:BP	regulation of chromosome segregation	GO:0051983	2.72842e-08	107	5598	64	17906
GO:BP	tissue morphogenesis	GO:0048729	2.94213e-08	686	5598	288	17906
GO:BP	tumor necrosis factor-mediated signaling pathway	GO:0033209	2.97356e-08	172	5598	92	17906
GO:BP	response to ionizing radiation	GO:0010212	2.97356e-08	146	5598	81	17906
GO:BP	cellular response to interleukin-1	GO:0071347	2.97356e-08	184	5598	97	17906
GO:BP	cell morphogenesis	GO:0000902	3.014e-08	1068	5598	424	17906
GO:BP	regulation of anatomical structure morphogenesis	GO:0022603	3.09008e-08	1194	5598	468	17906
GO:BP	signal transduction by protein phosphorylation	GO:0023014	3.32399e-08	958	5598	385	17906
GO:BP	myeloid cell homeostasis	GO:0002262	3.37311e-08	151	5598	83	17906
GO:BP	response to stimulus	GO:0050896	3.37667e-08	9455	5598	3141	17906
GO:BP	protein autophosphorylation	GO:0046777	3.5092e-08	236	5598	118	17906
GO:BP	establishment of organelle localization	GO:0051656	3.56429e-08	419	5598	189	17906
GO:BP	cellular amide metabolic process	GO:0043603	3.65218e-08	1181	5598	463	17906
GO:BP	positive regulation of protein kinase activity	GO:0045860	3.69667e-08	537	5598	233	17906
GO:BP	spindle organization	GO:0007051	3.69667e-08	175	5598	93	17906
GO:BP	regulation of cell population proliferation	GO:0042127	4.20571e-08	1749	5598	658	17906
GO:BP	cell-substrate junction assembly	GO:0007044	4.22862e-08	99	5598	60	17906
GO:BP	cell-substrate junction organization	GO:0150115	4.22862e-08	99	5598	60	17906
GO:BP	cellular response to endogenous stimulus	GO:0071495	4.22862e-08	1480	5598	566	17906
GO:BP	MAPK cascade	GO:0000165	4.23799e-08	940	5598	378	17906
GO:BP	regulation of ubiquitin-dependent protein catabolic process	GO:2000058	4.32775e-08	154	5598	84	17906
GO:BP	regulation of plasma membrane bounded cell projection organization	GO:0120035	4.37632e-08	694	5598	290	17906
GO:BP	cell cycle G1/S phase transition	GO:0044843	4.38236e-08	300	5598	143	17906
GO:BP	negative regulation of multi-organism process	GO:0043901	4.65865e-08	227	5598	114	17906
GO:BP	regulation of cytoskeleton organization	GO:0051493	6.02667e-08	564	5598	242	17906
GO:BP	regulation of transcription from RNA polymerase II promoter in response to hypoxia	GO:0061418	6.20736e-08	78	5598	50	17906
GO:BP	regulation of stress-activated MAPK cascade	GO:0032872	6.46508e-08	238	5598	118	17906
GO:BP	cellular component morphogenesis	GO:0032989	6.52759e-08	1177	5598	460	17906
GO:BP	regulation of organelle assembly	GO:1902115	6.58214e-08	196	5598	101	17906
GO:BP	entry into host cell	GO:0030260	6.77778e-08	134	5598	75	17906
GO:BP	entry into host	GO:0044409	6.77778e-08	134	5598	75	17906
GO:BP	positive regulation of chromosome organization	GO:2001252	6.97749e-08	184	5598	96	17906
GO:BP	regulation of stress-activated protein kinase signaling cascade	GO:0070302	7.46748e-08	241	5598	119	17906
GO:BP	actin filament-based process	GO:0030029	7.79697e-08	781	5598	320	17906
GO:BP	positive regulation of cell migration	GO:0030335	7.82481e-08	560	5598	240	17906
GO:BP	JNK cascade	GO:0007254	8.49419e-08	214	5598	108	17906
GO:BP	type I interferon production	GO:0032606	8.94154e-08	130	5598	73	17906
GO:BP	negative regulation of phosphate metabolic process	GO:0045936	8.94154e-08	599	5598	254	17906
GO:BP	positive regulation of phosphate metabolic process	GO:0045937	9.28109e-08	1177	5598	459	17906
GO:BP	positive regulation of phosphorus metabolic process	GO:0010562	9.28109e-08	1177	5598	459	17906
GO:BP	peptidyl-lysine modification	GO:0018205	9.63579e-08	405	5598	182	17906
GO:BP	positive regulation of intracellular transport	GO:0032388	9.84562e-08	212	5598	107	17906
GO:BP	regulation of MAP kinase activity	GO:0043405	9.92011e-08	342	5598	158	17906
GO:BP	negative regulation of phosphorus metabolic process	GO:0010563	1.06362e-07	600	5598	254	17906
GO:BP	protein localization to nucleus	GO:0034504	1.15567e-07	278	5598	133	17906
GO:BP	regulation of GTPase activity	GO:0043087	1.21964e-07	481	5598	210	17906
GO:BP	positive regulation of NF-kappaB transcription factor activity	GO:0051092	1.2761e-07	152	5598	82	17906
GO:BP	erythrocyte homeostasis	GO:0034101	1.35057e-07	124	5598	70	17906
GO:BP	negative regulation of viral life cycle	GO:1903901	1.37898e-07	88	5598	54	17906
GO:BP	cellular response to oxidative stress	GO:0034599	1.39505e-07	307	5598	144	17906
GO:BP	mitotic cytokinesis	GO:0000281	1.4417e-07	73	5598	47	17906
GO:BP	regulation of protein stability	GO:0031647	1.45985e-07	284	5598	135	17906
GO:BP	antigen processing and presentation of peptide antigen via MHC class I	GO:0002474	1.50588e-07	97	5598	58	17906
GO:BP	response to peptide	GO:1901652	1.65808e-07	545	5598	233	17906
GO:BP	innate immune response	GO:0045087	1.74704e-07	1010	5598	399	17906
GO:BP	NIK/NF-kappaB signaling	GO:0038061	1.97003e-07	187	5598	96	17906
GO:BP	double-strand break repair via homologous recombination	GO:0000724	2.06259e-07	139	5598	76	17906
GO:BP	embryo development	GO:0009790	2.09667e-07	1060	5598	416	17906
GO:BP	negative regulation of phosphorylation	GO:0042326	2.25247e-07	476	5598	207	17906
GO:BP	macroautophagy	GO:0016236	2.28787e-07	296	5598	139	17906
GO:BP	cellular response to hormone stimulus	GO:0032870	2.40967e-07	724	5598	297	17906
GO:BP	positive regulation of cellular component movement	GO:0051272	2.44049e-07	602	5598	253	17906
GO:BP	mitochondrion organization	GO:0007005	2.47715e-07	539	5598	230	17906
GO:BP	enzyme linked receptor protein signaling pathway	GO:0007167	2.58521e-07	1076	5598	421	17906
GO:BP	viral entry into host cell	GO:0046718	2.76303e-07	121	5598	68	17906
GO:BP	regulation of type I interferon production	GO:0032479	2.78336e-07	128	5598	71	17906
GO:BP	regulation of Ras protein signal transduction	GO:0046578	2.78801e-07	243	5598	118	17906
GO:BP	DNA biosynthetic process	GO:0071897	2.80577e-07	193	5598	98	17906
GO:BP	protein folding	GO:0006457	2.93994e-07	218	5598	108	17906
GO:BP	nucleotide-binding oligomerization domain containing signaling pathway	GO:0070423	2.95586e-07	36	5598	28	17906
GO:BP	plasma membrane bounded cell projection assembly	GO:0120031	3.00298e-07	562	5598	238	17906
GO:BP	recombinational repair	GO:0000725	3.04906e-07	140	5598	76	17906
GO:BP	regulation of DNA metabolic process	GO:0051052	3.09541e-07	360	5598	163	17906
GO:BP	regulation of proteasomal ubiquitin-dependent protein catabolic process	GO:0032434	3.17907e-07	126	5598	70	17906
GO:BP	positive regulation of protein phosphorylation	GO:0001934	3.24693e-07	1032	5598	405	17906
GO:BP	cell cycle arrest	GO:0007050	3.27338e-07	236	5598	115	17906
GO:BP	post-translational protein modification	GO:0043687	3.34404e-07	363	5598	164	17906
GO:BP	regulation of cell morphogenesis	GO:0022604	3.35216e-07	508	5598	218	17906
GO:BP	activation of protein kinase activity	GO:0032147	3.61278e-07	337	5598	154	17906
GO:BP	membrane docking	GO:0022406	3.6693e-07	184	5598	94	17906
GO:BP	regulation of JNK cascade	GO:0046328	3.6693e-07	184	5598	94	17906
GO:BP	reproductive system development	GO:0061458	3.75013e-07	449	5598	196	17906
GO:BP	positive regulation of locomotion	GO:0040017	3.80086e-07	613	5598	256	17906
GO:BP	response to external stimulus	GO:0009605	4.07578e-07	2923	5598	1042	17906
GO:BP	negative regulation of protein phosphorylation	GO:0001933	4.10802e-07	436	5598	191	17906
GO:BP	cell projection assembly	GO:0030031	4.2176e-07	575	5598	242	17906
GO:BP	nervous system development	GO:0007399	4.43637e-07	2432	5598	879	17906
GO:BP	regulation of mitotic nuclear division	GO:0007088	4.62311e-07	170	5598	88	17906
GO:BP	regulation of cell-cell adhesion	GO:0022407	4.78052e-07	426	5598	187	17906
GO:BP	regulation of locomotion	GO:0040012	4.92842e-07	1113	5598	432	17906
GO:BP	supramolecular fiber organization	GO:0097435	5.39903e-07	693	5598	284	17906
GO:BP	response to lipid	GO:0033993	5.46521e-07	956	5598	377	17906
GO:BP	vesicle organization	GO:0016050	5.71325e-07	339	5598	154	17906
GO:BP	RNA localization	GO:0006403	5.74334e-07	238	5598	115	17906
GO:BP	positive regulation of protein modification by small protein conjugation or removal	GO:1903322	5.99708e-07	137	5598	74	17906
GO:BP	DNA duplex unwinding	GO:0032508	6.16615e-07	109	5598	62	17906
GO:BP	pattern recognition receptor signaling pathway	GO:0002221	6.17912e-07	198	5598	99	17906
GO:BP	positive regulation of peptidase activity	GO:0010952	6.19571e-07	203	5598	101	17906
GO:BP	response to tumor necrosis factor	GO:0034612	6.21952e-07	321	5598	147	17906
GO:BP	response to insulin	GO:0032868	6.71831e-07	290	5598	135	17906
GO:BP	cellular response to tumor necrosis factor	GO:0071356	7.0582e-07	298	5598	138	17906
GO:BP	positive regulation of neuron projection development	GO:0010976	7.42744e-07	293	5598	136	17906
GO:BP	positive regulation of MAP kinase activity	GO:0043406	7.49268e-07	262	5598	124	17906
GO:BP	positive regulation of cell motility	GO:2000147	7.59001e-07	584	5598	244	17906
GO:BP	response to growth factor	GO:0070848	7.6271e-07	743	5598	301	17906
GO:BP	negative regulation of viral genome replication	GO:0045071	7.72718e-07	63	5598	41	17906
GO:BP	nucleotide-binding domain, leucine rich repeat containing receptor signaling pathway	GO:0035872	7.95495e-07	37	5598	28	17906
GO:BP	positive regulation of binding	GO:0051099	7.96928e-07	179	5598	91	17906
GO:BP	animal organ development	GO:0048513	8.18383e-07	3677	5598	1286	17906
GO:BP	reproductive structure development	GO:0048608	8.25712e-07	445	5598	193	17906
GO:BP	positive regulation of transport	GO:0051050	8.25712e-07	1008	5598	394	17906
GO:BP	regulation of localization	GO:0032879	8.49774e-07	2942	5598	1045	17906
GO:BP	response to peptide hormone	GO:0043434	8.51251e-07	456	5598	197	17906
GO:BP	neuron projection development	GO:0031175	8.63022e-07	1017	5598	397	17906
GO:BP	negative regulation of intracellular signal transduction	GO:1902532	9.03847e-07	552	5598	232	17906
GO:BP	RNA splicing, via transesterification reactions	GO:0000375	9.03847e-07	357	5598	160	17906
GO:BP	cytoplasmic translation	GO:0002181	9.05966e-07	103	5598	59	17906
GO:BP	nucleobase-containing compound transport	GO:0015931	9.2043e-07	250	5598	119	17906
GO:BP	positive regulation of cellular protein catabolic process	GO:1903364	9.38714e-07	143	5598	76	17906
GO:BP	regulation of cysteine-type endopeptidase activity	GO:2000116	9.49039e-07	245	5598	117	17906
GO:BP	positive regulation of protein serine/threonine kinase activity	GO:0071902	1.01588e-06	339	5598	153	17906
GO:BP	anaphase-promoting complex-dependent catabolic process	GO:0031145	1.04197e-06	83	5598	50	17906
GO:BP	negative regulation of molecular function	GO:0044092	1.04697e-06	1189	5598	456	17906
GO:BP	erythrocyte differentiation	GO:0030218	1.10009e-06	115	5598	64	17906
GO:BP	cell-cell junction organization	GO:0045216	1.11946e-06	195	5598	97	17906
GO:BP	positive regulation of intracellular protein transport	GO:0090316	1.11946e-06	158	5598	82	17906
GO:BP	telomere maintenance	GO:0000723	1.16754e-06	163	5598	84	17906
GO:BP	regulation of growth	GO:0040008	1.23505e-06	693	5598	282	17906
GO:BP	regulation of macroautophagy	GO:0016241	1.24047e-06	173	5598	88	17906
GO:BP	positive regulation of protein localization to nucleus	GO:1900182	1.29981e-06	79	5598	48	17906
GO:BP	gland development	GO:0048732	1.33583e-06	453	5598	195	17906
GO:BP	regulation of RNA splicing	GO:0043484	1.35229e-06	144	5598	76	17906
GO:BP	leukocyte activation	GO:0045321	1.37672e-06	1305	5598	495	17906
GO:BP	centrosome cycle	GO:0007098	1.4044e-06	125	5598	68	17906
GO:BP	cellular response to organic cyclic compound	GO:0071407	1.40511e-06	624	5598	257	17906
GO:BP	regulation of cell migration	GO:0030334	1.4114e-06	978	5598	382	17906
GO:BP	regulation of cysteine-type endopeptidase activity involved in apoptotic process	GO:0043281	1.41422e-06	221	5598	107	17906
GO:BP	telomere organization	GO:0032200	1.46472e-06	176	5598	89	17906
GO:BP	RNA splicing, via transesterification reactions with bulged adenosine as nucleophile	GO:0000377	1.4668e-06	354	5598	158	17906
GO:BP	mRNA splicing, via spliceosome	GO:0000398	1.4668e-06	354	5598	158	17906
GO:BP	tube development	GO:0035295	1.5054e-06	1143	5598	439	17906
GO:BP	regulation of response to endoplasmic reticulum stress	GO:1905897	1.52442e-06	86	5598	51	17906
GO:BP	multi-organism transport	GO:0044766	1.52442e-06	62	5598	40	17906
GO:BP	multi-organism localization	GO:1902579	1.52442e-06	62	5598	40	17906
GO:BP	cellular response to heat	GO:0034605	1.5314e-06	130	5598	70	17906
GO:BP	cellular response to insulin stimulus	GO:0032869	1.55211e-06	229	5598	110	17906
GO:BP	antigen processing and presentation of exogenous peptide antigen via MHC class I, TAP-dependent	GO:0002479	1.58331e-06	75	5598	46	17906
GO:BP	transport of virus	GO:0046794	1.63111e-06	60	5598	39	17906
GO:BP	cellular response to growth factor stimulus	GO:0071363	1.71044e-06	715	5598	289	17906
GO:BP	DNA conformation change	GO:0071103	1.73861e-06	323	5598	146	17906
GO:BP	morphogenesis of a polarized epithelium	GO:0001738	1.9152e-06	145	5598	76	17906
GO:BP	DNA recombination	GO:0006310	1.98242e-06	292	5598	134	17906
GO:BP	cell activation involved in immune response	GO:0002263	2.11742e-06	708	5598	286	17906
GO:BP	regulation of cell motility	GO:2000145	2.15417e-06	1042	5598	403	17906
GO:BP	regulation of cellular component movement	GO:0051270	2.20702e-06	1129	5598	433	17906
GO:BP	organelle localization by membrane tethering	GO:0140056	2.33302e-06	175	5598	88	17906
GO:BP	regulation of cell junction assembly	GO:1901888	2.39941e-06	96	5598	55	17906
GO:BP	DNA geometric change	GO:0032392	2.48081e-06	117	5598	64	17906
GO:BP	neurogenesis	GO:0022008	2.52195e-06	1679	5598	620	17906
GO:BP	regulation of small molecule metabolic process	GO:0062012	2.57249e-06	443	5598	190	17906
GO:BP	defense response to other organism	GO:0098542	2.63884e-06	1212	5598	461	17906
GO:BP	regulation of viral entry into host cell	GO:0046596	2.79449e-06	29	5598	23	17906
GO:BP	mitotic G1/S transition checkpoint	GO:0044819	2.82095e-06	63	5598	40	17906
GO:BP	mitotic G1 DNA damage checkpoint	GO:0031571	2.82095e-06	63	5598	40	17906
GO:BP	protein localization to chromosome	GO:0034502	2.8291e-06	85	5598	50	17906
GO:BP	DNA damage response, signal transduction by p53 class mediator	GO:0030330	2.89365e-06	108	5598	60	17906
GO:BP	regulation of MAPK cascade	GO:0043408	3.13933e-06	756	5598	302	17906
GO:BP	response to heat	GO:0009408	3.14619e-06	171	5598	86	17906
GO:BP	cytokinesis	GO:0000910	3.14619e-06	171	5598	86	17906
GO:BP	regulation of protein-containing complex assembly	GO:0043254	3.4107e-06	450	5598	192	17906
GO:BP	intracellular signal transduction involved in G1 DNA damage checkpoint	GO:1902400	3.56095e-06	57	5598	37	17906
GO:BP	signal transduction involved in mitotic G1 DNA damage checkpoint	GO:0072431	3.56095e-06	57	5598	37	17906
GO:BP	regulation of nuclear division	GO:0051783	3.65524e-06	194	5598	95	17906
GO:BP	regulation of mitochondrion organization	GO:0010821	3.68773e-06	189	5598	93	17906
GO:BP	regulation of intracellular protein transport	GO:0033157	3.72991e-06	240	5598	113	17906
GO:BP	myeloid cell differentiation	GO:0030099	3.73244e-06	426	5598	183	17906
GO:BP	liver development	GO:0001889	3.83893e-06	147	5598	76	17906
GO:BP	leukocyte activation involved in immune response	GO:0002366	3.97564e-06	704	5598	283	17906
GO:BP	cellular response to peptide	GO:1901653	4.03458e-06	402	5598	174	17906
GO:BP	regulation of translational initiation	GO:0006446	4.05823e-06	79	5598	47	17906
GO:BP	regulation of nucleocytoplasmic transport	GO:0046822	4.24146e-06	116	5598	63	17906
GO:BP	response to UV	GO:0009411	4.25366e-06	140	5598	73	17906
GO:BP	regulation of cytokine production	GO:0001817	4.27272e-06	764	5598	304	17906
GO:BP	regulation of hematopoietic progenitor cell differentiation	GO:1901532	4.57318e-06	86	5598	50	17906
GO:BP	hepaticobiliary system development	GO:0061008	4.62269e-06	150	5598	77	17906
GO:BP	ribosome biogenesis	GO:0042254	4.63641e-06	301	5598	136	17906
GO:BP	neuron death	GO:0070997	4.66363e-06	365	5598	160	17906
GO:BP	positive regulation of neurogenesis	GO:0050769	4.89268e-06	496	5598	208	17906
GO:BP	negative regulation of organelle organization	GO:0010639	4.9859e-06	414	5598	178	17906
GO:BP	response to temperature stimulus	GO:0009266	4.9859e-06	236	5598	111	17906
GO:BP	peptidyl-serine phosphorylation	GO:0018105	5.00162e-06	304	5598	137	17906
GO:BP	G1 DNA damage checkpoint	GO:0044783	5.02788e-06	64	5598	40	17906
GO:BP	positive regulation of GTPase activity	GO:0043547	5.10761e-06	406	5598	175	17906
GO:BP	negative regulation of catalytic activity	GO:0043086	5.26763e-06	834	5598	328	17906
GO:BP	regulation of stem cell differentiation	GO:2000736	5.36448e-06	119	5598	64	17906
GO:BP	establishment of RNA localization	GO:0051236	5.37701e-06	203	5598	98	17906
GO:BP	negative regulation of protein catabolic process	GO:0042177	5.70565e-06	136	5598	71	17906
GO:BP	regulation of extrinsic apoptotic signaling pathway via death domain receptors	GO:1902041	6.03752e-06	60	5598	38	17906
GO:BP	regulation of cellular amide metabolic process	GO:0034248	6.24629e-06	503	5598	210	17906
GO:BP	regulation of translation	GO:0006417	6.253e-06	448	5598	190	17906
GO:BP	positive regulation of protein binding	GO:0032092	6.35294e-06	89	5598	51	17906
GO:BP	microtubule organizing center organization	GO:0031023	6.63424e-06	134	5598	70	17906
GO:BP	regulation of signal transduction by p53 class mediator	GO:1901796	6.68159e-06	181	5598	89	17906
GO:BP	positive regulation of autophagy	GO:0010508	6.75419e-06	122	5598	65	17906
GO:BP	regulation of establishment of protein localization	GO:0070201	7.03728e-06	802	5598	316	17906
GO:BP	DNA damage response, signal transduction by p53 class mediator resulting in cell cycle arrest	GO:0006977	7.09556e-06	56	5598	36	17906
GO:BP	PERK-mediated unfolded protein response	GO:0036499	7.24852e-06	21	5598	18	17906
GO:BP	cytoskeleton-dependent cytokinesis	GO:0061640	7.65253e-06	101	5598	56	17906
GO:BP	cellular response to external stimulus	GO:0071496	7.70846e-06	338	5598	149	17906
GO:BP	centrosome localization	GO:0051642	7.81069e-06	30	5598	23	17906
GO:BP	positive regulation of cell adhesion	GO:0045785	7.91017e-06	422	5598	180	17906
GO:BP	establishment or maintenance of cell polarity	GO:0007163	8.05027e-06	225	5598	106	17906
GO:BP	exocytosis	GO:0006887	8.79985e-06	907	5598	352	17906
GO:BP	ribonucleoprotein complex export from nucleus	GO:0071426	8.94382e-06	130	5598	68	17906
GO:BP	positive regulation of mitotic cell cycle	GO:0045931	9.11345e-06	167	5598	83	17906
GO:BP	positive regulation of translation	GO:0045727	9.39207e-06	135	5598	70	17906
GO:BP	focal adhesion assembly	GO:0048041	9.40549e-06	83	5598	48	17906
GO:BP	nucleic acid transport	GO:0050657	9.54168e-06	200	5598	96	17906
GO:BP	RNA transport	GO:0050658	9.54168e-06	200	5598	96	17906
GO:BP	positive regulation of DNA metabolic process	GO:0051054	9.79158e-06	195	5598	94	17906
GO:BP	positive regulation of establishment of protein localization	GO:1904951	1.00229e-05	470	5598	197	17906
GO:BP	cellular response to peptide hormone stimulus	GO:0071375	1.01265e-05	334	5598	147	17906
GO:BP	regulation of intracellular transport	GO:0032386	1.03205e-05	361	5598	157	17906
GO:BP	neutrophil activation	GO:0042119	1.06341e-05	498	5598	207	17906
GO:BP	neutrophil mediated immunity	GO:0002446	1.06341e-05	498	5598	207	17906
GO:BP	aging	GO:0007568	1.08763e-05	329	5598	145	17906
GO:BP	cellular protein-containing complex assembly	GO:0034622	1.11086e-05	1077	5598	410	17906
GO:BP	signal transduction involved in mitotic cell cycle checkpoint	GO:0072413	1.17678e-05	59	5598	37	17906
GO:BP	signal transduction involved in mitotic DNA damage checkpoint	GO:1902402	1.17678e-05	59	5598	37	17906
GO:BP	signal transduction involved in mitotic DNA integrity checkpoint	GO:1902403	1.17678e-05	59	5598	37	17906
GO:BP	ATP metabolic process	GO:0046034	1.17678e-05	308	5598	137	17906
GO:BP	cell activation	GO:0001775	1.17678e-05	1465	5598	542	17906
GO:BP	positive regulation of endopeptidase activity	GO:0010950	1.17757e-05	183	5598	89	17906
GO:BP	establishment of planar polarity	GO:0001736	1.1904e-05	126	5598	66	17906
GO:BP	establishment of tissue polarity	GO:0007164	1.1904e-05	126	5598	66	17906
GO:BP	regulation of cellular response to heat	GO:1900034	1.1978e-05	79	5598	46	17906
GO:BP	antigen processing and presentation of exogenous peptide antigen via MHC class I	GO:0042590	1.1978e-05	79	5598	46	17906
GO:BP	response to reactive oxygen species	GO:0000302	1.1978e-05	237	5598	110	17906
GO:BP	canonical Wnt signaling pathway	GO:0060070	1.20618e-05	343	5598	150	17906
GO:BP	ribonucleoprotein complex localization	GO:0071166	1.24662e-05	131	5598	68	17906
GO:BP	intracellular transport of virus	GO:0075733	1.27937e-05	57	5598	36	17906
GO:BP	positive regulation of mitochondrion organization	GO:0010822	1.29207e-05	119	5598	63	17906
GO:BP	response to leukemia inhibitory factor	GO:1990823	1.30537e-05	100	5598	55	17906
GO:BP	cellular response to leukemia inhibitory factor	GO:1990830	1.30537e-05	100	5598	55	17906
GO:BP	granulocyte activation	GO:0036230	1.32318e-05	505	5598	209	17906
GO:BP	regulation of neuron projection development	GO:0010975	1.34513e-05	519	5598	214	17906
GO:BP	T cell receptor signaling pathway	GO:0050852	1.42842e-05	199	5598	95	17906
GO:BP	T cell activation	GO:0042110	1.48746e-05	478	5598	199	17906
GO:BP	negative regulation of protein modification by small protein conjugation or removal	GO:1903321	1.51201e-05	91	5598	51	17906
GO:BP	cytokine production	GO:0001816	1.52546e-05	837	5598	326	17906
GO:BP	regulation of protein deubiquitination	GO:0090085	1.58066e-05	12	5598	12	17906
GO:BP	neutrophil degranulation	GO:0043312	1.60165e-05	484	5598	201	17906
GO:BP	positive regulation of cysteine-type endopeptidase activity	GO:2001056	1.63167e-05	154	5598	77	17906
GO:BP	ribonucleoprotein complex subunit organization	GO:0071826	1.6567e-05	197	5598	94	17906
GO:BP	neutrophil activation involved in immune response	GO:0002283	1.65838e-05	487	5598	202	17906
GO:BP	regulation of cyclin-dependent protein kinase activity	GO:1904029	1.68514e-05	103	5598	56	17906
GO:BP	protein localization to cell periphery	GO:1990778	1.70033e-05	334	5598	146	17906
GO:BP	cell differentiation	GO:0030154	1.71955e-05	4335	5598	1483	17906
GO:BP	regulation of hematopoietic stem cell differentiation	GO:1902036	1.73293e-05	73	5598	43	17906
GO:BP	positive regulation of cellular component biogenesis	GO:0044089	1.73597e-05	543	5598	222	17906
GO:BP	response to epidermal growth factor	GO:0070849	1.73597e-05	49	5598	32	17906
GO:BP	transmembrane receptor protein tyrosine kinase signaling pathway	GO:0007169	1.82255e-05	744	5598	293	17906
GO:BP	regulation of Wnt signaling pathway	GO:0030111	1.83573e-05	375	5598	161	17906
GO:BP	G0 to G1 transition	GO:0045023	1.84424e-05	47	5598	31	17906
GO:BP	myeloid leukocyte mediated immunity	GO:0002444	1.84424e-05	549	5598	224	17906
GO:BP	DNA-dependent DNA replication	GO:0006261	1.88112e-05	152	5598	76	17906
GO:BP	negative regulation of protein ubiquitination	GO:0031397	1.88847e-05	80	5598	46	17906
GO:BP	regulation of G0 to G1 transition	GO:0070316	1.94315e-05	45	5598	30	17906
GO:BP	cellular response to epidermal growth factor stimulus	GO:0071364	1.94315e-05	45	5598	30	17906
GO:BP	RNA-dependent DNA biosynthetic process	GO:0006278	1.94376e-05	71	5598	42	17906
GO:BP	microtubule organizing center localization	GO:0061842	1.94948e-05	31	5598	23	17906
GO:BP	response to antibiotic	GO:0046677	2.01071e-05	343	5598	149	17906
GO:BP	response to radiation	GO:0009314	2.0905e-05	447	5598	187	17906
GO:BP	negative regulation of G0 to G1 transition	GO:0070317	2.09928e-05	41	5598	28	17906
GO:BP	regulation of T cell activation	GO:0050863	2.21334e-05	330	5598	144	17906
GO:BP	regulation of cyclin-dependent protein serine/threonine kinase activity	GO:0000079	2.2273e-05	99	5598	54	17906
GO:BP	regulation of sister chromatid segregation	GO:0033045	2.2543e-05	85	5598	48	17906
GO:BP	positive regulation of cytokine production	GO:0001819	2.41608e-05	470	5598	195	17906
GO:BP	neuron development	GO:0048666	2.41608e-05	1146	5598	431	17906
GO:BP	negative regulation of catabolic process	GO:0009895	2.57996e-05	320	5598	140	17906
GO:BP	rhythmic process	GO:0048511	2.6344e-05	304	5598	134	17906
GO:BP	negative regulation of transferase activity	GO:0051348	2.84797e-05	291	5598	129	17906
GO:BP	protein-containing complex localization	GO:0031503	2.84797e-05	291	5598	129	17906
GO:BP	ciliary basal body-plasma membrane docking	GO:0097711	2.99075e-05	95	5598	52	17906
GO:BP	extrinsic apoptotic signaling pathway via death domain receptors	GO:0008625	3.03564e-05	88	5598	49	17906
GO:BP	actin filament organization	GO:0007015	3.38356e-05	414	5598	174	17906
GO:BP	signal transduction in response to DNA damage	GO:0042770	3.38356e-05	134	5598	68	17906
GO:BP	positive regulation of type I interferon production	GO:0032481	3.42187e-05	79	5598	45	17906
GO:BP	membrane organization	GO:0061024	3.43257e-05	893	5598	343	17906
GO:BP	cell migration	GO:0016477	3.443e-05	1620	5598	590	17906
GO:BP	peptidyl-serine modification	GO:0018209	3.54609e-05	327	5598	142	17906
GO:BP	developmental growth	GO:0048589	3.60939e-05	698	5598	275	17906
GO:BP	mRNA 3'-end processing	GO:0031124	3.61511e-05	105	5598	56	17906
GO:BP	positive regulation of cell development	GO:0010720	3.66371e-05	579	5598	233	17906
GO:BP	maintenance of location in cell	GO:0051651	3.84243e-05	98	5598	53	17906
GO:BP	stimulatory C-type lectin receptor signaling pathway	GO:0002223	3.87972e-05	110	5598	58	17906
GO:BP	cytoskeleton-dependent intracellular transport	GO:0030705	3.88087e-05	190	5598	90	17906
GO:BP	ribonucleoprotein complex assembly	GO:0022618	3.88087e-05	190	5598	90	17906
GO:BP	positive regulation of cellular amide metabolic process	GO:0034250	3.92308e-05	162	5598	79	17906
GO:BP	generation of neurons	GO:0048699	3.94961e-05	1574	5598	574	17906
GO:BP	positive regulation of cysteine-type endopeptidase activity involved in apoptotic process	GO:0043280	3.96368e-05	137	5598	69	17906
GO:BP	protein import	GO:0017038	3.9704e-05	203	5598	95	17906
GO:BP	positive regulation of nucleocytoplasmic transport	GO:0046824	4.07189e-05	68	5598	40	17906
GO:BP	Golgi vesicle transport	GO:0048193	4.28421e-05	377	5598	160	17906
GO:BP	cell development	GO:0048468	4.32336e-05	2215	5598	787	17906
GO:BP	SCF-dependent proteasomal ubiquitin-dependent protein catabolic process	GO:0031146	4.4207e-05	96	5598	52	17906
GO:BP	regulation of defense response to virus	GO:0050688	4.43319e-05	75	5598	43	17906
GO:BP	endomembrane system organization	GO:0010256	4.54344e-05	449	5598	186	17906
GO:BP	positive regulation of cell cycle arrest	GO:0071158	4.58608e-05	82	5598	46	17906
GO:BP	apical junction assembly	GO:0043297	4.60021e-05	66	5598	39	17906
GO:BP	positive regulation of apoptotic signaling pathway	GO:2001235	4.63837e-05	183	5598	87	17906
GO:BP	regulation of type I interferon-mediated signaling pathway	GO:0060338	4.67193e-05	36	5598	25	17906
GO:BP	positive regulation of stress-activated protein kinase signaling cascade	GO:0070304	4.94172e-05	173	5598	83	17906
GO:BP	signal transduction involved in DNA integrity checkpoint	GO:0072401	5.04966e-05	73	5598	42	17906
GO:BP	signal transduction involved in DNA damage checkpoint	GO:0072422	5.04966e-05	73	5598	42	17906
GO:BP	positive regulation of proteasomal protein catabolic process	GO:1901800	5.18504e-05	106	5598	56	17906
GO:BP	cell cycle DNA replication	GO:0044786	5.18821e-05	64	5598	38	17906
GO:BP	response to steroid hormone	GO:0048545	5.3233e-05	392	5598	165	17906
GO:BP	regulated exocytosis	GO:0045055	5.3233e-05	793	5598	307	17906
GO:BP	regulation of establishment of planar polarity	GO:0090175	5.48724e-05	111	5598	58	17906
GO:BP	negative regulation of protein kinase activity	GO:0006469	5.48724e-05	241	5598	109	17906
GO:BP	cell surface receptor signaling pathway involved in cell-cell signaling	GO:1905114	5.48724e-05	633	5598	251	17906
GO:BP	negative regulation of cell adhesion	GO:0007162	5.521e-05	297	5598	130	17906
GO:BP	positive regulation of hemopoiesis	GO:1903708	5.52545e-05	194	5598	91	17906
GO:BP	positive regulation of stress-activated MAPK cascade	GO:0032874	5.70378e-05	171	5598	82	17906
GO:BP	protein monoubiquitination	GO:0006513	5.72437e-05	71	5598	41	17906
GO:BP	regulation of neuron death	GO:1901214	5.8349e-05	327	5598	141	17906
GO:BP	ubiquitin-dependent ERAD pathway	GO:0030433	6.00118e-05	78	5598	44	17906
GO:BP	regulation of DNA biosynthetic process	GO:2000278	6.35496e-05	109	5598	57	17906
GO:BP	Wnt signaling pathway, planar cell polarity pathway	GO:0060071	6.35496e-05	109	5598	57	17906
GO:BP	positive regulation of mRNA catabolic process	GO:0061014	6.37663e-05	49	5598	31	17906
GO:BP	telomere maintenance via telomerase	GO:0007004	6.52394e-05	69	5598	40	17906
GO:BP	response to extracellular stimulus	GO:0009991	6.77643e-05	544	5598	219	17906
GO:BP	epithelium development	GO:0060429	6.8076e-05	1319	5598	486	17906
GO:BP	regulation of G1/S transition of mitotic cell cycle	GO:2000045	6.94872e-05	182	5598	86	17906
GO:BP	negative regulation of G1/S transition of mitotic cell cycle	GO:2000134	7.07656e-05	124	5598	63	17906
GO:BP	RNA export from nucleus	GO:0006405	7.25246e-05	144	5598	71	17906
GO:BP	vacuolar transport	GO:0007034	7.25246e-05	144	5598	71	17906
GO:BP	regulation of lipid metabolic process	GO:0019216	7.30196e-05	416	5598	173	17906
GO:BP	protein localization to cytoskeleton	GO:0044380	7.33406e-05	58	5598	35	17906
GO:BP	positive regulation of DNA biosynthetic process	GO:2000573	7.3983e-05	67	5598	39	17906
GO:BP	positive regulation of immune system process	GO:0002684	7.53027e-05	1199	5598	445	17906
GO:BP	cellular response to nitrogen compound	GO:1901699	7.53908e-05	727	5598	283	17906
GO:BP	tube morphogenesis	GO:0035239	7.55115e-05	944	5598	358	17906
GO:BP	cellular response to dsRNA	GO:0071359	7.56507e-05	23	5598	18	17906
GO:BP	regulation of canonical Wnt signaling pathway	GO:0060828	7.63347e-05	296	5598	129	17906
GO:BP	signal transduction involved in cell cycle checkpoint	GO:0072395	7.83592e-05	74	5598	42	17906
GO:BP	cortical actin cytoskeleton organization	GO:0030866	8.06858e-05	43	5598	28	17906
GO:BP	response to gamma radiation	GO:0010332	8.16773e-05	56	5598	34	17906
GO:BP	positive regulation of proteolysis involved in cellular protein catabolic process	GO:1903052	8.16773e-05	122	5598	62	17906
GO:BP	positive regulation of canonical Wnt signaling pathway	GO:0090263	8.29519e-05	147	5598	72	17906
GO:BP	mitochondrial transport	GO:0006839	8.48654e-05	267	5598	118	17906
GO:BP	establishment of localization in cell	GO:0051649	8.51072e-05	557	5598	223	17906
GO:BP	anatomical structure homeostasis	GO:0060249	8.52149e-05	442	5598	182	17906
GO:BP	regulation of morphogenesis of an epithelium	GO:1905330	8.89726e-05	183	5598	86	17906
GO:BP	leukocyte degranulation	GO:0043299	8.99679e-05	532	5598	214	17906
GO:BP	myeloid leukocyte activation	GO:0002274	9.12208e-05	657	5598	258	17906
GO:BP	intrinsic apoptotic signaling pathway in response to endoplasmic reticulum stress	GO:0070059	9.48838e-05	63	5598	37	17906
GO:BP	mRNA transport	GO:0051028	9.49175e-05	150	5598	73	17906
GO:BP	defense response	GO:0006952	9.68778e-05	1783	5598	640	17906
GO:BP	actin filament bundle organization	GO:0061572	9.95614e-05	168	5598	80	17906
GO:BP	spindle assembly	GO:0051225	0.000103717	108	5598	56	17906
GO:BP	positive regulation of immune response	GO:0050778	0.000106875	892	5598	339	17906
GO:BP	innate immune response activating cell surface receptor signaling pathway	GO:0002220	0.000107635	113	5598	58	17906
GO:BP	cell aging	GO:0007569	0.000110602	118	5598	60	17906
GO:BP	myeloid cell activation involved in immune response	GO:0002275	0.000111416	542	5598	217	17906
GO:BP	response to nutrient levels	GO:0031667	0.000111707	511	5598	206	17906
GO:BP	negative regulation of ubiquitin-dependent protein catabolic process	GO:2000059	0.000112349	50	5598	31	17906
GO:BP	regulation of cellular ketone metabolic process	GO:0010565	0.000114273	184	5598	86	17906
GO:BP	organelle disassembly	GO:1903008	0.000114307	101	5598	53	17906
GO:BP	negative regulation of cellular protein catabolic process	GO:1903363	0.000114408	89	5598	48	17906
GO:BP	regulation of cell shape	GO:0008360	0.000115106	166	5598	79	17906
GO:BP	response to wounding	GO:0009611	0.000116558	702	5598	273	17906
GO:BP	cellular response to exogenous dsRNA	GO:0071360	0.000118605	18	5598	15	17906
GO:BP	ER-nucleus signaling pathway	GO:0006984	0.000123829	48	5598	30	17906
GO:BP	cell growth	GO:0016049	0.000129873	498	5598	201	17906
GO:BP	regulation of immune system process	GO:0002682	0.000132157	1688	5598	607	17906
GO:BP	transport along microtubule	GO:0010970	0.000133896	164	5598	78	17906
GO:BP	regulation of response to DNA damage stimulus	GO:2001020	0.000135346	224	5598	101	17906
GO:BP	cortical cytoskeleton organization	GO:0030865	0.00013668	57	5598	34	17906
GO:BP	regulation of mitotic sister chromatid segregation	GO:0033047	0.000138497	73	5598	41	17906
GO:BP	protein localization to plasma membrane	GO:0072659	0.000143387	275	5598	120	17906
GO:BP	generation of precursor metabolites and energy	GO:0006091	0.000145785	544	5598	217	17906
GO:BP	regulation of viral transcription	GO:0046782	0.000152526	64	5598	37	17906
GO:BP	homeostatic process	GO:0042592	0.000153039	1958	5598	696	17906
GO:BP	hematopoietic stem cell differentiation	GO:0060218	0.000153246	85	5598	46	17906
GO:BP	regulation of double-strand break repair	GO:2000779	0.000153246	85	5598	46	17906
GO:BP	positive regulation of protein transport	GO:0051222	0.000155428	432	5598	177	17906
GO:BP	negative regulation of kinase activity	GO:0033673	0.000156133	262	5598	115	17906
GO:BP	neuron apoptotic process	GO:0051402	0.000157384	254	5598	112	17906
GO:BP	regulation of spindle organization	GO:0090224	0.000161589	42	5598	27	17906
GO:BP	positive regulation of axonogenesis	GO:0050772	0.000166962	90	5598	48	17906
GO:BP	positive regulation of neuron differentiation	GO:0045666	0.000167335	388	5598	161	17906
GO:BP	regulation of leukocyte cell-cell adhesion	GO:1903037	0.000168246	322	5598	137	17906
GO:BP	non-canonical Wnt signaling pathway	GO:0035567	0.000168715	147	5598	71	17906
GO:BP	endosomal transport	GO:0016197	0.000168759	233	5598	104	17906
GO:BP	circadian regulation of gene expression	GO:0032922	0.000172179	62	5598	36	17906
GO:BP	mRNA export from nucleus	GO:0006406	0.000172179	112	5598	57	17906
GO:BP	mRNA-containing ribonucleoprotein complex export from nucleus	GO:0071427	0.000172179	112	5598	57	17906
GO:BP	actin filament bundle assembly	GO:0051017	0.000172271	165	5598	78	17906
GO:BP	regulation of neurogenesis	GO:0050767	0.00017384	856	5598	325	17906
GO:BP	positive regulation of protein localization to membrane	GO:1905477	0.000176996	127	5598	63	17906
GO:BP	regulation of peptidase activity	GO:0052547	0.000179627	461	5598	187	17906
GO:BP	protein-containing complex disassembly	GO:0032984	0.000183692	328	5598	139	17906
GO:BP	regulation of protein transport	GO:0051223	0.00018384	755	5598	290	17906
GO:BP	regulation of mitotic spindle organization	GO:0060236	0.000185326	38	5598	25	17906
GO:BP	protein acylation	GO:0043543	0.000192911	247	5598	109	17906
GO:BP	positive regulation of Wnt signaling pathway	GO:0030177	0.000193765	181	5598	84	17906
GO:BP	metaphase/anaphase transition of mitotic cell cycle	GO:0007091	0.000195016	60	5598	35	17906
GO:BP	metaphase plate congression	GO:0051310	0.000195016	60	5598	35	17906
GO:BP	leukocyte cell-cell adhesion	GO:0007159	0.00020026	356	5598	149	17906
GO:BP	cellular response to extracellular stimulus	GO:0031668	0.00020026	266	5598	116	17906
GO:BP	cell-cell junction assembly	GO:0007043	0.000201832	135	5598	66	17906
GO:BP	negative regulation of cell cycle G1/S phase transition	GO:1902807	0.000203994	130	5598	64	17906
GO:BP	regulation of cell growth	GO:0001558	0.000206376	420	5598	172	17906
GO:BP	positive regulation of cell population proliferation	GO:0008284	0.000212144	969	5598	363	17906
GO:BP	protein localization to microtubule organizing center	GO:1905508	0.000212357	32	5598	22	17906
GO:BP	mitotic G2/M transition checkpoint	GO:0044818	0.000212357	32	5598	22	17906
GO:BP	protein dephosphorylation	GO:0006470	0.000217223	329	5598	139	17906
GO:BP	mitotic spindle assembly	GO:0090307	0.000220836	58	5598	34	17906
GO:BP	tissue development	GO:0009888	0.000220962	2118	5598	747	17906
GO:BP	response to drug	GO:0042493	0.000221517	1093	5598	405	17906
GO:BP	movement of cell or subcellular component	GO:0006928	0.000225955	2252	5598	791	17906
GO:BP	positive regulation of JNK cascade	GO:0046330	0.000229901	138	5598	67	17906
GO:BP	positive regulation of NIK/NF-kappaB signaling	GO:1901224	0.000233637	79	5598	43	17906
GO:BP	IRE1-mediated unfolded protein response	GO:0036498	0.000235792	65	5598	37	17906
GO:BP	mitotic sister chromatid separation	GO:0051306	0.000235792	65	5598	37	17906
GO:BP	regulation of cell-matrix adhesion	GO:0001952	0.000237177	123	5598	61	17906
GO:BP	cell morphogenesis involved in differentiation	GO:0000904	0.00023785	769	5598	294	17906
GO:BP	signal transduction	GO:0007165	0.00024385	6296	5598	2092	17906
GO:BP	regulation of cell cycle G1/S phase transition	GO:1902806	0.000244675	203	5598	92	17906
GO:BP	response to ketone	GO:1901654	0.000244675	203	5598	92	17906
GO:BP	protein K48-linked ubiquitination	GO:0070936	0.00024883	56	5598	33	17906
GO:BP	cellular response to nutrient levels	GO:0031669	0.000252322	235	5598	104	17906
GO:BP	positive regulation of proteasomal ubiquitin-dependent protein catabolic process	GO:0032436	0.000254664	84	5598	45	17906
GO:BP	positive regulation of mRNA metabolic process	GO:1903313	0.000254664	84	5598	45	17906
GO:BP	negative regulation of cellular catabolic process	GO:0031330	0.000259643	262	5598	114	17906
GO:BP	Rho protein signal transduction	GO:0007266	0.000264768	206	5598	93	17906
GO:BP	positive regulation of nervous system development	GO:0051962	0.000267118	563	5598	222	17906
GO:BP	regulation of cell-substrate junction organization	GO:0150116	0.000267835	63	5598	36	17906
GO:BP	regulation of focal adhesion assembly	GO:0051893	0.000267835	63	5598	36	17906
GO:BP	regulation of cell-substrate junction assembly	GO:0090109	0.000267835	63	5598	36	17906
GO:BP	positive regulation of cell-cell adhesion	GO:0022409	0.000268084	273	5598	118	17906
GO:BP	cell adhesion	GO:0007155	0.000269916	1440	5598	521	17906
GO:BP	cellular response to ionizing radiation	GO:0071479	0.000272862	70	5598	39	17906
GO:BP	locomotion	GO:0040011	0.000289511	2010	5598	710	17906
GO:BP	antigen processing and presentation of endogenous peptide antigen	GO:0002483	0.000292758	17	5598	14	17906
GO:BP	biological adhesion	GO:0022610	0.000292758	1447	5598	523	17906
GO:BP	wound healing	GO:0042060	0.000303155	584	5598	229	17906
GO:BP	nucleus organization	GO:0006997	0.000307778	134	5598	65	17906
GO:BP	translesion synthesis	GO:0019985	0.000314197	41	5598	26	17906
GO:BP	regulation of protein export from nucleus	GO:0046825	0.000314197	41	5598	26	17906
GO:BP	positive regulation of macroautophagy	GO:0016239	0.000314274	68	5598	38	17906
GO:BP	protein localization to microtubule cytoskeleton	GO:0072698	0.000315911	52	5598	31	17906
GO:BP	cell part morphogenesis	GO:0032990	0.000320677	711	5598	273	17906
GO:BP	carbohydrate derivative metabolic process	GO:1901135	0.000328161	1130	5598	416	17906
GO:BP	regulation of T cell differentiation	GO:0045580	0.000328565	147	5598	70	17906
GO:BP	regulation of protein localization to membrane	GO:1905475	0.000343951	194	5598	88	17906
GO:BP	nuclear DNA replication	GO:0033260	0.000349631	59	5598	34	17906
GO:BP	positive regulation of cytokine-mediated signaling pathway	GO:0001961	0.000356498	50	5598	30	17906
GO:BP	regulation of cell cycle arrest	GO:0071156	0.000367007	107	5598	54	17906
GO:BP	regulation of ATP metabolic process	GO:1903578	0.00036836	122	5598	60	17906
GO:BP	regulation of chromatin organization	GO:1902275	0.000378306	205	5598	92	17906
GO:BP	rRNA metabolic process	GO:0016072	0.000379678	229	5598	101	17906
GO:BP	establishment of chromosome localization	GO:0051303	0.000395359	78	5598	42	17906
GO:BP	neuron differentiation	GO:0030182	0.000396331	1409	5598	509	17906
GO:BP	positive regulation of response to cytokine stimulus	GO:0060760	0.000398995	57	5598	33	17906
GO:BP	organelle fusion	GO:0048284	0.00040575	135	5598	65	17906
GO:BP	negative regulation of neuron death	GO:1901215	0.000408484	216	5598	96	17906
GO:BP	positive regulation of autophagy of mitochondrion	GO:1903599	0.000412623	21	5598	16	17906
GO:BP	regulation of cell division	GO:0051302	0.000414877	166	5598	77	17906
GO:BP	regulation of cellular amino acid metabolic process	GO:0006521	0.000414899	64	5598	36	17906
GO:BP	regulation of peptide transport	GO:0090087	0.000417377	786	5598	298	17906
GO:BP	regulation of cell development	GO:0060284	0.000417377	991	5598	368	17906
GO:BP	response to hydrogen peroxide	GO:0042542	0.000426052	148	5598	70	17906
GO:BP	protein localization to centrosome	GO:0071539	0.000443467	31	5598	21	17906
GO:BP	ribosomal large subunit biogenesis	GO:0042273	0.000456153	76	5598	41	17906
GO:BP	regulation of intrinsic apoptotic signaling pathway	GO:2001242	0.000456153	169	5598	78	17906
GO:BP	cell motility	GO:0048870	0.00046381	1781	5598	632	17906
GO:BP	localization of cell	GO:0051674	0.00046381	1781	5598	632	17906
GO:BP	circadian rhythm	GO:0007623	0.000467815	214	5598	95	17906
GO:BP	regulation of mitotic sister chromatid separation	GO:0010965	0.000475533	62	5598	35	17906
GO:BP	metaphase/anaphase transition of cell cycle	GO:0044784	0.000475533	62	5598	35	17906
GO:BP	regulation of nervous system development	GO:0051960	0.000476071	963	5598	358	17906
GO:BP	protein deacetylation	GO:0006476	0.000484469	98	5598	50	17906
GO:BP	regulation of telomere maintenance	GO:0032204	0.000491352	81	5598	43	17906
GO:BP	protein sumoylation	GO:0016925	0.000491352	81	5598	43	17906
GO:BP	telomere maintenance via telomere lengthening	GO:0010833	0.000491352	81	5598	43	17906
GO:BP	intracellular lipid transport	GO:0032365	0.000496238	44	5598	27	17906
GO:BP	protein deacylation	GO:0035601	0.000496238	108	5598	54	17906
GO:BP	positive regulation of cell growth	GO:0030307	0.000496238	172	5598	79	17906
GO:BP	positive regulation of cell morphogenesis involved in differentiation	GO:0010770	0.000499571	159	5598	74	17906
GO:BP	activation of MAPK activity	GO:0000187	0.000524388	154	5598	72	17906
GO:BP	tight junction assembly	GO:0120192	0.000544667	60	5598	34	17906
GO:BP	regulation of chromosome separation	GO:1905818	0.000545601	67	5598	37	17906
GO:BP	regulation of protein localization to nucleus	GO:1900180	0.000556795	126	5598	61	17906
GO:BP	antigen processing and presentation of exogenous peptide antigen via MHC class II	GO:0019886	0.000562426	96	5598	49	17906
GO:BP	chromosome localization	GO:0050000	0.000570057	79	5598	42	17906
GO:BP	dendritic spine development	GO:0060996	0.000572868	101	5598	51	17906
GO:BP	positive regulation of protein ubiquitination	GO:0031398	0.000574144	116	5598	57	17906
GO:BP	maintenance of protein location	GO:0045185	0.000577754	111	5598	55	17906
GO:BP	selective autophagy	GO:0061912	0.000579217	51	5598	30	17906
GO:BP	negative regulation of stress-activated MAPK cascade	GO:0032873	0.000579217	51	5598	30	17906
GO:BP	negative regulation of stress-activated protein kinase signaling cascade	GO:0070303	0.000579217	51	5598	30	17906
GO:BP	establishment of protein localization to vacuole	GO:0072666	0.000579217	51	5598	30	17906
GO:BP	ncRNA metabolic process	GO:0034660	0.00058078	481	5598	191	17906
GO:BP	head development	GO:0060322	0.000580919	801	5598	302	17906
GO:BP	organophosphate metabolic process	GO:0019637	0.000587571	1051	5598	387	17906
GO:BP	cell communication	GO:0007154	0.000592311	6798	5598	2244	17906
GO:BP	regulation of centrosome cycle	GO:0046605	0.000619522	58	5598	33	17906
GO:BP	regulation of mitotic metaphase/anaphase transition	GO:0030071	0.000619522	58	5598	33	17906
GO:BP	regulation of cellular component size	GO:0032535	0.000635641	383	5598	156	17906
GO:BP	regulation of Rho protein signal transduction	GO:0035023	0.000658429	142	5598	67	17906
GO:BP	ERAD pathway	GO:0036503	0.00066333	99	5598	50	17906
GO:BP	positive regulation of chromatin organization	GO:1905269	0.000669546	109	5598	54	17906
GO:BP	cellular response to reactive oxygen species	GO:0034614	0.000721855	171	5598	78	17906
GO:BP	fat cell differentiation	GO:0045444	0.000734526	227	5598	99	17906
GO:BP	regulation of JUN kinase activity	GO:0043506	0.000734526	87	5598	45	17906
GO:BP	nuclear-transcribed mRNA poly(A) tail shortening	GO:0000289	0.000734526	36	5598	23	17906
GO:BP	positive regulation of viral genome replication	GO:0045070	0.000734526	36	5598	23	17906
GO:BP	regulation of neuron differentiation	GO:0045664	0.00074018	684	5598	261	17906
GO:BP	regulation of immune response	GO:0050776	0.000746324	1116	5598	408	17906
GO:BP	receptor metabolic process	GO:0043112	0.000752084	195	5598	87	17906
GO:BP	activation of cysteine-type endopeptidase activity involved in apoptotic process	GO:0006919	0.000756298	92	5598	47	17906
GO:BP	regulation of animal organ morphogenesis	GO:2000027	0.000760685	257	5598	110	17906
GO:BP	regulation of DNA replication	GO:0006275	0.000772356	112	5598	55	17906
GO:BP	antigen processing and presentation of peptide or polysaccharide antigen via MHC class II	GO:0002504	0.000777516	102	5598	51	17906
GO:BP	response to alcohol	GO:0097305	0.000782132	249	5598	107	17906
GO:BP	cellular response to organonitrogen compound	GO:0071417	0.000785698	673	5598	257	17906
GO:BP	circulatory system development	GO:0072359	0.000785698	1194	5598	434	17906
GO:BP	epithelial cell morphogenesis	GO:0003382	0.000793756	34	5598	22	17906
GO:BP	negative regulation of response to endoplasmic reticulum stress	GO:1903573	0.000835835	45	5598	27	17906
GO:BP	ERBB signaling pathway	GO:0038127	0.000845692	143	5598	67	17906
GO:BP	hematopoietic progenitor cell differentiation	GO:0002244	0.000845692	177	5598	80	17906
GO:BP	regulation of endopeptidase activity	GO:0052548	0.000862345	433	5598	173	17906
GO:BP	actomyosin structure organization	GO:0031032	0.000862345	201	5598	89	17906
GO:BP	positive regulation of organelle assembly	GO:1902117	0.000882584	73	5598	39	17906
GO:BP	macromolecule deacylation	GO:0098732	0.000897087	110	5598	54	17906
GO:BP	negative regulation of intrinsic apoptotic signaling pathway	GO:2001243	0.000902696	100	5598	50	17906
GO:BP	antigen processing and presentation of peptide antigen via MHC class II	GO:0002495	0.000902696	100	5598	50	17906
GO:BP	protein auto-ADP-ribosylation	GO:0070213	0.000905047	11	5598	10	17906
GO:BP	response to nitrosative stress	GO:0051409	0.000905047	11	5598	10	17906
GO:BP	positive regulation of podosome assembly	GO:0071803	0.000905047	11	5598	10	17906
GO:BP	positive regulation of MAPK cascade	GO:0043410	0.000906576	556	5598	216	17906
GO:BP	protein stabilization	GO:0050821	0.000909637	180	5598	81	17906
GO:BP	postreplication repair	GO:0006301	0.000921625	52	5598	30	17906
GO:BP	placenta development	GO:0001890	0.000921625	159	5598	73	17906
GO:BP	centrosome duplication	GO:0051298	0.000928263	66	5598	36	17906
GO:BP	positive regulation of protein import	GO:1904591	0.000931995	43	5598	26	17906
GO:BP	aerobic electron transport chain	GO:0019646	0.00093281	20	5598	15	17906
GO:BP	mitochondrial electron transport, cytochrome c to oxygen	GO:0006123	0.00093281	20	5598	15	17906
GO:BP	intrinsic apoptotic signaling pathway by p53 class mediator	GO:0072332	0.00093281	78	5598	41	17906
GO:BP	error-free translesion synthesis	GO:0070987	0.00093281	20	5598	15	17906
GO:BP	immune response	GO:0006955	0.000935729	2294	5598	797	17906
GO:BP	signaling	GO:0023052	0.000944443	6772	5598	2232	17906
GO:BP	regulation of spindle assembly	GO:0090169	0.00094576	28	5598	19	17906
GO:BP	cytoplasmic pattern recognition receptor signaling pathway in response to virus	GO:0039528	0.00094576	28	5598	19	17906
GO:BP	regulation of lymphocyte differentiation	GO:0045619	0.000961382	175	5598	79	17906
GO:BP	protein import into nucleus	GO:0006606	0.000964661	154	5598	71	17906
GO:BP	establishment of cell polarity	GO:0030010	0.000964661	141	5598	66	17906
GO:BP	negative regulation of viral transcription	GO:0032897	0.000976984	26	5598	18	17906
GO:BP	proteasomal ubiquitin-independent protein catabolic process	GO:0010499	0.000989947	24	5598	17	17906
GO:BP	sex differentiation	GO:0007548	0.000990363	275	5598	116	17906
GO:BP	positive regulation of ubiquitin-dependent protein catabolic process	GO:2000060	0.00103708	98	5598	49	17906
GO:BP	secretion by cell	GO:0032940	0.00106167	1567	5598	557	17906
GO:BP	sister chromatid cohesion	GO:0007062	0.00108356	57	5598	32	17906
GO:BP	bicellular tight junction assembly	GO:0070830	0.00108356	57	5598	32	17906
GO:BP	tube formation	GO:0035148	0.00111753	152	5598	70	17906
GO:BP	cytokinetic process	GO:0032506	0.00116263	39	5598	24	17906
GO:BP	neural tube development	GO:0021915	0.00118318	168	5598	76	17906
GO:BP	cellular respiration	GO:0045333	0.00120818	192	5598	85	17906
GO:BP	primary neural tube formation	GO:0014020	0.00121034	101	5598	50	17906
GO:BP	brain development	GO:0007420	0.00122204	756	5598	284	17906
GO:BP	response to toxic substance	GO:0009636	0.00122296	550	5598	213	17906
GO:BP	response to fluid shear stress	GO:0034405	0.00129494	37	5598	23	17906
GO:BP	maintenance of protein location in cell	GO:0032507	0.00132652	79	5598	41	17906
GO:BP	cellular response to steroid hormone stimulus	GO:0071383	0.00132859	252	5598	107	17906
GO:BP	protein depolymerization	GO:0051261	0.00134636	114	5598	55	17906
GO:BP	negative regulation of type I interferon production	GO:0032480	0.00135831	46	5598	27	17906
GO:BP	oxidative phosphorylation	GO:0006119	0.00136468	145	5598	67	17906
GO:BP	internal protein amino acid acetylation	GO:0006475	0.00136468	166	5598	75	17906
GO:BP	regulation of mRNA splicing, via spliceosome	GO:0048024	0.00137252	109	5598	53	17906
GO:BP	protein localization to cell cortex	GO:0072697	0.00137252	13	5598	11	17906
GO:BP	vesicle budding from membrane	GO:0006900	0.00139436	104	5598	51	17906
GO:BP	chromosome separation	GO:0051304	0.0014058	94	5598	47	17906
GO:BP	neural tube closure	GO:0001843	0.0014058	94	5598	47	17906
GO:BP	regulation of metaphase/anaphase transition of cell cycle	GO:1902099	0.00142511	60	5598	33	17906
GO:BP	development of primary sexual characteristics	GO:0045137	0.00145552	228	5598	98	17906
GO:BP	positive regulation of JUN kinase activity	GO:0043507	0.00145855	72	5598	38	17906
GO:BP	peptidyl-lysine acetylation	GO:0018394	0.00146977	169	5598	76	17906
GO:BP	response to lipopolysaccharide	GO:0032496	0.00150897	347	5598	141	17906
GO:BP	cell projection morphogenesis	GO:0048858	0.00151158	691	5598	261	17906
GO:BP	stem cell differentiation	GO:0048863	0.00151234	261	5598	110	17906
GO:BP	regulation of supramolecular fiber organization	GO:1902903	0.00152743	378	5598	152	17906
GO:BP	tight junction organization	GO:0120193	0.00157147	65	5598	35	17906
GO:BP	regulation of neuron apoptotic process	GO:0043523	0.00157147	223	5598	96	17906
GO:BP	protein localization to vacuole	GO:0072665	0.00157147	65	5598	35	17906
GO:BP	secretion	GO:0046903	0.00157643	1709	5598	602	17906
GO:BP	cellular response to lipopolysaccharide	GO:0071222	0.00161002	215	5598	93	17906
GO:BP	regulation of cytokinesis	GO:0032465	0.00161712	87	5598	44	17906
GO:BP	regulation of protein localization to cell periphery	GO:1904375	0.00170069	120	5598	57	17906
GO:BP	negative regulation of protein serine/threonine kinase activity	GO:0071901	0.00172255	146	5598	67	17906
GO:BP	cellular response to starvation	GO:0009267	0.00172255	146	5598	67	17906
GO:BP	regulation of podosome assembly	GO:0071801	0.00173776	15	5598	12	17906
GO:BP	cellular response to antibiotic	GO:0071236	0.00177043	154	5598	70	17906
GO:BP	multicellular organism growth	GO:0035264	0.00177043	154	5598	70	17906
GO:BP	negative regulation of proteolysis involved in cellular protein catabolic process	GO:1903051	0.00178139	75	5598	39	17906
GO:BP	plasma membrane bounded cell projection morphogenesis	GO:0120039	0.00181608	687	5598	259	17906
GO:BP	substrate-dependent cell migration	GO:0006929	0.00184248	29	5598	19	17906
GO:BP	microtubule nucleation	GO:0007020	0.00184248	29	5598	19	17906
GO:BP	histone deacetylation	GO:0016575	0.00184265	80	5598	41	17906
GO:BP	intrinsic apoptotic signaling pathway in response to DNA damage	GO:0008630	0.00184507	105	5598	51	17906
GO:BP	positive regulation of extrinsic apoptotic signaling pathway	GO:2001238	0.00187526	49	5598	28	17906
GO:BP	exocrine system development	GO:0035272	0.00187526	49	5598	28	17906
GO:BP	response to antineoplastic agent	GO:0097327	0.00187526	100	5598	49	17906
GO:BP	positive regulation of cytokine production involved in immune response	GO:0002720	0.00188946	56	5598	31	17906
GO:BP	tube closure	GO:0060606	0.00188951	95	5598	47	17906
GO:BP	aerobic respiration	GO:0009060	0.00188996	90	5598	45	17906
GO:BP	animal organ morphogenesis	GO:0009887	0.0018901	1095	5598	397	17906
GO:BP	cellular ketone metabolic process	GO:0042180	0.00193574	257	5598	108	17906
GO:BP	regulation of extracellular matrix organization	GO:1903053	0.00194874	40	5598	24	17906
GO:BP	regulation of endoplasmic reticulum unfolded protein response	GO:1900101	0.00195505	27	5598	18	17906
GO:BP	glycolytic process	GO:0006096	0.00195505	118	5598	56	17906
GO:BP	positive regulation of neuron migration	GO:2001224	0.00196837	17	5598	13	17906
GO:BP	positive regulation of leukocyte cell-cell adhesion	GO:1903039	0.00207467	230	5598	98	17906
GO:BP	podosome assembly	GO:0071800	0.00210951	19	5598	14	17906
GO:BP	stress granule assembly	GO:0034063	0.00210951	19	5598	14	17906
GO:BP	mitotic G2 DNA damage checkpoint	GO:0007095	0.00213452	23	5598	16	17906
GO:BP	protein acetylation	GO:0006473	0.00213565	203	5598	88	17906
GO:BP	gonad development	GO:0008406	0.00213718	222	5598	95	17906
GO:BP	mitochondrion localization	GO:0051646	0.00213796	47	5598	27	17906
GO:BP	cellular response to platelet-derived growth factor stimulus	GO:0036120	0.00214219	21	5598	15	17906
GO:BP	positive regulation of protein export from nucleus	GO:0046827	0.00214219	21	5598	15	17906
GO:BP	response to interferon-alpha	GO:0035455	0.00214219	21	5598	15	17906
GO:BP	protein localization to chromosome, centromeric region	GO:0071459	0.00214219	21	5598	15	17906
GO:BP	positive regulation of glial cell proliferation	GO:0060252	0.00214219	21	5598	15	17906
GO:BP	regulation of telomere maintenance via telomerase	GO:0032210	0.00216185	54	5598	30	17906
GO:BP	salivary gland development	GO:0007431	0.00217358	38	5598	23	17906
GO:BP	hippo signaling	GO:0035329	0.00217358	38	5598	23	17906
GO:BP	ncRNA export from nucleus	GO:0097064	0.00217358	38	5598	23	17906
GO:BP	positive regulation of response to endoplasmic reticulum stress	GO:1905898	0.00217358	38	5598	23	17906
GO:BP	regulation of cell projection assembly	GO:0060491	0.00220744	179	5598	79	17906
GO:BP	positive regulation of protein localization to cell periphery	GO:1904377	0.0022482	66	5598	35	17906
GO:BP	peptidyl-threonine phosphorylation	GO:0018107	0.00225052	116	5598	55	17906
GO:BP	rRNA processing	GO:0006364	0.0022966	217	5598	93	17906
GO:BP	epithelial cell development	GO:0002064	0.0022966	217	5598	93	17906
GO:BP	regulation of leukocyte differentiation	GO:1902105	0.00230439	283	5598	117	17906
GO:BP	ncRNA processing	GO:0034470	0.0023136	384	5598	153	17906
GO:BP	platelet-derived growth factor receptor signaling pathway	GO:0048008	0.00240952	59	5598	32	17906
GO:BP	intrinsic apoptotic signaling pathway in response to DNA damage by p53 class mediator	GO:0042771	0.00242802	45	5598	26	17906
GO:BP	negative regulation of proteasomal ubiquitin-dependent protein catabolic process	GO:0032435	0.00243315	36	5598	22	17906
GO:BP	positive regulation of cell junction assembly	GO:1901890	0.00243315	36	5598	22	17906
GO:BP	export from cell	GO:0140352	0.00243315	1616	5598	569	17906
GO:BP	autophagy of mitochondrion	GO:0000422	0.00245295	76	5598	39	17906
GO:BP	mitochondrion disassembly	GO:0061726	0.00245295	76	5598	39	17906
GO:BP	spindle localization	GO:0051653	0.00247754	52	5598	29	17906
GO:BP	toll-like receptor signaling pathway	GO:0002224	0.00250055	153	5598	69	17906
GO:BP	ATP generation from ADP	GO:0006757	0.00250055	119	5598	56	17906
GO:BP	regulation of glycolytic process	GO:0006110	0.00250067	81	5598	41	17906
GO:BP	organelle transport along microtubule	GO:0072384	0.00252136	86	5598	43	17906
GO:BP	internal peptidyl-lysine acetylation	GO:0018393	0.00252136	161	5598	72	17906
GO:BP	carbohydrate catabolic process	GO:0016052	0.00253894	204	5598	88	17906
GO:BP	leukocyte differentiation	GO:0002521	0.00262591	531	5598	204	17906
GO:BP	apoptotic mitochondrial changes	GO:0008637	0.00263884	127	5598	59	17906
GO:BP	negative regulation of cell-cell adhesion	GO:0022408	0.00264668	188	5598	82	17906
GO:BP	regulation of mRNA processing	GO:0050684	0.00265419	148	5598	67	17906
GO:BP	insulin receptor signaling pathway	GO:0008286	0.00265419	148	5598	67	17906
GO:BP	central nervous system development	GO:0007417	0.00266106	1031	5598	374	17906
GO:BP	exit from host cell	GO:0035891	0.00267814	34	5598	21	17906
GO:BP	attachment of spindle microtubules to kinetochore	GO:0008608	0.00267814	34	5598	21	17906
GO:BP	response to arsenic-containing substance	GO:0046685	0.00267814	34	5598	21	17906
GO:BP	negative regulation of neuron apoptotic process	GO:0043524	0.00267814	156	5598	70	17906
GO:BP	exit from host	GO:0035890	0.00267814	34	5598	21	17906
GO:BP	movement in environment of other organism involved in symbiotic interaction	GO:0052192	0.00267814	34	5598	21	17906
GO:BP	movement in host environment	GO:0052126	0.00267814	34	5598	21	17906
GO:BP	viral release from host cell	GO:0019076	0.00267814	34	5598	21	17906
GO:BP	positive regulation of telomere maintenance via telomerase	GO:0032212	0.00267814	34	5598	21	17906
GO:BP	neural tube formation	GO:0001841	0.00267814	109	5598	52	17906
GO:BP	G2 DNA damage checkpoint	GO:0031572	0.00267814	34	5598	21	17906
GO:BP	morphogenesis of an epithelial sheet	GO:0002011	0.00274334	57	5598	31	17906
GO:BP	energy derivation by oxidation of organic compounds	GO:0015980	0.00274334	287	5598	118	17906
GO:BP	ATP synthesis coupled electron transport	GO:0042773	0.0028168	99	5598	48	17906
GO:BP	cellular response to abiotic stimulus	GO:0071214	0.00283907	332	5598	134	17906
GO:BP	epithelial tube morphogenesis	GO:0060562	0.00283907	332	5598	134	17906
GO:BP	cellular response to environmental stimulus	GO:0104004	0.00283907	332	5598	134	17906
GO:BP	positive regulation of leukocyte differentiation	GO:1902107	0.00284135	151	5598	68	17906
GO:BP	import into nucleus	GO:0051170	0.00285061	175	5598	77	17906
GO:BP	endosome organization	GO:0007032	0.00287116	79	5598	40	17906
GO:BP	anatomical structure formation involved in morphogenesis	GO:0048646	0.00296829	1206	5598	432	17906
GO:BP	establishment of mitotic spindle orientation	GO:0000132	0.00297138	32	5598	20	17906
GO:BP	regulation of cell-substrate adhesion	GO:0010810	0.0030824	216	5598	92	17906
GO:BP	DNA-dependent DNA replication maintenance of fidelity	GO:0045005	0.00310225	41	5598	24	17906
GO:BP	positive regulation of protein import into nucleus	GO:0042307	0.00310225	41	5598	24	17906
GO:BP	negative regulation of extrinsic apoptotic signaling pathway via death domain receptors	GO:1902042	0.00310225	41	5598	24	17906
GO:BP	epidermal growth factor receptor signaling pathway	GO:0007173	0.00316745	120	5598	56	17906
GO:BP	centromere complex assembly	GO:0034508	0.00317128	55	5598	30	17906
GO:BP	ribonucleoside diphosphate metabolic process	GO:0009185	0.00322129	141	5598	64	17906
GO:BP	ribonucleotide metabolic process	GO:0009259	0.00322482	418	5598	164	17906
GO:BP	chromatin remodeling	GO:0006338	0.00322482	181	5598	79	17906
GO:BP	regulation of protein autophosphorylation	GO:0031952	0.00323365	48	5598	27	17906
GO:BP	pre-replicative complex assembly	GO:0036388	0.00324801	7	5598	7	17906
GO:BP	positive regulation of myeloid cell differentiation	GO:0045639	0.00324801	97	5598	47	17906
GO:BP	positive regulation of protein deubiquitination	GO:1903003	0.00324801	7	5598	7	17906
GO:BP	pre-replicative complex assembly involved in cell cycle DNA replication	GO:1902299	0.00324801	7	5598	7	17906
GO:BP	pre-replicative complex assembly involved in nuclear cell cycle DNA replication	GO:0006267	0.00324801	7	5598	7	17906
GO:BP	somatic diversification of immune receptors	GO:0002200	0.00325327	72	5598	37	17906
GO:BP	regulation of viral release from host cell	GO:1902186	0.00325538	30	5598	19	17906
GO:BP	protein localization to chromosome, telomeric region	GO:0070198	0.00325538	30	5598	19	17906
GO:BP	histone acetylation	GO:0016573	0.00326885	157	5598	70	17906
GO:BP	response to molecule of bacterial origin	GO:0002237	0.00328066	367	5598	146	17906
GO:BP	neuron projection morphogenesis	GO:0048812	0.00328066	673	5598	252	17906
GO:BP	positive regulation of nuclear-transcribed mRNA poly(A) tail shortening	GO:0060213	0.00332904	12	5598	10	17906
GO:BP	hemidesmosome assembly	GO:0031581	0.00332904	12	5598	10	17906
GO:BP	dephosphorylation	GO:0016311	0.00334924	493	5598	190	17906
GO:BP	cellular response to transforming growth factor beta stimulus	GO:0071560	0.00334924	244	5598	102	17906
GO:BP	organelle membrane fusion	GO:0090174	0.00341495	110	5598	52	17906
GO:BP	regulation of adaptive immune response based on somatic recombination of immune receptors built from immunoglobulin superfamily domains	GO:0002822	0.00345272	144	5598	65	17906
GO:BP	negative regulation of JNK cascade	GO:0046329	0.00348882	39	5598	23	17906
GO:BP	virion assembly	GO:0019068	0.00348882	39	5598	23	17906
GO:BP	regulation of histone modification	GO:0031056	0.00349242	160	5598	71	17906
GO:BP	negative regulation of MAPK cascade	GO:0043409	0.00358499	187	5598	81	17906
GO:BP	response to transforming growth factor beta	GO:0071559	0.00361632	250	5598	104	17906
GO:BP	activation of MAPKK activity	GO:0000186	0.00361632	53	5598	29	17906
GO:BP	respiratory electron transport chain	GO:0022904	0.00361632	118	5598	55	17906
GO:BP	regulation of protein import	GO:1904589	0.00361632	65	5598	34	17906
GO:BP	p38MAPK cascade	GO:0038066	0.00361632	53	5598	29	17906
GO:BP	interstrand cross-link repair	GO:0036297	0.00361632	53	5598	29	17906
GO:BP	purine nucleoside diphosphate metabolic process	GO:0009135	0.00365327	139	5598	63	17906
GO:BP	nucleotide phosphorylation	GO:0046939	0.00365327	139	5598	63	17906
GO:BP	purine ribonucleoside diphosphate metabolic process	GO:0009179	0.00365327	139	5598	63	17906
GO:BP	cell-cell adhesion	GO:0098609	0.00370881	866	5598	317	17906
GO:BP	nucleotide metabolic process	GO:0009117	0.00373223	549	5598	209	17906
GO:BP	positive regulation of histone modification	GO:0031058	0.00373223	95	5598	46	17906
GO:BP	ribose phosphate metabolic process	GO:0019693	0.0037752	428	5598	167	17906
GO:BP	embryonic placenta development	GO:0001892	0.00380526	90	5598	44	17906
GO:BP	positive regulation of cell-substrate junction organization	GO:0150117	0.00383283	26	5598	17	17906
GO:BP	cellular response to UV	GO:0034644	0.0038553	80	5598	40	17906
GO:BP	sterol biosynthetic process	GO:0016126	0.0038553	80	5598	40	17906
GO:BP	establishment of mitotic spindle localization	GO:0040001	0.00393167	37	5598	22	17906
GO:BP	blood vessel development	GO:0001568	0.00397737	784	5598	289	17906
GO:BP	regulation of nuclear-transcribed mRNA poly(A) tail shortening	GO:0060211	0.00397901	14	5598	11	17906
GO:BP	RNA 3'-end processing	GO:0031123	0.00398171	158	5598	70	17906
GO:BP	cellular response to acid chemical	GO:0071229	0.00409529	215	5598	91	17906
GO:BP	histone deubiquitination	GO:0016578	0.00410575	24	5598	16	17906
GO:BP	regulation of plasma membrane bounded cell projection assembly	GO:0120032	0.00414971	177	5598	77	17906
GO:BP	vasculature development	GO:0001944	0.00415686	820	5598	301	17906
GO:BP	positive regulation of telomere maintenance	GO:0032206	0.00416316	51	5598	28	17906
GO:BP	ameboidal-type cell migration	GO:0001667	0.00418636	472	5598	182	17906
GO:BP	nucleoside diphosphate phosphorylation	GO:0006165	0.00419394	137	5598	62	17906
GO:BP	mitochondrial ATP synthesis coupled electron transport	GO:0042775	0.00420432	98	5598	47	17906
GO:BP	maintenance of location	GO:0051235	0.0042188	352	5598	140	17906
GO:BP	positive regulation of immune effector process	GO:0002699	0.00422767	207	5598	88	17906
GO:BP	autophagosome assembly	GO:0000045	0.00430766	93	5598	45	17906
GO:BP	response to platelet-derived growth factor	GO:0036119	0.00430766	22	5598	15	17906
GO:BP	RIG-I signaling pathway	GO:0039529	0.00430766	22	5598	15	17906
GO:BP	regulation of sister chromatid cohesion	GO:0007063	0.00430766	22	5598	15	17906
GO:BP	positive regulation of growth	GO:0045927	0.00430766	279	5598	114	17906
GO:BP	peptidyl-threonine modification	GO:0018210	0.00431455	124	5598	57	17906
GO:BP	microvillus assembly	GO:0030033	0.00433134	16	5598	12	17906
GO:BP	positive regulation of T cell activation	GO:0050870	0.00441596	210	5598	89	17906
GO:BP	ribonucleoside triphosphate metabolic process	GO:0009199	0.00444425	83	5598	41	17906
GO:BP	error-prone translesion synthesis	GO:0042276	0.00444659	20	5598	14	17906
GO:BP	response to muramyl dipeptide	GO:0032495	0.00444659	20	5598	14	17906
GO:BP	regulation of dendritic spine development	GO:0060998	0.00444735	78	5598	39	17906
GO:BP	negative regulation of viral entry into host cell	GO:0046597	0.00446853	18	5598	13	17906
GO:BP	microtubule-based transport	GO:0099111	0.00447597	191	5598	82	17906
GO:BP	mitochondrial outer membrane permeabilization	GO:0097345	0.00452326	56	5598	30	17906
GO:BP	regulation of protein-containing complex disassembly	GO:0043244	0.00453533	119	5598	55	17906
GO:BP	maintenance of protein localization in organelle	GO:0072595	0.00478769	42	5598	24	17906
GO:BP	protein targeting to vacuole	GO:0006623	0.00478769	42	5598	24	17906
GO:BP	regulation of tumor necrosis factor-mediated signaling pathway	GO:0010803	0.00482576	61	5598	32	17906
GO:BP	regulation of adaptive immune response	GO:0002819	0.0048419	159	5598	70	17906
GO:BP	autophagosome organization	GO:1905037	0.00485153	96	5598	46	17906
GO:BP	MyD88-independent toll-like receptor signaling pathway	GO:0002756	0.00496525	33	5598	20	17906
GO:BP	positive regulation of chromosome segregation	GO:0051984	0.00496525	33	5598	20	17906
GO:BP	regulation of carbohydrate catabolic process	GO:0043470	0.00498741	91	5598	44	17906
GO:BP	histone H4 acetylation	GO:0043967	0.00501678	66	5598	34	17906
GO:BP	regulation of cell morphogenesis involved in differentiation	GO:0010769	0.00505349	311	5598	125	17906
GO:BP	maintenance of cell number	GO:0098727	0.00507012	170	5598	74	17906
GO:BP	negative regulation of canonical Wnt signaling pathway	GO:0090090	0.00510079	189	5598	81	17906
GO:BP	cellular response to drug	GO:0035690	0.00515951	448	5598	173	17906
GO:BP	morphogenesis of embryonic epithelium	GO:0016331	0.00519417	154	5598	68	17906
GO:BP	regulation of endocytosis	GO:0030100	0.00522083	211	5598	89	17906
GO:BP	regulation of DNA recombination	GO:0000018	0.00522083	104	5598	49	17906
GO:BP	DNA replication-independent nucleosome organization	GO:0034724	0.00522926	54	5598	29	17906
GO:BP	response to amino acid	GO:0043200	0.00522926	117	5598	54	17906
GO:BP	cellular response to virus	GO:0098586	0.00522926	54	5598	29	17906
GO:BP	cardiovascular system development	GO:0072358	0.00530979	829	5598	303	17906
GO:BP	response to starvation	GO:0042594	0.00534546	192	5598	82	17906
GO:BP	regulation of protein localization to plasma membrane	GO:1903076	0.00542222	99	5598	47	17906
GO:BP	cytosolic transport	GO:0016482	0.00545191	165	5598	72	17906
GO:BP	pri-miRNA transcription by RNA polymerase II	GO:0061614	0.00548557	47	5598	26	17906
GO:BP	establishment of spindle localization	GO:0051293	0.00548557	47	5598	26	17906
GO:BP	regulation of erythrocyte differentiation	GO:0045646	0.00548557	47	5598	26	17906
GO:BP	regulation of embryonic development	GO:0045995	0.00549396	133	5598	60	17906
GO:BP	mRNA destabilization	GO:0061157	0.00553403	31	5598	19	17906
GO:BP	heart development	GO:0007507	0.00563175	594	5598	223	17906
GO:BP	regulation of purine nucleotide metabolic process	GO:1900542	0.00571255	120	5598	55	17906
GO:BP	stem cell population maintenance	GO:0019827	0.00577167	168	5598	73	17906
GO:BP	regulation of cellular amine metabolic process	GO:0033238	0.00589526	84	5598	41	17906
GO:BP	histone methylation	GO:0016571	0.00593764	152	5598	67	17906
GO:BP	cilium assembly	GO:0060271	0.00595861	369	5598	145	17906
GO:BP	positive regulation of viral entry into host cell	GO:0046598	0.00604691	9	5598	8	17906
GO:BP	regulation of protein localization to cell cortex	GO:1904776	0.00604691	9	5598	8	17906
GO:BP	regulation of ER-associated ubiquitin-dependent protein catabolic process	GO:1903069	0.00604691	9	5598	8	17906
GO:BP	DNA synthesis involved in DNA repair	GO:0000731	0.00604691	52	5598	28	17906
GO:BP	interferon-beta production	GO:0032608	0.00604691	52	5598	28	17906
GO:BP	programmed necrotic cell death	GO:0097300	0.00604691	52	5598	28	17906
GO:BP	establishment of centrosome localization	GO:0051660	0.00604691	9	5598	8	17906
GO:BP	regulation of ribonuclease activity	GO:0060700	0.00604691	9	5598	8	17906
GO:BP	TRIF-dependent toll-like receptor signaling pathway	GO:0035666	0.00616586	29	5598	18	17906
GO:BP	negative regulation of organelle assembly	GO:1902116	0.00621482	38	5598	22	17906
GO:BP	lymphocyte activation	GO:0046649	0.00624753	754	5598	277	17906
GO:BP	pyruvate metabolic process	GO:0006090	0.0062963	155	5598	68	17906
GO:BP	response to inorganic substance	GO:0010035	0.00647809	575	5598	216	17906
GO:BP	cellular response to alcohol	GO:0097306	0.00648467	92	5598	44	17906
GO:BP	carbohydrate derivative biosynthetic process	GO:1901137	0.00656877	669	5598	248	17906
GO:BP	cilium organization	GO:0044782	0.00659067	387	5598	151	17906
GO:BP	alternative mRNA splicing, via spliceosome	GO:0000380	0.0068266	82	5598	40	17906
GO:BP	negative regulation of response to DNA damage stimulus	GO:2001021	0.0068266	82	5598	40	17906
GO:BP	protein localization to mitochondrion	GO:0070585	0.0068266	142	5598	63	17906
GO:BP	dendritic spine organization	GO:0097061	0.0068266	82	5598	40	17906
GO:BP	protein localization to cell junction	GO:1902414	0.00684159	27	5598	17	17906
GO:BP	regulation of lipid kinase activity	GO:0043550	0.00689041	67	5598	34	17906
GO:BP	nuclear-transcribed mRNA catabolic process, deadenylation-dependent decay	GO:0000288	0.00691549	77	5598	38	17906
GO:BP	response to interleukin-12	GO:0070671	0.00699963	50	5598	27	17906
GO:BP	Rac protein signal transduction	GO:0016601	0.00709835	36	5598	21	17906
GO:BP	regulation of alpha-beta T cell activation	GO:0046634	0.00726695	95	5598	45	17906
GO:BP	regulation of DNA repair	GO:0006282	0.00727002	129	5598	58	17906
GO:BP	regulation of autophagy of mitochondrion	GO:1903146	0.00728689	43	5598	24	17906
GO:BP	nucleoside triphosphate metabolic process	GO:0009141	0.00733076	108	5598	50	17906
GO:BP	nucleobase-containing small molecule metabolic process	GO:0055086	0.00741928	638	5598	237	17906
GO:BP	regulation of transport	GO:0051049	0.00743129	1947	5598	671	17906
GO:BP	small molecule metabolic process	GO:0044281	0.00749406	1987	5598	684	17906
GO:BP	cytoplasmic microtubule organization	GO:0031122	0.00749432	55	5598	29	17906
GO:BP	regulation of response to interferon-gamma	GO:0060330	0.00749467	25	5598	16	17906
GO:BP	regulation of interferon-gamma-mediated signaling pathway	GO:0060334	0.00749467	25	5598	16	17906
GO:BP	regulation of mitochondrial fission	GO:0090140	0.00749467	25	5598	16	17906
GO:BP	positive regulation of focal adhesion assembly	GO:0051894	0.00749467	25	5598	16	17906
GO:BP	neuron projection organization	GO:0106027	0.00749467	90	5598	43	17906
GO:BP	DNA strand elongation	GO:0022616	0.00749467	25	5598	16	17906
GO:BP	lysosomal transport	GO:0007041	0.00766941	103	5598	48	17906
GO:BP	positive regulation of endocytosis	GO:0045807	0.00766941	103	5598	48	17906
GO:BP	cellular component maintenance	GO:0043954	0.00780284	60	5598	31	17906
GO:BP	epithelial cell migration	GO:0010631	0.00781365	357	5598	140	17906
GO:BP	viral latency	GO:0019042	0.00798048	11	5598	9	17906
GO:BP	secondary alcohol biosynthetic process	GO:1902653	0.00798048	75	5598	37	17906
GO:BP	T cell differentiation	GO:0030217	0.00798048	247	5598	101	17906
GO:BP	multivesicular body sorting pathway	GO:0071985	0.00798048	34	5598	20	17906
GO:BP	RNA destabilization	GO:0050779	0.00798048	34	5598	20	17906
GO:BP	antigen processing and presentation of endogenous peptide antigen via MHC class I	GO:0019885	0.00798048	11	5598	9	17906
GO:BP	posttranscriptional regulation of gene expression	GO:0010608	0.00798048	858	5598	311	17906
GO:BP	double-strand break repair via break-induced replication	GO:0000727	0.00798048	11	5598	9	17906
GO:BP	tRNA-containing ribonucleoprotein complex export from nucleus	GO:0071431	0.00798048	34	5598	20	17906
GO:BP	positive regulation of protein-containing complex assembly	GO:0031334	0.00798048	261	5598	106	17906
GO:BP	gas homeostasis	GO:0033483	0.00798048	11	5598	9	17906
GO:BP	tRNA export from nucleus	GO:0006409	0.00798048	34	5598	20	17906
GO:BP	salivary gland morphogenesis	GO:0007435	0.00798048	34	5598	20	17906
GO:BP	protein mono-ADP-ribosylation	GO:0140289	0.00798048	11	5598	9	17906
GO:BP	axo-dendritic transport	GO:0008088	0.00798048	70	5598	35	17906
GO:BP	regulation of double-strand break repair via homologous recombination	GO:0010569	0.00799949	48	5598	26	17906
GO:BP	nucleoside diphosphate metabolic process	GO:0009132	0.00799949	159	5598	69	17906
GO:BP	regulation of carbohydrate metabolic process	GO:0006109	0.00807368	211	5598	88	17906
GO:BP	nucleoside phosphate metabolic process	GO:0006753	0.00809098	557	5598	209	17906
GO:BP	epithelial cell apoptotic process	GO:1904019	0.00811242	119	5598	54	17906
GO:BP	regulation of NIK/NF-kappaB signaling	GO:1901222	0.00811242	119	5598	54	17906
GO:BP	ADP metabolic process	GO:0046031	0.00823098	127	5598	57	17906
GO:BP	positive regulation of viral transcription	GO:0050434	0.00826692	41	5598	23	17906
GO:BP	cell-substrate adhesion	GO:0031589	0.00859743	355	5598	139	17906
GO:BP	DNA replication-independent nucleosome assembly	GO:0006336	0.00859743	53	5598	28	17906
GO:BP	response to carbohydrate	GO:0009743	0.00867349	242	5598	99	17906
GO:BP	regulation of mitotic spindle assembly	GO:1901673	0.00871608	21	5598	14	17906
GO:BP	cellular response to fluid shear stress	GO:0071498	0.00871608	21	5598	14	17906
GO:BP	steroid hormone mediated signaling pathway	GO:0043401	0.00877246	184	5598	78	17906
GO:BP	regulation of nucleotide metabolic process	GO:0006140	0.00877668	122	5598	55	17906
GO:BP	positive regulation of smooth muscle cell proliferation	GO:0048661	0.00877668	101	5598	47	17906
GO:BP	establishment of protein localization to mitochondrion	GO:0072655	0.00883069	138	5598	61	17906
GO:BP	regulation of anatomical structure size	GO:0090066	0.00887018	520	5598	196	17906
GO:BP	negative regulation of smoothened signaling pathway involved in dorsal/ventral neural tube patterning	GO:1901621	0.00899408	6	5598	6	17906
GO:BP	regulation of microvillus assembly	GO:0032534	0.00899408	6	5598	6	17906
GO:BP	replication fork processing	GO:0031297	0.00899408	32	5598	19	17906
GO:BP	regulation of protein homooligomerization	GO:0032462	0.00899408	6	5598	6	17906
GO:BP	response to X-ray	GO:0010165	0.00899408	32	5598	19	17906
GO:BP	positive regulation of pinocytosis	GO:0048549	0.00899408	6	5598	6	17906
GO:BP	ISG15-protein conjugation	GO:0032020	0.00899408	6	5598	6	17906
GO:BP	negative regulation of cyclin-dependent protein serine/threonine kinase activity	GO:0045736	0.00899408	32	5598	19	17906
GO:BP	vesicle fusion with endoplasmic reticulum-Golgi intermediate compartment (ERGIC) membrane	GO:1990668	0.00899408	6	5598	6	17906
GO:BP	trophoblast giant cell differentiation	GO:0060707	0.0089984	13	5598	10	17906
GO:BP	nucleotide-binding oligomerization domain containing 2 signaling pathway	GO:0070431	0.0089984	13	5598	10	17906
GO:BP	cellular senescence	GO:0090398	0.0089984	78	5598	38	17906
GO:BP	positive regulation of type I interferon-mediated signaling pathway	GO:0060340	0.0089984	13	5598	10	17906
GO:BP	necrotic cell death	GO:0070265	0.00910763	63	5598	32	17906
GO:BP	ribosome assembly	GO:0042255	0.00910763	63	5598	32	17906
GO:BP	regulation of RIG-I signaling pathway	GO:0039535	0.00912582	19	5598	13	17906
GO:BP	establishment or maintenance of cytoskeleton polarity	GO:0030952	0.00912582	19	5598	13	17906
GO:BP	regulation of mitochondrial outer membrane permeabilization involved in apoptotic signaling pathway	GO:1901028	0.00915509	46	5598	25	17906
GO:BP	positive regulation of axon extension	GO:0045773	0.00915509	46	5598	25	17906
GO:BP	negative regulation of protein-containing complex assembly	GO:0031333	0.00932891	141	5598	62	17906
GO:BP	cellular response to biotic stimulus	GO:0071216	0.00937418	251	5598	102	17906
GO:BP	positive regulation of hormone metabolic process	GO:0032352	0.0093892	15	5598	11	17906
GO:BP	mitotic chromosome condensation	GO:0007076	0.0093892	17	5598	12	17906
GO:BP	protein localization to kinetochore	GO:0034501	0.0093892	17	5598	12	17906
GO:BP	positive regulation of interleukin-6 biosynthetic process	GO:0045410	0.0093892	15	5598	11	17906
GO:BP	negative regulation of mitotic metaphase/anaphase transition	GO:0045841	0.0093892	39	5598	22	17906
GO:BP	cytoplasmic sequestering of transcription factor	GO:0042994	0.0093892	17	5598	12	17906
GO:BP	DNA unwinding involved in DNA replication	GO:0006268	0.0093892	15	5598	11	17906
GO:BP	positive regulation of mitochondrial fission	GO:0090141	0.0093892	17	5598	12	17906
GO:BP	vesicle fusion	GO:0006906	0.00949687	104	5598	48	17906
GO:BP	negative regulation of cysteine-type endopeptidase activity involved in apoptotic process	GO:0043154	0.00984349	86	5598	41	17906
GO:BP	epithelial tube formation	GO:0072175	0.0100118	136	5598	60	17906
GO:BP	cellular response to ketone	GO:1901655	0.0100279	99	5598	46	17906
GO:BP	embryonic epithelial tube formation	GO:0001838	0.0100332	128	5598	57	17906
GO:BP	positive regulation of cell cycle G2/M phase transition	GO:1902751	0.0101078	30	5598	18	17906
GO:BP	cellular response to gamma radiation	GO:0071480	0.0101078	30	5598	18	17906
GO:BP	positive regulation of epithelial cell migration	GO:0010634	0.010182	174	5598	74	17906
GO:BP	establishment of vesicle localization	GO:0051650	0.0102461	196	5598	82	17906
GO:BP	ovarian follicle development	GO:0001541	0.0102888	56	5598	29	17906
GO:BP	leukocyte apoptotic process	GO:0071887	0.0103909	107	5598	49	17906
GO:BP	endoplasmic reticulum to Golgi vesicle-mediated transport	GO:0006888	0.0105436	210	5598	87	17906
GO:BP	somatic diversification of immunoglobulins	GO:0016445	0.0105436	61	5598	31	17906
GO:BP	cholesterol biosynthetic process	GO:0006695	0.0105623	71	5598	35	17906
GO:BP	response to acid chemical	GO:0001101	0.0105629	354	5598	138	17906
GO:BP	positive regulation of mitochondrial membrane permeability	GO:0035794	0.0106098	66	5598	33	17906
GO:BP	osteoblast differentiation	GO:0001649	0.0107032	224	5598	92	17906
GO:BP	endothelium development	GO:0003158	0.0107087	131	5598	58	17906
GO:BP	purine ribonucleotide metabolic process	GO:0009150	0.0107087	403	5598	155	17906
GO:BP	spindle checkpoint	GO:0031577	0.0107238	37	5598	21	17906
GO:BP	positive regulation of telomere maintenance via telomere lengthening	GO:1904358	0.0107238	37	5598	21	17906
GO:BP	mitotic spindle assembly checkpoint	GO:0007094	0.0107238	37	5598	21	17906
GO:BP	regulation of defense response to virus by host	GO:0050691	0.0107238	37	5598	21	17906
GO:BP	spindle assembly checkpoint	GO:0071173	0.0107238	37	5598	21	17906
GO:BP	tRNA transport	GO:0051031	0.0107238	37	5598	21	17906
GO:BP	mitotic spindle checkpoint	GO:0071174	0.0107238	37	5598	21	17906
GO:BP	epithelium migration	GO:0090132	0.010842	360	5598	140	17906
GO:BP	regulation of actin filament-based process	GO:0032970	0.0109361	409	5598	157	17906
GO:BP	cellular response to molecule of bacterial origin	GO:0071219	0.0109921	227	5598	93	17906
GO:BP	alpha-beta T cell activation	GO:0046631	0.0112466	142	5598	62	17906
GO:BP	homotypic cell-cell adhesion	GO:0034109	0.0113365	84	5598	40	17906
GO:BP	negative regulation of mRNA metabolic process	GO:1903312	0.0113365	84	5598	40	17906
GO:BP	cellular response to interleukin-12	GO:0071349	0.0113445	49	5598	26	17906
GO:BP	female sex differentiation	GO:0046660	0.0113879	118	5598	53	17906
GO:BP	axon extension	GO:0048675	0.0114276	126	5598	56	17906
GO:BP	mitochondrial transmembrane transport	GO:1990542	0.0114861	97	5598	45	17906
GO:BP	T cell mediated immunity	GO:0002456	0.0114861	97	5598	45	17906
GO:BP	transforming growth factor beta receptor signaling pathway	GO:0007179	0.0114944	194	5598	81	17906
GO:BP	cell morphogenesis involved in neuron differentiation	GO:0048667	0.0115439	611	5598	226	17906
GO:BP	immune response-regulating signaling pathway	GO:0002764	0.0115466	673	5598	247	17906
GO:BP	regulation of mitochondrial membrane permeability	GO:0046902	0.0116749	79	5598	38	17906
GO:BP	activation of immune response	GO:0002253	0.0121664	721	5598	263	17906
GO:BP	positive regulation of protein localization to plasma membrane	GO:1903078	0.0121717	59	5598	30	17906
GO:BP	cellular response to fatty acid	GO:0071398	0.0121717	59	5598	30	17906
GO:BP	axonal transport	GO:0098930	0.0121717	59	5598	30	17906
GO:BP	negative regulation of immune effector process	GO:0002698	0.0122291	121	5598	54	17906
GO:BP	somatic cell DNA recombination	GO:0016444	0.0122382	64	5598	32	17906
GO:BP	mitochondrial outer membrane permeabilization involved in programmed cell death	GO:1902686	0.0122382	64	5598	32	17906
GO:BP	somatic diversification of immune receptors via germline recombination within a single locus	GO:0002562	0.0122382	64	5598	32	17906
GO:BP	cellular response to toxic substance	GO:0097237	0.0122789	253	5598	102	17906
GO:BP	response to corticosteroid	GO:0031960	0.0124306	167	5598	71	17906
GO:BP	cellular response to radiation	GO:0071478	0.012488	189	5598	79	17906
GO:BP	negative regulation of chromosome organization	GO:2001251	0.0125292	148	5598	64	17906
GO:BP	regulation of vesicle-mediated transport	GO:0060627	0.0125292	559	5598	208	17906
GO:BP	positive regulation of T cell differentiation	GO:0045582	0.0125691	87	5598	41	17906
GO:BP	regulation of protein sumoylation	GO:0033233	0.0126519	26	5598	16	17906
GO:BP	positive regulation of defense response to virus by host	GO:0002230	0.0126519	26	5598	16	17906
GO:BP	development of primary male sexual characteristics	GO:0046546	0.0127774	140	5598	61	17906
GO:BP	regulation of generation of precursor metabolites and energy	GO:0043467	0.0128198	159	5598	68	17906
GO:BP	blastocyst development	GO:0001824	0.0128595	108	5598	49	17906
GO:BP	regulation of myeloid cell differentiation	GO:0045637	0.0128855	259	5598	104	17906
GO:BP	cellular carbohydrate metabolic process	GO:0044262	0.012955	293	5598	116	17906
GO:BP	immune response-activating signal transduction	GO:0002757	0.0130297	639	5598	235	17906
GO:BP	response to light stimulus	GO:0009416	0.0130769	313	5598	123	17906
GO:BP	negative regulation of Wnt signaling pathway	GO:0030178	0.0134158	220	5598	90	17906
GO:BP	male sex differentiation	GO:0046661	0.0134313	162	5598	69	17906
GO:BP	organophosphate biosynthetic process	GO:0090407	0.0134313	601	5598	222	17906
GO:BP	T cell proliferation	GO:0042098	0.0134313	195	5598	81	17906
GO:BP	regulation of leukocyte mediated immunity	GO:0002703	0.0134313	195	5598	81	17906
GO:BP	animal organ regeneration	GO:0031100	0.0134806	77	5598	37	17906
GO:BP	regulation of establishment of protein localization to mitochondrion	GO:1903747	0.0138576	72	5598	35	17906
GO:BP	protein autoubiquitination	GO:0051865	0.0138576	72	5598	35	17906
GO:BP	protein refolding	GO:0042026	0.0139664	40	5598	22	17906
GO:BP	negative regulation of metaphase/anaphase transition of cell cycle	GO:1902100	0.0139664	40	5598	22	17906
GO:BP	negative regulation of cyclin-dependent protein kinase activity	GO:1904030	0.0140321	33	5598	19	17906
GO:BP	membrane fusion	GO:0061025	0.0140565	165	5598	70	17906
GO:BP	protein K63-linked ubiquitination	GO:0070534	0.0140565	57	5598	29	17906
GO:BP	antigen processing and presentation of endogenous antigen	GO:0019883	0.0140565	24	5598	15	17906
GO:BP	microvillus organization	GO:0032528	0.0140565	24	5598	15	17906
GO:BP	regulation of membrane protein ectodomain proteolysis	GO:0051043	0.0140565	24	5598	15	17906
GO:BP	regulation of telomere maintenance via telomere lengthening	GO:1904356	0.0141099	62	5598	31	17906
GO:BP	positive regulation of mitochondrial membrane permeability involved in apoptotic process	GO:1902110	0.0141099	62	5598	31	17906
GO:BP	regulation of protein import into nucleus	GO:0042306	0.0141099	62	5598	31	17906
GO:BP	endothelial cell development	GO:0001885	0.0141099	62	5598	31	17906
GO:BP	peptidyl-tyrosine modification	GO:0018212	0.0144449	377	5598	145	17906
GO:BP	purine nucleoside triphosphate metabolic process	GO:0009144	0.0144646	85	5598	40	17906
GO:BP	ossification	GO:0001503	0.0145929	406	5598	155	17906
GO:BP	cerebral cortex development	GO:0021987	0.0149074	122	5598	54	17906
GO:BP	nucleotide biosynthetic process	GO:0009165	0.0150578	280	5598	111	17906
GO:BP	antigen processing and presentation of exogenous peptide antigen via MHC class I, TAP-independent	GO:0002480	0.0150766	8	5598	7	17906
GO:BP	regulation of smoothened signaling pathway involved in dorsal/ventral neural tube patterning	GO:1901620	0.0150766	8	5598	7	17906
GO:BP	regulation of actin cytoskeleton organization	GO:0032956	0.0151014	363	5598	140	17906
GO:BP	phosphatidylinositol-mediated signaling	GO:0048015	0.0151014	193	5598	80	17906
GO:BP	pyrimidine nucleotide biosynthetic process	GO:0006221	0.0151014	45	5598	24	17906
GO:BP	necroptotic process	GO:0070266	0.0151014	45	5598	24	17906
GO:BP	negative regulation of binding	GO:0051100	0.015278	171	5598	72	17906
GO:BP	tissue migration	GO:0090130	0.015291	366	5598	141	17906
GO:BP	mitochondrial genome maintenance	GO:0000002	0.015536	22	5598	14	17906
GO:BP	regulation of viral-induced cytoplasmic pattern recognition receptor signaling pathway	GO:0039531	0.015536	22	5598	14	17906
GO:BP	inositol lipid-mediated signaling	GO:0048017	0.0156177	196	5598	81	17906
GO:BP	regulation of gene silencing	GO:0060968	0.015694	152	5598	65	17906
GO:BP	regulation of interferon-beta production	GO:0032648	0.0158859	50	5598	26	17906
GO:BP	alcohol biosynthetic process	GO:0046165	0.0159182	174	5598	73	17906
GO:BP	regulation of type 2 immune response	GO:0002828	0.0159602	31	5598	18	17906
GO:BP	positive regulation of erythrocyte differentiation	GO:0045648	0.0159602	31	5598	18	17906
GO:BP	negative regulation of growth	GO:0045926	0.0159678	255	5598	102	17906
GO:BP	mitochondrial fission	GO:0000266	0.0159958	38	5598	21	17906
GO:BP	establishment of spindle orientation	GO:0051294	0.0159958	38	5598	21	17906
GO:BP	cellular response to glucose starvation	GO:0042149	0.0159958	38	5598	21	17906
GO:BP	DNA damage response, detection of DNA damage	GO:0042769	0.0159958	38	5598	21	17906
GO:BP	developmental growth involved in morphogenesis	GO:0060560	0.0161563	241	5598	97	17906
GO:BP	response to monosaccharide	GO:0034284	0.0162632	213	5598	87	17906
GO:BP	response to nutrient	GO:0007584	0.0162632	227	5598	92	17906
GO:BP	electron transport chain	GO:0022900	0.0163465	188	5598	78	17906
GO:BP	urogenital system development	GO:0001655	0.0163679	335	5598	130	17906
GO:BP	negative regulation of lymphocyte activation	GO:0051250	0.016382	155	5598	66	17906
GO:BP	cell-matrix adhesion	GO:0007160	0.0167179	230	5598	93	17906
GO:BP	post-Golgi vesicle-mediated transport	GO:0006892	0.0168687	104	5598	47	17906
GO:BP	development of primary female sexual characteristics	GO:0046545	0.0168687	104	5598	47	17906
GO:BP	positive regulation of extracellular matrix organization	GO:1903055	0.0169099	20	5598	13	17906
GO:BP	negative regulation of oxidative stress-induced neuron death	GO:1903204	0.0169099	20	5598	13	17906
GO:BP	regulation of nuclear-transcribed mRNA catabolic process, deadenylation-dependent decay	GO:1900151	0.0169099	20	5598	13	17906
GO:BP	heterochromatin organization	GO:0070828	0.0169099	20	5598	13	17906
GO:BP	microtubule polymerization or depolymerization	GO:0031109	0.0169099	120	5598	53	17906
GO:BP	negative regulation of T cell activation	GO:0050868	0.0169099	120	5598	53	17906
GO:BP	male gonad development	GO:0008584	0.0173811	139	5598	60	17906
GO:BP	molting cycle process	GO:0022404	0.0173941	91	5598	42	17906
GO:BP	regulation of vacuole organization	GO:0044088	0.0173941	43	5598	23	17906
GO:BP	hair cycle process	GO:0022405	0.0173941	91	5598	42	17906
GO:BP	regulation of centrosome duplication	GO:0010824	0.0173941	43	5598	23	17906
GO:BP	response to hexose	GO:0009746	0.01767	208	5598	85	17906
GO:BP	cellular protein complex disassembly	GO:0043624	0.0176764	222	5598	90	17906
GO:BP	response to glucocorticoid	GO:0051384	0.0177092	150	5598	64	17906
GO:BP	glycosyl compound metabolic process	GO:1901657	0.0177092	131	5598	57	17906
GO:BP	regulation of cell size	GO:0008361	0.0177092	183	5598	76	17906
GO:BP	positive regulation of production of molecular mediator of immune response	GO:0002702	0.0178535	99	5598	45	17906
GO:BP	female gonad development	GO:0008585	0.0178535	99	5598	45	17906
GO:BP	stress fiber assembly	GO:0043149	0.0180813	107	5598	48	17906
GO:BP	contractile actin filament bundle assembly	GO:0030038	0.0180813	107	5598	48	17906
GO:BP	neuron death in response to oxidative stress	GO:0036475	0.0180813	29	5598	17	17906
GO:BP	regulation of cell adhesion mediated by integrin	GO:0033628	0.0182076	48	5598	25	17906
GO:BP	negative regulation of signal transduction in absence of ligand	GO:1901099	0.0182076	36	5598	20	17906
GO:BP	regulation of PERK-mediated unfolded protein response	GO:1903897	0.0182076	10	5598	8	17906
GO:BP	positive regulation of sister chromatid cohesion	GO:0045876	0.0182076	10	5598	8	17906
GO:BP	DNA strand elongation involved in DNA replication	GO:0006271	0.0182076	18	5598	12	17906
GO:BP	interleukin-12 biosynthetic process	GO:0042090	0.0182076	10	5598	8	17906
GO:BP	positive regulation of membrane permeability	GO:1905710	0.0182076	68	5598	33	17906
GO:BP	negative regulation of extrinsic apoptotic signaling pathway in absence of ligand	GO:2001240	0.0182076	36	5598	20	17906
GO:BP	protein ADP-ribosylation	GO:0006471	0.0182076	36	5598	20	17906
GO:BP	deadenylation-dependent decapping of nuclear-transcribed mRNA	GO:0000290	0.0182076	10	5598	8	17906
GO:BP	response to cobalt ion	GO:0032025	0.0182076	10	5598	8	17906
GO:BP	nuclear envelope reassembly	GO:0031468	0.0182076	18	5598	12	17906
GO:BP	production of small RNA involved in gene silencing by RNA	GO:0070918	0.0182076	48	5598	25	17906
GO:BP	dsRNA processing	GO:0031050	0.0182076	48	5598	25	17906
GO:BP	desmosome organization	GO:0002934	0.0182076	10	5598	8	17906
GO:BP	lactation	GO:0007595	0.0182076	48	5598	25	17906
GO:BP	regulation of interleukin-12 biosynthetic process	GO:0045075	0.0182076	10	5598	8	17906
GO:BP	protein K48-linked deubiquitination	GO:0071108	0.0182076	36	5598	20	17906
GO:BP	positive regulation of nuclear-transcribed mRNA catabolic process, deadenylation-dependent decay	GO:1900153	0.0182076	18	5598	12	17906
GO:BP	regulation of phosphatase activity	GO:0010921	0.0183565	175	5598	73	17906
GO:BP	negative regulation of ERBB signaling pathway	GO:1901185	0.0185561	53	5598	27	17906
GO:BP	positive regulation of cell-matrix adhesion	GO:0001954	0.0185561	53	5598	27	17906
GO:BP	regulation of actin filament organization	GO:0110053	0.0185561	279	5598	110	17906
GO:BP	positive regulation of establishment of protein localization to mitochondrion	GO:1903749	0.0186756	58	5598	29	17906
GO:BP	chaperone-mediated protein folding	GO:0061077	0.0186756	58	5598	29	17906
GO:BP	negative regulation of cysteine-type endopeptidase activity	GO:2000117	0.0186984	94	5598	43	17906
GO:BP	CD4-positive, alpha-beta T cell activation	GO:0035710	0.0186984	94	5598	43	17906
GO:BP	positive regulation of leukocyte mediated immunity	GO:0002705	0.0188288	126	5598	55	17906
GO:BP	gland morphogenesis	GO:0022612	0.0188288	126	5598	55	17906
GO:BP	regulation of ATPase activity	GO:0043462	0.0189154	81	5598	38	17906
GO:BP	response to glucose	GO:0009749	0.0189394	203	5598	83	17906
GO:BP	cellular response to hydrogen peroxide	GO:0070301	0.0190339	102	5598	46	17906
GO:BP	histone lysine methylation	GO:0034968	0.0190519	118	5598	52	17906
GO:BP	regulation of extracellular matrix disassembly	GO:0010715	0.0190523	16	5598	11	17906
GO:BP	RNA decapping	GO:0110154	0.0190523	16	5598	11	17906
GO:BP	histone H2A acetylation	GO:0043968	0.0190523	16	5598	11	17906
GO:BP	epithelial cell maturation	GO:0002070	0.0190523	16	5598	11	17906
GO:BP	positive regulation of membrane protein ectodomain proteolysis	GO:0051044	0.0190523	16	5598	11	17906
GO:BP	mitochondrion distribution	GO:0048311	0.0190523	16	5598	11	17906
GO:BP	purine nucleotide metabolic process	GO:0006163	0.019099	438	5598	165	17906
GO:BP	nucleic acid phosphodiester bond hydrolysis	GO:0090305	0.0194607	308	5598	120	17906
GO:BP	hepatocyte apoptotic process	GO:0097284	0.0195339	12	5598	9	17906
GO:BP	negative regulation of multicellular organism growth	GO:0040015	0.0195339	12	5598	9	17906
GO:BP	positive regulation of protein localization to chromosome, telomeric region	GO:1904816	0.0195339	12	5598	9	17906
GO:BP	negative regulation by host of viral transcription	GO:0043922	0.0195975	14	5598	10	17906
GO:BP	positive regulation of protein sumoylation	GO:0033235	0.0195975	14	5598	10	17906
GO:BP	positive regulation of extrinsic apoptotic signaling pathway via death domain receptors	GO:1902043	0.0195975	14	5598	10	17906
GO:BP	regulation of attachment of spindle microtubules to kinetochore	GO:0051988	0.0195975	14	5598	10	17906
GO:BP	basement membrane assembly	GO:0070831	0.0195975	14	5598	10	17906
GO:BP	regulation of mitochondrial membrane potential	GO:0051881	0.0195975	76	5598	36	17906
GO:BP	methylguanosine-cap decapping	GO:0110156	0.0195975	14	5598	10	17906
GO:BP	muscle structure development	GO:0061061	0.0195975	683	5598	248	17906
GO:BP	regulation of protein localization to chromosome, telomeric region	GO:1904814	0.0195975	14	5598	10	17906
GO:BP	negative regulation of mitotic sister chromatid separation	GO:2000816	0.0196394	41	5598	22	17906
GO:BP	regulation of pri-miRNA transcription by RNA polymerase II	GO:1902893	0.0196394	41	5598	22	17906
GO:BP	termination of RNA polymerase II transcription	GO:0006369	0.0196394	41	5598	22	17906
GO:BP	positive regulation of DNA replication	GO:0045740	0.0196394	41	5598	22	17906
GO:BP	regulation of oxidative stress-induced neuron death	GO:1903203	0.0200722	27	5598	16	17906
GO:BP	positive regulation of G2/M transition of mitotic cell cycle	GO:0010971	0.0200722	27	5598	16	17906
GO:BP	cell differentiation involved in embryonic placenta development	GO:0060706	0.0200722	27	5598	16	17906
GO:BP	ribosomal small subunit biogenesis	GO:0042274	0.0202354	71	5598	34	17906
GO:BP	adherens junction organization	GO:0034332	0.0202354	71	5598	34	17906
GO:BP	cardiac septum development	GO:0003279	0.0202395	113	5598	50	17906
GO:BP	cytokine production involved in immune response	GO:0002367	0.0202419	105	5598	47	17906
GO:BP	viral RNA genome replication	GO:0039694	0.0206871	34	5598	19	17906
GO:BP	negative regulation of sister chromatid segregation	GO:0033046	0.0207047	46	5598	24	17906
GO:BP	chromatin remodeling at centromere	GO:0031055	0.0207047	46	5598	24	17906
GO:BP	mitotic metaphase plate congression	GO:0007080	0.0207047	46	5598	24	17906
GO:BP	negative regulation of T cell proliferation	GO:0042130	0.02081	66	5598	32	17906
GO:BP	body morphogenesis	GO:0010171	0.0212963	51	5598	26	17906
GO:BP	regulation of steroid biosynthetic process	GO:0050810	0.0212963	92	5598	42	17906
GO:BP	kidney development	GO:0001822	0.0214552	286	5598	112	17906
GO:BP	transmembrane receptor protein serine/threonine kinase signaling pathway	GO:0007178	0.0214782	355	5598	136	17906
GO:BP	nucleoside metabolic process	GO:0009116	0.0217371	108	5598	48	17906
GO:BP	microtubule-based movement	GO:0007018	0.0218249	289	5598	113	17906
GO:BP	lymphocyte differentiation	GO:0030098	0.0219953	361	5598	138	17906
GO:BP	protein alkylation	GO:0008213	0.022262	193	5598	79	17906
GO:BP	protein methylation	GO:0006479	0.022262	193	5598	79	17906
GO:BP	Golgi organization	GO:0007030	0.0222623	146	5598	62	17906
GO:BP	regulation of protein depolymerization	GO:1901879	0.0225634	87	5598	40	17906
GO:BP	regulation of epithelial cell migration	GO:0010632	0.0225634	295	5598	115	17906
GO:BP	forebrain development	GO:0030900	0.022627	399	5598	151	17906
GO:BP	inclusion body assembly	GO:0070841	0.0227358	25	5598	15	17906
GO:BP	regulation of glial cell proliferation	GO:0060251	0.0227358	39	5598	21	17906
GO:BP	cytoplasmic sequestering of protein	GO:0051220	0.0227358	25	5598	15	17906
GO:BP	'de novo' protein folding	GO:0006458	0.0227358	39	5598	21	17906
GO:BP	endoplasmic reticulum calcium ion homeostasis	GO:0032469	0.0227358	25	5598	15	17906
GO:BP	ribonucleoside triphosphate biosynthetic process	GO:0009201	0.0234821	69	5598	33	17906
GO:BP	positive regulation of supramolecular fiber organization	GO:1902905	0.0235476	213	5598	86	17906
GO:BP	ERBB2 signaling pathway	GO:0038128	0.0238558	32	5598	18	17906
GO:BP	female meiotic nuclear division	GO:0007143	0.0238558	32	5598	18	17906
GO:BP	neuron projection extension	GO:1990138	0.0239267	174	5598	72	17906
GO:BP	negative regulation of mitotic sister chromatid segregation	GO:0033048	0.0240447	44	5598	23	17906
GO:BP	vesicle transport along actin filament	GO:0030050	0.0240447	5	5598	5	17906
GO:BP	negative regulation of pyruvate dehydrogenase activity	GO:1904183	0.0240447	5	5598	5	17906
GO:BP	positive regulation of protein catabolic process in the vacuole	GO:1904352	0.0240447	5	5598	5	17906
GO:BP	positive regulation of microtubule nucleation	GO:0090063	0.0240447	5	5598	5	17906
GO:BP	negative regulation of translational elongation	GO:0045900	0.0240447	5	5598	5	17906
GO:BP	rRNA transport	GO:0051029	0.0240447	5	5598	5	17906
GO:BP	production of miRNAs involved in gene silencing by miRNA	GO:0035196	0.0240447	44	5598	23	17906
GO:BP	mitochondrial membrane organization	GO:0007006	0.0240447	141	5598	60	17906
GO:BP	regulation of protein neddylation	GO:2000434	0.0240447	5	5598	5	17906
GO:BP	response to cycloheximide	GO:0046898	0.0240447	5	5598	5	17906
GO:BP	cellular response to lead ion	GO:0071284	0.0240447	5	5598	5	17906
GO:BP	gliogenesis	GO:0042063	0.0241723	310	5598	120	17906
GO:BP	regulation of membrane permeability	GO:0090559	0.0244092	90	5598	41	17906
GO:BP	androgen receptor signaling pathway	GO:0030521	0.0245386	59	5598	29	17906
GO:BP	negative regulation of proteasomal protein catabolic process	GO:1901799	0.0245386	59	5598	29	17906
GO:BP	vesicle cytoskeletal trafficking	GO:0099518	0.0245386	59	5598	29	17906
GO:BP	response to cold	GO:0009409	0.0245921	49	5598	25	17906
GO:BP	regulation of ubiquitin-protein transferase activity	GO:0051438	0.0246949	54	5598	27	17906
GO:BP	cellular response to nerve growth factor stimulus	GO:1990090	0.0246949	54	5598	27	17906
GO:BP	somatic recombination of immunoglobulin gene segments	GO:0016447	0.0246949	54	5598	27	17906
GO:BP	positive regulation of lymphocyte differentiation	GO:0045621	0.0246949	98	5598	44	17906
GO:BP	dendrite development	GO:0016358	0.0246949	253	5598	100	17906
GO:BP	purine ribonucleoside triphosphate metabolic process	GO:0009205	0.0247939	77	5598	36	17906
GO:BP	regulation of lymphocyte mediated immunity	GO:0002706	0.0250462	144	5598	61	17906
GO:BP	renal system development	GO:0072001	0.0251054	296	5598	115	17906
GO:BP	peptidyl-tyrosine phosphorylation	GO:0018108	0.0252092	374	5598	142	17906
GO:BP	pallium development	GO:0021543	0.0253573	180	5598	74	17906
GO:BP	nucleotide-excision repair, DNA gap filling	GO:0006297	0.0254798	23	5598	14	17906
GO:BP	mRNA cleavage	GO:0006379	0.0254798	23	5598	14	17906
GO:BP	modification of synaptic structure	GO:0099563	0.0254798	23	5598	14	17906
GO:BP	regulation of smoothened signaling pathway	GO:0008589	0.0257745	85	5598	39	17906
GO:BP	modification of morphology or physiology of other organism involved in symbiotic interaction	GO:0051817	0.0259544	117	5598	51	17906
GO:BP	regulation of body fluid levels	GO:0050878	0.0260692	509	5598	188	17906
GO:BP	regulation of developmental growth	GO:0048638	0.0262975	357	5598	136	17906
GO:BP	nucleoside phosphate biosynthetic process	GO:1901293	0.0265195	285	5598	111	17906
GO:BP	regulation of DNA binding	GO:0051101	0.0267862	128	5598	55	17906
GO:BP	response to gonadotropin	GO:0034698	0.0272103	30	5598	17	17906
GO:BP	regulation of ERAD pathway	GO:1904292	0.0272103	30	5598	17	17906
GO:BP	basement membrane organization	GO:0071711	0.0272103	30	5598	17	17906
GO:BP	response to interferon-beta	GO:0035456	0.0272103	30	5598	17	17906
GO:BP	miRNA metabolic process	GO:0010586	0.0272103	30	5598	17	17906
GO:BP	Golgi vesicle budding	GO:0048194	0.0272135	80	5598	37	17906
GO:BP	nucleoside triphosphate biosynthetic process	GO:0009142	0.0272135	80	5598	37	17906
GO:BP	cellular response to carbohydrate stimulus	GO:0071322	0.0272135	150	5598	63	17906
GO:BP	meiotic cell cycle	GO:0051321	0.027343	251	5598	99	17906
GO:BP	negative regulation of chromosome separation	GO:1905819	0.0277341	42	5598	22	17906
GO:BP	blood vessel morphogenesis	GO:0048514	0.0282572	697	5598	251	17906
GO:BP	actin cytoskeleton reorganization	GO:0031532	0.0283112	104	5598	46	17906
GO:BP	regulation of interleukin-12 production	GO:0032655	0.0284164	57	5598	28	17906
GO:BP	small molecule biosynthetic process	GO:0044283	0.0284164	724	5598	260	17906
GO:BP	response to nerve growth factor	GO:1990089	0.0284164	57	5598	28	17906
GO:BP	negative regulation of chromosome segregation	GO:0051985	0.0284589	47	5598	24	17906
GO:BP	interleukin-12-mediated signaling pathway	GO:0035722	0.0284589	47	5598	24	17906
GO:BP	regulation of p38MAPK cascade	GO:1900744	0.0284589	47	5598	24	17906
GO:BP	regulation of extrinsic apoptotic signaling pathway in absence of ligand	GO:2001239	0.0284589	47	5598	24	17906
GO:BP	cytoplasmic mRNA processing body assembly	GO:0033962	0.0285092	21	5598	13	17906
GO:BP	extrinsic apoptotic signaling pathway in absence of ligand	GO:0097192	0.0285092	75	5598	35	17906
GO:BP	response to mitochondrial depolarisation	GO:0098780	0.0285092	21	5598	13	17906
GO:BP	positive regulation of natural killer cell activation	GO:0032816	0.0285092	21	5598	13	17906
GO:BP	signal transduction in absence of ligand	GO:0038034	0.0285092	75	5598	35	17906
GO:BP	transcytosis	GO:0045056	0.0285092	21	5598	13	17906
GO:BP	nuclear envelope organization	GO:0006998	0.0285379	52	5598	26	17906
GO:BP	axon development	GO:0061564	0.029081	531	5598	195	17906
GO:BP	regulation of wound healing	GO:0061041	0.0293513	156	5598	65	17906
GO:BP	reproduction	GO:0000003	0.0297052	1492	5598	513	17906
GO:BP	reproductive process	GO:0022414	0.029791	1489	5598	512	17906
GO:BP	regulation of Notch signaling pathway	GO:0008593	0.0300371	107	5598	47	17906
GO:BP	response to fatty acid	GO:0070542	0.0301619	91	5598	41	17906
GO:BP	'de novo' posttranslational protein folding	GO:0051084	0.0302238	35	5598	19	17906
GO:BP	positive regulation of reactive oxygen species metabolic process	GO:2000379	0.0302238	99	5598	44	17906
GO:BP	substrate adhesion-dependent cell spreading	GO:0034446	0.0302238	99	5598	44	17906
GO:BP	negative regulation of leukocyte cell-cell adhesion	GO:1903038	0.0307035	137	5598	58	17906
GO:BP	cellular response to glucose stimulus	GO:0071333	0.0307035	137	5598	58	17906
GO:BP	negative regulation of DNA-binding transcription factor activity	GO:0043433	0.0309476	173	5598	71	17906
GO:BP	postsynapse organization	GO:0099173	0.0309476	173	5598	71	17906
GO:BP	endoplasmic reticulum to cytosol transport	GO:1903513	0.0311548	28	5598	16	17906
GO:BP	retrograde protein transport, ER to cytosol	GO:0030970	0.0311548	28	5598	16	17906
GO:BP	negative regulation of wound healing	GO:0061045	0.0313156	78	5598	36	17906
GO:BP	proton transmembrane transport	GO:1902600	0.0315434	162	5598	67	17906
GO:BP	pyrimidine nucleoside triphosphate biosynthetic process	GO:0009148	0.0318215	19	5598	12	17906
GO:BP	negative regulation of translational initiation	GO:0045947	0.0318215	19	5598	12	17906
GO:BP	negative regulation of double-strand break repair via homologous recombination	GO:2000042	0.0318215	19	5598	12	17906
GO:BP	regulation of nucleobase-containing compound transport	GO:0032239	0.0318215	19	5598	12	17906
GO:BP	regulation of cell aging	GO:0090342	0.032039	60	5598	29	17906
GO:BP	lipopolysaccharide-mediated signaling pathway	GO:0031663	0.032039	60	5598	29	17906
GO:BP	purine ribonucleoside metabolic process	GO:0046128	0.032039	60	5598	29	17906
GO:BP	retrograde vesicle-mediated transport, Golgi to endoplasmic reticulum	GO:0006890	0.032039	86	5598	39	17906
GO:BP	positive regulation of cell division	GO:0051781	0.032039	86	5598	39	17906
GO:BP	regulation of cytokine production involved in immune response	GO:0002718	0.032039	86	5598	39	17906
GO:BP	vacuole organization	GO:0007033	0.0325584	165	5598	68	17906
GO:BP	pyrimidine-containing compound biosynthetic process	GO:0072528	0.0328195	55	5598	27	17906
GO:BP	response to dsRNA	GO:0043331	0.0328195	55	5598	27	17906
GO:BP	establishment of endothelial barrier	GO:0061028	0.0329705	45	5598	23	17906
GO:BP	cellular amine metabolic process	GO:0044106	0.0332285	132	5598	56	17906
GO:BP	intracellular steroid hormone receptor signaling pathway	GO:0030518	0.0332285	132	5598	56	17906
GO:BP	kidney epithelium development	GO:0072073	0.0332921	143	5598	60	17906
GO:BP	angiogenesis	GO:0001525	0.0334635	601	5598	218	17906
GO:BP	protein complex oligomerization	GO:0051259	0.0340149	418	5598	156	17906
GO:BP	leukocyte mediated immunity	GO:0002443	0.0340309	880	5598	311	17906
GO:BP	regulation of histone methylation	GO:0031060	0.034043	81	5598	37	17906
GO:BP	carbohydrate metabolic process	GO:0005975	0.0341683	640	5598	231	17906
GO:BP	negative regulation of protein binding	GO:0032091	0.0341983	105	5598	46	17906
GO:BP	regulation of actin filament bundle assembly	GO:0032231	0.0341983	105	5598	46	17906
GO:BP	purine-containing compound metabolic process	GO:0072521	0.0342562	471	5598	174	17906
GO:BP	negative regulation of DNA metabolic process	GO:0051053	0.0343489	124	5598	53	17906
GO:BP	hair follicle development	GO:0001942	0.0344962	89	5598	40	17906
GO:BP	positive regulation of adaptive immune response based on somatic recombination of immune receptors built from immunoglobulin superfamily domains	GO:0002824	0.0345077	97	5598	43	17906
GO:BP	myeloid cell apoptotic process	GO:0033028	0.0348454	33	5598	18	17906
GO:BP	regulation of endoplasmic reticulum stress-induced intrinsic apoptotic signaling pathway	GO:1902235	0.0348454	33	5598	18	17906
GO:BP	negative regulation of double-strand break repair	GO:2000780	0.0348454	33	5598	18	17906
GO:BP	regulation of RNA export from nucleus	GO:0046831	0.0349252	17	5598	11	17906
GO:BP	positive regulation of telomere capping	GO:1904355	0.0349252	17	5598	11	17906
GO:BP	response to follicle-stimulating hormone	GO:0032354	0.0349252	17	5598	11	17906
GO:BP	negative regulation of ubiquitin-protein transferase activity	GO:0051444	0.0349252	17	5598	11	17906
GO:BP	negative regulation of anoikis	GO:2000811	0.0349252	17	5598	11	17906
GO:BP	protein neddylation	GO:0045116	0.0349252	17	5598	11	17906
GO:BP	regulation of telomere capping	GO:1904353	0.0354929	26	5598	15	17906
GO:BP	intracellular sterol transport	GO:0032366	0.0354929	26	5598	15	17906
GO:BP	intracellular cholesterol transport	GO:0032367	0.0354929	26	5598	15	17906
GO:BP	receptor biosynthetic process	GO:0032800	0.0354929	26	5598	15	17906
GO:BP	cellular response to nitrosative stress	GO:0071500	0.0357733	7	5598	6	17906
GO:BP	regulation of MHC class I biosynthetic process	GO:0045343	0.0357733	7	5598	6	17906
GO:BP	actomyosin contractile ring organization	GO:0044837	0.0357733	7	5598	6	17906
GO:BP	columnar/cuboidal epithelial cell maturation	GO:0002069	0.0357733	7	5598	6	17906
GO:BP	positive regulation of cell migration by vascular endothelial growth factor signaling pathway	GO:0038089	0.0357733	7	5598	6	17906
GO:BP	fat pad development	GO:0060613	0.0357733	7	5598	6	17906
GO:BP	positive regulation of interleukin-12 biosynthetic process	GO:0045084	0.0357733	7	5598	6	17906
GO:BP	protein poly-ADP-ribosylation	GO:0070212	0.0357733	7	5598	6	17906
GO:BP	regulation of low-density lipoprotein particle receptor catabolic process	GO:0032803	0.0357733	7	5598	6	17906
GO:BP	positive regulation of ER-associated ubiquitin-dependent protein catabolic process	GO:1903071	0.0357733	7	5598	6	17906
GO:BP	regulation of microtubule nucleation	GO:0010968	0.0357733	7	5598	6	17906
GO:BP	meiotic cell cycle checkpoint	GO:0033313	0.0357733	7	5598	6	17906
GO:BP	purine nucleoside metabolic process	GO:0042278	0.0357733	63	5598	30	17906
GO:BP	MHC class I biosynthetic process	GO:0045341	0.0357733	7	5598	6	17906
GO:BP	positive regulation of plasma membrane bounded cell projection assembly	GO:0120034	0.0364471	100	5598	44	17906
GO:BP	lamellipodium organization	GO:0097581	0.0364471	84	5598	38	17906
GO:BP	carboxylic acid metabolic process	GO:0019752	0.0364471	1066	5598	372	17906
GO:BP	maternal placenta development	GO:0001893	0.0367593	38	5598	20	17906
GO:BP	negative regulation of alpha-beta T cell activation	GO:0046636	0.0367593	38	5598	20	17906
GO:BP	activation of JUN kinase activity	GO:0007257	0.0367593	38	5598	20	17906
GO:BP	type 2 immune response	GO:0042092	0.0367593	38	5598	20	17906
GO:BP	positive regulation of mitotic nuclear division	GO:0045840	0.0367593	58	5598	28	17906
GO:BP	lipid metabolic process	GO:0006629	0.0368453	1414	5598	486	17906
GO:BP	amine metabolic process	GO:0009308	0.0372023	141	5598	59	17906
GO:BP	lymphocyte activation involved in immune response	GO:0002285	0.0374122	180	5598	73	17906
GO:BP	regulation of alternative mRNA splicing, via spliceosome	GO:0000381	0.0375549	71	5598	33	17906
GO:BP	cellular response to amino acid stimulus	GO:0071230	0.0375549	71	5598	33	17906
GO:BP	positive regulation of telomerase RNA localization to Cajal body	GO:1904874	0.0377178	15	5598	10	17906
GO:BP	response to laminar fluid shear stress	GO:0034616	0.0377178	15	5598	10	17906
GO:BP	low-density lipoprotein particle receptor catabolic process	GO:0032802	0.0377178	15	5598	10	17906
GO:BP	positive regulation of ERAD pathway	GO:1904294	0.0377178	15	5598	10	17906
GO:BP	membrane protein ectodomain proteolysis	GO:0006509	0.0377823	43	5598	22	17906
GO:BP	microtubule depolymerization	GO:0007019	0.0379804	48	5598	24	17906
GO:BP	negative regulation of epidermal growth factor receptor signaling pathway	GO:0042059	0.0379804	48	5598	24	17906
GO:BP	alpha-beta T cell differentiation	GO:0046632	0.0385881	103	5598	45	17906
GO:BP	positive regulation of gliogenesis	GO:0014015	0.0386492	79	5598	36	17906
GO:BP	microtubule polymerization	GO:0046785	0.0386492	79	5598	36	17906
GO:BP	positive regulation of translational initiation	GO:0045948	0.0400136	31	5598	17	17906
GO:BP	regulation of bicellular tight junction assembly	GO:2000810	0.040226	24	5598	14	17906
GO:BP	establishment of mitochondrion localization, microtubule-mediated	GO:0034643	0.040226	24	5598	14	17906
GO:BP	maintenance of protein location in nucleus	GO:0051457	0.040226	24	5598	14	17906
GO:BP	mRNA cleavage involved in mRNA processing	GO:0098787	0.040226	13	5598	9	17906
GO:BP	B cell apoptotic process	GO:0001783	0.040226	24	5598	14	17906
GO:BP	negative regulation of pri-miRNA transcription by RNA polymerase II	GO:1902894	0.040226	13	5598	9	17906
GO:BP	positive regulation of chemokine biosynthetic process	GO:0045080	0.040226	13	5598	9	17906
GO:BP	regulation of IRE1-mediated unfolded protein response	GO:1903894	0.040226	13	5598	9	17906
GO:BP	interleukin-2 secretion	GO:0070970	0.040226	13	5598	9	17906
GO:BP	regulation of microvillus organization	GO:0032530	0.040226	13	5598	9	17906
GO:BP	mitochondrion transport along microtubule	GO:0047497	0.040226	24	5598	14	17906
GO:BP	response to fungicide	GO:0060992	0.040226	13	5598	9	17906
GO:BP	negative regulation of cell projection organization	GO:0031345	0.0402852	189	5598	76	17906
GO:BP	mitochondrial fragmentation involved in apoptotic process	GO:0043653	0.0404905	9	5598	7	17906
GO:BP	regulation of protein localization to Cajal body	GO:1904869	0.0404905	9	5598	7	17906
GO:BP	positive regulation of protein localization to Cajal body	GO:1904871	0.0404905	9	5598	7	17906
GO:BP	antigen processing and presentation of peptide antigen via MHC class Ib	GO:0002428	0.0404905	9	5598	7	17906
GO:BP	regulation of adherens junction organization	GO:1903391	0.0404905	9	5598	7	17906
GO:BP	negative regulation of mitochondrial outer membrane permeabilization involved in apoptotic signaling pathway	GO:1901029	0.0404905	9	5598	7	17906
GO:BP	establishment of viral latency	GO:0019043	0.0404905	9	5598	7	17906
GO:BP	death-inducing signaling complex assembly	GO:0071550	0.0404905	9	5598	7	17906
GO:BP	lipid storage	GO:0019915	0.0407538	74	5598	34	17906
GO:BP	ribonucleoside metabolic process	GO:0009119	0.0407538	74	5598	34	17906
GO:BP	regulation of CD4-positive, alpha-beta T cell activation	GO:2000514	0.040787	61	5598	29	17906
GO:BP	membrane protein proteolysis	GO:0033619	0.040787	61	5598	29	17906
GO:BP	dendritic spine morphogenesis	GO:0060997	0.040787	61	5598	29	17906
GO:BP	CD4-positive, alpha-beta T cell proliferation	GO:0035739	0.041081	11	5598	8	17906
GO:BP	negative regulation of alpha-beta T cell proliferation	GO:0046642	0.041081	11	5598	8	17906
GO:BP	ribose phosphate biosynthetic process	GO:0046390	0.041081	192	5598	77	17906
GO:BP	establishment of endothelial intestinal barrier	GO:0090557	0.041081	11	5598	8	17906
GO:BP	positive regulation of hormone biosynthetic process	GO:0046886	0.041081	11	5598	8	17906
GO:BP	regulation of transcription from RNA polymerase II promoter in response to oxidative stress	GO:0043619	0.041081	11	5598	8	17906
GO:BP	TRAIL-activated apoptotic signaling pathway	GO:0036462	0.041081	11	5598	8	17906
GO:BP	regulation of CD4-positive, alpha-beta T cell proliferation	GO:2000561	0.041081	11	5598	8	17906
GO:BP	heterochromatin assembly	GO:0031507	0.041081	11	5598	8	17906
GO:BP	regulation of miRNA metabolic process	GO:2000628	0.041081	11	5598	8	17906
GO:BP	regulation of pinocytosis	GO:0048548	0.041081	11	5598	8	17906
GO:BP	negative regulation of endoplasmic reticulum unfolded protein response	GO:1900102	0.041081	11	5598	8	17906
GO:BP	regulation of receptor catabolic process	GO:2000644	0.041081	11	5598	8	17906
GO:BP	positive regulation of cell size	GO:0045793	0.041081	11	5598	8	17906
GO:BP	regulation of phosphoprotein phosphatase activity	GO:0043666	0.041205	117	5598	50	17906
GO:BP	fibroblast proliferation	GO:0048144	0.0413512	90	5598	40	17906
GO:BP	cellular response to hexose stimulus	GO:0071331	0.0413745	139	5598	58	17906
GO:BP	regulation of dephosphorylation	GO:0035303	0.0418213	212	5598	84	17906
GO:BP	positive regulation of telomerase activity	GO:0051973	0.0420759	36	5598	19	17906
GO:BP	regulation of autophagosome assembly	GO:2000785	0.0420759	36	5598	19	17906
GO:BP	respiratory tube development	GO:0030323	0.0423616	181	5598	73	17906
GO:BP	negative regulation of hydrolase activity	GO:0051346	0.0425014	465	5598	171	17906
GO:BP	regulation of T cell proliferation	GO:0042129	0.0425324	167	5598	68	17906
GO:BP	vesicle localization	GO:0051648	0.042639	215	5598	85	17906
GO:BP	positive regulation of cytoskeleton organization	GO:0051495	0.0428907	235	5598	92	17906
GO:BP	protein destabilization	GO:0031648	0.043053	51	5598	25	17906
GO:BP	nucleotide-excision repair, DNA incision	GO:0033683	0.0433756	41	5598	21	17906
GO:BP	morphogenesis of a branching epithelium	GO:0061138	0.0434246	184	5598	74	17906
GO:BP	protein exit from endoplasmic reticulum	GO:0032527	0.0435648	46	5598	23	17906
GO:BP	regulation of mononuclear cell migration	GO:0071675	0.0435648	46	5598	23	17906
GO:BP	carbohydrate derivative transport	GO:1901264	0.0439021	77	5598	35	17906
GO:BP	positive regulation of mitotic cell cycle phase transition	GO:1901992	0.0440996	93	5598	41	17906
GO:BP	regulation of leukocyte apoptotic process	GO:2000106	0.0443066	85	5598	38	17906
GO:BP	regulation of production of molecular mediator of immune response	GO:0002700	0.0444926	145	5598	60	17906
GO:BP	developmental process involved in reproduction	GO:0003006	0.044892	988	5598	345	17906
GO:BP	cardiac chamber development	GO:0003205	0.0449786	173	5598	70	17906
GO:BP	peptidyl-lysine methylation	GO:0018022	0.0450142	134	5598	56	17906
GO:BP	neuron projection arborization	GO:0140058	0.0453636	22	5598	13	17906
GO:BP	melanosome transport	GO:0032402	0.0453636	22	5598	13	17906
GO:BP	kinetochore organization	GO:0051383	0.0453636	22	5598	13	17906
GO:BP	mitochondrion morphogenesis	GO:0070584	0.0453636	22	5598	13	17906
GO:BP	positive regulation of mitotic sister chromatid segregation	GO:0062033	0.0453636	22	5598	13	17906
GO:BP	negative regulation of CD4-positive, alpha-beta T cell activation	GO:2000515	0.0454002	29	5598	16	17906
GO:BP	chaperone cofactor-dependent protein refolding	GO:0051085	0.0454002	29	5598	16	17906
GO:BP	regulation of axonogenesis	GO:0050770	0.0454002	190	5598	76	17906
GO:BP	B cell homeostasis	GO:0001782	0.0454002	29	5598	16	17906
GO:BP	regulation of reactive oxygen species metabolic process	GO:2000377	0.0465619	193	5598	77	17906
GO:BP	muscle tissue development	GO:0060537	0.0466959	416	5598	154	17906
GO:BP	regulation of circadian rhythm	GO:0042752	0.0467495	115	5598	49	17906
GO:BP	hexose biosynthetic process	GO:0019319	0.0467703	96	5598	42	17906
GO:BP	interleukin-12 production	GO:0032615	0.0468569	59	5598	28	17906
GO:BP	axonogenesis	GO:0007409	0.0471593	487	5598	178	17906
GO:BP	cellular response to mechanical stimulus	GO:0071260	0.0472938	80	5598	36	17906
GO:BP	cellular response to monosaccharide stimulus	GO:0071326	0.0484712	140	5598	58	17906
GO:BP	positive regulation of fibroblast proliferation	GO:0048146	0.0487409	54	5598	26	17906
GO:BP	liver regeneration	GO:0097421	0.0489259	34	5598	18	17906
GO:BP	oxoacid metabolic process	GO:0043436	0.0489259	1157	5598	400	17906
GO:BP	maternal process involved in female pregnancy	GO:0060135	0.0493581	67	5598	31	17906
GO:BP	regulation of T cell mediated immunity	GO:0002709	0.0493581	67	5598	31	17906
GO:BP	ribonucleotide biosynthetic process	GO:0009260	0.0497065	185	5598	74	17906
GO:BP	somatic diversification of immunoglobulins involved in immune response	GO:0002208	0.0498893	49	5598	24	17906
GO:BP	regulation of telomerase activity	GO:0051972	0.0498893	49	5598	24	17906
GO:BP	somatic recombination of immunoglobulin genes involved in immune response	GO:0002204	0.0498893	49	5598	24	17906
GO:BP	isotype switching	GO:0045190	0.0498893	49	5598	24	17906
GO:BP	anterograde axonal transport	GO:0008089	0.0498893	49	5598	24	17906
GO:BP	multi-organism cellular process	GO:0044764	0.0498893	49	5598	24	17906
GO:BP	establishment or maintenance of bipolar cell polarity	GO:0061245	0.0498893	49	5598	24	17906
GO:BP	establishment or maintenance of apical/basal cell polarity	GO:0035088	0.0498893	49	5598	24	17906
REAC	Cell Cycle	REAC:R-HSA-1640170	1.38845e-20	632	3692	340	10594
REAC	Influenza Infection	REAC:R-HSA-168254	1.65872e-20	152	3692	113	10594
REAC	L13a-mediated translational silencing of Ceruloplasmin expression	REAC:R-HSA-156827	2.60334e-20	112	3692	90	10594
REAC	Cytokine Signaling in Immune system	REAC:R-HSA-1280215	3.3502e-20	831	3692	422	10594
REAC	Cap-dependent Translation Initiation	REAC:R-HSA-72737	4.43048e-20	120	3692	94	10594
REAC	Eukaryotic Translation Initiation	REAC:R-HSA-72613	4.43048e-20	120	3692	94	10594
REAC	Influenza Life Cycle	REAC:R-HSA-168255	6.54544e-20	142	3692	106	10594
REAC	Signaling by ROBO receptors	REAC:R-HSA-376176	8.76635e-20	217	3692	145	10594
REAC	Cell Cycle, Mitotic	REAC:R-HSA-69278	1.1125e-19	527	3692	289	10594
REAC	GTP hydrolysis and joining of the 60S ribosomal subunit	REAC:R-HSA-72706	1.83031e-19	113	3692	89	10594
REAC	Influenza Viral RNA Transcription and Replication	REAC:R-HSA-168273	2.59395e-19	133	3692	100	10594
REAC	Regulation of expression of SLITs and ROBOs	REAC:R-HSA-9010553	4.36456e-19	171	3692	120	10594
REAC	Formation of a pool of free 40S subunits	REAC:R-HSA-72689	5.01489e-19	102	3692	82	10594
REAC	Interferon Signaling	REAC:R-HSA-913531	6.28052e-19	193	3692	131	10594
REAC	Infectious disease	REAC:R-HSA-5663205	6.40107e-19	370	3692	216	10594
REAC	Eukaryotic Translation Elongation	REAC:R-HSA-156842	7.47023e-19	94	3692	77	10594
REAC	Nonsense Mediated Decay (NMD) independent of the Exon Junction Complex (EJC)	REAC:R-HSA-975956	1.03712e-18	96	3692	78	10594
REAC	Peptide chain elongation	REAC:R-HSA-156902	2.38825e-18	90	3692	74	10594
REAC	Viral mRNA Translation	REAC:R-HSA-192823	2.38825e-18	90	3692	74	10594
REAC	SRP-dependent cotranslational protein targeting to membrane	REAC:R-HSA-1799339	4.08558e-18	113	3692	87	10594
REAC	Selenocysteine synthesis	REAC:R-HSA-2408557	3.43349e-17	94	3692	75	10594
REAC	Eukaryotic Translation Termination	REAC:R-HSA-72764	3.43349e-17	94	3692	75	10594
REAC	Nonsense-Mediated Decay (NMD)	REAC:R-HSA-927802	2.02884e-15	116	3692	85	10594
REAC	Nonsense Mediated Decay (NMD) enhanced by the Exon Junction Complex (EJC)	REAC:R-HSA-975957	2.02884e-15	116	3692	85	10594
REAC	Metabolism of RNA	REAC:R-HSA-8953854	7.79467e-15	662	3692	331	10594
REAC	Selenoamino acid metabolism	REAC:R-HSA-2408522	2.24206e-14	117	3692	84	10594
REAC	Cell Cycle Checkpoints	REAC:R-HSA-69620	4.5088e-14	289	3692	167	10594
REAC	Mitotic Anaphase	REAC:R-HSA-68882	1.18279e-13	195	3692	122	10594
REAC	Metabolism of proteins	REAC:R-HSA-392499	1.67332e-13	2015	3692	855	10594
REAC	Mitotic Metaphase and Anaphase	REAC:R-HSA-2555396	1.93191e-13	196	3692	122	10594
REAC	Mitotic Prometaphase	REAC:R-HSA-68877	3.40167e-13	195	3692	121	10594
REAC	Translation	REAC:R-HSA-72766	9.25764e-13	292	3692	165	10594
REAC	Separation of Sister Chromatids	REAC:R-HSA-2467813	1.21201e-12	187	3692	116	10594
REAC	Transcriptional Regulation by TP53	REAC:R-HSA-3700989	2.26115e-12	362	3692	195	10594
REAC	M Phase	REAC:R-HSA-68886	4.98126e-12	385	3692	204	10594
REAC	Cellular responses to stress	REAC:R-HSA-2262752	9.69173e-12	476	3692	242	10594
REAC	Amplification of signal from the kinetochores	REAC:R-HSA-141424	2.55562e-11	92	3692	66	10594
REAC	Amplification of signal from unattached kinetochores via a MAD2 inhibitory signal	REAC:R-HSA-141444	2.55562e-11	92	3692	66	10594
REAC	RHO GTPases Activate Formins	REAC:R-HSA-5663220	4.77026e-11	136	3692	88	10594
REAC	Signaling by Interleukins	REAC:R-HSA-449147	6.14021e-11	459	3692	232	10594
REAC	Cellular responses to external stimuli	REAC:R-HSA-8953897	6.14021e-11	490	3692	245	10594
REAC	Antiviral mechanism by IFN-stimulated genes	REAC:R-HSA-1169410	1.22139e-10	79	3692	58	10594
REAC	Mitotic Spindle Checkpoint	REAC:R-HSA-69618	1.52952e-10	108	3692	73	10594
REAC	Axon guidance	REAC:R-HSA-422475	1.52952e-10	549	3692	268	10594
REAC	Immune System	REAC:R-HSA-168256	1.59125e-10	2147	3692	885	10594
REAC	Disease	REAC:R-HSA-1643685	1.96738e-10	1035	3692	462	10594
REAC	Mitotic G1 phase and G1/S transition	REAC:R-HSA-453279	3.62191e-10	148	3692	92	10594
REAC	Translation initiation complex formation	REAC:R-HSA-72649	5.62226e-10	59	3692	46	10594
REAC	Interferon gamma signaling	REAC:R-HSA-877300	7.47269e-10	87	3692	61	10594
REAC	Signaling by Rho GTPases	REAC:R-HSA-194315	1.2131e-09	449	3692	223	10594
REAC	Interferon alpha/beta signaling	REAC:R-HSA-909733	1.2131e-09	67	3692	50	10594
REAC	Mitotic G2-G2/M phases	REAC:R-HSA-453274	1.41745e-09	198	3692	114	10594
REAC	Activation of the mRNA upon binding of the cap-binding complex and eIFs, and subsequent binding to 43S	REAC:R-HSA-72662	1.44562e-09	60	3692	46	10594
REAC	G2/M Transition	REAC:R-HSA-69275	1.48152e-09	196	3692	113	10594
REAC	Major pathway of rRNA processing in the nucleolus and cytosol	REAC:R-HSA-6791226	1.48992e-09	183	3692	107	10594
REAC	rRNA processing in the nucleus and cytosol	REAC:R-HSA-8868773	2.61295e-09	193	3692	111	10594
REAC	Resolution of Sister Chromatid Cohesion	REAC:R-HSA-2500257	2.81043e-09	123	3692	78	10594
REAC	Ribosomal scanning and start codon recognition	REAC:R-HSA-72702	2.93716e-09	59	3692	45	10594
REAC	S Phase	REAC:R-HSA-69242	3.07312e-09	161	3692	96	10594
REAC	Interleukin-1 signaling	REAC:R-HSA-9020702	3.09055e-09	101	3692	67	10594
REAC	Formation of the ternary complex, and subsequently, the 43S complex	REAC:R-HSA-72695	3.09055e-09	52	3692	41	10594
REAC	Gene expression (Transcription)	REAC:R-HSA-74160	4.29544e-09	1454	3692	615	10594
REAC	ISG15 antiviral mechanism	REAC:R-HSA-1169408	6.4819e-09	71	3692	51	10594
REAC	Toll Like Receptor 3 (TLR3) Cascade	REAC:R-HSA-168164	2.06624e-08	92	3692	61	10594
REAC	G1/S Transition	REAC:R-HSA-69206	2.06624e-08	131	3692	80	10594
REAC	rRNA processing	REAC:R-HSA-72312	2.22818e-08	203	3692	113	10594
REAC	DNA Replication	REAC:R-HSA-69306	2.22818e-08	127	3692	78	10594
REAC	PTEN Regulation	REAC:R-HSA-6807070	2.7509e-08	138	3692	83	10594
REAC	Programmed Cell Death	REAC:R-HSA-5357801	4.22246e-08	178	3692	101	10594
REAC	RHO GTPase Effectors	REAC:R-HSA-195258	6.23602e-08	319	3692	162	10594
REAC	Class I MHC mediated antigen processing & presentation	REAC:R-HSA-983169	6.25348e-08	369	3692	183	10594
REAC	Apoptosis	REAC:R-HSA-109581	7.31613e-08	175	3692	99	10594
REAC	Synthesis of DNA	REAC:R-HSA-69239	7.6856e-08	119	3692	73	10594
REAC	Post-translational protein modification	REAC:R-HSA-597592	1.11608e-07	1413	3692	590	10594
REAC	Interleukin-1 family signaling	REAC:R-HSA-446652	1.97457e-07	138	3692	81	10594
REAC	TRIF(TICAM1)-mediated TLR4 signaling	REAC:R-HSA-937061	2.12245e-07	96	3692	61	10594
REAC	MyD88-independent TLR4 cascade	REAC:R-HSA-166166	2.12245e-07	96	3692	61	10594
REAC	Downstream signaling events of B Cell Receptor (BCR)	REAC:R-HSA-1168372	2.36451e-07	80	3692	53	10594
REAC	Membrane Trafficking	REAC:R-HSA-199991	3.41802e-07	626	3692	284	10594
REAC	Circadian Clock	REAC:R-HSA-400253	3.97373e-07	67	3692	46	10594
REAC	Activation of NF-kappaB in B cells	REAC:R-HSA-1169091	3.97373e-07	67	3692	46	10594
REAC	Orc1 removal from chromatin	REAC:R-HSA-68949	4.17399e-07	71	3692	48	10594
REAC	Host Interactions of HIV factors	REAC:R-HSA-162909	4.7525e-07	125	3692	74	10594
REAC	PIP3 activates AKT signaling	REAC:R-HSA-1257604	4.93954e-07	249	3692	129	10594
REAC	Regulation of RUNX3 expression and activity	REAC:R-HSA-8941858	5.15563e-07	54	3692	39	10594
REAC	SUMOylation	REAC:R-HSA-2990846	5.41863e-07	176	3692	97	10594
REAC	Degradation of GLI1 by the proteasome	REAC:R-HSA-5610780	6.43486e-07	60	3692	42	10594
REAC	APC/C-mediated degradation of cell cycle proteins	REAC:R-HSA-174143	7.03827e-07	86	3692	55	10594
REAC	Intracellular signaling by second messengers	REAC:R-HSA-9006925	7.03827e-07	288	3692	145	10594
REAC	Regulation of mitotic cell cycle	REAC:R-HSA-453276	7.03827e-07	86	3692	55	10594
REAC	Antigen Presentation: Folding, assembly and peptide loading of class I MHC	REAC:R-HSA-983170	1.19616e-06	25	3692	22	10594
REAC	MAPK6/MAPK4 signaling	REAC:R-HSA-5687128	1.19616e-06	89	3692	56	10594
REAC	DNA Replication Pre-Initiation	REAC:R-HSA-69002	1.25396e-06	85	3692	54	10594
REAC	Regulation of PLK1 Activity at G2/M Transition	REAC:R-HSA-2565942	1.25396e-06	85	3692	54	10594
REAC	ER-Phagosome pathway	REAC:R-HSA-1236974	1.27749e-06	83	3692	53	10594
REAC	RNA Polymerase II Transcription	REAC:R-HSA-73857	1.28891e-06	1320	3692	547	10594
REAC	SUMO E3 ligases SUMOylate target proteins	REAC:R-HSA-3108232	1.49978e-06	170	3692	93	10594
REAC	Transcriptional regulation by RUNX3	REAC:R-HSA-8878159	1.79083e-06	94	3692	58	10594
REAC	AUF1 (hnRNP D0) binds and destabilizes mRNA	REAC:R-HSA-450408	2.08032e-06	54	3692	38	10594
REAC	Toll Like Receptor 5 (TLR5) Cascade	REAC:R-HSA-168176	2.13638e-06	84	3692	53	10594
REAC	Toll Like Receptor 10 (TLR10) Cascade	REAC:R-HSA-168142	2.13638e-06	84	3692	53	10594
REAC	MyD88 cascade initiated on plasma membrane	REAC:R-HSA-975871	2.13638e-06	84	3692	53	10594
REAC	Regulation of APC/C activators between G1/S and early anaphase	REAC:R-HSA-176408	2.2356e-06	80	3692	51	10594
REAC	Transcriptional regulation by RUNX2	REAC:R-HSA-8878166	2.2356e-06	118	3692	69	10594
REAC	SCF(Skp2)-mediated degradation of p27/p21	REAC:R-HSA-187577	2.27249e-06	60	3692	41	10594
REAC	Death Receptor Signalling	REAC:R-HSA-73887	2.28658e-06	140	3692	79	10594
REAC	Assembly of the pre-replicative complex	REAC:R-HSA-68867	2.37755e-06	68	3692	45	10594
REAC	Diseases of signal transduction	REAC:R-HSA-5663202	2.45249e-06	361	3692	173	10594
REAC	CLEC7A (Dectin-1) signaling	REAC:R-HSA-5607764	2.58652e-06	97	3692	59	10594
REAC	Toll Like Receptor 9 (TLR9) Cascade	REAC:R-HSA-168138	2.71323e-06	95	3692	58	10594
REAC	HIV Infection	REAC:R-HSA-162906	3.28646e-06	228	3692	117	10594
REAC	Cyclin A:Cdk2-associated events at S phase entry	REAC:R-HSA-69656	3.425e-06	85	3692	53	10594
REAC	Cyclin E associated events during G1/S transition	REAC:R-HSA-69202	3.54124e-06	83	3692	52	10594
REAC	Antigen processing: Ubiquitination & Proteasome degradation	REAC:R-HSA-983168	3.62509e-06	307	3692	150	10594
REAC	Negative regulation of NOTCH4 signaling	REAC:R-HSA-9604323	3.65997e-06	53	3692	37	10594
REAC	FBXL7 down-regulates AURKA during mitotic entry and in early mitosis	REAC:R-HSA-8854050	3.81653e-06	55	3692	38	10594
REAC	Degradation of DVL	REAC:R-HSA-4641258	3.93462e-06	57	3692	39	10594
REAC	Deubiquitination	REAC:R-HSA-5688426	4.12691e-06	298	3692	146	10594
REAC	Ub-specific processing proteases	REAC:R-HSA-5689880	4.19108e-06	222	3692	114	10594
REAC	Switching of origins to a post-replicative state	REAC:R-HSA-69052	4.96309e-06	90	3692	55	10594
REAC	Activation of APC/C and APC/C:Cdc20 mediated degradation of mitotic proteins	REAC:R-HSA-176814	6.81681e-06	76	3692	48	10594
REAC	Dectin-1 mediated noncanonical NF-kB signaling	REAC:R-HSA-5607761	7.43487e-06	60	3692	40	10594
REAC	GLI3 is processed to GLI3R by the proteasome	REAC:R-HSA-5610785	7.43487e-06	60	3692	40	10594
REAC	p53-Dependent G1/S DNA damage checkpoint	REAC:R-HSA-69580	7.43487e-06	66	3692	43	10594
REAC	G1/S DNA Damage Checkpoints	REAC:R-HSA-69615	7.43487e-06	68	3692	44	10594
REAC	Degradation of GLI2 by the proteasome	REAC:R-HSA-5610783	7.43487e-06	60	3692	40	10594
REAC	p53-Dependent G1 DNA Damage Response	REAC:R-HSA-69563	7.43487e-06	66	3692	43	10594
REAC	Toll Like Receptor 7/8 (TLR7/8) Cascade	REAC:R-HSA-168181	7.73405e-06	91	3692	55	10594
REAC	MyD88 dependent cascade initiated on endosome	REAC:R-HSA-975155	7.73405e-06	91	3692	55	10594
REAC	TNFR1-induced NFkappaB signaling pathway	REAC:R-HSA-5357956	7.74652e-06	30	3692	24	10594
REAC	Regulation of necroptotic cell death	REAC:R-HSA-5675482	7.91238e-06	17	3692	16	10594
REAC	Regulation of TNFR1 signaling	REAC:R-HSA-5357905	9.93612e-06	32	3692	25	10594
REAC	Signaling by NOTCH4	REAC:R-HSA-9013694	9.93612e-06	81	3692	50	10594
REAC	Cellular response to hypoxia	REAC:R-HSA-1234174	1.12322e-05	75	3692	47	10594
REAC	APC/C:Cdc20 mediated degradation of mitotic proteins	REAC:R-HSA-176409	1.12322e-05	75	3692	47	10594
REAC	APC:Cdc20 mediated degradation of cell cycle proteins prior to satisfation of the cell cycle checkpoint	REAC:R-HSA-179419	1.1597e-05	73	3692	46	10594
REAC	Regulation of RUNX2 expression and activity	REAC:R-HSA-8939902	1.19298e-05	71	3692	45	10594
REAC	TP53 Regulates Transcription of Cell Cycle Genes	REAC:R-HSA-6791312	1.19316e-05	49	3692	34	10594
REAC	Regulation of PTEN stability and activity	REAC:R-HSA-8948751	1.21351e-05	69	3692	44	10594
REAC	TRAF6 mediated induction of NFkB and MAP kinases upon TLR7/8 or 9 activation	REAC:R-HSA-975138	1.25473e-05	90	3692	54	10594
REAC	Vif-mediated degradation of APOBEC3G	REAC:R-HSA-180585	1.25513e-05	53	3692	36	10594
REAC	Stabilization of p53	REAC:R-HSA-69541	1.26238e-05	57	3692	38	10594
REAC	MAP kinase activation	REAC:R-HSA-450294	1.26238e-05	63	3692	41	10594
REAC	Defective CFTR causes cystic fibrosis	REAC:R-HSA-5678895	1.26238e-05	61	3692	40	10594
REAC	NIK-->noncanonical NF-kB signaling	REAC:R-HSA-5676590	1.26238e-05	59	3692	39	10594
REAC	Regulation of mRNA stability by proteins that bind AU-rich elements	REAC:R-HSA-450531	1.36596e-05	86	3692	52	10594
REAC	Regulated Necrosis	REAC:R-HSA-5218859	1.64329e-05	19	3692	17	10594
REAC	RIPK1-mediated regulated necrosis	REAC:R-HSA-5213460	1.64329e-05	19	3692	17	10594
[truncated: 310 more rows]

## Sheet: RV_Mock_12hpi
source	term_name	term_id	p_value	term_size	query_size	intersection_size	effective_domain_size
GO:BP	cellular response to chemical stimulus	GO:0070887	1.23493e-34	3418	1145	398	17906
GO:BP	response to cytokine	GO:0034097	2.96288e-34	1225	1145	202	17906
GO:BP	cellular response to organic substance	GO:0071310	4.20117e-34	2813	1145	346	17906
GO:BP	response to virus	GO:0009615	6.87819e-34	337	1145	96	17906
GO:BP	response to external stimulus	GO:0009605	4.37524e-33	2923	1145	352	17906
GO:BP	response to organic substance	GO:0010033	4.85426e-33	3421	1145	392	17906
GO:BP	response to stress	GO:0006950	2.75167e-32	4147	1145	446	17906
GO:BP	negative regulation of biological process	GO:0048519	2.75167e-32	5681	1145	558	17906
GO:BP	defense response to virus	GO:0051607	5.39109e-32	251	1145	80	17906
GO:BP	cellular response to cytokine stimulus	GO:0071345	3.36686e-31	1130	1145	185	17906
GO:BP	response to biotic stimulus	GO:0009607	2.18715e-28	1583	1145	223	17906
GO:BP	positive regulation of cellular process	GO:0048522	2.42157e-28	5605	1145	540	17906
GO:BP	response to other organism	GO:0051707	5.21291e-28	1551	1145	219	17906
GO:BP	response to external biotic stimulus	GO:0043207	5.84448e-28	1553	1145	219	17906
GO:BP	positive regulation of biological process	GO:0048518	2.17838e-26	6366	1145	586	17906
GO:BP	regulation of cellular metabolic process	GO:0031323	3.42912e-26	6393	1145	587	17906
GO:BP	positive regulation of cellular metabolic process	GO:0031325	3.42912e-26	3415	1145	371	17906
GO:BP	negative regulation of cellular process	GO:0048523	3.95127e-26	4996	1145	489	17906
GO:BP	cytokine-mediated signaling pathway	GO:0019221	4.20872e-26	799	1145	140	17906
GO:BP	immune system process	GO:0002376	1.18704e-25	3235	1145	355	17906
GO:BP	regulation of primary metabolic process	GO:0080090	1.18704e-25	6189	1145	571	17906
GO:BP	positive regulation of metabolic process	GO:0009893	3.05875e-25	3742	1145	393	17906
GO:BP	regulation of nitrogen compound metabolic process	GO:0051171	1.22496e-24	6009	1145	555	17906
GO:BP	positive regulation of nitrogen compound metabolic process	GO:0051173	2.27756e-24	3248	1145	352	17906
GO:BP	positive regulation of macromolecule metabolic process	GO:0010604	2.38217e-24	3442	1145	367	17906
GO:BP	response to chemical	GO:0042221	3.31474e-24	4897	1145	475	17906
GO:BP	response to type I interferon	GO:0034340	3.84942e-24	99	1145	44	17906
GO:BP	regulation of metabolic process	GO:0019222	6.75389e-24	6982	1145	618	17906
GO:BP	regulation of transcription by RNA polymerase II	GO:0006357	2.18024e-23	2237	1145	267	17906
GO:BP	regulation of macromolecule metabolic process	GO:0060255	3.14829e-23	6438	1145	579	17906
GO:BP	regulation of biological process	GO:0050789	3.46527e-23	11940	1145	918	17906
GO:BP	defense response to other organism	GO:0098542	4.19571e-23	1212	1145	175	17906
GO:BP	cellular response to type I interferon	GO:0071357	5.64234e-23	95	1145	42	17906
GO:BP	type I interferon signaling pathway	GO:0060337	5.64234e-23	95	1145	42	17906
GO:BP	cell death	GO:0008219	9.51726e-23	2285	1145	269	17906
GO:BP	defense response	GO:0006952	1.01587e-22	1783	1145	226	17906
GO:BP	innate immune response	GO:0045087	1.53801e-22	1010	1145	154	17906
GO:BP	transcription by RNA polymerase II	GO:0006366	1.90487e-22	2393	1145	277	17906
GO:BP	apoptotic process	GO:0006915	2.84617e-22	2006	1145	244	17906
GO:BP	biological regulation	GO:0065007	1.86449e-21	12628	1145	950	17906
GO:BP	programmed cell death	GO:0012501	1.88553e-21	2152	1145	254	17906
GO:BP	regulation of cellular process	GO:0050794	2.50214e-21	11187	1145	869	17906
GO:BP	viral process	GO:0016032	2.55499e-21	838	1145	134	17906
GO:BP	positive regulation of RNA metabolic process	GO:0051254	3.85868e-21	1742	1145	218	17906
GO:BP	regulation of multi-organism process	GO:0043900	3.85868e-21	774	1145	127	17906
GO:BP	cell surface receptor signaling pathway	GO:0007166	3.92471e-21	3197	1145	337	17906
GO:BP	regulation of response to stimulus	GO:0048583	4.00184e-21	4421	1145	429	17906
GO:BP	multi-organism process	GO:0051704	4.52219e-21	3072	1145	327	17906
GO:BP	positive regulation of nucleobase-containing compound metabolic process	GO:0045935	8.69224e-21	1905	1145	231	17906
GO:BP	symbiotic process	GO:0044403	9.76382e-21	891	1145	138	17906
GO:BP	cellular response to stimulus	GO:0051716	2.20112e-20	7772	1145	656	17906
GO:BP	regulation of response to stress	GO:0080134	2.29126e-20	1574	1145	201	17906
GO:BP	regulation of nucleobase-containing compound metabolic process	GO:0019219	3.7294e-20	4116	1145	403	17906
GO:BP	regulation of molecular function	GO:0065009	3.75878e-20	3061	1145	323	17906
GO:BP	response to stimulus	GO:0050896	4.233e-20	9455	1145	761	17906
GO:BP	regulation of RNA metabolic process	GO:0051252	5.5535e-20	3856	1145	383	17906
GO:BP	negative regulation of nitrogen compound metabolic process	GO:0051172	1.98286e-19	2523	1145	278	17906
GO:BP	positive regulation of gene expression	GO:0010628	2.00322e-19	2048	1145	239	17906
GO:BP	regulation of apoptotic process	GO:0042981	2.13845e-19	1605	1145	201	17906
GO:BP	positive regulation of nucleic acid-templated transcription	GO:1903508	2.1392e-19	1651	1145	205	17906
GO:BP	positive regulation of RNA biosynthetic process	GO:1902680	2.26459e-19	1652	1145	205	17906
GO:BP	regulation of macromolecule biosynthetic process	GO:0010556	2.42699e-19	4186	1145	405	17906
GO:BP	interspecies interaction between organisms	GO:0044419	2.58193e-19	945	1145	140	17906
GO:BP	regulation of viral genome replication	GO:0045069	4.00378e-19	100	1145	39	17906
GO:BP	regulation of viral life cycle	GO:1903900	4.00378e-19	152	1145	48	17906
GO:BP	regulation of biosynthetic process	GO:0009889	4.00378e-19	4417	1145	421	17906
GO:BP	regulation of developmental process	GO:0050793	4.65482e-19	2779	1145	297	17906
GO:BP	RNA metabolic process	GO:0016070	5.05775e-19	4714	1145	442	17906
GO:BP	negative regulation of cellular metabolic process	GO:0031324	5.11424e-19	2718	1145	292	17906
GO:BP	regulation of programmed cell death	GO:0043067	6.11098e-19	1633	1145	202	17906
GO:BP	regulation of cellular biosynthetic process	GO:0031326	6.68529e-19	4334	1145	414	17906
GO:BP	nucleobase-containing compound biosynthetic process	GO:0034654	7.0748e-19	4226	1145	406	17906
GO:BP	regulation of cellular macromolecule biosynthetic process	GO:2000112	7.13901e-19	4036	1145	392	17906
GO:BP	regulation of cell death	GO:0010941	1.03674e-18	1757	1145	212	17906
GO:BP	positive regulation of transcription, DNA-templated	GO:0045893	1.15172e-18	1551	1145	194	17906
GO:BP	nucleic acid-templated transcription	GO:0097659	1.58782e-18	3744	1145	369	17906
GO:BP	RNA biosynthetic process	GO:0032774	1.61351e-18	3758	1145	370	17906
GO:BP	regulation of multicellular organismal process	GO:0051239	2.5104e-18	3356	1145	339	17906
GO:BP	cellular macromolecule metabolic process	GO:0044260	3.04632e-18	8429	1145	689	17906
GO:BP	response to interferon-gamma	GO:0034341	3.71864e-18	200	1145	54	17906
GO:BP	nucleic acid metabolic process	GO:0090304	4.71931e-18	5207	1145	473	17906
GO:BP	aromatic compound biosynthetic process	GO:0019438	5.5546e-18	4302	1145	408	17906
GO:BP	heterocycle biosynthetic process	GO:0018130	6.47722e-18	4292	1145	407	17906
GO:BP	positive regulation of response to stimulus	GO:0048584	7.15994e-18	2542	1145	274	17906
GO:BP	macromolecule metabolic process	GO:0043170	7.43301e-18	9592	1145	760	17906
GO:BP	positive regulation of macromolecule biosynthetic process	GO:0010557	1.13657e-17	1925	1145	223	17906
GO:BP	regulation of nucleic acid-templated transcription	GO:1903506	1.14728e-17	3588	1145	354	17906
GO:BP	regulation of RNA biosynthetic process	GO:2001141	1.4374e-17	3593	1145	354	17906
GO:BP	nucleobase-containing compound metabolic process	GO:0006139	2.19489e-17	5736	1145	507	17906
GO:BP	positive regulation of transcription by RNA polymerase II	GO:0045944	3.11156e-17	1215	1145	160	17906
GO:BP	transcription, DNA-templated	GO:0006351	4.39921e-17	3698	1145	360	17906
GO:BP	positive regulation of cellular biosynthetic process	GO:0031328	4.74427e-17	2021	1145	229	17906
GO:BP	regulation of symbiosis, encompassing mutualism through parasitism	GO:0043903	5.14358e-17	226	1145	56	17906
GO:BP	animal organ development	GO:0048513	5.57296e-17	3677	1145	358	17906
GO:BP	immune response	GO:0006955	5.68341e-17	2294	1145	251	17906
GO:BP	negative regulation of multi-organism process	GO:0043901	6.21609e-17	227	1145	56	17906
GO:BP	regulation of gene expression	GO:0010468	7.25479e-17	4727	1145	434	17906
GO:BP	negative regulation of macromolecule metabolic process	GO:0010605	7.29775e-17	3049	1145	310	17906
GO:BP	positive regulation of biosynthetic process	GO:0009891	7.97565e-17	2055	1145	231	17906
GO:BP	interferon-gamma-mediated signaling pathway	GO:0060333	8.52976e-17	87	1145	34	17906
GO:BP	cellular response to interferon-gamma	GO:0071346	1.14146e-16	180	1145	49	17906
GO:BP	viral genome replication	GO:0019079	1.16347e-16	128	1145	41	17906
GO:BP	regulation of protein modification process	GO:0031399	1.18589e-16	1917	1145	219	17906
GO:BP	macromolecule biosynthetic process	GO:0009059	1.28961e-16	5167	1145	464	17906
GO:BP	negative regulation of metabolic process	GO:0009892	1.35337e-16	3299	1145	328	17906
GO:BP	negative regulation of viral process	GO:0048525	1.43675e-16	105	1145	37	17906
GO:BP	organic cyclic compound biosynthetic process	GO:1901362	1.50889e-16	4454	1145	413	17906
GO:BP	regulation of transcription, DNA-templated	GO:0006355	1.71057e-16	3517	1145	344	17906
GO:BP	system development	GO:0048731	1.78333e-16	5020	1145	453	17906
GO:BP	regulation of signal transduction	GO:0009966	2.17506e-16	3244	1145	323	17906
GO:BP	positive regulation of molecular function	GO:0044093	2.46624e-16	1822	1145	210	17906
GO:BP	regulation of viral process	GO:0050792	2.49029e-16	212	1145	53	17906
GO:BP	intracellular signal transduction	GO:0035556	2.64153e-16	2896	1145	296	17906
GO:BP	viral life cycle	GO:0019058	4.96878e-16	333	1145	68	17906
GO:BP	regulation of cellular protein metabolic process	GO:0032268	5.68421e-16	2744	1145	283	17906
GO:BP	cellular response to stress	GO:0033554	6.34278e-16	2105	1145	232	17906
GO:BP	cell communication	GO:0007154	7.55647e-16	6798	1145	572	17906
GO:BP	heterocycle metabolic process	GO:0046483	7.67312e-16	5910	1145	512	17906
GO:BP	regulation of immune system process	GO:0002682	8.54994e-16	1688	1145	197	17906
GO:BP	cellular macromolecule biosynthetic process	GO:0034645	9.33326e-16	5008	1145	449	17906
GO:BP	cellular nitrogen compound biosynthetic process	GO:0044271	9.33326e-16	5008	1145	449	17906
GO:BP	regulation of cell communication	GO:0010646	9.45787e-16	3638	1145	350	17906
GO:BP	regulation of response to biotic stimulus	GO:0002831	9.75505e-16	515	1145	88	17906
GO:BP	negative regulation of viral life cycle	GO:1903901	9.75913e-16	88	1145	33	17906
GO:BP	cellular developmental process	GO:0048869	9.75913e-16	4531	1145	415	17906
GO:BP	nitrogen compound metabolic process	GO:0006807	1.16254e-15	10111	1145	782	17906
GO:BP	negative regulation of viral genome replication	GO:0045071	1.32637e-15	63	1145	28	17906
GO:BP	anatomical structure development	GO:0048856	1.41505e-15	6105	1145	524	17906
GO:BP	regulation of catalytic activity	GO:0050790	1.62625e-15	2385	1145	253	17906
GO:BP	cellular aromatic compound metabolic process	GO:0006725	2.1846e-15	5956	1145	513	17906
GO:BP	regulation of signaling	GO:0023051	2.9369e-15	3679	1145	351	17906
GO:BP	positive regulation of signal transduction	GO:0009967	3.56568e-15	1736	1145	199	17906
GO:BP	developmental process	GO:0032502	4.80058e-15	6630	1145	557	17906
GO:BP	immune system development	GO:0002520	5.01545e-15	1009	1145	135	17906
GO:BP	regulation of protein metabolic process	GO:0051246	5.27953e-15	2922	1145	293	17906
GO:BP	regulation of phosphorylation	GO:0042325	5.85672e-15	1661	1145	192	17906
GO:BP	multicellular organism development	GO:0007275	9.30344e-15	5604	1145	486	17906
GO:BP	positive regulation of cell communication	GO:0010647	1.08043e-14	1900	1145	211	17906
GO:BP	negative regulation of macromolecule biosynthetic process	GO:0010558	1.51979e-14	1629	1145	188	17906
GO:BP	cellular nitrogen compound metabolic process	GO:0034641	1.93563e-14	6508	1145	546	17906
GO:BP	gene expression	GO:0010467	2.16354e-14	5672	1145	489	17906
GO:BP	negative regulation of cell death	GO:0060548	2.22375e-14	1039	1145	136	17906
GO:BP	positive regulation of signaling	GO:0023056	3.15329e-14	1907	1145	210	17906
GO:BP	negative regulation of nucleobase-containing compound metabolic process	GO:0045934	3.35811e-14	1512	1145	177	17906
GO:BP	organic cyclic compound metabolic process	GO:1901360	3.46076e-14	6185	1145	523	17906
GO:BP	anatomical structure morphogenesis	GO:0009653	3.46076e-14	2820	1145	282	17906
GO:BP	negative regulation of RNA metabolic process	GO:0051253	4.65568e-14	1412	1145	168	17906
GO:BP	protein modification process	GO:0036211	4.80383e-14	4216	1145	385	17906
GO:BP	cellular protein modification process	GO:0006464	4.80383e-14	4216	1145	385	17906
GO:BP	regulation of transferase activity	GO:0051338	5.00208e-14	1017	1145	133	17906
GO:BP	regulation of response to external stimulus	GO:0032101	6.79031e-14	1132	1145	143	17906
GO:BP	regulation of phosphate metabolic process	GO:0019220	7.02242e-14	1861	1145	205	17906
GO:BP	regulation of phosphorus metabolic process	GO:0051174	7.38519e-14	1862	1145	205	17906
GO:BP	negative regulation of cellular biosynthetic process	GO:0031327	7.66845e-14	1693	1145	191	17906
GO:BP	regulation of intracellular signal transduction	GO:1902531	8.06073e-14	1876	1145	206	17906
GO:BP	negative regulation of response to stimulus	GO:0048585	8.42969e-14	1731	1145	194	17906
GO:BP	negative regulation of apoptotic process	GO:0043066	8.42969e-14	926	1145	124	17906
GO:BP	negative regulation of cellular macromolecule biosynthetic process	GO:2000113	8.55193e-14	1540	1145	178	17906
GO:BP	negative regulation of programmed cell death	GO:0043069	8.55476e-14	948	1145	126	17906
GO:BP	negative regulation of biosynthetic process	GO:0009890	9.30154e-14	1721	1145	193	17906
GO:BP	cell differentiation	GO:0030154	1.02241e-13	4335	1145	392	17906
GO:BP	signaling	GO:0023052	1.03223e-13	6772	1145	560	17906
GO:BP	immune effector process	GO:0002252	1.55281e-13	1281	1145	155	17906
GO:BP	hematopoietic or lymphoid organ development	GO:0048534	1.58295e-13	956	1145	126	17906
GO:BP	negative regulation of nucleic acid-templated transcription	GO:1903507	1.68655e-13	1317	1145	158	17906
GO:BP	negative regulation of RNA biosynthetic process	GO:1902679	1.91706e-13	1319	1145	158	17906
GO:BP	primary metabolic process	GO:0044238	1.95149e-13	10594	1145	801	17906
GO:BP	regulation of cell differentiation	GO:0045595	2.15684e-13	1932	1145	209	17906
GO:BP	negative regulation of transcription, DNA-templated	GO:0045892	2.25619e-13	1264	1145	153	17906
GO:BP	macromolecule modification	GO:0043412	2.30973e-13	4428	1145	397	17906
GO:BP	regulation of protein phosphorylation	GO:0001932	3.54309e-13	1493	1145	172	17906
GO:BP	regulation of innate immune response	GO:0045088	3.5933e-13	444	1145	75	17906
GO:BP	regulation of defense response	GO:0031347	4.24267e-13	807	1145	111	17906
GO:BP	hemopoiesis	GO:0030097	4.74202e-13	916	1145	121	17906
GO:BP	regulation of multicellular organismal development	GO:2000026	4.74202e-13	2210	1145	230	17906
GO:BP	cellular metabolic process	GO:0044237	5.10805e-13	10860	1145	815	17906
GO:BP	cell population proliferation	GO:0008283	5.69178e-13	2038	1145	216	17906
GO:BP	signal transduction	GO:0007165	6.9679e-13	6296	1145	524	17906
GO:BP	response to oxygen-containing compound	GO:1901700	7.07668e-13	1746	1145	192	17906
GO:BP	tissue development	GO:0009888	1.36165e-12	2118	1145	221	17906
GO:BP	cellular protein metabolic process	GO:0044267	1.76608e-12	5357	1145	458	17906
GO:BP	regulation of cytokine production	GO:0001817	2.40319e-12	764	1145	105	17906
GO:BP	response to endogenous stimulus	GO:0009719	2.66195e-12	1758	1145	191	17906
GO:BP	tube development	GO:0035295	3.09511e-12	1143	1145	139	17906
GO:BP	regulation of cell population proliferation	GO:0042127	3.14894e-12	1749	1145	190	17906
GO:BP	regulation of kinase activity	GO:0043549	3.99646e-12	911	1145	118	17906
GO:BP	protein phosphorylation	GO:0006468	4.02572e-12	2027	1145	212	17906
GO:BP	response to lipid	GO:0033993	4.20675e-12	956	1145	122	17906
GO:BP	positive regulation of catalytic activity	GO:0043085	4.75327e-12	1466	1145	166	17906
GO:BP	apoptotic signaling pathway	GO:0097190	4.86921e-12	616	1145	90	17906
GO:BP	positive regulation of immune system process	GO:0002684	5.84352e-12	1199	1145	143	17906
GO:BP	extrinsic apoptotic signaling pathway	GO:0097191	5.86683e-12	227	1145	48	17906
GO:BP	negative regulation of transcription by RNA polymerase II	GO:0000122	6.08132e-12	873	1145	114	17906
GO:BP	cellular biosynthetic process	GO:0044249	6.89759e-12	6178	1145	511	17906
GO:BP	cytokine production	GO:0001816	1.10059e-11	837	1145	110	17906
GO:BP	organic substance biosynthetic process	GO:1901576	1.14804e-11	6269	1145	516	17906
GO:BP	organic substance metabolic process	GO:0071704	1.17209e-11	11103	1145	823	17906
GO:BP	cellular component organization or biogenesis	GO:0071840	1.51922e-11	6667	1145	542	17906
GO:BP	cell migration	GO:0016477	1.52159e-11	1620	1145	177	17906
GO:BP	phosphorylation	GO:0016310	1.63711e-11	2480	1145	245	17906
GO:BP	positive regulation of response to external stimulus	GO:0032103	1.6621e-11	640	1145	91	17906
GO:BP	negative regulation of gene expression	GO:0010629	1.70768e-11	2172	1145	221	17906
GO:BP	negative regulation of signaling	GO:0023057	1.80691e-11	1454	1145	163	17906
GO:BP	gland development	GO:0048732	2.42721e-11	453	1145	72	17906
GO:BP	positive regulation of intracellular signal transduction	GO:1902533	2.59114e-11	1050	1145	128	17906
GO:BP	negative regulation of cell communication	GO:0010648	2.83099e-11	1450	1145	162	17906
GO:BP	locomotion	GO:0040011	3.55592e-11	2010	1145	207	17906
GO:BP	regulation of cell migration	GO:0030334	4.2668e-11	978	1145	121	17906
GO:BP	regulation of cell cycle	GO:0051726	4.62543e-11	1268	1145	146	17906
GO:BP	negative regulation of signal transduction	GO:0009968	4.86837e-11	1340	1145	152	17906
GO:BP	regulation of locomotion	GO:0040012	7.86488e-11	1113	1145	132	17906
GO:BP	myeloid cell differentiation	GO:0030099	8.56287e-11	426	1145	68	17906
GO:BP	tube morphogenesis	GO:0035239	9.12922e-11	944	1145	117	17906
GO:BP	regulation of protein kinase activity	GO:0045859	1.09255e-10	802	1145	104	17906
GO:BP	biosynthetic process	GO:0009058	1.42022e-10	6371	1145	517	17906
GO:BP	positive regulation of cell death	GO:0010942	1.42523e-10	751	1145	99	17906
GO:BP	regulation of cell motility	GO:2000145	1.44574e-10	1042	1145	125	17906
GO:BP	positive regulation of programmed cell death	GO:0043068	1.64819e-10	699	1145	94	17906
GO:BP	positive regulation of cellular protein metabolic process	GO:0032270	1.67248e-10	1642	1145	175	17906
GO:BP	localization of cell	GO:0051674	1.86386e-10	1781	1145	186	17906
GO:BP	cell motility	GO:0048870	1.86386e-10	1781	1145	186	17906
GO:BP	response to hormone	GO:0009725	1.96407e-10	1024	1145	123	17906
GO:BP	positive regulation of apoptotic process	GO:0043065	2.01534e-10	691	1145	93	17906
GO:BP	regulation of cellular component organization	GO:0051128	2.02551e-10	2541	1145	245	17906
GO:BP	regulation of cellular component movement	GO:0051270	2.05128e-10	1129	1145	132	17906
GO:BP	negative regulation of multicellular organismal process	GO:0051241	2.57764e-10	1358	1145	151	17906
GO:BP	enzyme linked receptor protein signaling pathway	GO:0007167	2.81765e-10	1076	1145	127	17906
GO:BP	circulatory system development	GO:0072359	2.99831e-10	1194	1145	137	17906
GO:BP	protein metabolic process	GO:0019538	3.15816e-10	5940	1145	486	17906
GO:BP	positive regulation of defense response	GO:0031349	3.28068e-10	509	1145	75	17906
GO:BP	positive regulation of response to biotic stimulus	GO:0002833	4.30275e-10	393	1145	63	17906
GO:BP	positive regulation of innate immune response	GO:0045089	4.35201e-10	374	1145	61	17906
GO:BP	response to abiotic stimulus	GO:0009628	4.35201e-10	1248	1145	141	17906
GO:BP	cellular response to external stimulus	GO:0071496	5.28419e-10	338	1145	57	17906
GO:BP	positive regulation of developmental process	GO:0051094	5.4382e-10	1457	1145	158	17906
GO:BP	movement of cell or subcellular component	GO:0006928	5.4681e-10	2252	1145	221	17906
GO:BP	positive regulation of protein modification process	GO:0031401	7.64856e-10	1258	1145	141	17906
GO:BP	positive regulation of multi-organism process	GO:0043902	7.81368e-10	539	1145	77	17906
GO:BP	regulation of hemopoiesis	GO:1903706	8.6568e-10	489	1145	72	17906
GO:BP	type I interferon production	GO:0032606	8.7213e-10	130	1145	32	17906
GO:BP	reproductive system development	GO:0061458	8.74258e-10	449	1145	68	17906
GO:BP	positive regulation of phosphorylation	GO:0042327	8.89506e-10	1107	1145	128	17906
GO:BP	cellular response to endogenous stimulus	GO:0071495	9.32484e-10	1480	1145	159	17906
GO:BP	response to steroid hormone	GO:0048545	1.0649e-09	392	1145	62	17906
GO:BP	response to organic cyclic compound	GO:0014070	1.40006e-09	998	1145	118	17906
GO:BP	regulation of immune response	GO:0050776	1.5129e-09	1116	1145	128	17906
GO:BP	epithelium development	GO:0060429	1.52171e-09	1319	1145	145	17906
GO:BP	reproductive structure development	GO:0048608	1.55622e-09	445	1145	67	17906
GO:BP	gland morphogenesis	GO:0022612	1.74485e-09	126	1145	31	17906
GO:BP	regulation of cell adhesion	GO:0030155	1.93864e-09	721	1145	93	17906
GO:BP	negative regulation of protein metabolic process	GO:0051248	2.23509e-09	1206	1145	135	17906
GO:BP	regulation of response to cytokine stimulus	GO:0060759	2.29293e-09	190	1145	39	17906
GO:BP	regulation of DNA-binding transcription factor activity	GO:0051090	2.52076e-09	440	1145	66	17906
GO:BP	regulation of type I interferon production	GO:0032479	2.63543e-09	128	1145	31	17906
GO:BP	cellular component organization	GO:0016043	2.63543e-09	6481	1145	517	17906
GO:BP	positive regulation of multicellular organismal process	GO:0051240	2.72863e-09	1853	1145	187	17906
GO:BP	metabolic process	GO:0008152	2.86525e-09	11681	1145	845	17906
GO:BP	regulation of cytokine-mediated signaling pathway	GO:0001959	3.97653e-09	177	1145	37	17906
GO:BP	positive regulation of protein metabolic process	GO:0051247	4.72647e-09	1751	1145	178	17906
GO:BP	positive regulation of phosphate metabolic process	GO:0045937	6.26917e-09	1177	1145	131	17906
GO:BP	positive regulation of phosphorus metabolic process	GO:0010562	6.26917e-09	1177	1145	131	17906
GO:BP	phosphate-containing compound metabolic process	GO:0006796	6.64086e-09	3367	1145	299	17906
GO:BP	positive regulation of protein phosphorylation	GO:0001934	1.06973e-08	1032	1145	118	17906
GO:BP	ossification	GO:0001503	1.20144e-08	406	1145	61	17906
GO:BP	regulation of protein serine/threonine kinase activity	GO:0071900	1.22852e-08	519	1145	72	17906
GO:BP	organonitrogen compound metabolic process	GO:1901564	1.2711e-08	6889	1145	540	17906
GO:BP	phosphorus metabolic process	GO:0006793	1.54761e-08	3393	1145	299	17906
GO:BP	interaction with host	GO:0051701	1.69119e-08	203	1145	39	17906
GO:BP	vasculature development	GO:0001944	1.74661e-08	820	1145	99	17906
GO:BP	positive regulation of DNA-binding transcription factor activity	GO:0051091	1.86302e-08	266	1145	46	17906
GO:BP	negative regulation of protein modification process	GO:0031400	2.45989e-08	635	1145	82	17906
GO:BP	animal organ morphogenesis	GO:0009887	2.55169e-08	1095	1145	122	17906
GO:BP	regulation of mitotic cell cycle	GO:0007346	2.56014e-08	713	1145	89	17906
GO:BP	regulation of localization	GO:0032879	2.58329e-08	2942	1145	265	17906
GO:BP	cardiovascular system development	GO:0072358	3.09147e-08	829	1145	99	17906
GO:BP	negative regulation of cellular protein metabolic process	GO:0032269	3.15035e-08	1135	1145	125	17906
GO:BP	I-kappaB kinase/NF-kappaB signaling	GO:0007249	3.27193e-08	280	1145	47	17906
GO:BP	cellular response to oxygen-containing compound	GO:1901701	3.7047e-08	1235	1145	133	17906
GO:BP	regulation of extrinsic apoptotic signaling pathway	GO:2001236	3.78383e-08	158	1145	33	17906
GO:BP	cell cycle arrest	GO:0007050	4.11159e-08	236	1145	42	17906
GO:BP	positive regulation of cell differentiation	GO:0045597	4.44955e-08	1022	1145	115	17906
GO:BP	response to nitrogen compound	GO:1901698	4.9848e-08	1168	1145	127	17906
GO:BP	cellular response to lipid	GO:0071396	5.36882e-08	624	1145	80	17906
GO:BP	anatomical structure formation involved in morphogenesis	GO:0048646	5.38027e-08	1206	1145	130	17906
GO:BP	positive regulation of transferase activity	GO:0051347	5.9502e-08	692	1145	86	17906
GO:BP	blood vessel development	GO:0001568	6.59685e-08	784	1145	94	17906
GO:BP	growth	GO:0040007	7.6597e-08	1020	1145	114	17906
GO:BP	negative regulation of cell population proliferation	GO:0008285	7.67781e-08	775	1145	93	17906
GO:BP	positive regulation of immune response	GO:0050778	8.42034e-08	892	1145	103	17906
GO:BP	pattern recognition receptor signaling pathway	GO:0002221	9.60659e-08	198	1145	37	17906
GO:BP	response to peptide	GO:1901652	9.70301e-08	545	1145	72	17906
GO:BP	regulation of MAPK cascade	GO:0043408	9.73017e-08	756	1145	91	17906
GO:BP	cellular response to chemical stress	GO:0062197	9.73404e-08	358	1145	54	17906
GO:BP	morphogenesis of an epithelium	GO:0002009	9.75763e-08	556	1145	73	17906
GO:BP	regulation of anatomical structure morphogenesis	GO:0022603	9.86068e-08	1194	1145	128	17906
GO:BP	response to insulin	GO:0032868	9.92334e-08	290	1145	47	17906
GO:BP	homeostasis of number of cells	GO:0048872	1.06312e-07	253	1145	43	17906
GO:BP	epithelial cell proliferation	GO:0050673	1.07111e-07	451	1145	63	17906
GO:BP	negative regulation of transferase activity	GO:0051348	1.10083e-07	291	1145	47	17906
GO:BP	cell cycle	GO:0007049	1.14994e-07	1905	1145	184	17906
GO:BP	intracellular receptor signaling pathway	GO:0030522	1.16145e-07	282	1145	46	17906
GO:BP	regulation of I-kappaB kinase/NF-kappaB signaling	GO:0043122	1.21987e-07	245	1145	42	17906
GO:BP	positive regulation of cell migration	GO:0030335	1.29264e-07	560	1145	73	17906
GO:BP	muscle structure development	GO:0061061	1.42255e-07	683	1145	84	17906
GO:BP	entry into host cell	GO:0030260	1.4684e-07	134	1145	29	17906
GO:BP	negative regulation of phosphorylation	GO:0042326	1.4684e-07	476	1145	65	17906
GO:BP	entry into host	GO:0044409	1.4684e-07	134	1145	29	17906
GO:BP	morphogenesis of a branching epithelium	GO:0061138	1.4777e-07	184	1145	35	17906
GO:BP	positive regulation of I-kappaB kinase/NF-kappaB signaling	GO:0043123	1.4777e-07	184	1145	35	17906
GO:BP	response to corticosteroid	GO:0031960	1.49204e-07	167	1145	33	17906
GO:BP	response to hypoxia	GO:0001666	1.50983e-07	363	1145	54	17906
GO:BP	cellular response to extracellular stimulus	GO:0031668	1.57483e-07	266	1145	44	17906
GO:BP	blood vessel morphogenesis	GO:0048514	1.66529e-07	697	1145	85	17906
GO:BP	tissue morphogenesis	GO:0048729	1.69232e-07	686	1145	84	17906
GO:BP	response to growth factor	GO:0070848	1.71867e-07	743	1145	89	17906
GO:BP	positive regulation of hemopoiesis	GO:1903708	1.74298e-07	194	1145	36	17906
GO:BP	response to extracellular stimulus	GO:0009991	1.92249e-07	544	1145	71	17906
GO:BP	response to decreased oxygen levels	GO:0036293	1.95846e-07	376	1145	55	17906
GO:BP	regulation of hydrolase activity	GO:0051336	2.01524e-07	1296	1145	135	17906
GO:BP	negative regulation of cytokine production	GO:0001818	2.34448e-07	318	1145	49	17906
GO:BP	viral entry into host cell	GO:0046718	2.34448e-07	121	1145	27	17906
GO:BP	activation of innate immune response	GO:0002218	2.34448e-07	318	1145	49	17906
GO:BP	cell development	GO:0048468	2.38281e-07	2215	1145	206	17906
GO:BP	muscle cell proliferation	GO:0033002	2.4694e-07	242	1145	41	17906
GO:BP	cellular response to growth factor stimulus	GO:0071363	2.50307e-07	715	1145	86	17906
GO:BP	negative regulation of extrinsic apoptotic signaling pathway	GO:2001237	3.04977e-07	107	1145	25	17906
GO:BP	response to interferon-alpha	GO:0035455	3.6597e-07	21	1145	11	17906
GO:BP	regulation of apoptotic signaling pathway	GO:2001233	3.6752e-07	414	1145	58	17906
GO:BP	morphogenesis of a branching structure	GO:0001763	3.85626e-07	200	1145	36	17906
GO:BP	regulation of protein modification by small protein conjugation or removal	GO:1903320	4.10148e-07	237	1145	40	17906
GO:BP	negative regulation of phosphate metabolic process	GO:0045936	4.19097e-07	599	1145	75	17906
GO:BP	pri-miRNA transcription by RNA polymerase II	GO:0061614	4.26216e-07	47	1145	16	17906
GO:BP	negative regulation of phosphorus metabolic process	GO:0010563	4.46021e-07	600	1145	75	17906
GO:BP	multicellular organismal process	GO:0032501	4.46021e-07	7873	1145	594	17906
GO:BP	response to wounding	GO:0009611	4.61535e-07	702	1145	84	17906
GO:BP	response to glucocorticoid	GO:0051384	5.07885e-07	150	1145	30	17906
GO:BP	organelle organization	GO:0006996	5.07885e-07	3966	1145	331	17906
GO:BP	positive regulation of cellular component movement	GO:0051272	5.07916e-07	602	1145	75	17906
GO:BP	negative regulation of cell adhesion	GO:0007162	5.40681e-07	297	1145	46	17906
GO:BP	negative regulation of cell cycle	GO:0045786	5.56284e-07	637	1145	78	17906
GO:BP	localization	GO:0051179	5.71654e-07	6889	1145	529	17906
GO:BP	regulation of myeloid cell differentiation	GO:0045637	5.75659e-07	259	1145	42	17906
GO:BP	myeloid cell homeostasis	GO:0002262	5.83683e-07	151	1145	30	17906
GO:BP	response to oxygen levels	GO:0070482	6.39125e-07	400	1145	56	17906
GO:BP	positive regulation of cell motility	GO:2000147	6.73365e-07	584	1145	73	17906
GO:BP	positive regulation of cell population proliferation	GO:0008284	7.50822e-07	969	1145	106	17906
GO:BP	negative regulation of kinase activity	GO:0033673	7.96779e-07	262	1145	42	17906
GO:BP	exocrine system development	GO:0035272	8.01872e-07	49	1145	16	17906
GO:BP	response to peptide hormone	GO:0043434	8.31032e-07	456	1145	61	17906
GO:BP	positive regulation of organelle organization	GO:0010638	8.66877e-07	644	1145	78	17906
GO:BP	circadian regulation of gene expression	GO:0032922	8.80823e-07	62	1145	18	17906
GO:BP	response to unfolded protein	GO:0006986	9.03498e-07	180	1145	33	17906
GO:BP	cellular response to starvation	GO:0009267	9.7437e-07	146	1145	29	17906
GO:BP	angiogenesis	GO:0001525	9.87465e-07	601	1145	74	17906
GO:BP	negative regulation of developmental process	GO:0051093	9.99134e-07	1072	1145	114	17906
GO:BP	positive regulation of cellular component organization	GO:0051130	1.00034e-06	1245	1145	128	17906
GO:BP	biological adhesion	GO:0022610	1.01784e-06	1447	1145	144	17906
GO:BP	positive regulation of kinase activity	GO:0033674	1.0289e-06	613	1145	75	17906
GO:BP	positive regulation of hydrolase activity	GO:0051345	1.05015e-06	774	1145	89	17906
GO:BP	liver development	GO:0001889	1.11873e-06	147	1145	29	17906
GO:BP	regulation of biological quality	GO:0065008	1.14734e-06	4156	1145	342	17906
GO:BP	response to reactive oxygen species	GO:0000302	1.14734e-06	237	1145	39	17906
GO:BP	macromolecule localization	GO:0033036	1.16262e-06	3292	1145	281	17906
GO:BP	intrinsic apoptotic signaling pathway	GO:0097193	1.26356e-06	296	1145	45	17906
GO:BP	cell adhesion	GO:0007155	1.27332e-06	1440	1145	143	17906
GO:BP	response to molecule of bacterial origin	GO:0002237	1.27716e-06	367	1145	52	17906
GO:BP	positive regulation of response to cytokine stimulus	GO:0060760	1.29741e-06	57	1145	17	17906
GO:BP	response to lipopolysaccharide	GO:0032496	1.33528e-06	347	1145	50	17906
GO:BP	signal transduction by protein phosphorylation	GO:0023014	1.41489e-06	958	1145	104	17906
GO:BP	erythrocyte homeostasis	GO:0034101	1.48268e-06	124	1145	26	17906
GO:BP	regulation of epithelial cell proliferation	GO:0050678	1.66533e-06	391	1145	54	17906
GO:BP	cellular response to hormone stimulus	GO:0032870	1.66533e-06	724	1145	84	17906
GO:BP	hepaticobiliary system development	GO:0061008	1.7165e-06	150	1145	29	17906
GO:BP	cellular process	GO:0009987	1.76304e-06	16230	1145	1085	17906
GO:BP	negative regulation of mitotic cell cycle	GO:0045930	1.76807e-06	340	1145	49	17906
GO:BP	interferon-beta production	GO:0032608	1.91403e-06	52	1145	16	17906
GO:BP	MAPK cascade	GO:0000165	1.91484e-06	940	1145	102	17906
GO:BP	cellular response to organic cyclic compound	GO:0071407	2.03381e-06	624	1145	75	17906
GO:BP	positive regulation of locomotion	GO:0040017	2.07636e-06	613	1145	74	17906
GO:BP	positive regulation of animal organ morphogenesis	GO:0110110	2.11297e-06	87	1145	21	17906
GO:BP	osteoblast differentiation	GO:0001649	2.17037e-06	224	1145	37	17906
GO:BP	regulation of cellular response to stress	GO:0080135	2.1842e-06	764	1145	87	17906
GO:BP	negative regulation of molecular function	GO:0044092	2.23064e-06	1189	1145	122	17906
GO:BP	branching morphogenesis of an epithelial tube	GO:0048754	2.25313e-06	152	1145	29	17906
GO:BP	cellular response to nutrient levels	GO:0031669	2.56176e-06	235	1145	38	17906
GO:BP	rhythmic process	GO:0048511	2.64411e-06	304	1145	45	17906
GO:BP	transmembrane receptor protein tyrosine kinase signaling pathway	GO:0007169	2.64411e-06	744	1145	85	17906
GO:BP	mitotic cell cycle	GO:0000278	2.74426e-06	1082	1145	113	17906
GO:BP	regulation of pri-miRNA transcription by RNA polymerase II	GO:1902893	2.76018e-06	41	1145	14	17906
GO:BP	mammary gland development	GO:0030879	2.81911e-06	145	1145	28	17906
GO:BP	response to interferon-beta	GO:0035456	2.93272e-06	30	1145	12	17906
GO:BP	innate immune response-activating signal transduction	GO:0002758	3.18898e-06	296	1145	44	17906
GO:BP	positive regulation of myeloid cell differentiation	GO:0045639	3.33577e-06	97	1145	22	17906
GO:BP	cellular response to oxidative stress	GO:0034599	3.47221e-06	307	1145	45	17906
GO:BP	mitotic cell cycle process	GO:1903047	3.49792e-06	892	1145	97	17906
GO:BP	regulation of defense response to virus	GO:0050688	3.63486e-06	75	1145	19	17906
GO:BP	response to starvation	GO:0042594	3.93978e-06	192	1145	33	17906
GO:BP	response to nutrient levels	GO:0031667	3.9826e-06	511	1145	64	17906
GO:BP	response to topologically incorrect protein	GO:0035966	4.30046e-06	202	1145	34	17906
GO:BP	response to transforming growth factor beta	GO:0071559	4.45368e-06	250	1145	39	17906
GO:BP	erythrocyte differentiation	GO:0030218	4.78671e-06	115	1145	24	17906
GO:BP	negative regulation of protein kinase activity	GO:0006469	4.78671e-06	241	1145	38	17906
GO:BP	response to ketone	GO:1901654	4.80655e-06	203	1145	34	17906
GO:BP	negative regulation of cell differentiation	GO:0045596	4.83893e-06	767	1145	86	17906
GO:BP	negative regulation of immune system process	GO:0002683	4.89895e-06	492	1145	62	17906
GO:BP	positive regulation of cytokine production	GO:0001819	4.89895e-06	470	1145	60	17906
GO:BP	positive regulation of protein kinase activity	GO:0045860	5.04376e-06	537	1145	66	17906
GO:BP	epithelial tube morphogenesis	GO:0060562	5.12472e-06	332	1145	47	17906
GO:BP	response to organonitrogen compound	GO:0010243	5.40806e-06	1085	1145	112	17906
GO:BP	response to oxidative stress	GO:0006979	5.61088e-06	461	1145	59	17906
GO:BP	wound healing	GO:0042060	5.6131e-06	584	1145	70	17906
GO:BP	cellular response to leukemia inhibitory factor	GO:1990830	5.6131e-06	100	1145	22	17906
GO:BP	response to leukemia inhibitory factor	GO:1990823	5.6131e-06	100	1145	22	17906
GO:BP	cellular response to corticosteroid stimulus	GO:0071384	5.78791e-06	63	1145	17	17906
GO:BP	regulation of interferon-beta production	GO:0032648	6.35712e-06	50	1145	15	17906
GO:BP	negative regulation of intracellular signal transduction	GO:1902532	6.35712e-06	552	1145	67	17906
GO:BP	positive regulation of cytokine-mediated signaling pathway	GO:0001961	6.35712e-06	50	1145	15	17906
GO:BP	cellular response to transforming growth factor beta stimulus	GO:0071560	6.36292e-06	244	1145	38	17906
GO:BP	leukocyte differentiation	GO:0002521	7.00382e-06	531	1145	65	17906
GO:BP	kidney epithelium development	GO:0072073	7.02575e-06	143	1145	27	17906
GO:BP	muscle organ development	GO:0007517	7.02575e-06	410	1145	54	17906
GO:BP	salivary gland development	GO:0007431	7.02575e-06	38	1145	13	17906
GO:BP	positive regulation of NF-kappaB transcription factor activity	GO:0051092	7.23997e-06	152	1145	28	17906
GO:BP	cytoplasmic pattern recognition receptor signaling pathway	GO:0002753	7.24092e-06	64	1145	17	17906
GO:BP	positive regulation of gene silencing by miRNA	GO:2000637	7.26742e-06	22	1145	10	17906
GO:BP	regulation of protein ubiquitination	GO:0031396	7.31325e-06	207	1145	34	17906
GO:BP	negative regulation of apoptotic signaling pathway	GO:2001234	7.50348e-06	236	1145	37	17906
GO:BP	regulation of animal organ morphogenesis	GO:2000027	8.65191e-06	257	1145	39	17906
GO:BP	regulation of organelle organization	GO:0033043	9.19052e-06	1325	1145	130	17906
GO:BP	negative regulation of protein phosphorylation	GO:0001933	9.58941e-06	436	1145	56	17906
GO:BP	developmental growth	GO:0048589	9.84085e-06	698	1145	79	17906
GO:BP	protein modification by small protein conjugation or removal	GO:0070647	9.95328e-06	1137	1145	115	17906
GO:BP	heart development	GO:0007507	1.01628e-05	594	1145	70	17906
GO:BP	positive regulation of cellular catabolic process	GO:0031331	1.18156e-05	374	1145	50	17906
GO:BP	positive regulation of posttranscriptional gene silencing	GO:0060148	1.18421e-05	23	1145	10	17906
GO:BP	regulation of wound healing	GO:0061041	1.22056e-05	156	1145	28	17906
GO:BP	negative regulation of type I interferon production	GO:0032480	1.23688e-05	46	1145	14	17906
GO:BP	heart morphogenesis	GO:0003007	1.26476e-05	261	1145	39	17906
GO:BP	epithelial cell differentiation	GO:0030855	1.26763e-05	786	1145	86	17906
GO:BP	gonad development	GO:0008406	1.30785e-05	222	1145	35	17906
GO:BP	male gonad development	GO:0008584	1.32886e-05	139	1145	26	17906
GO:BP	regulation of growth	GO:0040008	1.41529e-05	693	1145	78	17906
GO:BP	cellular response to glucocorticoid stimulus	GO:0071385	1.44265e-05	60	1145	16	17906
GO:BP	development of primary male sexual characteristics	GO:0046546	1.52391e-05	140	1145	26	17906
GO:BP	circadian rhythm	GO:0007623	1.5515e-05	214	1145	34	17906
GO:BP	embryo development	GO:0009790	1.55484e-05	1060	1145	108	17906
GO:BP	mammary gland morphogenesis	GO:0060443	1.62145e-05	47	1145	14	17906
GO:BP	cell cycle process	GO:0022402	1.79005e-05	1407	1145	135	17906
GO:BP	sex differentiation	GO:0007548	1.8055e-05	275	1145	40	17906
GO:BP	ureteric bud development	GO:0001657	1.81837e-05	99	1145	21	17906
GO:BP	regulation of cysteine-type endopeptidase activity	GO:2000116	1.82084e-05	245	1145	37	17906
GO:BP	negative regulation of growth	GO:0045926	1.82224e-05	255	1145	38	17906
GO:BP	macromolecule catabolic process	GO:0009057	2.0734e-05	1450	1145	138	17906
GO:BP	negative regulation of cellular component organization	GO:0051129	2.08497e-05	748	1145	82	17906
GO:BP	mesonephric epithelium development	GO:0072163	2.13637e-05	100	1145	21	17906
GO:BP	mesonephric tubule development	GO:0072164	2.13637e-05	100	1145	21	17906
GO:BP	response to drug	GO:0042493	2.1615e-05	1093	1145	110	17906
GO:BP	aging	GO:0007568	2.16985e-05	329	1145	45	17906
GO:BP	ERBB signaling pathway	GO:0038127	2.24727e-05	143	1145	26	17906
GO:BP	muscle tissue development	GO:0060537	2.32951e-05	416	1145	53	17906
GO:BP	development of primary sexual characteristics	GO:0045137	2.36665e-05	228	1145	35	17906
GO:BP	male sex differentiation	GO:0046661	2.53189e-05	162	1145	28	17906
GO:BP	cellular response to unfolded protein	GO:0034620	2.55612e-05	144	1145	26	17906
GO:BP	cellular response to insulin stimulus	GO:0032869	2.60858e-05	229	1145	35	17906
GO:BP	regulation of MAP kinase activity	GO:0043405	2.61503e-05	342	1145	46	17906
GO:BP	striated muscle tissue development	GO:0014706	2.84996e-05	397	1145	51	17906
GO:BP	toll-like receptor 3 signaling pathway	GO:0034138	2.88984e-05	20	1145	9	17906
GO:BP	inflammatory response	GO:0006954	3.07355e-05	780	1145	84	17906
GO:BP	chemotaxis	GO:0006935	3.12276e-05	649	1145	73	17906
GO:BP	positive regulation of MAPK cascade	GO:0043410	3.16611e-05	556	1145	65	17906
GO:BP	antigen processing and presentation of exogenous peptide antigen via MHC class I, TAP-independent	GO:0002480	3.16718e-05	8	1145	6	17906
GO:BP	positive regulation of proteolysis	GO:0045862	3.42214e-05	367	1145	48	17906
GO:BP	regulation of cyclin-dependent protein kinase activity	GO:1904029	3.42214e-05	103	1145	21	17906
GO:BP	cellular response to steroid hormone stimulus	GO:0071383	3.45358e-05	252	1145	37	17906
GO:BP	taxis	GO:0042330	3.45358e-05	651	1145	73	17906
GO:BP	cellular response to hypoxia	GO:0071456	3.71453e-05	213	1145	33	17906
GO:BP	response to interleukin-1	GO:0070555	3.71453e-05	213	1145	33	17906
GO:BP	transforming growth factor beta receptor signaling pathway	GO:0007179	3.86546e-05	194	1145	31	17906
GO:BP	mesonephros development	GO:0001823	3.98263e-05	104	1145	21	17906
GO:BP	ventricular septum morphogenesis	GO:0060412	4.13105e-05	44	1145	13	17906
GO:BP	extrinsic apoptotic signaling pathway via death domain receptors	GO:0008625	4.19986e-05	88	1145	19	17906
GO:BP	actin cytoskeleton organization	GO:0030036	4.31939e-05	679	1145	75	17906
GO:BP	regulation of mitotic cell cycle phase transition	GO:1901990	4.46178e-05	448	1145	55	17906
GO:BP	response to mechanical stimulus	GO:0009612	4.50774e-05	215	1145	33	17906
GO:BP	cellular response to lipopolysaccharide	GO:0071222	4.50774e-05	215	1145	33	17906
GO:BP	regulation of cell-cell adhesion	GO:0022407	4.53347e-05	426	1145	53	17906
GO:BP	mitotic cell cycle phase transition	GO:0044772	4.69322e-05	598	1145	68	17906
GO:BP	response to chemokine	GO:1990868	4.82338e-05	97	1145	20	17906
GO:BP	cellular response to chemokine	GO:1990869	4.82338e-05	97	1145	20	17906
GO:BP	regulation of ossification	GO:0030278	4.85393e-05	206	1145	32	17906
GO:BP	necroptotic process	GO:0070266	5.34869e-05	45	1145	13	17906
GO:BP	negative regulation of cell-cell adhesion	GO:0022408	5.61667e-05	188	1145	30	17906
GO:BP	leukocyte apoptotic process	GO:0071887	6.24512e-05	107	1145	21	17906
GO:BP	regulation of response to wounding	GO:1903034	6.25068e-05	189	1145	30	17906
GO:BP	protein ubiquitination	GO:0016567	6.48664e-05	845	1145	88	17906
GO:BP	regulation of cyclin-dependent protein serine/threonine kinase activity	GO:0000079	6.61212e-05	99	1145	20	17906
GO:BP	negative regulation of developmental growth	GO:0048640	6.61212e-05	116	1145	22	17906
GO:BP	transmembrane receptor protein serine/threonine kinase signaling pathway	GO:0007178	6.8295e-05	355	1145	46	17906
GO:BP	negative regulation of catalytic activity	GO:0043086	6.84466e-05	834	1145	87	17906
GO:BP	negative regulation of innate immune response	GO:0045824	6.84466e-05	60	1145	15	17906
GO:BP	antigen processing and presentation of endogenous peptide antigen	GO:0002483	6.94435e-05	17	1145	8	17906
GO:BP	leukocyte activation	GO:0045321	7.5429e-05	1305	1145	124	17906
GO:BP	cellular response to biotic stimulus	GO:0071216	7.74243e-05	251	1145	36	17906
GO:BP	cellular response to nitrogen compound	GO:1901699	7.78289e-05	727	1145	78	17906
GO:BP	cellular component morphogenesis	GO:0032989	7.8125e-05	1177	1145	114	17906
GO:BP	regulation of cysteine-type endopeptidase activity involved in apoptotic process	GO:0043281	7.95788e-05	221	1145	33	17906
GO:BP	regulation of cellular catabolic process	GO:0031329	8.02137e-05	850	1145	88	17906
GO:BP	cellular response to topologically incorrect protein	GO:0035967	8.15704e-05	163	1145	27	17906
GO:BP	regulation of leukocyte differentiation	GO:1902105	8.31384e-05	283	1145	39	17906
GO:BP	myeloid leukocyte differentiation	GO:0002573	8.69647e-05	212	1145	32	17906
GO:BP	cellular component biogenesis	GO:0044085	8.73882e-05	3241	1145	265	17906
GO:BP	salivary gland morphogenesis	GO:0007435	8.75051e-05	34	1145	11	17906
GO:BP	negative regulation of leukocyte apoptotic process	GO:2000107	8.75051e-05	47	1145	13	17906
GO:BP	protein modification by small protein conjugation	GO:0032446	8.85703e-05	927	1145	94	17906
GO:BP	positive regulation of apoptotic signaling pathway	GO:2001235	8.94865e-05	183	1145	29	17906
GO:BP	positive regulation of endopeptidase activity	GO:0010950	8.94865e-05	183	1145	29	17906
GO:BP	positive regulation of peptidase activity	GO:0010952	9.4041e-05	203	1145	31	17906
GO:BP	cellular response to decreased oxygen levels	GO:0036294	9.46818e-05	223	1145	33	17906
GO:BP	regulation of leukocyte apoptotic process	GO:2000106	9.55695e-05	85	1145	18	17906
GO:BP	negative regulation of protein serine/threonine kinase activity	GO:0071901	9.7094e-05	146	1145	25	17906
GO:BP	cellular response to interleukin-1	GO:0071347	9.89082e-05	184	1145	29	17906
GO:BP	regulation of cellular component biogenesis	GO:0044087	0.000101218	968	1145	97	17906
GO:BP	Notch signaling pathway	GO:0007219	0.000101361	194	1145	30	17906
GO:BP	detection of virus	GO:0009597	0.000101469	6	1145	5	17906
GO:BP	kidney development	GO:0001822	0.000104036	286	1145	39	17906
GO:BP	cellular response to dsRNA	GO:0071359	0.000104772	23	1145	9	17906
GO:BP	response to dsRNA	GO:0043331	0.000108272	55	1145	14	17906
GO:BP	epidermal growth factor receptor signaling pathway	GO:0007173	0.00011072	120	1145	22	17906
GO:BP	cellular response to exogenous dsRNA	GO:0071360	0.00011153	18	1145	8	17906
GO:BP	regulation of cytokine production involved in immune response	GO:0002718	0.00011153	86	1145	18	17906
GO:BP	response to bacterium	GO:0009617	0.000116207	736	1145	78	17906
GO:BP	chaperone cofactor-dependent protein refolding	GO:0051085	0.000118821	29	1145	10	17906
GO:BP	regulation of viral entry into host cell	GO:0046596	0.000118821	29	1145	10	17906
GO:BP	positive regulation of catabolic process	GO:0009896	0.000122095	442	1145	53	17906
GO:BP	necrotic cell death	GO:0070265	0.000122547	63	1145	15	17906
GO:BP	cell activation	GO:0001775	0.000125872	1465	1145	135	17906
GO:BP	regulation of catabolic process	GO:0009894	0.000127607	1012	1145	100	17906
GO:BP	regulation of protein localization	GO:0032880	0.000129445	1076	1145	105	17906
GO:BP	response to antibiotic	GO:0046677	0.000132093	343	1145	44	17906
GO:BP	regulation of heart morphogenesis	GO:2000826	0.000132611	42	1145	12	17906
GO:BP	cellular response to molecule of bacterial origin	GO:0071219	0.000133262	227	1145	33	17906
GO:BP	T cell activation	GO:0042110	0.000134308	478	1145	56	17906
GO:BP	G2/M transition of mitotic cell cycle	GO:0000086	0.000134837	258	1145	36	17906
GO:BP	mitotic cell cycle checkpoint	GO:0007093	0.000135965	168	1145	27	17906
GO:BP	protein polyubiquitination	GO:0000209	0.00013807	322	1145	42	17906
GO:BP	protein localization	GO:0008104	0.000140494	2923	1145	241	17906
GO:BP	cellular macromolecule catabolic process	GO:0044265	0.000151038	1209	1145	115	17906
GO:BP	regulation of transforming growth factor beta production	GO:0071634	0.000152576	36	1145	11	17906
GO:BP	cell-cell adhesion	GO:0098609	0.000154244	866	1145	88	17906
GO:BP	negative regulation of protein ubiquitination	GO:0031397	0.000155325	80	1145	17	17906
GO:BP	mesenchymal cell differentiation	GO:0048762	0.000160378	219	1145	32	17906
GO:BP	urogenital system development	GO:0001655	0.000160447	335	1145	43	17906
GO:BP	negative regulation of response to biotic stimulus	GO:0002832	0.000165353	97	1145	19	17906
GO:BP	cellular response to peptide	GO:1901653	0.000165635	402	1145	49	17906
GO:BP	actin filament-based process	GO:0030029	0.000165635	781	1145	81	17906
GO:BP	homeostatic process	GO:0042592	0.000166239	1958	1145	171	17906
GO:BP	cellular response to oxygen levels	GO:0071453	0.000167298	240	1145	34	17906
GO:BP	stem cell differentiation	GO:0048863	0.000170362	261	1145	36	17906
GO:BP	reproductive process	GO:0022414	0.000174314	1489	1145	136	17906
GO:BP	immune response-regulating signaling pathway	GO:0002764	0.00018061	673	1145	72	17906
GO:BP	positive regulation of cell cycle	GO:0045787	0.000190594	393	1145	48	17906
GO:BP	reproduction	GO:0000003	0.000191756	1492	1145	136	17906
GO:BP	toll-like receptor signaling pathway	GO:0002224	0.000208979	153	1145	25	17906
GO:BP	renal system development	GO:0072001	0.000218928	296	1145	39	17906
GO:BP	negative regulation of protein modification by small protein conjugation or removal	GO:1903321	0.00023839	91	1145	18	17906
GO:BP	peptidyl-tyrosine phosphorylation	GO:0018108	0.00023839	374	1145	46	17906
GO:BP	cell morphogenesis	GO:0000902	0.000247258	1068	1145	103	17906
GO:BP	striated muscle cell proliferation	GO:0014855	0.000251767	83	1145	17	17906
GO:BP	regulation of epithelial cell differentiation	GO:0030856	0.000260273	155	1145	25	17906
GO:BP	transforming growth factor beta production	GO:0071604	0.000261001	38	1145	11	17906
GO:BP	supramolecular fiber organization	GO:0097435	0.000261733	693	1145	73	17906
GO:BP	programmed necrotic cell death	GO:0097300	0.000262654	52	1145	13	17906
GO:BP	cell aging	GO:0007569	0.000263715	118	1145	21	17906
GO:BP	cellular response to epidermal growth factor stimulus	GO:0071364	0.000271407	45	1145	12	17906
GO:BP	response to tumor necrosis factor	GO:0034612	0.000276763	321	1145	41	17906
GO:BP	positive regulation of cell adhesion	GO:0045785	0.00028191	422	1145	50	17906
GO:BP	peptidyl-tyrosine modification	GO:0018212	0.000287029	377	1145	46	17906
GO:BP	positive regulation of smooth muscle cell proliferation	GO:0048661	0.000289147	101	1145	19	17906
GO:BP	regulation of cell cycle process	GO:0010564	0.000289147	794	1145	81	17906
GO:BP	regulation of extrinsic apoptotic signaling pathway via death domain receptors	GO:1902041	0.000290279	60	1145	14	17906
GO:BP	positive regulation of interferon-beta production	GO:0032728	0.000294332	32	1145	10	17906
GO:BP	cardiac septum morphogenesis	GO:0060411	0.000301159	76	1145	16	17906
GO:BP	artery morphogenesis	GO:0048844	0.000301159	76	1145	16	17906
GO:BP	MHC class I biosynthetic process	GO:0045341	0.000301253	7	1145	5	17906
GO:BP	regulation of MHC class I biosynthetic process	GO:0045343	0.000301253	7	1145	5	17906
GO:BP	activation of immune response	GO:0002253	0.000301391	721	1145	75	17906
GO:BP	positive regulation of defense response to virus by host	GO:0002230	0.000301391	26	1145	9	17906
GO:BP	epithelial cell development	GO:0002064	0.000324065	217	1145	31	17906
GO:BP	artery development	GO:0060840	0.000328453	102	1145	19	17906
GO:BP	antigen processing and presentation of endogenous peptide antigen via MHC class I	GO:0019885	0.00035279	11	1145	6	17906
GO:BP	immune response-activating signal transduction	GO:0002757	0.000355014	639	1145	68	17906
GO:BP	negative regulation of lipid storage	GO:0010888	0.000390168	21	1145	8	17906
GO:BP	response to mineralocorticoid	GO:0051385	0.000390168	33	1145	10	17906
GO:BP	cellular response to virus	GO:0098586	0.000391668	54	1145	13	17906
GO:BP	regulation of cell cycle phase transition	GO:1901987	0.000396002	486	1145	55	17906
GO:BP	cell growth	GO:0016049	0.000401311	498	1145	56	17906
GO:BP	cell cycle phase transition	GO:0044770	0.000407955	642	1145	68	17906
GO:BP	negative regulation of response to external stimulus	GO:0032102	0.000407955	417	1145	49	17906
GO:BP	endothelium development	GO:0003158	0.000411474	131	1145	22	17906
GO:BP	cytoskeleton organization	GO:0007010	0.000412622	1371	1145	125	17906
GO:BP	negative regulation of mitotic cell cycle phase transition	GO:1901991	0.000436818	252	1145	34	17906
GO:BP	regulation of smooth muscle cell proliferation	GO:0048660	0.000436818	170	1145	26	17906
GO:BP	positive regulation of protein serine/threonine kinase activity	GO:0071902	0.000436818	339	1145	42	17906
GO:BP	regulation of binding	GO:0051098	0.00044605	373	1145	45	17906
GO:BP	positive regulation of leukocyte differentiation	GO:1902107	0.000459225	151	1145	24	17906
GO:BP	positive regulation of type I interferon production	GO:0032481	0.000480444	79	1145	16	17906
GO:BP	cellular response to reactive oxygen species	GO:0034614	0.000480444	171	1145	26	17906
GO:BP	neural crest cell development	GO:0014032	0.000480444	79	1145	16	17906
GO:BP	respiratory tube development	GO:0030323	0.00048229	181	1145	27	17906
GO:BP	intrinsic apoptotic signaling pathway in response to endoplasmic reticulum stress	GO:0070059	0.000496921	63	1145	14	17906
GO:BP	cell junction organization	GO:0034330	0.000501552	297	1145	38	17906
GO:BP	response to toxic substance	GO:0009636	0.000501891	550	1145	60	17906
GO:BP	mammary gland duct morphogenesis	GO:0060603	0.000503416	34	1145	10	17906
GO:BP	regulation of mesenchymal cell proliferation	GO:0010464	0.000503416	34	1145	10	17906
GO:BP	tube formation	GO:0035148	0.00050455	152	1145	24	17906
GO:BP	neural crest cell differentiation	GO:0014033	0.000515163	88	1145	17	17906
GO:BP	chemokine-mediated signaling pathway	GO:0070098	0.000515163	88	1145	17	17906
GO:BP	mitochondrion organization	GO:0007005	0.000522215	539	1145	59	17906
GO:BP	cell cycle G2/M phase transition	GO:0044839	0.000522215	276	1145	36	17906
GO:BP	smooth muscle cell proliferation	GO:0048659	0.000522215	172	1145	26	17906
GO:BP	regulation of G1/S transition of mitotic cell cycle	GO:2000045	0.000522215	182	1145	27	17906
GO:BP	cellular response to mechanical stimulus	GO:0071260	0.000551864	80	1145	16	17906
GO:BP	cytoplasmic pattern recognition receptor signaling pathway in response to virus	GO:0039528	0.000558784	28	1145	9	17906
GO:BP	ERK1 and ERK2 cascade	GO:0070371	0.00056629	321	1145	40	17906
GO:BP	stress-activated MAPK cascade	GO:0051403	0.00056629	288	1145	37	17906
GO:BP	embryonic organ development	GO:0048568	0.000591167	447	1145	51	17906
GO:BP	regulation of leukocyte cell-cell adhesion	GO:1903037	0.000605782	322	1145	40	17906
GO:BP	positive regulation of cysteine-type endopeptidase activity	GO:2001056	0.000614103	154	1145	24	17906
GO:BP	cellular catabolic process	GO:0044248	0.000617516	2314	1145	193	17906
GO:BP	leukocyte cell-cell adhesion	GO:0007159	0.000619476	356	1145	43	17906
GO:BP	response to epidermal growth factor	GO:0070849	0.000624464	49	1145	12	17906
GO:BP	positive regulation of cellular component biogenesis	GO:0044089	0.000632099	543	1145	59	17906
GO:BP	cellular response to peptide hormone stimulus	GO:0071375	0.000636659	334	1145	41	17906
GO:BP	'de novo' posttranslational protein folding	GO:0051084	0.000643682	35	1145	10	17906
GO:BP	mitotic cell cycle arrest	GO:0071850	0.000656837	17	1145	7	17906
GO:BP	cell-cell junction organization	GO:0045216	0.000671147	195	1145	28	17906
GO:BP	phosphatidylinositol 3-kinase signaling	GO:0014065	0.000673541	155	1145	24	17906
GO:BP	regulation of kidney development	GO:0090183	0.000673541	57	1145	13	17906
GO:BP	regulation of protein-containing complex assembly	GO:0043254	0.000689926	450	1145	51	17906
GO:BP	positive regulation of reactive oxygen species metabolic process	GO:2000379	0.000689956	99	1145	18	17906
GO:BP	mitotic DNA integrity checkpoint	GO:0044774	0.000689956	108	1145	19	17906
GO:BP	positive regulation of cardiac epithelial to mesenchymal transition	GO:0062043	0.00069329	8	1145	5	17906
GO:BP	activation of protein kinase activity	GO:0032147	0.000768792	337	1145	41	17906
GO:BP	positive regulation of cell aging	GO:0090343	0.000771145	23	1145	8	17906
GO:BP	lung development	GO:0030324	0.000823479	177	1145	26	17906
GO:BP	hematopoietic progenitor cell differentiation	GO:0002244	0.000823479	177	1145	26	17906
GO:BP	protein ADP-ribosylation	GO:0006471	0.000823641	36	1145	10	17906
GO:BP	stem cell development	GO:0048864	0.000846501	83	1145	16	17906
GO:BP	mesenchymal cell development	GO:0014031	0.000846501	83	1145	16	17906
GO:BP	neurogenesis	GO:0022008	0.000849418	1679	1145	146	17906
GO:BP	developmental process involved in reproduction	GO:0003006	0.000852662	988	1145	94	17906
GO:BP	response to hydrogen peroxide	GO:0042542	0.000885291	148	1145	23	17906
GO:BP	negative regulation of immune response	GO:0050777	0.000899571	158	1145	24	17906
GO:BP	ventricular septum development	GO:0003281	0.000908659	75	1145	15	17906
GO:BP	leukocyte chemotaxis	GO:0030595	0.00094873	220	1145	30	17906
[truncated: 1,059 more rows]
