# Supplementary material for: Comparative Transcriptomic Analysis of Rhinovirus and Influenza Virus Infection
Source: Front Microbiol. 2020 Jul 21;11:1580. doi: 10.3389/fmicb.2020.01580 (PMC7396524; doi:10.3389/fmicb.2020.01580)
Supplement: Supplementary file 5 [file Data_Sheet_5.XLSX]

## Sheet: gProfiler_cluster1
source	term_name	term_id	adjusted_p_value	negative_log10_of_adjusted_p_value	term_size	query_size	intersection_size	effective_domain_size	intersections
GO:BP	cell division	GO:0051301	3.10008e-06	5.50863	612	282	33	17906	ENSG00000121957,ENSG00000134222,ENSG00000143228,ENSG00000066279,ENSG00000118193,ENSG00000117650,ENSG00000117724,ENSG00000163535,ENSG00000109805,ENSG00000138764,ENSG00000138778,ENSG00000112984,ENSG00000158402,ENSG00000096093,ENSG00000164649,ENSG00000090889,ENSG00000185920,ENSG00000119397,ENSG00000170962,ENSG00000151150,ENSG00000165730,ENSG00000138175,ENSG00000066468,ENSG00000010292,ENSG00000111665…
GO:BP	microtubule-based process	GO:0007017	1.05059e-05	4.97857	778	282	36	17906	ENSG00000121957,ENSG00000134222,ENSG00000143228,ENSG00000066279,ENSG00000118193,ENSG00000117650,ENSG00000197557,ENSG00000144451,ENSG00000163808,ENSG00000182504,ENSG00000163913,ENSG00000114107,ENSG00000138778,ENSG00000039139,ENSG00000112984,ENSG00000096093,ENSG00000112144,ENSG00000105877,ENSG00000184368,ENSG00000090889,ENSG00000164953,ENSG00000107282,ENSG00000136883,ENSG00000187240,ENSG00000138175…
GO:BP	mitotic cell cycle process	GO:1903047	1.05059e-05	4.97857	892	282	39	17906	ENSG00000121957,ENSG00000134222,ENSG00000183856,ENSG00000143228,ENSG00000185630,ENSG00000118193,ENSG00000117650,ENSG00000117724,ENSG00000144677,ENSG00000182504,ENSG00000114107,ENSG00000109805,ENSG00000138764,ENSG00000138778,ENSG00000228716,ENSG00000112984,ENSG00000158402,ENSG00000072571,ENSG00000096093,ENSG00000090889,ENSG00000184481,ENSG00000119397,ENSG00000151150,ENSG00000165730,ENSG00000138175…
GO:BP	mitotic cell cycle	GO:0000278	5.91806e-05	4.22782	1082	282	42	17906	ENSG00000121957,ENSG00000134222,ENSG00000183856,ENSG00000143228,ENSG00000185630,ENSG00000118193,ENSG00000117650,ENSG00000117724,ENSG00000144677,ENSG00000163808,ENSG00000182504,ENSG00000114107,ENSG00000109805,ENSG00000138764,ENSG00000138778,ENSG00000228716,ENSG00000112984,ENSG00000158402,ENSG00000072571,ENSG00000096093,ENSG00000090889,ENSG00000184481,ENSG00000185920,ENSG00000119397,ENSG00000129757…
GO:BP	cell cycle process	GO:0022402	7.84031e-05	4.10567	1407	282	49	17906	ENSG00000134698,ENSG00000121957,ENSG00000134222,ENSG00000183856,ENSG00000143228,ENSG00000185630,ENSG00000066279,ENSG00000118193,ENSG00000117650,ENSG00000117724,ENSG00000163535,ENSG00000144677,ENSG00000182504,ENSG00000114107,ENSG00000109805,ENSG00000138764,ENSG00000138778,ENSG00000228716,ENSG00000112984,ENSG00000158402,ENSG00000072571,ENSG00000096093,ENSG00000090889,ENSG00000184481,ENSG00000133863…
GO:BP	organelle fission	GO:0048285	7.84031e-05	4.10567	463	282	25	17906	ENSG00000134698,ENSG00000134222,ENSG00000143228,ENSG00000066279,ENSG00000118193,ENSG00000117650,ENSG00000117724,ENSG00000163535,ENSG00000182504,ENSG00000109805,ENSG00000138778,ENSG00000158402,ENSG00000090889,ENSG00000133863,ENSG00000176171,ENSG00000010292,ENSG00000102760,ENSG00000126787,ENSG00000156970,ENSG00000137804,ENSG00000166851,ENSG00000131747,ENSG00000186868,ENSG00000088325,ENSG00000171105
GO:BP	microtubule-based movement	GO:0007018	0.000107505	3.96857	289	282	19	17906	ENSG00000118193,ENSG00000197557,ENSG00000163808,ENSG00000163913,ENSG00000138778,ENSG00000039139,ENSG00000112984,ENSG00000112144,ENSG00000105877,ENSG00000090889,ENSG00000107282,ENSG00000136883,ENSG00000187240,ENSG00000138175,ENSG00000197653,ENSG00000032742,ENSG00000126787,ENSG00000186868,ENSG00000171885
GO:BP	nuclear division	GO:0000280	0.000118482	3.92635	418	282	23	17906	ENSG00000134698,ENSG00000134222,ENSG00000143228,ENSG00000066279,ENSG00000118193,ENSG00000117650,ENSG00000117724,ENSG00000163535,ENSG00000182504,ENSG00000109805,ENSG00000138778,ENSG00000158402,ENSG00000090889,ENSG00000133863,ENSG00000010292,ENSG00000102760,ENSG00000126787,ENSG00000156970,ENSG00000137804,ENSG00000166851,ENSG00000131747,ENSG00000088325,ENSG00000171105
GO:BP	mitotic nuclear division	GO:0140014	0.000142064	3.84751	271	282	18	17906	ENSG00000134222,ENSG00000143228,ENSG00000118193,ENSG00000117650,ENSG00000117724,ENSG00000182504,ENSG00000109805,ENSG00000138778,ENSG00000158402,ENSG00000090889,ENSG00000010292,ENSG00000102760,ENSG00000126787,ENSG00000156970,ENSG00000137804,ENSG00000166851,ENSG00000088325,ENSG00000171105
GO:BP	sister chromatid segregation	GO:0000819	0.000142064	3.84751	189	282	15	17906	ENSG00000134222,ENSG00000143228,ENSG00000118193,ENSG00000117650,ENSG00000117724,ENSG00000163535,ENSG00000109805,ENSG00000138778,ENSG00000090889,ENSG00000010292,ENSG00000126787,ENSG00000156970,ENSG00000137804,ENSG00000166851,ENSG00000131747
GO:BP	mitotic sister chromatid segregation	GO:0000070	0.000445209	3.35144	157	282	13	17906	ENSG00000134222,ENSG00000143228,ENSG00000118193,ENSG00000117650,ENSG00000117724,ENSG00000109805,ENSG00000138778,ENSG00000090889,ENSG00000010292,ENSG00000126787,ENSG00000156970,ENSG00000137804,ENSG00000166851
GO:BP	nuclear chromosome segregation	GO:0098813	0.000445209	3.35144	267	282	17	17906	ENSG00000134698,ENSG00000134222,ENSG00000143228,ENSG00000118193,ENSG00000117650,ENSG00000117724,ENSG00000163535,ENSG00000109805,ENSG00000138778,ENSG00000090889,ENSG00000133863,ENSG00000010292,ENSG00000126787,ENSG00000156970,ENSG00000137804,ENSG00000166851,ENSG00000131747
GO:BP	cell cycle	GO:0007049	0.000445209	3.35144	1905	282	57	17906	ENSG00000134698,ENSG00000121957,ENSG00000134222,ENSG00000183856,ENSG00000143228,ENSG00000185630,ENSG00000066279,ENSG00000118193,ENSG00000117650,ENSG00000117724,ENSG00000163535,ENSG00000144677,ENSG00000163808,ENSG00000182504,ENSG00000114107,ENSG00000109805,ENSG00000138764,ENSG00000138778,ENSG00000228716,ENSG00000112984,ENSG00000158402,ENSG00000072571,ENSG00000096093,ENSG00000155111,ENSG00000090889…
GO:BP	regulation of cell cycle	GO:0051726	0.00112592	2.94849	1268	282	42	17906	ENSG00000121957,ENSG00000134222,ENSG00000185630,ENSG00000066279,ENSG00000118193,ENSG00000117650,ENSG00000117724,ENSG00000144677,ENSG00000182504,ENSG00000114107,ENSG00000138764,ENSG00000138778,ENSG00000112984,ENSG00000158402,ENSG00000072571,ENSG00000155111,ENSG00000184481,ENSG00000164953,ENSG00000164938,ENSG00000185920,ENSG00000119397,ENSG00000129757,ENSG00000148935,ENSG00000165730,ENSG00000150593…
GO:BP	mitotic cell cycle phase transition	GO:0044772	0.00242185	2.61585	598	282	25	17906	ENSG00000183856,ENSG00000185630,ENSG00000118193,ENSG00000117650,ENSG00000117724,ENSG00000144677,ENSG00000114107,ENSG00000138764,ENSG00000138778,ENSG00000228716,ENSG00000158402,ENSG00000072571,ENSG00000184481,ENSG00000119397,ENSG00000165730,ENSG00000136044,ENSG00000122966,ENSG00000102760,ENSG00000126787,ENSG00000053254,ENSG00000156970,ENSG00000157456,ENSG00000166851,ENSG00000103479,ENSG00000088325
GO:BP	mitotic spindle organization	GO:0007052	0.00242185	2.61585	110	282	10	17906	ENSG00000121957,ENSG00000134222,ENSG00000143228,ENSG00000117650,ENSG00000182504,ENSG00000138778,ENSG00000096093,ENSG00000090889,ENSG00000166851,ENSG00000088325
GO:BP	regulation of mitotic cell cycle	GO:0007346	0.00242185	2.61585	713	282	28	17906	ENSG00000121957,ENSG00000134222,ENSG00000185630,ENSG00000118193,ENSG00000117650,ENSG00000117724,ENSG00000144677,ENSG00000182504,ENSG00000114107,ENSG00000138778,ENSG00000158402,ENSG00000072571,ENSG00000184481,ENSG00000185920,ENSG00000119397,ENSG00000129757,ENSG00000165730,ENSG00000136044,ENSG00000102760,ENSG00000126787,ENSG00000053254,ENSG00000156970,ENSG00000137804,ENSG00000166851,ENSG00000103479…
GO:BP	microtubule cytoskeleton organization involved in mitosis	GO:1902850	0.00307816	2.51171	139	282	11	17906	ENSG00000121957,ENSG00000134222,ENSG00000143228,ENSG00000117650,ENSG00000182504,ENSG00000138778,ENSG00000096093,ENSG00000090889,ENSG00000137804,ENSG00000166851,ENSG00000088325
GO:BP	G2/M transition of mitotic cell cycle	GO:0000086	0.00352943	2.4523	258	282	15	17906	ENSG00000185630,ENSG00000118193,ENSG00000117650,ENSG00000117724,ENSG00000114107,ENSG00000158402,ENSG00000072571,ENSG00000184481,ENSG00000119397,ENSG00000165730,ENSG00000122966,ENSG00000053254,ENSG00000157456,ENSG00000166851,ENSG00000088325
GO:BP	regulation of G2/M transition of mitotic cell cycle	GO:0010389	0.00374083	2.42703	201	282	13	17906	ENSG00000185630,ENSG00000118193,ENSG00000117650,ENSG00000117724,ENSG00000114107,ENSG00000158402,ENSG00000072571,ENSG00000184481,ENSG00000119397,ENSG00000165730,ENSG00000053254,ENSG00000166851,ENSG00000088325
GO:BP	chromosome segregation	GO:0007059	0.00374083	2.42703	328	282	17	17906	ENSG00000134698,ENSG00000134222,ENSG00000143228,ENSG00000118193,ENSG00000117650,ENSG00000117724,ENSG00000163535,ENSG00000109805,ENSG00000138778,ENSG00000090889,ENSG00000133863,ENSG00000010292,ENSG00000126787,ENSG00000156970,ENSG00000137804,ENSG00000166851,ENSG00000131747
GO:BP	mitotic cytokinesis	GO:0000281	0.00374083	2.42703	73	282	8	17906	ENSG00000112984,ENSG00000096093,ENSG00000090889,ENSG00000151150,ENSG00000138175,ENSG00000122966,ENSG00000137804,ENSG00000166851
GO:BP	regulation of cell cycle process	GO:0010564	0.0044131	2.35526	794	282	29	17906	ENSG00000121957,ENSG00000134222,ENSG00000185630,ENSG00000118193,ENSG00000117650,ENSG00000117724,ENSG00000144677,ENSG00000182504,ENSG00000114107,ENSG00000138778,ENSG00000112984,ENSG00000158402,ENSG00000072571,ENSG00000184481,ENSG00000164953,ENSG00000119397,ENSG00000165730,ENSG00000094916,ENSG00000136044,ENSG00000122966,ENSG00000102760,ENSG00000126787,ENSG00000053254,ENSG00000156970,ENSG00000137804…
GO:BP	regulation of mitotic cell cycle phase transition	GO:1901990	0.0054092	2.26687	448	282	20	17906	ENSG00000185630,ENSG00000118193,ENSG00000117650,ENSG00000117724,ENSG00000144677,ENSG00000114107,ENSG00000138778,ENSG00000158402,ENSG00000072571,ENSG00000184481,ENSG00000119397,ENSG00000165730,ENSG00000136044,ENSG00000102760,ENSG00000126787,ENSG00000053254,ENSG00000156970,ENSG00000166851,ENSG00000103479,ENSG00000088325
GO:BP	cell cycle phase transition	GO:0044770	0.0054092	2.26687	642	282	25	17906	ENSG00000183856,ENSG00000185630,ENSG00000118193,ENSG00000117650,ENSG00000117724,ENSG00000144677,ENSG00000114107,ENSG00000138764,ENSG00000138778,ENSG00000228716,ENSG00000158402,ENSG00000072571,ENSG00000184481,ENSG00000119397,ENSG00000165730,ENSG00000136044,ENSG00000122966,ENSG00000102760,ENSG00000126787,ENSG00000053254,ENSG00000156970,ENSG00000157456,ENSG00000166851,ENSG00000103479,ENSG00000088325
GO:BP	cell cycle G2/M phase transition	GO:0044839	0.00566403	2.24687	276	282	15	17906	ENSG00000185630,ENSG00000118193,ENSG00000117650,ENSG00000117724,ENSG00000114107,ENSG00000158402,ENSG00000072571,ENSG00000184481,ENSG00000119397,ENSG00000165730,ENSG00000122966,ENSG00000053254,ENSG00000157456,ENSG00000166851,ENSG00000088325
GO:BP	negative regulation of pyruvate dehydrogenase activity	GO:1904183	0.00606049	2.21749	5	282	3	17906	ENSG00000152256,ENSG00000004799,ENSG00000005882
GO:BP	regulation of cellular component organization	GO:0051128	0.00607143	2.21671	2541	282	65	17906	ENSG00000134698,ENSG00000099260,ENSG00000121957,ENSG00000134222,ENSG00000143412,ENSG00000143434,ENSG00000085552,ENSG00000118193,ENSG00000117650,ENSG00000117724,ENSG00000005448,ENSG00000183091,ENSG00000115461,ENSG00000066248,ENSG00000182504,ENSG00000114107,ENSG00000138778,ENSG00000158402,ENSG00000172461,ENSG00000047936,ENSG00000146678,ENSG00000170381,ENSG00000077063,ENSG00000183690,ENSG00000169083…
GO:BP	regulation of cell cycle G2/M phase transition	GO:1902749	0.00649863	2.18718	218	282	13	17906	ENSG00000185630,ENSG00000118193,ENSG00000117650,ENSG00000117724,ENSG00000114107,ENSG00000158402,ENSG00000072571,ENSG00000184481,ENSG00000119397,ENSG00000165730,ENSG00000053254,ENSG00000166851,ENSG00000088325
GO:BP	cilium organization	GO:0044782	0.00649863	2.18718	387	282	18	17906	ENSG00000132122,ENSG00000117650,ENSG00000197557,ENSG00000144451,ENSG00000182504,ENSG00000163913,ENSG00000114107,ENSG00000039139,ENSG00000112144,ENSG00000164953,ENSG00000119397,ENSG00000187240,ENSG00000138175,ENSG00000032742,ENSG00000138587,ENSG00000166851,ENSG00000261949,ENSG00000167646
GO:BP	glucose homeostasis	GO:0042593	0.00654617	2.18401	251	282	14	17906	ENSG00000116678,ENSG00000152256,ENSG00000115461,ENSG00000163884,ENSG00000004799,ENSG00000184481,ENSG00000185920,ENSG00000175567,ENSG00000149212,ENSG00000012504,ENSG00000136044,ENSG00000140443,ENSG00000005882,ENSG00000171105
GO:BP	carbohydrate homeostasis	GO:0033500	0.00662136	2.17905	252	282	14	17906	ENSG00000116678,ENSG00000152256,ENSG00000115461,ENSG00000163884,ENSG00000004799,ENSG00000184481,ENSG00000185920,ENSG00000175567,ENSG00000149212,ENSG00000012504,ENSG00000136044,ENSG00000140443,ENSG00000005882,ENSG00000171105
GO:BP	microtubule-based transport	GO:0099111	0.00686522	2.16335	191	282	12	17906	ENSG00000197557,ENSG00000163913,ENSG00000039139,ENSG00000112144,ENSG00000105877,ENSG00000090889,ENSG00000107282,ENSG00000187240,ENSG00000138175,ENSG00000032742,ENSG00000186868,ENSG00000171885
GO:BP	response to insulin	GO:0032868	0.00762026	2.11803	290	282	15	17906	ENSG00000142784,ENSG00000134243,ENSG00000163884,ENSG00000146678,ENSG00000004799,ENSG00000184481,ENSG00000175567,ENSG00000149212,ENSG00000012504,ENSG00000136044,ENSG00000140443,ENSG00000108840,ENSG00000005882,ENSG00000171105,ENSG00000186951
GO:BP	cilium assembly	GO:0060271	0.00963317	2.01623	369	282	17	17906	ENSG00000132122,ENSG00000117650,ENSG00000144451,ENSG00000182504,ENSG00000163913,ENSG00000114107,ENSG00000039139,ENSG00000112144,ENSG00000164953,ENSG00000119397,ENSG00000187240,ENSG00000138175,ENSG00000032742,ENSG00000138587,ENSG00000166851,ENSG00000261949,ENSG00000167646
GO:BP	plasma membrane bounded cell projection organization	GO:0120036	0.00963317	2.01623	1539	282	44	17906	ENSG00000132122,ENSG00000134215,ENSG00000143434,ENSG00000143590,ENSG00000085552,ENSG00000117650,ENSG00000197557,ENSG00000144451,ENSG00000066248,ENSG00000182504,ENSG00000065534,ENSG00000163913,ENSG00000114107,ENSG00000196159,ENSG00000039139,ENSG00000228716,ENSG00000055163,ENSG00000112144,ENSG00000172461,ENSG00000170381,ENSG00000183690,ENSG00000092964,ENSG00000164953,ENSG00000185920,ENSG00000119397…
GO:BP	regulation of mitotic nuclear division	GO:0007088	0.00963317	2.01623	170	282	11	17906	ENSG00000117650,ENSG00000117724,ENSG00000182504,ENSG00000138778,ENSG00000158402,ENSG00000102760,ENSG00000126787,ENSG00000156970,ENSG00000137804,ENSG00000166851,ENSG00000171105
GO:BP	cellular component organization	GO:0016043	0.0103662	1.98438	6481	282	133	17906	ENSG00000142784,ENSG00000134698,ENSG00000132122,ENSG00000099260,ENSG00000134215,ENSG00000121957,ENSG00000134222,ENSG00000134243,ENSG00000143412,ENSG00000143434,ENSG00000143590,ENSG00000183856,ENSG00000085552,ENSG00000143228,ENSG00000066279,ENSG00000118193,ENSG00000143847,ENSG00000117650,ENSG00000117724,ENSG00000005448,ENSG00000068615,ENSG00000183091,ENSG00000197557,ENSG00000163535,ENSG00000144451…
GO:BP	regulation of cell cycle phase transition	GO:1901987	0.0104358	1.98147	486	282	20	17906	ENSG00000185630,ENSG00000118193,ENSG00000117650,ENSG00000117724,ENSG00000144677,ENSG00000114107,ENSG00000138778,ENSG00000158402,ENSG00000072571,ENSG00000184481,ENSG00000119397,ENSG00000165730,ENSG00000136044,ENSG00000102760,ENSG00000126787,ENSG00000053254,ENSG00000156970,ENSG00000166851,ENSG00000103479,ENSG00000088325
GO:BP	spindle organization	GO:0007051	0.0115418	1.93773	175	282	11	17906	ENSG00000121957,ENSG00000134222,ENSG00000143228,ENSG00000066279,ENSG00000117650,ENSG00000182504,ENSG00000138778,ENSG00000096093,ENSG00000090889,ENSG00000166851,ENSG00000088325
GO:BP	developmental growth	GO:0048589	0.0125772	1.90042	698	282	25	17906	ENSG00000142784,ENSG00000197587,ENSG00000116678,ENSG00000143412,ENSG00000143434,ENSG00000066279,ENSG00000162878,ENSG00000163501,ENSG00000068078,ENSG00000154556,ENSG00000055163,ENSG00000188107,ENSG00000146678,ENSG00000170381,ENSG00000169083,ENSG00000159167,ENSG00000092964,ENSG00000107282,ENSG00000185920,ENSG00000148935,ENSG00000066468,ENSG00000186868,ENSG00000141576,ENSG00000171105,ENSG00000186951
GO:BP	microtubule cytoskeleton organization	GO:0000226	0.01284	1.89143	576	282	22	17906	ENSG00000121957,ENSG00000134222,ENSG00000143228,ENSG00000066279,ENSG00000117650,ENSG00000144451,ENSG00000182504,ENSG00000114107,ENSG00000138778,ENSG00000039139,ENSG00000112984,ENSG00000096093,ENSG00000184368,ENSG00000090889,ENSG00000164953,ENSG00000139354,ENSG00000137804,ENSG00000166851,ENSG00000159713,ENSG00000186868,ENSG00000088325,ENSG00000167646
GO:BP	cell projection organization	GO:0030030	0.0139489	1.85546	1578	282	44	17906	ENSG00000132122,ENSG00000134215,ENSG00000143434,ENSG00000143590,ENSG00000085552,ENSG00000117650,ENSG00000197557,ENSG00000144451,ENSG00000066248,ENSG00000182504,ENSG00000065534,ENSG00000163913,ENSG00000114107,ENSG00000196159,ENSG00000039139,ENSG00000228716,ENSG00000055163,ENSG00000112144,ENSG00000172461,ENSG00000170381,ENSG00000183690,ENSG00000092964,ENSG00000164953,ENSG00000185920,ENSG00000119397…
GO:BP	growth	GO:0040007	0.0157591	1.80247	1020	282	32	17906	ENSG00000142784,ENSG00000197587,ENSG00000116678,ENSG00000134222,ENSG00000143412,ENSG00000143434,ENSG00000066279,ENSG00000118193,ENSG00000162878,ENSG00000115461,ENSG00000163501,ENSG00000068078,ENSG00000154556,ENSG00000055163,ENSG00000188107,ENSG00000047936,ENSG00000146678,ENSG00000170381,ENSG00000169083,ENSG00000159167,ENSG00000092964,ENSG00000107282,ENSG00000185920,ENSG00000148935,ENSG00000138193…
GO:BP	intraciliary transport	GO:0042073	0.0168189	1.7742	53	282	6	17906	ENSG00000197557,ENSG00000163913,ENSG00000112144,ENSG00000187240,ENSG00000138175,ENSG00000032742
GO:BP	organelle assembly	GO:0070925	0.0168189	1.7742	847	282	28	17906	ENSG00000132122,ENSG00000121957,ENSG00000066279,ENSG00000117650,ENSG00000117724,ENSG00000183091,ENSG00000144451,ENSG00000182504,ENSG00000163913,ENSG00000114107,ENSG00000138778,ENSG00000039139,ENSG00000112144,ENSG00000176428,ENSG00000181652,ENSG00000090889,ENSG00000164953,ENSG00000164938,ENSG00000119397,ENSG00000187240,ENSG00000138175,ENSG00000032742,ENSG00000138587,ENSG00000166851,ENSG00000186868…
GO:BP	meiotic cell cycle	GO:0051321	0.0168189	1.7742	251	282	13	17906	ENSG00000134698,ENSG00000143228,ENSG00000066279,ENSG00000117650,ENSG00000163535,ENSG00000158402,ENSG00000133863,ENSG00000010292,ENSG00000156970,ENSG00000138587,ENSG00000166851,ENSG00000131747,ENSG00000171105
GO:BP	cytoskeleton-dependent cytokinesis	GO:0061640	0.0176387	1.75353	101	282	8	17906	ENSG00000112984,ENSG00000096093,ENSG00000090889,ENSG00000151150,ENSG00000138175,ENSG00000122966,ENSG00000137804,ENSG00000166851
GO:BP	regulation of acetyl-CoA biosynthetic process from pyruvate	GO:0010510	0.0180543	1.74342	8	282	3	17906	ENSG00000152256,ENSG00000004799,ENSG00000005882
GO:BP	regulation of cyclin-dependent protein kinase activity	GO:1904029	0.0190101	1.72102	103	282	8	17906	ENSG00000134222,ENSG00000138764,ENSG00000158402,ENSG00000129757,ENSG00000165730,ENSG00000102760,ENSG00000157456,ENSG00000166851
GO:BP	cytoskeleton-dependent intracellular transport	GO:0030705	0.0190101	1.72102	190	282	11	17906	ENSG00000118193,ENSG00000197557,ENSG00000163913,ENSG00000112144,ENSG00000090889,ENSG00000107282,ENSG00000187240,ENSG00000138175,ENSG00000032742,ENSG00000186868,ENSG00000170921
GO:BP	regulation of nuclear division	GO:0051783	0.0219093	1.65937	194	282	11	17906	ENSG00000117650,ENSG00000117724,ENSG00000182504,ENSG00000138778,ENSG00000158402,ENSG00000102760,ENSG00000126787,ENSG00000156970,ENSG00000137804,ENSG00000166851,ENSG00000171105
GO:BP	cellular response to insulin stimulus	GO:0032869	0.0236192	1.62673	229	282	12	17906	ENSG00000142784,ENSG00000146678,ENSG00000004799,ENSG00000184481,ENSG00000175567,ENSG00000149212,ENSG00000012504,ENSG00000136044,ENSG00000140443,ENSG00000108840,ENSG00000005882,ENSG00000171105
GO:BP	regulation of mitotic spindle organization	GO:0060236	0.0238081	1.62328	38	282	5	17906	ENSG00000121957,ENSG00000134222,ENSG00000182504,ENSG00000166851,ENSG00000088325
GO:BP	regulation of acyl-CoA biosynthetic process	GO:0050812	0.0238081	1.62328	9	282	3	17906	ENSG00000152256,ENSG00000004799,ENSG00000005882
GO:BP	regulation of cell division	GO:0051302	0.0238081	1.62328	166	282	10	17906	ENSG00000066279,ENSG00000118193,ENSG00000112984,ENSG00000096093,ENSG00000185920,ENSG00000170962,ENSG00000066468,ENSG00000122966,ENSG00000166851,ENSG00000103479
GO:BP	cell projection assembly	GO:0030031	0.0246363	1.60842	575	282	21	17906	ENSG00000132122,ENSG00000134215,ENSG00000117650,ENSG00000144451,ENSG00000182504,ENSG00000065534,ENSG00000163913,ENSG00000114107,ENSG00000039139,ENSG00000055163,ENSG00000112144,ENSG00000164953,ENSG00000119397,ENSG00000187240,ENSG00000138175,ENSG00000032742,ENSG00000138587,ENSG00000213853,ENSG00000166851,ENSG00000261949,ENSG00000167646
GO:BP	cellular component organization or biogenesis	GO:0071840	0.027875	1.55478	6667	282	133	17906	ENSG00000142784,ENSG00000134698,ENSG00000132122,ENSG00000099260,ENSG00000134215,ENSG00000121957,ENSG00000134222,ENSG00000134243,ENSG00000143412,ENSG00000143434,ENSG00000143590,ENSG00000183856,ENSG00000085552,ENSG00000143228,ENSG00000066279,ENSG00000118193,ENSG00000143847,ENSG00000117650,ENSG00000117724,ENSG00000005448,ENSG00000068615,ENSG00000183091,ENSG00000197557,ENSG00000163535,ENSG00000144451…
GO:BP	regulation of spindle organization	GO:0090224	0.0360495	1.4431	42	282	5	17906	ENSG00000121957,ENSG00000134222,ENSG00000182504,ENSG00000166851,ENSG00000088325
GO:BP	smooth muscle tissue development	GO:0048745	0.0360495	1.4431	24	282	4	17906	ENSG00000163501,ENSG00000065534,ENSG00000128573,ENSG00000185920
GO:BP	regulation of pyruvate dehydrogenase activity	GO:1904182	0.0405912	1.39157	11	282	3	17906	ENSG00000152256,ENSG00000004799,ENSG00000005882
GO:BP	intraciliary retrograde transport	GO:0035721	0.0405912	1.39157	11	282	3	17906	ENSG00000163913,ENSG00000112144,ENSG00000187240
GO:BP	meiotic chromosome segregation	GO:0045132	0.042281	1.37385	92	282	7	17906	ENSG00000134698,ENSG00000143228,ENSG00000163535,ENSG00000133863,ENSG00000156970,ENSG00000166851,ENSG00000131747
GO:BP	plasma membrane bounded cell projection assembly	GO:0120031	0.042281	1.37385	562	282	20	17906	ENSG00000132122,ENSG00000134215,ENSG00000117650,ENSG00000144451,ENSG00000182504,ENSG00000065534,ENSG00000163913,ENSG00000114107,ENSG00000039139,ENSG00000112144,ENSG00000164953,ENSG00000119397,ENSG00000187240,ENSG00000138175,ENSG00000032742,ENSG00000138587,ENSG00000213853,ENSG00000166851,ENSG00000261949,ENSG00000167646
GO:BP	positive regulation of transferase activity	GO:0051347	0.0423642	1.373	692	282	23	17906	ENSG00000134215,ENSG00000134222,ENSG00000183856,ENSG00000118193,ENSG00000117650,ENSG00000068078,ENSG00000138778,ENSG00000164300,ENSG00000047936,ENSG00000135272,ENSG00000106804,ENSG00000170962,ENSG00000165730,ENSG00000138193,ENSG00000066468,ENSG00000102760,ENSG00000138617,ENSG00000140443,ENSG00000213853,ENSG00000166851,ENSG00000186868,ENSG00000088325,ENSG00000171105
GO:BP	microtubule-based protein transport	GO:0099118	0.0449715	1.34706	68	282	6	17906	ENSG00000197557,ENSG00000163913,ENSG00000112144,ENSG00000187240,ENSG00000138175,ENSG00000032742
GO:BP	protein transport along microtubule	GO:0098840	0.0449715	1.34706	68	282	6	17906	ENSG00000197557,ENSG00000163913,ENSG00000112144,ENSG00000187240,ENSG00000138175,ENSG00000032742
GO:BP	regulation of transferase activity	GO:0051338	0.0449715	1.34706	1017	282	30	17906	ENSG00000134215,ENSG00000134222,ENSG00000183856,ENSG00000118193,ENSG00000117650,ENSG00000068078,ENSG00000138764,ENSG00000138778,ENSG00000164300,ENSG00000158402,ENSG00000047936,ENSG00000135272,ENSG00000106804,ENSG00000129757,ENSG00000170962,ENSG00000165730,ENSG00000138193,ENSG00000150593,ENSG00000066468,ENSG00000102760,ENSG00000157456,ENSG00000140451,ENSG00000138617,ENSG00000140443,ENSG00000213853…
GO:BP	chromosome separation	GO:0051304	0.0449715	1.34706	94	282	7	17906	ENSG00000117724,ENSG00000138778,ENSG00000010292,ENSG00000126787,ENSG00000156970,ENSG00000166851,ENSG00000131747
GO:BP	transmembrane receptor protein tyrosine kinase signaling pathway	GO:0007169	0.0450538	1.34627	744	282	24	17906	ENSG00000134215,ENSG00000134243,ENSG00000143590,ENSG00000005448,ENSG00000115461,ENSG00000066248,ENSG00000068078,ENSG00000196159,ENSG00000113083,ENSG00000055163,ENSG00000047936,ENSG00000146678,ENSG00000004799,ENSG00000169891,ENSG00000169083,ENSG00000184481,ENSG00000149212,ENSG00000170962,ENSG00000138193,ENSG00000066468,ENSG00000012504,ENSG00000140443,ENSG00000005882,ENSG00000171105
GO:BP	negative regulation of myofibroblast differentiation	GO:1904761	0.0450538	1.34627	3	282	2	17906	ENSG00000164938,ENSG00000150593
GO:BP	regulation of coenzyme metabolic process	GO:0051196	0.0454323	1.34264	12	282	3	17906	ENSG00000152256,ENSG00000004799,ENSG00000005882
GO:BP	microtubule bundle formation	GO:0001578	0.0454323	1.34264	95	282	7	17906	ENSG00000134222,ENSG00000144451,ENSG00000039139,ENSG00000112984,ENSG00000166851,ENSG00000159713,ENSG00000167646
GO:BP	bone growth	GO:0098868	0.0489101	1.3106	47	282	5	17906	ENSG00000116678,ENSG00000143412,ENSG00000068078,ENSG00000159167,ENSG00000066468

## Sheet: gProfiler_cluster2
source	term_name	term_id	adjusted_p_value	negative_log10_of_adjusted_p_value	term_size	query_size	intersection_size	effective_domain_size	intersections
GO:BP	response to other organism	GO:0051707	5.35159e-47	46.2715	1551	338	128	17906	ENSG00000187608,ENSG00000028137,ENSG00000142677,ENSG00000126709,ENSG00000137959,ENSG00000137965,ENSG00000117226,ENSG00000117228,ENSG00000162645,ENSG00000162654,ENSG00000183347,ENSG00000184371,ENSG00000155363,ENSG00000160710,ENSG00000163565,ENSG00000162739,ENSG00000000971,ENSG00000162711,ENSG00000134326,ENSG00000134321,ENSG00000123609,ENSG00000115267,ENSG00000115415,ENSG00000067066,ENSG00000172936…
GO:BP	response to external biotic stimulus	GO:0043207	5.35159e-47	46.2715	1553	338	128	17906	ENSG00000187608,ENSG00000028137,ENSG00000142677,ENSG00000126709,ENSG00000137959,ENSG00000137965,ENSG00000117226,ENSG00000117228,ENSG00000162645,ENSG00000162654,ENSG00000183347,ENSG00000184371,ENSG00000155363,ENSG00000160710,ENSG00000163565,ENSG00000162739,ENSG00000000971,ENSG00000162711,ENSG00000134326,ENSG00000134321,ENSG00000123609,ENSG00000115267,ENSG00000115415,ENSG00000067066,ENSG00000172936…
GO:BP	response to biotic stimulus	GO:0009607	5.35159e-47	46.2715	1583	338	129	17906	ENSG00000187608,ENSG00000028137,ENSG00000142677,ENSG00000126709,ENSG00000137959,ENSG00000137965,ENSG00000117226,ENSG00000117228,ENSG00000162645,ENSG00000162654,ENSG00000183347,ENSG00000184371,ENSG00000155363,ENSG00000160710,ENSG00000163565,ENSG00000162739,ENSG00000000971,ENSG00000162711,ENSG00000134326,ENSG00000134321,ENSG00000123609,ENSG00000115267,ENSG00000115415,ENSG00000067066,ENSG00000172936…
GO:BP	defense response	GO:0006952	1.88404e-44	43.7249	1783	338	133	17906	ENSG00000187608,ENSG00000028137,ENSG00000142677,ENSG00000126709,ENSG00000130775,ENSG00000137959,ENSG00000117226,ENSG00000117228,ENSG00000162645,ENSG00000162654,ENSG00000183347,ENSG00000184371,ENSG00000155363,ENSG00000160710,ENSG00000163565,ENSG00000162739,ENSG00000000971,ENSG00000162711,ENSG00000134321,ENSG00000115604,ENSG00000136689,ENSG00000123609,ENSG00000115267,ENSG00000115415,ENSG00000079263…
GO:BP	response to external stimulus	GO:0009605	3.78721e-43	42.4217	2923	338	167	17906	ENSG00000187608,ENSG00000171680,ENSG00000028137,ENSG00000142677,ENSG00000126709,ENSG00000130766,ENSG00000116717,ENSG00000137959,ENSG00000137965,ENSG00000117226,ENSG00000117228,ENSG00000162645,ENSG00000162654,ENSG00000183347,ENSG00000184371,ENSG00000155363,ENSG00000160710,ENSG00000163554,ENSG00000163565,ENSG00000162739,ENSG00000188404,ENSG00000000971,ENSG00000076356,ENSG00000162772,ENSG00000162711…
GO:BP	innate immune response	GO:0045087	3.78721e-43	42.4217	1010	338	101	17906	ENSG00000187608,ENSG00000126709,ENSG00000117226,ENSG00000117228,ENSG00000162645,ENSG00000162654,ENSG00000183347,ENSG00000184371,ENSG00000160710,ENSG00000163565,ENSG00000162739,ENSG00000000971,ENSG00000162711,ENSG00000134321,ENSG00000123609,ENSG00000115267,ENSG00000115415,ENSG00000067066,ENSG00000172936,ENSG00000138496,ENSG00000163840,ENSG00000173193,ENSG00000173702,ENSG00000168811,ENSG00000138646…
GO:BP	defense response to other organism	GO:0098542	9.58306e-43	42.0185	1212	338	109	17906	ENSG00000187608,ENSG00000142677,ENSG00000126709,ENSG00000137959,ENSG00000117226,ENSG00000117228,ENSG00000162645,ENSG00000162654,ENSG00000183347,ENSG00000184371,ENSG00000155363,ENSG00000160710,ENSG00000163565,ENSG00000162739,ENSG00000000971,ENSG00000162711,ENSG00000134321,ENSG00000123609,ENSG00000115267,ENSG00000115415,ENSG00000067066,ENSG00000172936,ENSG00000138496,ENSG00000163840,ENSG00000173193…
GO:BP	response to cytokine	GO:0034097	1.14487e-40	39.9412	1225	338	107	17906	ENSG00000187608,ENSG00000215788,ENSG00000028137,ENSG00000142677,ENSG00000126709,ENSG00000117226,ENSG00000117228,ENSG00000162645,ENSG00000162654,ENSG00000183347,ENSG00000184371,ENSG00000160710,ENSG00000163565,ENSG00000134321,ENSG00000138035,ENSG00000115604,ENSG00000136689,ENSG00000123609,ENSG00000115267,ENSG00000115415,ENSG00000188282,ENSG00000067066,ENSG00000172936,ENSG00000163823,ENSG00000138496…
GO:BP	response to type I interferon	GO:0034340	7.25841e-39	38.1392	99	338	39	17906	ENSG00000187608,ENSG00000126709,ENSG00000162645,ENSG00000160710,ENSG00000134321,ENSG00000115415,ENSG00000067066,ENSG00000172936,ENSG00000168310,ENSG00000125347,ENSG00000204642,ENSG00000204632,ENSG00000204592,ENSG00000204525,ENSG00000204264,ENSG00000185201,ENSG00000185885,ENSG00000142089,ENSG00000185507,ENSG00000119922,ENSG00000119917,ENSG00000185745,ENSG00000170581,ENSG00000089127,ENSG00000111331…
GO:BP	cellular response to type I interferon	GO:0071357	3.28589e-38	37.4833	95	338	38	17906	ENSG00000187608,ENSG00000126709,ENSG00000162645,ENSG00000160710,ENSG00000134321,ENSG00000115415,ENSG00000067066,ENSG00000172936,ENSG00000168310,ENSG00000125347,ENSG00000204642,ENSG00000204632,ENSG00000204592,ENSG00000204525,ENSG00000204264,ENSG00000185201,ENSG00000185885,ENSG00000142089,ENSG00000185507,ENSG00000119922,ENSG00000119917,ENSG00000185745,ENSG00000170581,ENSG00000089127,ENSG00000111331…
GO:BP	type I interferon signaling pathway	GO:0060337	3.28589e-38	37.4833	95	338	38	17906	ENSG00000187608,ENSG00000126709,ENSG00000162645,ENSG00000160710,ENSG00000134321,ENSG00000115415,ENSG00000067066,ENSG00000172936,ENSG00000168310,ENSG00000125347,ENSG00000204642,ENSG00000204632,ENSG00000204592,ENSG00000204525,ENSG00000204264,ENSG00000185201,ENSG00000185885,ENSG00000142089,ENSG00000185507,ENSG00000119922,ENSG00000119917,ENSG00000185745,ENSG00000170581,ENSG00000089127,ENSG00000111331…
GO:BP	defense response to virus	GO:0051607	1.0971e-37	36.9598	251	338	53	17906	ENSG00000187608,ENSG00000126709,ENSG00000137959,ENSG00000117226,ENSG00000117228,ENSG00000155363,ENSG00000160710,ENSG00000163565,ENSG00000162711,ENSG00000134321,ENSG00000115267,ENSG00000115415,ENSG00000138496,ENSG00000163840,ENSG00000136514,ENSG00000138646,ENSG00000137628,ENSG00000168310,ENSG00000164342,ENSG00000125347,ENSG00000184584,ENSG00000112343,ENSG00000122643,ENSG00000105939,ENSG00000107201…
GO:BP	cellular response to cytokine stimulus	GO:0071345	1.9477e-37	36.7105	1130	338	99	17906	ENSG00000187608,ENSG00000215788,ENSG00000028137,ENSG00000142677,ENSG00000126709,ENSG00000117226,ENSG00000117228,ENSG00000162645,ENSG00000162654,ENSG00000183347,ENSG00000184371,ENSG00000160710,ENSG00000163565,ENSG00000134321,ENSG00000138035,ENSG00000115604,ENSG00000136689,ENSG00000123609,ENSG00000115415,ENSG00000188282,ENSG00000067066,ENSG00000172936,ENSG00000163823,ENSG00000138496,ENSG00000173193…
GO:BP	response to virus	GO:0009615	2.05256e-37	36.6877	337	338	59	17906	ENSG00000187608,ENSG00000126709,ENSG00000137959,ENSG00000137965,ENSG00000117226,ENSG00000117228,ENSG00000155363,ENSG00000160710,ENSG00000163565,ENSG00000162711,ENSG00000134321,ENSG00000115267,ENSG00000115415,ENSG00000172936,ENSG00000138496,ENSG00000163840,ENSG00000168811,ENSG00000136514,ENSG00000138646,ENSG00000137628,ENSG00000168310,ENSG00000164342,ENSG00000125347,ENSG00000184584,ENSG00000112343…
GO:BP	cytokine-mediated signaling pathway	GO:0019221	5.46714e-37	36.2622	799	338	84	17906	ENSG00000187608,ENSG00000215788,ENSG00000028137,ENSG00000142677,ENSG00000126709,ENSG00000117228,ENSG00000162645,ENSG00000184371,ENSG00000160710,ENSG00000134321,ENSG00000115604,ENSG00000136689,ENSG00000123609,ENSG00000115415,ENSG00000067066,ENSG00000172936,ENSG00000163823,ENSG00000138496,ENSG00000173193,ENSG00000129048,ENSG00000174564,ENSG00000168811,ENSG00000168310,ENSG00000113494,ENSG00000125347…
GO:BP	immune response	GO:0006955	6.98873e-35	34.1556	2294	338	136	17906	ENSG00000187608,ENSG00000028137,ENSG00000126709,ENSG00000130775,ENSG00000116514,ENSG00000137959,ENSG00000137965,ENSG00000117226,ENSG00000117228,ENSG00000162645,ENSG00000162654,ENSG00000183347,ENSG00000184371,ENSG00000160710,ENSG00000163565,ENSG00000162739,ENSG00000188404,ENSG00000000971,ENSG00000162711,ENSG00000134321,ENSG00000115604,ENSG00000136689,ENSG00000123609,ENSG00000115267,ENSG00000115415…
GO:BP	immune system process	GO:0002376	4.57332e-33	32.3398	3235	338	160	17906	ENSG00000187608,ENSG00000028137,ENSG00000020633,ENSG00000126709,ENSG00000130775,ENSG00000116514,ENSG00000137959,ENSG00000137965,ENSG00000117226,ENSG00000117228,ENSG00000162645,ENSG00000162654,ENSG00000183347,ENSG00000184371,ENSG00000155363,ENSG00000160710,ENSG00000163554,ENSG00000163565,ENSG00000162739,ENSG00000188404,ENSG00000000971,ENSG00000162711,ENSG00000134321,ENSG00000115604,ENSG00000136689…
GO:BP	regulation of multi-organism process	GO:0043900	6.01711e-32	31.2206	774	338	77	17906	ENSG00000187608,ENSG00000160710,ENSG00000163565,ENSG00000162739,ENSG00000134321,ENSG00000123609,ENSG00000115267,ENSG00000115415,ENSG00000172936,ENSG00000138496,ENSG00000163840,ENSG00000173193,ENSG00000173702,ENSG00000168811,ENSG00000078081,ENSG00000138646,ENSG00000137628,ENSG00000164342,ENSG00000125347,ENSG00000184584,ENSG00000112343,ENSG00000204642,ENSG00000204632,ENSG00000204616,ENSG00000234127…
GO:BP	response to interferon-gamma	GO:0034341	6.67967e-32	31.1752	200	338	44	17906	ENSG00000117226,ENSG00000117228,ENSG00000162645,ENSG00000162654,ENSG00000183347,ENSG00000123609,ENSG00000115415,ENSG00000067066,ENSG00000138496,ENSG00000173193,ENSG00000168310,ENSG00000164342,ENSG00000125347,ENSG00000112343,ENSG00000204642,ENSG00000204632,ENSG00000204616,ENSG00000234127,ENSG00000204592,ENSG00000204525,ENSG00000013374,ENSG00000096968,ENSG00000185201,ENSG00000185885,ENSG00000142089…
GO:BP	interferon-gamma-mediated signaling pathway	GO:0060333	3.24803e-29	28.4884	87	338	31	17906	ENSG00000117228,ENSG00000162645,ENSG00000123609,ENSG00000115415,ENSG00000067066,ENSG00000138496,ENSG00000173193,ENSG00000168310,ENSG00000125347,ENSG00000112343,ENSG00000204642,ENSG00000204632,ENSG00000204616,ENSG00000234127,ENSG00000204592,ENSG00000204525,ENSG00000096968,ENSG00000185507,ENSG00000132109,ENSG00000132256,ENSG00000132274,ENSG00000089127,ENSG00000111331,ENSG00000111335,ENSG00000135114…
GO:BP	multi-organism process	GO:0051704	1.72188e-28	27.764	3072	338	148	17906	ENSG00000187608,ENSG00000028137,ENSG00000142677,ENSG00000126709,ENSG00000137959,ENSG00000137965,ENSG00000117226,ENSG00000117228,ENSG00000162645,ENSG00000162654,ENSG00000183347,ENSG00000184371,ENSG00000155363,ENSG00000143552,ENSG00000160710,ENSG00000163565,ENSG00000162739,ENSG00000000971,ENSG00000162711,ENSG00000134326,ENSG00000134321,ENSG00000123609,ENSG00000115267,ENSG00000115415,ENSG00000135899…
GO:BP	response to organic substance	GO:0010033	7.85413e-28	27.1049	3421	338	156	17906	ENSG00000187608,ENSG00000215788,ENSG00000116663,ENSG00000028137,ENSG00000142677,ENSG00000020633,ENSG00000126709,ENSG00000130766,ENSG00000117226,ENSG00000117228,ENSG00000162645,ENSG00000162654,ENSG00000183347,ENSG00000184371,ENSG00000160710,ENSG00000163565,ENSG00000188404,ENSG00000162772,ENSG00000077522,ENSG00000162711,ENSG00000134326,ENSG00000134321,ENSG00000138035,ENSG00000115604,ENSG00000136689…
GO:BP	cellular response to organic substance	GO:0071310	8.92249e-27	26.0495	2813	338	138	17906	ENSG00000187608,ENSG00000215788,ENSG00000028137,ENSG00000142677,ENSG00000126709,ENSG00000130766,ENSG00000117226,ENSG00000117228,ENSG00000162645,ENSG00000162654,ENSG00000183347,ENSG00000184371,ENSG00000160710,ENSG00000163565,ENSG00000162772,ENSG00000077522,ENSG00000162711,ENSG00000134326,ENSG00000134321,ENSG00000138035,ENSG00000115604,ENSG00000136689,ENSG00000123609,ENSG00000115267,ENSG00000081479…
GO:BP	cellular response to interferon-gamma	GO:0071346	1.07722e-26	25.9677	180	338	38	17906	ENSG00000117226,ENSG00000117228,ENSG00000162645,ENSG00000162654,ENSG00000183347,ENSG00000123609,ENSG00000115415,ENSG00000067066,ENSG00000138496,ENSG00000173193,ENSG00000168310,ENSG00000164342,ENSG00000125347,ENSG00000112343,ENSG00000204642,ENSG00000204632,ENSG00000204616,ENSG00000234127,ENSG00000204592,ENSG00000204525,ENSG00000096968,ENSG00000185507,ENSG00000132109,ENSG00000132256,ENSG00000132274…
GO:BP	negative regulation of multi-organism process	GO:0043901	4.22546e-26	25.3741	227	338	41	17906	ENSG00000187608,ENSG00000160710,ENSG00000163565,ENSG00000134321,ENSG00000123609,ENSG00000115415,ENSG00000173193,ENSG00000112343,ENSG00000204642,ENSG00000204632,ENSG00000204616,ENSG00000234127,ENSG00000204592,ENSG00000105939,ENSG00000178685,ENSG00000106785,ENSG00000185201,ENSG00000185885,ENSG00000142089,ENSG00000132109,ENSG00000132256,ENSG00000204397,ENSG00000185745,ENSG00000152778,ENSG00000135148…
GO:BP	cellular response to chemical stimulus	GO:0070887	4.87659e-24	23.3119	3418	338	149	17906	ENSG00000187608,ENSG00000215788,ENSG00000171680,ENSG00000028137,ENSG00000142677,ENSG00000126709,ENSG00000130766,ENSG00000134716,ENSG00000117226,ENSG00000117228,ENSG00000162645,ENSG00000162654,ENSG00000183347,ENSG00000184371,ENSG00000160710,ENSG00000163565,ENSG00000162772,ENSG00000077522,ENSG00000162711,ENSG00000134326,ENSG00000134321,ENSG00000138035,ENSG00000115604,ENSG00000136689,ENSG00000123609…
GO:BP	regulation of response to biotic stimulus	GO:0002831	1.12585e-23	22.9485	515	338	55	17906	ENSG00000160710,ENSG00000163565,ENSG00000162739,ENSG00000134321,ENSG00000123609,ENSG00000115267,ENSG00000115415,ENSG00000172936,ENSG00000138496,ENSG00000163840,ENSG00000173193,ENSG00000173702,ENSG00000168811,ENSG00000138646,ENSG00000137628,ENSG00000164342,ENSG00000125347,ENSG00000184584,ENSG00000112343,ENSG00000204642,ENSG00000204632,ENSG00000204592,ENSG00000204264,ENSG00000240065,ENSG00000106100…
GO:BP	regulation of defense response	GO:0031347	3.49087e-22	21.4571	807	338	66	17906	ENSG00000028137,ENSG00000160710,ENSG00000163565,ENSG00000162739,ENSG00000162711,ENSG00000134321,ENSG00000123609,ENSG00000115267,ENSG00000115415,ENSG00000172936,ENSG00000138496,ENSG00000163840,ENSG00000173193,ENSG00000173702,ENSG00000174564,ENSG00000168811,ENSG00000138646,ENSG00000137628,ENSG00000164342,ENSG00000125347,ENSG00000184584,ENSG00000112343,ENSG00000204642,ENSG00000204632,ENSG00000204592…
GO:BP	response to stress	GO:0006950	4.41116e-22	21.3554	4147	338	163	17906	ENSG00000187608,ENSG00000116663,ENSG00000028137,ENSG00000142677,ENSG00000126709,ENSG00000130775,ENSG00000130766,ENSG00000116717,ENSG00000137959,ENSG00000117226,ENSG00000117228,ENSG00000162645,ENSG00000162654,ENSG00000183347,ENSG00000184371,ENSG00000155363,ENSG00000160710,ENSG00000163565,ENSG00000162739,ENSG00000000971,ENSG00000162772,ENSG00000162711,ENSG00000134321,ENSG00000138035,ENSG00000115604…
GO:BP	response to chemical	GO:0042221	1.6753e-21	20.7759	4897	338	179	17906	ENSG00000187608,ENSG00000215788,ENSG00000171680,ENSG00000116663,ENSG00000028137,ENSG00000142677,ENSG00000020633,ENSG00000126709,ENSG00000130766,ENSG00000196517,ENSG00000134716,ENSG00000117226,ENSG00000117228,ENSG00000162645,ENSG00000162654,ENSG00000183347,ENSG00000184371,ENSG00000160710,ENSG00000163554,ENSG00000163565,ENSG00000188404,ENSG00000076356,ENSG00000162772,ENSG00000077522,ENSG00000162711…
GO:BP	negative regulation of viral process	GO:0048525	3.87881e-21	20.4113	105	338	27	17906	ENSG00000187608,ENSG00000163565,ENSG00000134321,ENSG00000115415,ENSG00000204616,ENSG00000234127,ENSG00000105939,ENSG00000178685,ENSG00000106785,ENSG00000185201,ENSG00000185885,ENSG00000142089,ENSG00000132109,ENSG00000132256,ENSG00000185745,ENSG00000152778,ENSG00000089127,ENSG00000111331,ENSG00000111335,ENSG00000135114,ENSG00000140464,ENSG00000172183,ENSG00000130813,ENSG00000130303,ENSG00000128394…
GO:BP	negative regulation of viral life cycle	GO:1903901	1.08713e-20	19.9637	88	338	25	17906	ENSG00000187608,ENSG00000163565,ENSG00000134321,ENSG00000204616,ENSG00000234127,ENSG00000105939,ENSG00000178685,ENSG00000185201,ENSG00000185885,ENSG00000142089,ENSG00000132109,ENSG00000132256,ENSG00000185745,ENSG00000152778,ENSG00000089127,ENSG00000111331,ENSG00000111335,ENSG00000135114,ENSG00000140464,ENSG00000172183,ENSG00000130813,ENSG00000130303,ENSG00000128394,ENSG00000239713,ENSG00000157601
GO:BP	cell surface receptor signaling pathway	GO:0007166	2.76263e-20	19.5587	3197	338	136	17906	ENSG00000187608,ENSG00000215788,ENSG00000028137,ENSG00000142677,ENSG00000126709,ENSG00000130775,ENSG00000116717,ENSG00000117228,ENSG00000162645,ENSG00000184371,ENSG00000155363,ENSG00000160710,ENSG00000162733,ENSG00000076356,ENSG00000162772,ENSG00000077522,ENSG00000134321,ENSG00000115604,ENSG00000136689,ENSG00000123609,ENSG00000081479,ENSG00000115415,ENSG00000067066,ENSG00000172936,ENSG00000163823…
GO:BP	regulation of viral life cycle	GO:1903900	5.04781e-20	19.2969	152	338	30	17906	ENSG00000187608,ENSG00000160710,ENSG00000163565,ENSG00000134321,ENSG00000078081,ENSG00000112343,ENSG00000204616,ENSG00000234127,ENSG00000105939,ENSG00000178685,ENSG00000185201,ENSG00000185885,ENSG00000142089,ENSG00000132109,ENSG00000132256,ENSG00000185745,ENSG00000152778,ENSG00000089127,ENSG00000111331,ENSG00000111335,ENSG00000135114,ENSG00000165949,ENSG00000140464,ENSG00000172183,ENSG00000168961…
GO:BP	regulation of immune system process	GO:0002682	7.81475e-20	19.1071	1688	338	93	17906	ENSG00000187608,ENSG00000028137,ENSG00000020633,ENSG00000130775,ENSG00000117228,ENSG00000184371,ENSG00000155363,ENSG00000160710,ENSG00000163554,ENSG00000163565,ENSG00000162739,ENSG00000188404,ENSG00000000971,ENSG00000162711,ENSG00000134321,ENSG00000115604,ENSG00000123609,ENSG00000115267,ENSG00000115415,ENSG00000172936,ENSG00000163823,ENSG00000041880,ENSG00000138496,ENSG00000163840,ENSG00000173193…
GO:BP	regulation of response to external stimulus	GO:0032101	2.18172e-19	18.6612	1132	338	74	17906	ENSG00000028137,ENSG00000184371,ENSG00000160710,ENSG00000163565,ENSG00000162739,ENSG00000162711,ENSG00000134321,ENSG00000123609,ENSG00000115267,ENSG00000115415,ENSG00000172936,ENSG00000163823,ENSG00000138496,ENSG00000163840,ENSG00000173193,ENSG00000173702,ENSG00000174564,ENSG00000168811,ENSG00000138646,ENSG00000137628,ENSG00000164342,ENSG00000125347,ENSG00000184584,ENSG00000111913,ENSG00000112343…
GO:BP	immune effector process	GO:0002252	2.49551e-19	18.6028	1281	338	79	17906	ENSG00000187608,ENSG00000028137,ENSG00000126709,ENSG00000137959,ENSG00000117226,ENSG00000117228,ENSG00000155363,ENSG00000160710,ENSG00000163565,ENSG00000162739,ENSG00000188404,ENSG00000000971,ENSG00000162711,ENSG00000134321,ENSG00000115604,ENSG00000115267,ENSG00000115415,ENSG00000172936,ENSG00000041880,ENSG00000138496,ENSG00000163840,ENSG00000174564,ENSG00000168811,ENSG00000136514,ENSG00000163993…
GO:BP	regulation of cytokine production	GO:0001817	3.4533e-19	18.4618	764	338	60	17906	ENSG00000187608,ENSG00000028137,ENSG00000117228,ENSG00000163565,ENSG00000162739,ENSG00000162711,ENSG00000134321,ENSG00000115604,ENSG00000123609,ENSG00000115267,ENSG00000115415,ENSG00000172936,ENSG00000182179,ENSG00000173706,ENSG00000174564,ENSG00000168811,ENSG00000138646,ENSG00000137628,ENSG00000164342,ENSG00000125347,ENSG00000184584,ENSG00000112343,ENSG00000111801,ENSG00000204642,ENSG00000204632…
GO:BP	cytokine production	GO:0001816	1.32746e-18	17.877	837	338	62	17906	ENSG00000187608,ENSG00000028137,ENSG00000117228,ENSG00000163565,ENSG00000162739,ENSG00000162711,ENSG00000134321,ENSG00000115604,ENSG00000123609,ENSG00000115267,ENSG00000115415,ENSG00000163512,ENSG00000172936,ENSG00000182179,ENSG00000173706,ENSG00000174564,ENSG00000168811,ENSG00000138646,ENSG00000137628,ENSG00000164342,ENSG00000125347,ENSG00000184584,ENSG00000112343,ENSG00000111801,ENSG00000204642…
GO:BP	regulation of innate immune response	GO:0045088	2.78289e-18	17.5555	444	338	45	17906	ENSG00000160710,ENSG00000163565,ENSG00000162739,ENSG00000134321,ENSG00000123609,ENSG00000115267,ENSG00000115415,ENSG00000172936,ENSG00000138496,ENSG00000173193,ENSG00000173702,ENSG00000168811,ENSG00000137628,ENSG00000164342,ENSG00000125347,ENSG00000184584,ENSG00000204642,ENSG00000204632,ENSG00000204592,ENSG00000204264,ENSG00000240065,ENSG00000106100,ENSG00000104312,ENSG00000096968,ENSG00000107201…
GO:BP	regulation of viral process	GO:0050792	8.4186e-18	17.0748	212	338	32	17906	ENSG00000187608,ENSG00000160710,ENSG00000163565,ENSG00000134321,ENSG00000115415,ENSG00000078081,ENSG00000112343,ENSG00000204616,ENSG00000234127,ENSG00000105939,ENSG00000178685,ENSG00000106785,ENSG00000185201,ENSG00000185885,ENSG00000142089,ENSG00000132109,ENSG00000132256,ENSG00000185745,ENSG00000152778,ENSG00000089127,ENSG00000111331,ENSG00000111335,ENSG00000135114,ENSG00000165949,ENSG00000140464…
GO:BP	negative regulation of viral genome replication	GO:0045071	1.50476e-17	16.8225	63	338	20	17906	ENSG00000187608,ENSG00000163565,ENSG00000134321,ENSG00000105939,ENSG00000178685,ENSG00000185201,ENSG00000185885,ENSG00000142089,ENSG00000185745,ENSG00000152778,ENSG00000089127,ENSG00000111331,ENSG00000111335,ENSG00000135114,ENSG00000172183,ENSG00000130813,ENSG00000130303,ENSG00000128394,ENSG00000239713,ENSG00000157601
GO:BP	regulation of symbiosis, encompassing mutualism through parasitism	GO:0043903	5.76106e-17	16.2395	226	338	32	17906	ENSG00000187608,ENSG00000160710,ENSG00000163565,ENSG00000134321,ENSG00000115415,ENSG00000078081,ENSG00000112343,ENSG00000204616,ENSG00000234127,ENSG00000105939,ENSG00000178685,ENSG00000106785,ENSG00000185201,ENSG00000185885,ENSG00000142089,ENSG00000132109,ENSG00000132256,ENSG00000185745,ENSG00000152778,ENSG00000089127,ENSG00000111331,ENSG00000111335,ENSG00000135114,ENSG00000165949,ENSG00000140464…
GO:BP	response to stimulus	GO:0050896	6.35063e-17	16.1972	9455	338	257	17906	ENSG00000187608,ENSG00000215788,ENSG00000171680,ENSG00000116663,ENSG00000028137,ENSG00000142677,ENSG00000020633,ENSG00000126709,ENSG00000130775,ENSG00000130766,ENSG00000116514,ENSG00000196517,ENSG00000134716,ENSG00000116717,ENSG00000162595,ENSG00000137959,ENSG00000137965,ENSG00000117226,ENSG00000117228,ENSG00000162645,ENSG00000162654,ENSG00000183347,ENSG00000184371,ENSG00000155363,ENSG00000160710…
GO:BP	regulation of viral genome replication	GO:0045069	8.09163e-17	16.092	100	338	23	17906	ENSG00000187608,ENSG00000160710,ENSG00000163565,ENSG00000134321,ENSG00000112343,ENSG00000105939,ENSG00000178685,ENSG00000185201,ENSG00000185885,ENSG00000142089,ENSG00000185745,ENSG00000152778,ENSG00000089127,ENSG00000111331,ENSG00000111335,ENSG00000135114,ENSG00000165949,ENSG00000172183,ENSG00000130813,ENSG00000130303,ENSG00000128394,ENSG00000239713,ENSG00000157601
GO:BP	regulation of immune response	GO:0050776	1.06715e-16	15.9718	1116	338	69	17906	ENSG00000028137,ENSG00000130775,ENSG00000117228,ENSG00000160710,ENSG00000163565,ENSG00000162739,ENSG00000188404,ENSG00000000971,ENSG00000162711,ENSG00000134321,ENSG00000115604,ENSG00000123609,ENSG00000115267,ENSG00000115415,ENSG00000172936,ENSG00000041880,ENSG00000138496,ENSG00000173193,ENSG00000173702,ENSG00000174564,ENSG00000168811,ENSG00000004468,ENSG00000137628,ENSG00000164342,ENSG00000082074…
GO:BP	viral genome replication	GO:0019079	2.66564e-14	13.5742	128	338	23	17906	ENSG00000187608,ENSG00000160710,ENSG00000163565,ENSG00000134321,ENSG00000112343,ENSG00000105939,ENSG00000178685,ENSG00000185201,ENSG00000185885,ENSG00000142089,ENSG00000185745,ENSG00000152778,ENSG00000089127,ENSG00000111331,ENSG00000111335,ENSG00000135114,ENSG00000165949,ENSG00000172183,ENSG00000130813,ENSG00000130303,ENSG00000128394,ENSG00000239713,ENSG00000157601
GO:BP	positive regulation of cytokine production	GO:0001819	2.76713e-14	13.558	470	338	41	17906	ENSG00000163565,ENSG00000162739,ENSG00000162711,ENSG00000134321,ENSG00000115604,ENSG00000115267,ENSG00000115415,ENSG00000172936,ENSG00000173706,ENSG00000174564,ENSG00000168811,ENSG00000137628,ENSG00000164342,ENSG00000125347,ENSG00000184584,ENSG00000204642,ENSG00000204632,ENSG00000204592,ENSG00000106100,ENSG00000131203,ENSG00000104432,ENSG00000104312,ENSG00000096968,ENSG00000120217,ENSG00000107201…
GO:BP	positive regulation of immune system process	GO:0002684	6.0515e-14	13.2181	1199	338	67	17906	ENSG00000187608,ENSG00000020633,ENSG00000130775,ENSG00000117228,ENSG00000184371,ENSG00000163554,ENSG00000163565,ENSG00000162739,ENSG00000000971,ENSG00000162711,ENSG00000134321,ENSG00000115604,ENSG00000115267,ENSG00000115415,ENSG00000172936,ENSG00000163823,ENSG00000138496,ENSG00000173702,ENSG00000168811,ENSG00000004468,ENSG00000137628,ENSG00000164342,ENSG00000082074,ENSG00000125347,ENSG00000184584…
GO:BP	regulation of response to stress	GO:0080134	1.17553e-13	12.9298	1574	338	78	17906	ENSG00000028137,ENSG00000130766,ENSG00000116717,ENSG00000160710,ENSG00000163565,ENSG00000162739,ENSG00000162711,ENSG00000134321,ENSG00000138035,ENSG00000123609,ENSG00000115267,ENSG00000115415,ENSG00000172936,ENSG00000041880,ENSG00000138496,ENSG00000163840,ENSG00000173193,ENSG00000173702,ENSG00000174564,ENSG00000168811,ENSG00000138646,ENSG00000137628,ENSG00000164342,ENSG00000125347,ENSG00000184584…
GO:BP	positive regulation of response to external stimulus	GO:0032103	1.17553e-13	12.9298	640	338	47	17906	ENSG00000184371,ENSG00000163565,ENSG00000162739,ENSG00000134321,ENSG00000115267,ENSG00000172936,ENSG00000163823,ENSG00000138496,ENSG00000173702,ENSG00000168811,ENSG00000137628,ENSG00000164342,ENSG00000125347,ENSG00000184584,ENSG00000111913,ENSG00000204642,ENSG00000204632,ENSG00000204592,ENSG00000204264,ENSG00000240065,ENSG00000106100,ENSG00000105851,ENSG00000131203,ENSG00000104312,ENSG00000096968…
GO:BP	positive regulation of defense response	GO:0031349	4.03207e-13	12.3945	509	338	41	17906	ENSG00000163565,ENSG00000162739,ENSG00000134321,ENSG00000115267,ENSG00000172936,ENSG00000138496,ENSG00000173702,ENSG00000168811,ENSG00000137628,ENSG00000164342,ENSG00000125347,ENSG00000184584,ENSG00000204642,ENSG00000204632,ENSG00000204592,ENSG00000204264,ENSG00000240065,ENSG00000106100,ENSG00000105851,ENSG00000131203,ENSG00000104312,ENSG00000096968,ENSG00000107201,ENSG00000185507,ENSG00000132256…
GO:BP	positive regulation of response to stimulus	GO:0048584	1.9634e-12	11.707	2542	338	102	17906	ENSG00000171680,ENSG00000130775,ENSG00000116717,ENSG00000117228,ENSG00000184371,ENSG00000163565,ENSG00000162739,ENSG00000000971,ENSG00000162772,ENSG00000162711,ENSG00000134321,ENSG00000115604,ENSG00000115267,ENSG00000081479,ENSG00000172936,ENSG00000163823,ENSG00000041880,ENSG00000138496,ENSG00000163840,ENSG00000173193,ENSG00000173702,ENSG00000168811,ENSG00000121858,ENSG00000004468,ENSG00000174808…
GO:BP	positive regulation of response to biotic stimulus	GO:0002833	2.35482e-12	11.628	393	338	35	17906	ENSG00000163565,ENSG00000162739,ENSG00000134321,ENSG00000115267,ENSG00000172936,ENSG00000138496,ENSG00000173702,ENSG00000168811,ENSG00000137628,ENSG00000164342,ENSG00000125347,ENSG00000184584,ENSG00000204642,ENSG00000204632,ENSG00000204592,ENSG00000204264,ENSG00000240065,ENSG00000106100,ENSG00000104312,ENSG00000120217,ENSG00000107201,ENSG00000185507,ENSG00000132256,ENSG00000023445,ENSG00000123240…
GO:BP	type I interferon production	GO:0032606	4.3022e-12	11.3663	130	338	21	17906	ENSG00000187608,ENSG00000163565,ENSG00000123609,ENSG00000115267,ENSG00000115415,ENSG00000163512,ENSG00000172936,ENSG00000182179,ENSG00000138646,ENSG00000164342,ENSG00000125347,ENSG00000184584,ENSG00000112343,ENSG00000104312,ENSG00000107201,ENSG00000185507,ENSG00000132109,ENSG00000156587,ENSG00000140853,ENSG00000108771,ENSG00000124256
GO:BP	response to interferon-beta	GO:0035456	9.9738e-12	11.0011	30	338	12	17906	ENSG00000163565,ENSG00000138035,ENSG00000115415,ENSG00000164342,ENSG00000125347,ENSG00000184584,ENSG00000185201,ENSG00000185885,ENSG00000142089,ENSG00000132530,ENSG00000130813,ENSG00000130303
GO:BP	viral process	GO:0016032	1.04746e-11	10.9799	838	338	51	17906	ENSG00000187608,ENSG00000160710,ENSG00000163565,ENSG00000000971,ENSG00000134321,ENSG00000115267,ENSG00000115415,ENSG00000135899,ENSG00000067066,ENSG00000163512,ENSG00000078081,ENSG00000184584,ENSG00000112343,ENSG00000204616,ENSG00000234127,ENSG00000204525,ENSG00000204267,ENSG00000204264,ENSG00000240065,ENSG00000168394,ENSG00000105939,ENSG00000130234,ENSG00000178685,ENSG00000107201,ENSG00000106785…
GO:BP	negative regulation of biological process	GO:0048519	1.14434e-11	10.9414	5681	338	172	17906	ENSG00000188290,ENSG00000187608,ENSG00000116663,ENSG00000028137,ENSG00000020633,ENSG00000126709,ENSG00000130766,ENSG00000116717,ENSG00000117228,ENSG00000184371,ENSG00000155363,ENSG00000183508,ENSG00000160710,ENSG00000163554,ENSG00000163565,ENSG00000076356,ENSG00000162772,ENSG00000077522,ENSG00000162711,ENSG00000134321,ENSG00000138035,ENSG00000115604,ENSG00000136689,ENSG00000123609,ENSG00000115267…
GO:BP	positive regulation of multi-organism process	GO:0043902	1.17425e-11	10.9302	539	338	40	17906	ENSG00000160710,ENSG00000163565,ENSG00000162739,ENSG00000134321,ENSG00000115267,ENSG00000172936,ENSG00000138496,ENSG00000173702,ENSG00000168811,ENSG00000137628,ENSG00000164342,ENSG00000125347,ENSG00000184584,ENSG00000112343,ENSG00000204642,ENSG00000204632,ENSG00000204592,ENSG00000204264,ENSG00000240065,ENSG00000106100,ENSG00000104312,ENSG00000107201,ENSG00000185507,ENSG00000132109,ENSG00000132256…
GO:BP	regulation of multicellular organismal process	GO:0051239	1.38432e-11	10.8588	3356	338	120	17906	ENSG00000188290,ENSG00000187608,ENSG00000028137,ENSG00000020633,ENSG00000134716,ENSG00000116717,ENSG00000117228,ENSG00000184371,ENSG00000155363,ENSG00000163565,ENSG00000162739,ENSG00000162733,ENSG00000076356,ENSG00000162711,ENSG00000134321,ENSG00000115604,ENSG00000136689,ENSG00000123609,ENSG00000115267,ENSG00000081479,ENSG00000170396,ENSG00000115415,ENSG00000067066,ENSG00000196639,ENSG00000172936…
GO:BP	positive regulation of innate immune response	GO:0045089	1.55618e-11	10.8079	374	338	33	17906	ENSG00000163565,ENSG00000162739,ENSG00000134321,ENSG00000115267,ENSG00000172936,ENSG00000138496,ENSG00000173702,ENSG00000168811,ENSG00000137628,ENSG00000164342,ENSG00000125347,ENSG00000184584,ENSG00000204642,ENSG00000204632,ENSG00000204592,ENSG00000204264,ENSG00000240065,ENSG00000106100,ENSG00000104312,ENSG00000107201,ENSG00000185507,ENSG00000132256,ENSG00000023445,ENSG00000155629,ENSG00000100911…
GO:BP	regulation of response to cytokine stimulus	GO:0060759	1.58347e-11	10.8004	190	338	24	17906	ENSG00000184371,ENSG00000160710,ENSG00000136689,ENSG00000115267,ENSG00000115415,ENSG00000138496,ENSG00000173193,ENSG00000104432,ENSG00000104312,ENSG00000096968,ENSG00000107201,ENSG00000136826,ENSG00000185507,ENSG00000023445,ENSG00000196954,ENSG00000137752,ENSG00000204397,ENSG00000185338,ENSG00000140853,ENSG00000176170,ENSG00000184557,ENSG00000101347,ENSG00000124256,ENSG00000184979
GO:BP	viral life cycle	GO:0019058	2.02861e-11	10.6928	333	338	31	17906	ENSG00000187608,ENSG00000160710,ENSG00000163565,ENSG00000134321,ENSG00000078081,ENSG00000112343,ENSG00000204616,ENSG00000234127,ENSG00000105939,ENSG00000130234,ENSG00000178685,ENSG00000185201,ENSG00000185885,ENSG00000142089,ENSG00000132109,ENSG00000132256,ENSG00000185745,ENSG00000152778,ENSG00000089127,ENSG00000111331,ENSG00000111335,ENSG00000135114,ENSG00000165949,ENSG00000140464,ENSG00000172183…
GO:BP	interspecies interaction between organisms	GO:0044419	2.04793e-11	10.6887	945	338	54	17906	ENSG00000187608,ENSG00000160710,ENSG00000163565,ENSG00000000971,ENSG00000134321,ENSG00000115267,ENSG00000115415,ENSG00000135899,ENSG00000067066,ENSG00000163512,ENSG00000078081,ENSG00000184584,ENSG00000112343,ENSG00000204616,ENSG00000234127,ENSG00000204525,ENSG00000204267,ENSG00000204264,ENSG00000240065,ENSG00000168394,ENSG00000106100,ENSG00000105939,ENSG00000130234,ENSG00000178685,ENSG00000107201…
GO:BP	signaling	GO:0023052	2.64469e-11	10.5776	6772	338	193	17906	ENSG00000187608,ENSG00000215788,ENSG00000171680,ENSG00000028137,ENSG00000142677,ENSG00000126709,ENSG00000130775,ENSG00000130766,ENSG00000196517,ENSG00000116717,ENSG00000162595,ENSG00000117228,ENSG00000162645,ENSG00000184371,ENSG00000155363,ENSG00000160710,ENSG00000163554,ENSG00000163565,ENSG00000162733,ENSG00000076356,ENSG00000162772,ENSG00000077522,ENSG00000162711,ENSG00000134321,ENSG00000152689…
GO:BP	positive regulation of immune response	GO:0050778	2.71146e-11	10.5668	892	338	52	17906	ENSG00000130775,ENSG00000117228,ENSG00000163565,ENSG00000162739,ENSG00000000971,ENSG00000162711,ENSG00000134321,ENSG00000115604,ENSG00000115267,ENSG00000172936,ENSG00000138496,ENSG00000173702,ENSG00000168811,ENSG00000004468,ENSG00000137628,ENSG00000164342,ENSG00000082074,ENSG00000125347,ENSG00000184584,ENSG00000111801,ENSG00000204642,ENSG00000204632,ENSG00000204592,ENSG00000244731,ENSG00000224389…
GO:BP	regulation of type I interferon production	GO:0032479	2.75489e-11	10.5599	128	338	20	17906	ENSG00000187608,ENSG00000163565,ENSG00000123609,ENSG00000115267,ENSG00000115415,ENSG00000172936,ENSG00000182179,ENSG00000138646,ENSG00000164342,ENSG00000125347,ENSG00000184584,ENSG00000112343,ENSG00000104312,ENSG00000107201,ENSG00000185507,ENSG00000132109,ENSG00000156587,ENSG00000140853,ENSG00000108771,ENSG00000124256
GO:BP	cellular response to stimulus	GO:0051716	3.39061e-11	10.4697	7772	338	212	17906	ENSG00000187608,ENSG00000215788,ENSG00000171680,ENSG00000116663,ENSG00000028137,ENSG00000142677,ENSG00000126709,ENSG00000130775,ENSG00000130766,ENSG00000134716,ENSG00000116717,ENSG00000162595,ENSG00000117226,ENSG00000117228,ENSG00000162645,ENSG00000162654,ENSG00000183347,ENSG00000184371,ENSG00000155363,ENSG00000160710,ENSG00000163554,ENSG00000163565,ENSG00000162733,ENSG00000076356,ENSG00000162772…
GO:BP	cell communication	GO:0007154	3.76908e-11	10.4238	6798	338	193	17906	ENSG00000187608,ENSG00000215788,ENSG00000171680,ENSG00000028137,ENSG00000142677,ENSG00000126709,ENSG00000130775,ENSG00000130766,ENSG00000196517,ENSG00000116717,ENSG00000162595,ENSG00000117228,ENSG00000162645,ENSG00000184371,ENSG00000155363,ENSG00000160710,ENSG00000163554,ENSG00000163565,ENSG00000162733,ENSG00000076356,ENSG00000162772,ENSG00000077522,ENSG00000162711,ENSG00000134321,ENSG00000152689…
GO:BP	signal transduction	GO:0007165	7.96716e-11	10.0987	6296	338	182	17906	ENSG00000187608,ENSG00000215788,ENSG00000171680,ENSG00000028137,ENSG00000142677,ENSG00000126709,ENSG00000130775,ENSG00000130766,ENSG00000116717,ENSG00000162595,ENSG00000117228,ENSG00000162645,ENSG00000184371,ENSG00000155363,ENSG00000160710,ENSG00000163554,ENSG00000163565,ENSG00000162733,ENSG00000076356,ENSG00000162772,ENSG00000077522,ENSG00000162711,ENSG00000134321,ENSG00000152689,ENSG00000115604…
GO:BP	symbiotic process	GO:0044403	8.78351e-11	10.0563	891	338	51	17906	ENSG00000187608,ENSG00000160710,ENSG00000163565,ENSG00000000971,ENSG00000134321,ENSG00000115267,ENSG00000115415,ENSG00000135899,ENSG00000067066,ENSG00000163512,ENSG00000078081,ENSG00000184584,ENSG00000112343,ENSG00000204616,ENSG00000234127,ENSG00000204525,ENSG00000204267,ENSG00000204264,ENSG00000240065,ENSG00000168394,ENSG00000105939,ENSG00000130234,ENSG00000178685,ENSG00000107201,ENSG00000106785…
GO:BP	regulation of immune effector process	GO:0002697	1.00904e-10	9.99609	451	338	35	17906	ENSG00000028137,ENSG00000162739,ENSG00000000971,ENSG00000162711,ENSG00000134321,ENSG00000115604,ENSG00000115415,ENSG00000041880,ENSG00000138496,ENSG00000163840,ENSG00000174564,ENSG00000168811,ENSG00000138646,ENSG00000137628,ENSG00000164342,ENSG00000184584,ENSG00000112343,ENSG00000204642,ENSG00000204632,ENSG00000204592,ENSG00000244731,ENSG00000224389,ENSG00000104312,ENSG00000107201,ENSG00000119508…
GO:BP	inflammatory response	GO:0006954	1.20703e-10	9.91828	780	338	47	17906	ENSG00000028137,ENSG00000130775,ENSG00000184371,ENSG00000163565,ENSG00000162711,ENSG00000115604,ENSG00000136689,ENSG00000123609,ENSG00000196639,ENSG00000172936,ENSG00000163823,ENSG00000174564,ENSG00000164342,ENSG00000184584,ENSG00000204592,ENSG00000244731,ENSG00000224389,ENSG00000106100,ENSG00000105851,ENSG00000130234,ENSG00000131203,ENSG00000104312,ENSG00000096968,ENSG00000136826,ENSG00000095303…
GO:BP	positive regulation of biological process	GO:0048518	4.91078e-10	9.30885	6366	338	181	17906	ENSG00000187608,ENSG00000171680,ENSG00000028137,ENSG00000020633,ENSG00000130775,ENSG00000130766,ENSG00000116514,ENSG00000116717,ENSG00000117228,ENSG00000184371,ENSG00000155363,ENSG00000183508,ENSG00000160710,ENSG00000163554,ENSG00000163565,ENSG00000162739,ENSG00000162733,ENSG00000000971,ENSG00000076356,ENSG00000162772,ENSG00000077522,ENSG00000162711,ENSG00000134321,ENSG00000138035,ENSG00000135625…
GO:BP	positive regulation of DNA-binding transcription factor activity	GO:0051091	5.18275e-10	9.28544	266	338	26	17906	ENSG00000162733,ENSG00000162711,ENSG00000115604,ENSG00000172936,ENSG00000164342,ENSG00000184584,ENSG00000112343,ENSG00000204616,ENSG00000234127,ENSG00000106100,ENSG00000167034,ENSG00000104312,ENSG00000096968,ENSG00000107201,ENSG00000106785,ENSG00000132109,ENSG00000132256,ENSG00000132274,ENSG00000175592,ENSG00000204397,ENSG00000175197,ENSG00000167207,ENSG00000006210,ENSG00000168961,ENSG00000176170…
GO:BP	positive regulation of multicellular organismal process	GO:0051240	1.13863e-09	8.94362	1853	338	77	17906	ENSG00000187608,ENSG00000028137,ENSG00000020633,ENSG00000184371,ENSG00000163565,ENSG00000162739,ENSG00000162733,ENSG00000076356,ENSG00000162711,ENSG00000134321,ENSG00000115604,ENSG00000115267,ENSG00000081479,ENSG00000170396,ENSG00000115415,ENSG00000196639,ENSG00000172936,ENSG00000163823,ENSG00000173706,ENSG00000174564,ENSG00000168811,ENSG00000004468,ENSG00000145287,ENSG00000137628,ENSG00000164342…
GO:BP	regulation of cytokine-mediated signaling pathway	GO:0001959	1.44045e-09	8.8415	177	338	21	17906	ENSG00000184371,ENSG00000160710,ENSG00000136689,ENSG00000115415,ENSG00000138496,ENSG00000173193,ENSG00000104432,ENSG00000104312,ENSG00000096968,ENSG00000185507,ENSG00000023445,ENSG00000196954,ENSG00000137752,ENSG00000204397,ENSG00000185338,ENSG00000140853,ENSG00000176170,ENSG00000184557,ENSG00000101347,ENSG00000124256,ENSG00000184979
GO:BP	regulation of response to stimulus	GO:0048583	2.21712e-09	8.65421	4421	338	138	17906	ENSG00000171680,ENSG00000028137,ENSG00000126709,ENSG00000130775,ENSG00000130766,ENSG00000116717,ENSG00000117228,ENSG00000184371,ENSG00000160710,ENSG00000163565,ENSG00000162739,ENSG00000188404,ENSG00000000971,ENSG00000162772,ENSG00000077522,ENSG00000162711,ENSG00000134321,ENSG00000138035,ENSG00000115604,ENSG00000136689,ENSG00000123609,ENSG00000115267,ENSG00000081479,ENSG00000115415,ENSG00000067066…
GO:BP	response to bacterium	GO:0009617	2.9472e-09	8.53059	736	338	43	17906	ENSG00000187608,ENSG00000028137,ENSG00000142677,ENSG00000137965,ENSG00000162645,ENSG00000162654,ENSG00000183347,ENSG00000162711,ENSG00000134326,ENSG00000172936,ENSG00000144852,ENSG00000168811,ENSG00000145287,ENSG00000138642,ENSG00000151014,ENSG00000164342,ENSG00000113494,ENSG00000204592,ENSG00000224389,ENSG00000112773,ENSG00000106100,ENSG00000164867,ENSG00000131203,ENSG00000104312,ENSG00000096968…
GO:BP	response to interferon-alpha	GO:0035455	4.28063e-09	8.36849	21	338	9	17906	ENSG00000160710,ENSG00000078081,ENSG00000185201,ENSG00000185885,ENSG00000142089,ENSG00000119922,ENSG00000119917,ENSG00000130303,ENSG00000183486
GO:BP	negative regulation of innate immune response	GO:0045824	4.58089e-09	8.33905	60	338	13	17906	ENSG00000160710,ENSG00000163565,ENSG00000123609,ENSG00000173193,ENSG00000204642,ENSG00000204632,ENSG00000204592,ENSG00000135148,ENSG00000140853,ENSG00000168961,ENSG00000108771,ENSG00000101347,ENSG00000079385
GO:BP	regulation of DNA-binding transcription factor activity	GO:0051090	4.62845e-09	8.33456	440	338	32	17906	ENSG00000162733,ENSG00000162711,ENSG00000115604,ENSG00000067066,ENSG00000172936,ENSG00000164342,ENSG00000184584,ENSG00000112343,ENSG00000204616,ENSG00000204614,ENSG00000234127,ENSG00000106100,ENSG00000167034,ENSG00000104312,ENSG00000178685,ENSG00000096968,ENSG00000107201,ENSG00000106785,ENSG00000136826,ENSG00000132109,ENSG00000132256,ENSG00000132274,ENSG00000175592,ENSG00000204397,ENSG00000175197…
GO:BP	immune system development	GO:0002520	2.22537e-08	7.6526	1009	338	50	17906	ENSG00000187608,ENSG00000020633,ENSG00000184371,ENSG00000155363,ENSG00000160710,ENSG00000163554,ENSG00000163565,ENSG00000162739,ENSG00000162711,ENSG00000134321,ENSG00000115604,ENSG00000115415,ENSG00000163512,ENSG00000163823,ENSG00000041880,ENSG00000168811,ENSG00000138642,ENSG00000164342,ENSG00000134363,ENSG00000125347,ENSG00000204632,ENSG00000204592,ENSG00000204264,ENSG00000240065,ENSG00000179388…
GO:BP	negative regulation of response to biotic stimulus	GO:0002832	2.38825e-08	7.62192	97	338	15	17906	ENSG00000160710,ENSG00000163565,ENSG00000123609,ENSG00000173193,ENSG00000112343,ENSG00000204642,ENSG00000204632,ENSG00000204592,ENSG00000204397,ENSG00000135148,ENSG00000140853,ENSG00000168961,ENSG00000108771,ENSG00000101347,ENSG00000079385
GO:BP	regulation of leukocyte cell-cell adhesion	GO:1903037	3.16644e-08	7.49943	322	338	26	17906	ENSG00000020633,ENSG00000163554,ENSG00000162711,ENSG00000174564,ENSG00000168811,ENSG00000151882,ENSG00000125347,ENSG00000111913,ENSG00000204632,ENSG00000204592,ENSG00000179388,ENSG00000131203,ENSG00000104432,ENSG00000104312,ENSG00000170961,ENSG00000120217,ENSG00000197646,ENSG00000119508,ENSG00000136826,ENSG00000110492,ENSG00000102524,ENSG00000185338,ENSG00000167207,ENSG00000171916,ENSG00000168961…
GO:BP	positive regulation of response to cytokine stimulus	GO:0060760	3.36222e-08	7.47337	57	338	12	17906	ENSG00000184371,ENSG00000115267,ENSG00000138496,ENSG00000173193,ENSG00000104432,ENSG00000104312,ENSG00000107201,ENSG00000185507,ENSG00000196954,ENSG00000137752,ENSG00000140853,ENSG00000124256
GO:BP	regulation of cell-cell adhesion	GO:0022407	3.81738e-08	7.41823	426	338	30	17906	ENSG00000020633,ENSG00000163554,ENSG00000162711,ENSG00000136689,ENSG00000174564,ENSG00000168811,ENSG00000151882,ENSG00000125347,ENSG00000111913,ENSG00000204632,ENSG00000204592,ENSG00000135333,ENSG00000179388,ENSG00000131203,ENSG00000104432,ENSG00000104312,ENSG00000170961,ENSG00000096968,ENSG00000120217,ENSG00000197646,ENSG00000119508,ENSG00000136826,ENSG00000110492,ENSG00000102524,ENSG00000185338…
GO:BP	leukocyte cell-cell adhesion	GO:0007159	5.63256e-08	7.24929	356	338	27	17906	ENSG00000020633,ENSG00000163554,ENSG00000188404,ENSG00000162711,ENSG00000174564,ENSG00000168811,ENSG00000151882,ENSG00000125347,ENSG00000111913,ENSG00000204632,ENSG00000204592,ENSG00000179388,ENSG00000131203,ENSG00000104432,ENSG00000104312,ENSG00000170961,ENSG00000120217,ENSG00000197646,ENSG00000119508,ENSG00000136826,ENSG00000110492,ENSG00000102524,ENSG00000185338,ENSG00000167207,ENSG00000171916…
GO:BP	negative regulation of immune system process	GO:0002683	7.12322e-08	7.14732	492	338	32	17906	ENSG00000020633,ENSG00000117228,ENSG00000160710,ENSG00000163565,ENSG00000123609,ENSG00000041880,ENSG00000173193,ENSG00000174564,ENSG00000164342,ENSG00000151882,ENSG00000125347,ENSG00000111913,ENSG00000112343,ENSG00000204642,ENSG00000204632,ENSG00000204592,ENSG00000131203,ENSG00000120217,ENSG00000197646,ENSG00000110492,ENSG00000135148,ENSG00000119714,ENSG00000185338,ENSG00000140853,ENSG00000006210…
GO:BP	regulation of defense response to virus	GO:0050688	7.83141e-08	7.10616	75	338	13	17906	ENSG00000115415,ENSG00000138496,ENSG00000163840,ENSG00000138646,ENSG00000137628,ENSG00000184584,ENSG00000112343,ENSG00000107201,ENSG00000023445,ENSG00000185745,ENSG00000108771,ENSG00000128394,ENSG00000239713
GO:BP	regulation of I-kappaB kinase/NF-kappaB signaling	GO:0043122	9.2066e-08	7.0359	245	338	22	17906	ENSG00000171680,ENSG00000115415,ENSG00000172936,ENSG00000121858,ENSG00000164342,ENSG00000112343,ENSG00000106100,ENSG00000104312,ENSG00000132256,ENSG00000132274,ENSG00000023445,ENSG00000137752,ENSG00000204397,ENSG00000123240,ENSG00000152778,ENSG00000167207,ENSG00000006210,ENSG00000168961,ENSG00000126368,ENSG00000141574,ENSG00000130303,ENSG00000128284
GO:BP	activation of innate immune response	GO:0002218	1.08649e-07	6.96397	318	338	25	17906	ENSG00000163565,ENSG00000134321,ENSG00000115267,ENSG00000172936,ENSG00000173702,ENSG00000137628,ENSG00000164342,ENSG00000125347,ENSG00000184584,ENSG00000204264,ENSG00000240065,ENSG00000106100,ENSG00000104312,ENSG00000107201,ENSG00000185507,ENSG00000132256,ENSG00000023445,ENSG00000155629,ENSG00000100911,ENSG00000100600,ENSG00000167207,ENSG00000205220,ENSG00000126368,ENSG00000108771,ENSG00000108622
GO:BP	regulation of viral entry into host cell	GO:0046596	1.08649e-07	6.96397	29	338	9	17906	ENSG00000112343,ENSG00000204616,ENSG00000234127,ENSG00000185201,ENSG00000185885,ENSG00000142089,ENSG00000132109,ENSG00000132256,ENSG00000168961
GO:BP	negative regulation of cytokine production	GO:0001818	1.08649e-07	6.96397	318	338	25	17906	ENSG00000187608,ENSG00000117228,ENSG00000162711,ENSG00000123609,ENSG00000115267,ENSG00000182179,ENSG00000174564,ENSG00000168811,ENSG00000138646,ENSG00000204642,ENSG00000131203,ENSG00000120217,ENSG00000197646,ENSG00000107201,ENSG00000136826,ENSG00000156587,ENSG00000204397,ENSG00000140464,ENSG00000140853,ENSG00000006210,ENSG00000171916,ENSG00000168961,ENSG00000108771,ENSG00000130303,ENSG00000079385
GO:BP	positive regulation of I-kappaB kinase/NF-kappaB signaling	GO:0043123	1.15961e-07	6.93569	184	338	19	17906	ENSG00000171680,ENSG00000172936,ENSG00000121858,ENSG00000164342,ENSG00000112343,ENSG00000106100,ENSG00000104312,ENSG00000132256,ENSG00000132274,ENSG00000023445,ENSG00000137752,ENSG00000204397,ENSG00000152778,ENSG00000167207,ENSG00000006210,ENSG00000168961,ENSG00000141574,ENSG00000130303,ENSG00000128284
GO:BP	T cell activation	GO:0042110	1.30258e-07	6.88519	478	338	31	17906	ENSG00000028137,ENSG00000020633,ENSG00000163554,ENSG00000162739,ENSG00000162711,ENSG00000134321,ENSG00000115604,ENSG00000163512,ENSG00000174564,ENSG00000168811,ENSG00000125347,ENSG00000111913,ENSG00000204632,ENSG00000204592,ENSG00000105851,ENSG00000179388,ENSG00000131203,ENSG00000104432,ENSG00000104312,ENSG00000120217,ENSG00000197646,ENSG00000110492,ENSG00000172243,ENSG00000102524,ENSG00000185338…
GO:BP	negative regulation of multicellular organismal process	GO:0051241	1.77568e-07	6.75064	1358	338	58	17906	ENSG00000188290,ENSG00000187608,ENSG00000028137,ENSG00000020633,ENSG00000116717,ENSG00000117228,ENSG00000162711,ENSG00000115604,ENSG00000123609,ENSG00000115267,ENSG00000115415,ENSG00000067066,ENSG00000163823,ENSG00000182179,ENSG00000041880,ENSG00000174564,ENSG00000168811,ENSG00000004468,ENSG00000145287,ENSG00000138646,ENSG00000151014,ENSG00000164342,ENSG00000113389,ENSG00000113369,ENSG00000125347…
GO:BP	negative regulation of defense response	GO:0031348	1.8068e-07	6.74309	255	338	22	17906	ENSG00000028137,ENSG00000160710,ENSG00000163565,ENSG00000162711,ENSG00000123609,ENSG00000173193,ENSG00000174564,ENSG00000112343,ENSG00000204642,ENSG00000204632,ENSG00000204592,ENSG00000136826,ENSG00000110492,ENSG00000135148,ENSG00000140853,ENSG00000006210,ENSG00000168961,ENSG00000126368,ENSG00000108771,ENSG00000184557,ENSG00000101347,ENSG00000079385
GO:BP	regulation of cell adhesion	GO:0030155	1.82164e-07	6.73954	721	338	39	17906	ENSG00000020633,ENSG00000117228,ENSG00000184371,ENSG00000163554,ENSG00000076356,ENSG00000162711,ENSG00000136689,ENSG00000174564,ENSG00000168811,ENSG00000113494,ENSG00000151882,ENSG00000125347,ENSG00000111913,ENSG00000204632,ENSG00000204592,ENSG00000135333,ENSG00000105851,ENSG00000179388,ENSG00000131203,ENSG00000104432,ENSG00000104312,ENSG00000170961,ENSG00000096968,ENSG00000120217,ENSG00000197646…
GO:BP	I-kappaB kinase/NF-kappaB signaling	GO:0007249	1.99165e-07	6.70079	280	338	23	17906	ENSG00000171680,ENSG00000115415,ENSG00000163512,ENSG00000172936,ENSG00000121858,ENSG00000164342,ENSG00000112343,ENSG00000106100,ENSG00000104312,ENSG00000132256,ENSG00000132274,ENSG00000023445,ENSG00000137752,ENSG00000204397,ENSG00000123240,ENSG00000152778,ENSG00000167207,ENSG00000006210,ENSG00000168961,ENSG00000126368,ENSG00000141574,ENSG00000130303,ENSG00000128284
GO:BP	leukocyte proliferation	GO:0070661	2.89585e-07	6.53822	310	338	24	17906	ENSG00000028137,ENSG00000184371,ENSG00000163554,ENSG00000163512,ENSG00000172936,ENSG00000174564,ENSG00000168811,ENSG00000004468,ENSG00000113389,ENSG00000125347,ENSG00000204632,ENSG00000204592,ENSG00000105851,ENSG00000131203,ENSG00000104432,ENSG00000104312,ENSG00000120217,ENSG00000197646,ENSG00000102524,ENSG00000006210,ENSG00000205220,ENSG00000171916,ENSG00000168961,ENSG00000130303
GO:BP	regulation of cysteine-type endopeptidase activity	GO:2000116	4.46359e-07	6.35032	245	338	21	17906	ENSG00000126709,ENSG00000163565,ENSG00000162711,ENSG00000121858,ENSG00000078081,ENSG00000240065,ENSG00000135333,ENSG00000106100,ENSG00000167034,ENSG00000104312,ENSG00000096968,ENSG00000136826,ENSG00000181634,ENSG00000023445,ENSG00000196954,ENSG00000137752,ENSG00000204397,ENSG00000172243,ENSG00000100600,ENSG00000140464,ENSG00000168961
GO:BP	positive regulation of cellular process	GO:0048522	5.56746e-07	6.25434	5605	338	155	17906	ENSG00000187608,ENSG00000171680,ENSG00000028137,ENSG00000020633,ENSG00000130766,ENSG00000116514,ENSG00000116717,ENSG00000184371,ENSG00000155363,ENSG00000163554,ENSG00000163565,ENSG00000162733,ENSG00000076356,ENSG00000162772,ENSG00000077522,ENSG00000162711,ENSG00000134321,ENSG00000138035,ENSG00000135625,ENSG00000115604,ENSG00000123609,ENSG00000115267,ENSG00000081479,ENSG00000170396,ENSG00000115415…
GO:BP	activation of immune response	GO:0002253	5.64498e-07	6.24834	721	338	38	17906	ENSG00000130775,ENSG00000117228,ENSG00000163565,ENSG00000000971,ENSG00000134321,ENSG00000115267,ENSG00000172936,ENSG00000173702,ENSG00000004468,ENSG00000137628,ENSG00000164342,ENSG00000082074,ENSG00000125347,ENSG00000184584,ENSG00000111801,ENSG00000244731,ENSG00000224389,ENSG00000204264,ENSG00000240065,ENSG00000106100,ENSG00000104312,ENSG00000107201,ENSG00000196092,ENSG00000119508,ENSG00000185507…
GO:BP	hematopoietic or lymphoid organ development	GO:0048534	7.14046e-07	6.14627	956	338	45	17906	ENSG00000187608,ENSG00000020633,ENSG00000184371,ENSG00000155363,ENSG00000160710,ENSG00000163554,ENSG00000163565,ENSG00000162739,ENSG00000162711,ENSG00000134321,ENSG00000115604,ENSG00000115415,ENSG00000163512,ENSG00000163823,ENSG00000168811,ENSG00000138642,ENSG00000164342,ENSG00000134363,ENSG00000125347,ENSG00000204632,ENSG00000204264,ENSG00000240065,ENSG00000179388,ENSG00000104432,ENSG00000104312…
GO:BP	regulation of interleukin-1 production	GO:0032652	8.70412e-07	6.06027	109	338	14	17906	ENSG00000163565,ENSG00000162711,ENSG00000106100,ENSG00000104312,ENSG00000096968,ENSG00000137752,ENSG00000204397,ENSG00000172243,ENSG00000140464,ENSG00000167207,ENSG00000006210,ENSG00000168961,ENSG00000176170,ENSG00000079385
GO:BP	regulation of interleukin-1 beta production	GO:0032651	9.95266e-07	6.00206	93	338	13	17906	ENSG00000163565,ENSG00000162711,ENSG00000106100,ENSG00000104312,ENSG00000096968,ENSG00000137752,ENSG00000204397,ENSG00000172243,ENSG00000140464,ENSG00000167207,ENSG00000006210,ENSG00000168961,ENSG00000176170
GO:BP	cell death	GO:0008219	1.021e-06	5.99097	2285	338	80	17906	ENSG00000215788,ENSG00000171680,ENSG00000028137,ENSG00000126709,ENSG00000116717,ENSG00000184371,ENSG00000160710,ENSG00000163565,ENSG00000162772,ENSG00000077522,ENSG00000162711,ENSG00000081479,ENSG00000115415,ENSG00000067066,ENSG00000172936,ENSG00000168811,ENSG00000121858,ENSG00000078081,ENSG00000004468,ENSG00000174808,ENSG00000145287,ENSG00000164342,ENSG00000113494,ENSG00000125347,ENSG00000204642…
GO:BP	negative regulation of cellular process	GO:0048523	1.21035e-06	5.91709	4996	338	141	17906	ENSG00000188290,ENSG00000187608,ENSG00000116663,ENSG00000028137,ENSG00000020633,ENSG00000126709,ENSG00000130766,ENSG00000116717,ENSG00000117228,ENSG00000184371,ENSG00000155363,ENSG00000183508,ENSG00000160710,ENSG00000163554,ENSG00000163565,ENSG00000076356,ENSG00000162772,ENSG00000162711,ENSG00000134321,ENSG00000138035,ENSG00000136689,ENSG00000123609,ENSG00000081479,ENSG00000115415,ENSG00000067066…
GO:BP	positive regulation of cytokine-mediated signaling pathway	GO:0001961	1.24907e-06	5.90341	50	338	10	17906	ENSG00000184371,ENSG00000138496,ENSG00000173193,ENSG00000104432,ENSG00000104312,ENSG00000185507,ENSG00000196954,ENSG00000137752,ENSG00000140853,ENSG00000124256
GO:BP	positive regulation of type I interferon production	GO:0032481	1.30026e-06	5.88597	79	338	12	17906	ENSG00000163565,ENSG00000115267,ENSG00000115415,ENSG00000172936,ENSG00000164342,ENSG00000125347,ENSG00000184584,ENSG00000104312,ENSG00000107201,ENSG00000185507,ENSG00000108771,ENSG00000124256
GO:BP	positive regulation of cell communication	GO:0010647	1.31852e-06	5.87991	1900	338	70	17906	ENSG00000171680,ENSG00000116717,ENSG00000184371,ENSG00000162772,ENSG00000134321,ENSG00000115604,ENSG00000081479,ENSG00000172936,ENSG00000163823,ENSG00000138496,ENSG00000173193,ENSG00000168811,ENSG00000121858,ENSG00000004468,ENSG00000174808,ENSG00000137628,ENSG00000164342,ENSG00000113494,ENSG00000079215,ENSG00000113070,ENSG00000169252,ENSG00000112343,ENSG00000204264,ENSG00000240065,ENSG00000106100…
GO:BP	positive regulation of NF-kappaB transcription factor activity	GO:0051092	1.40977e-06	5.85085	152	338	16	17906	ENSG00000162711,ENSG00000115604,ENSG00000172936,ENSG00000164342,ENSG00000112343,ENSG00000106100,ENSG00000104312,ENSG00000106785,ENSG00000132256,ENSG00000132274,ENSG00000204397,ENSG00000167207,ENSG00000006210,ENSG00000168961,ENSG00000176170,ENSG00000105287
GO:BP	positive regulation of signaling	GO:0023056	1.50079e-06	5.82368	1907	338	70	17906	ENSG00000171680,ENSG00000116717,ENSG00000184371,ENSG00000162772,ENSG00000134321,ENSG00000115604,ENSG00000081479,ENSG00000172936,ENSG00000163823,ENSG00000138496,ENSG00000173193,ENSG00000168811,ENSG00000121858,ENSG00000004468,ENSG00000174808,ENSG00000137628,ENSG00000164342,ENSG00000113494,ENSG00000079215,ENSG00000113070,ENSG00000169252,ENSG00000112343,ENSG00000204264,ENSG00000240065,ENSG00000106100…
GO:BP	regulation of apoptotic process	GO:0042981	1.75174e-06	5.75653	1605	338	62	17906	ENSG00000215788,ENSG00000171680,ENSG00000028137,ENSG00000126709,ENSG00000116717,ENSG00000160710,ENSG00000162772,ENSG00000077522,ENSG00000162711,ENSG00000081479,ENSG00000115415,ENSG00000067066,ENSG00000172936,ENSG00000168811,ENSG00000121858,ENSG00000078081,ENSG00000004468,ENSG00000174808,ENSG00000145287,ENSG00000164342,ENSG00000113494,ENSG00000204632,ENSG00000135333,ENSG00000106100,ENSG00000105851…
GO:BP	apoptotic process	GO:0006915	2.19049e-06	5.65946	2006	338	72	17906	ENSG00000215788,ENSG00000171680,ENSG00000028137,ENSG00000126709,ENSG00000116717,ENSG00000160710,ENSG00000163565,ENSG00000162772,ENSG00000077522,ENSG00000162711,ENSG00000081479,ENSG00000115415,ENSG00000067066,ENSG00000172936,ENSG00000168811,ENSG00000121858,ENSG00000078081,ENSG00000004468,ENSG00000174808,ENSG00000145287,ENSG00000164342,ENSG00000113494,ENSG00000125347,ENSG00000204632,ENSG00000135333…
GO:BP	negative regulation of leukocyte cell-cell adhesion	GO:1903038	2.19049e-06	5.65946	137	338	15	17906	ENSG00000020633,ENSG00000174564,ENSG00000151882,ENSG00000125347,ENSG00000111913,ENSG00000204632,ENSG00000131203,ENSG00000120217,ENSG00000197646,ENSG00000136826,ENSG00000110492,ENSG00000185338,ENSG00000171916,ENSG00000168961,ENSG00000079385
GO:BP	response to tumor necrosis factor	GO:0034612	2.19049e-06	5.65946	321	338	23	17906	ENSG00000215788,ENSG00000028137,ENSG00000117226,ENSG00000117228,ENSG00000162645,ENSG00000115415,ENSG00000204264,ENSG00000240065,ENSG00000013374,ENSG00000167034,ENSG00000170961,ENSG00000096968,ENSG00000181634,ENSG00000023445,ENSG00000196954,ENSG00000137752,ENSG00000204397,ENSG00000102524,ENSG00000100911,ENSG00000006210,ENSG00000205220,ENSG00000126368,ENSG00000176170
GO:BP	innate immune response-activating signal transduction	GO:0002758	2.23907e-06	5.64993	296	338	22	17906	ENSG00000134321,ENSG00000115267,ENSG00000172936,ENSG00000173702,ENSG00000137628,ENSG00000164342,ENSG00000125347,ENSG00000204264,ENSG00000240065,ENSG00000106100,ENSG00000104312,ENSG00000107201,ENSG00000185507,ENSG00000023445,ENSG00000155629,ENSG00000100911,ENSG00000100600,ENSG00000167207,ENSG00000205220,ENSG00000126368,ENSG00000108771,ENSG00000108622
GO:BP	negative regulation of immune response	GO:0050777	2.29932e-06	5.6384	158	338	16	17906	ENSG00000160710,ENSG00000163565,ENSG00000123609,ENSG00000041880,ENSG00000173193,ENSG00000174564,ENSG00000204642,ENSG00000204632,ENSG00000204592,ENSG00000135148,ENSG00000140853,ENSG00000168961,ENSG00000108771,ENSG00000101347,ENSG00000130303,ENSG00000079385
GO:BP	positive regulation of signal transduction	GO:0009967	2.36525e-06	5.62612	1736	338	65	17906	ENSG00000171680,ENSG00000116717,ENSG00000184371,ENSG00000162772,ENSG00000134321,ENSG00000115604,ENSG00000081479,ENSG00000172936,ENSG00000163823,ENSG00000138496,ENSG00000173193,ENSG00000168811,ENSG00000121858,ENSG00000174808,ENSG00000137628,ENSG00000164342,ENSG00000113494,ENSG00000113070,ENSG00000169252,ENSG00000112343,ENSG00000204264,ENSG00000240065,ENSG00000106100,ENSG00000075213,ENSG00000105851…
GO:BP	regulation of adaptive immune response	GO:0002819	2.4323e-06	5.61398	159	338	16	17906	ENSG00000028137,ENSG00000162711,ENSG00000134321,ENSG00000115604,ENSG00000041880,ENSG00000174564,ENSG00000168811,ENSG00000125347,ENSG00000204642,ENSG00000204632,ENSG00000204592,ENSG00000104312,ENSG00000120217,ENSG00000185507,ENSG00000102524,ENSG00000079385
GO:BP	cellular response to virus	GO:0098586	2.4323e-06	5.61398	54	338	10	17906	ENSG00000126709,ENSG00000160710,ENSG00000115267,ENSG00000168811,ENSG00000137628,ENSG00000107201,ENSG00000185507,ENSG00000023445,ENSG00000168961,ENSG00000108771
GO:BP	cellular response to tumor necrosis factor	GO:0071356	2.4323e-06	5.61398	298	338	22	17906	ENSG00000215788,ENSG00000028137,ENSG00000117226,ENSG00000117228,ENSG00000162645,ENSG00000115415,ENSG00000204264,ENSG00000240065,ENSG00000167034,ENSG00000170961,ENSG00000096968,ENSG00000181634,ENSG00000023445,ENSG00000196954,ENSG00000137752,ENSG00000204397,ENSG00000102524,ENSG00000100911,ENSG00000006210,ENSG00000205220,ENSG00000126368,ENSG00000176170
GO:BP	regulation of cell activation	GO:0050865	2.51801e-06	5.59894	641	338	34	17906	ENSG00000028137,ENSG00000020633,ENSG00000163554,ENSG00000162711,ENSG00000172936,ENSG00000041880,ENSG00000174564,ENSG00000168811,ENSG00000004468,ENSG00000125347,ENSG00000111913,ENSG00000204642,ENSG00000204632,ENSG00000204592,ENSG00000164867,ENSG00000179388,ENSG00000131203,ENSG00000104432,ENSG00000104312,ENSG00000096968,ENSG00000120217,ENSG00000197646,ENSG00000119508,ENSG00000110492,ENSG00000172243…
GO:BP	interleukin-1 production	GO:0032612	2.53617e-06	5.59582	120	338	14	17906	ENSG00000163565,ENSG00000162711,ENSG00000106100,ENSG00000104312,ENSG00000096968,ENSG00000137752,ENSG00000204397,ENSG00000172243,ENSG00000140464,ENSG00000167207,ENSG00000006210,ENSG00000168961,ENSG00000176170,ENSG00000079385
GO:BP	interleukin-1 beta production	GO:0032611	2.919e-06	5.53477	103	338	13	17906	ENSG00000163565,ENSG00000162711,ENSG00000106100,ENSG00000104312,ENSG00000096968,ENSG00000137752,ENSG00000204397,ENSG00000172243,ENSG00000140464,ENSG00000167207,ENSG00000006210,ENSG00000168961,ENSG00000176170
GO:BP	regulation of programmed cell death	GO:0043067	2.95049e-06	5.53011	1633	338	62	17906	ENSG00000215788,ENSG00000171680,ENSG00000028137,ENSG00000126709,ENSG00000116717,ENSG00000160710,ENSG00000162772,ENSG00000077522,ENSG00000162711,ENSG00000081479,ENSG00000115415,ENSG00000067066,ENSG00000172936,ENSG00000168811,ENSG00000121858,ENSG00000078081,ENSG00000004468,ENSG00000174808,ENSG00000145287,ENSG00000164342,ENSG00000113494,ENSG00000204632,ENSG00000135333,ENSG00000106100,ENSG00000105851…
GO:BP	regulation of cytokine production involved in immune response	GO:0002718	2.96811e-06	5.52752	86	338	12	17906	ENSG00000028137,ENSG00000162711,ENSG00000134321,ENSG00000115604,ENSG00000164342,ENSG00000204642,ENSG00000204632,ENSG00000204592,ENSG00000107201,ENSG00000119508,ENSG00000167207,ENSG00000130303
GO:BP	programmed cell death	GO:0012501	3.25452e-06	5.48751	2152	338	75	17906	ENSG00000215788,ENSG00000171680,ENSG00000028137,ENSG00000126709,ENSG00000116717,ENSG00000160710,ENSG00000163565,ENSG00000162772,ENSG00000077522,ENSG00000162711,ENSG00000081479,ENSG00000115415,ENSG00000067066,ENSG00000172936,ENSG00000168811,ENSG00000121858,ENSG00000078081,ENSG00000004468,ENSG00000174808,ENSG00000145287,ENSG00000164342,ENSG00000113494,ENSG00000125347,ENSG00000204632,ENSG00000135333…
GO:BP	regulation of T cell activation	GO:0050863	3.26797e-06	5.48572	330	338	23	17906	ENSG00000028137,ENSG00000020633,ENSG00000163554,ENSG00000162711,ENSG00000174564,ENSG00000168811,ENSG00000125347,ENSG00000111913,ENSG00000204632,ENSG00000204592,ENSG00000179388,ENSG00000131203,ENSG00000104432,ENSG00000104312,ENSG00000120217,ENSG00000197646,ENSG00000110492,ENSG00000102524,ENSG00000185338,ENSG00000167207,ENSG00000171916,ENSG00000168961,ENSG00000079385
GO:BP	positive regulation of metabolic process	GO:0009893	3.34448e-06	5.47567	3742	338	112	17906	ENSG00000028137,ENSG00000020633,ENSG00000130766,ENSG00000116514,ENSG00000116717,ENSG00000184371,ENSG00000155363,ENSG00000183508,ENSG00000160710,ENSG00000163565,ENSG00000162733,ENSG00000162772,ENSG00000077522,ENSG00000162711,ENSG00000138035,ENSG00000135625,ENSG00000123609,ENSG00000081479,ENSG00000170396,ENSG00000115415,ENSG00000188282,ENSG00000067066,ENSG00000196639,ENSG00000172936,ENSG00000163823…
GO:BP	regulation of cell death	GO:0010941	3.37042e-06	5.47232	1757	338	65	17906	ENSG00000215788,ENSG00000171680,ENSG00000028137,ENSG00000126709,ENSG00000116717,ENSG00000184371,ENSG00000160710,ENSG00000162772,ENSG00000077522,ENSG00000162711,ENSG00000081479,ENSG00000115415,ENSG00000067066,ENSG00000172936,ENSG00000168811,ENSG00000121858,ENSG00000078081,ENSG00000004468,ENSG00000174808,ENSG00000145287,ENSG00000164342,ENSG00000113494,ENSG00000204642,ENSG00000204632,ENSG00000135333…
GO:BP	cytokine production involved in immune response	GO:0002367	3.48829e-06	5.45739	105	338	13	17906	ENSG00000028137,ENSG00000162711,ENSG00000134321,ENSG00000115604,ENSG00000168811,ENSG00000164342,ENSG00000204642,ENSG00000204632,ENSG00000204592,ENSG00000107201,ENSG00000119508,ENSG00000167207,ENSG00000130303
GO:BP	hemopoiesis	GO:0030097	3.66944e-06	5.4354	916	338	42	17906	ENSG00000187608,ENSG00000020633,ENSG00000184371,ENSG00000155363,ENSG00000160710,ENSG00000163554,ENSG00000163565,ENSG00000162739,ENSG00000162711,ENSG00000134321,ENSG00000115604,ENSG00000115415,ENSG00000163512,ENSG00000163823,ENSG00000168811,ENSG00000138642,ENSG00000164342,ENSG00000134363,ENSG00000125347,ENSG00000204632,ENSG00000204264,ENSG00000240065,ENSG00000179388,ENSG00000104432,ENSG00000104312…
GO:BP	negative regulation of leukocyte activation	GO:0002695	3.81856e-06	5.4181	187	338	17	17906	ENSG00000020633,ENSG00000041880,ENSG00000174564,ENSG00000125347,ENSG00000111913,ENSG00000204642,ENSG00000204632,ENSG00000131203,ENSG00000120217,ENSG00000197646,ENSG00000110492,ENSG00000185338,ENSG00000006210,ENSG00000171916,ENSG00000168961,ENSG00000126368,ENSG00000079385
GO:BP	positive regulation of macromolecule metabolic process	GO:0010604	3.88048e-06	5.41111	3442	338	105	17906	ENSG00000028137,ENSG00000020633,ENSG00000130766,ENSG00000116514,ENSG00000116717,ENSG00000184371,ENSG00000155363,ENSG00000183508,ENSG00000160710,ENSG00000163565,ENSG00000162733,ENSG00000162772,ENSG00000077522,ENSG00000162711,ENSG00000138035,ENSG00000135625,ENSG00000123609,ENSG00000081479,ENSG00000170396,ENSG00000115415,ENSG00000067066,ENSG00000172936,ENSG00000163823,ENSG00000041880,ENSG00000144852…
GO:BP	negative regulation of cell activation	GO:0050866	3.88048e-06	5.41111	210	338	18	17906	ENSG00000020633,ENSG00000041880,ENSG00000174564,ENSG00000125347,ENSG00000111913,ENSG00000204642,ENSG00000204632,ENSG00000164867,ENSG00000131203,ENSG00000120217,ENSG00000197646,ENSG00000110492,ENSG00000185338,ENSG00000006210,ENSG00000171916,ENSG00000168961,ENSG00000126368,ENSG00000079385
GO:BP	interferon-alpha production	GO:0032607	3.93138e-06	5.40545	32	338	8	17906	ENSG00000123609,ENSG00000115267,ENSG00000115415,ENSG00000163512,ENSG00000164342,ENSG00000104312,ENSG00000107201,ENSG00000185507
GO:BP	regulation of leukocyte proliferation	GO:0070663	3.9808e-06	5.40003	234	338	19	17906	ENSG00000028137,ENSG00000184371,ENSG00000163554,ENSG00000172936,ENSG00000174564,ENSG00000168811,ENSG00000004468,ENSG00000125347,ENSG00000204632,ENSG00000204592,ENSG00000131203,ENSG00000104432,ENSG00000104312,ENSG00000120217,ENSG00000197646,ENSG00000102524,ENSG00000171916,ENSG00000168961,ENSG00000130303
GO:BP	negative regulation of cell-cell adhesion	GO:0022408	3.9808e-06	5.40003	188	338	17	17906	ENSG00000020633,ENSG00000136689,ENSG00000174564,ENSG00000151882,ENSG00000125347,ENSG00000111913,ENSG00000204632,ENSG00000131203,ENSG00000096968,ENSG00000120217,ENSG00000197646,ENSG00000136826,ENSG00000110492,ENSG00000185338,ENSG00000171916,ENSG00000168961,ENSG00000079385
GO:BP	lymphocyte activation	GO:0046649	4.0721e-06	5.39018	754	338	37	17906	ENSG00000028137,ENSG00000020633,ENSG00000163554,ENSG00000162739,ENSG00000162711,ENSG00000134321,ENSG00000115604,ENSG00000163512,ENSG00000172936,ENSG00000041880,ENSG00000174564,ENSG00000168811,ENSG00000004468,ENSG00000125347,ENSG00000111913,ENSG00000204642,ENSG00000204632,ENSG00000204592,ENSG00000105851,ENSG00000179388,ENSG00000131203,ENSG00000104432,ENSG00000104312,ENSG00000120217,ENSG00000197646…
GO:BP	regulation of leukocyte activation	GO:0002694	4.5187e-06	5.34499	598	338	32	17906	ENSG00000028137,ENSG00000020633,ENSG00000163554,ENSG00000162711,ENSG00000172936,ENSG00000041880,ENSG00000174564,ENSG00000168811,ENSG00000004468,ENSG00000125347,ENSG00000111913,ENSG00000204642,ENSG00000204632,ENSG00000204592,ENSG00000179388,ENSG00000131203,ENSG00000104432,ENSG00000104312,ENSG00000120217,ENSG00000197646,ENSG00000119508,ENSG00000110492,ENSG00000172243,ENSG00000102524,ENSG00000185338…
GO:BP	response to interleukin-1	GO:0070555	4.57878e-06	5.33925	213	338	18	17906	ENSG00000117226,ENSG00000117228,ENSG00000162645,ENSG00000136689,ENSG00000172936,ENSG00000004468,ENSG00000204264,ENSG00000240065,ENSG00000106100,ENSG00000167034,ENSG00000104312,ENSG00000170961,ENSG00000100911,ENSG00000167207,ENSG00000006210,ENSG00000205220,ENSG00000168961,ENSG00000126368
GO:BP	mononuclear cell proliferation	GO:0032943	4.57878e-06	5.33925	286	338	21	17906	ENSG00000028137,ENSG00000184371,ENSG00000163554,ENSG00000163512,ENSG00000172936,ENSG00000174564,ENSG00000168811,ENSG00000004468,ENSG00000125347,ENSG00000204632,ENSG00000204592,ENSG00000105851,ENSG00000131203,ENSG00000104432,ENSG00000104312,ENSG00000120217,ENSG00000197646,ENSG00000102524,ENSG00000205220,ENSG00000171916,ENSG00000168961
GO:BP	response to molecule of bacterial origin	GO:0002237	5.01963e-06	5.29933	367	338	24	17906	ENSG00000028137,ENSG00000162711,ENSG00000134326,ENSG00000172936,ENSG00000144852,ENSG00000168811,ENSG00000151014,ENSG00000224389,ENSG00000164867,ENSG00000131203,ENSG00000104312,ENSG00000096968,ENSG00000120217,ENSG00000197646,ENSG00000132256,ENSG00000137752,ENSG00000204397,ENSG00000167207,ENSG00000006210,ENSG00000168961,ENSG00000126368,ENSG00000173786,ENSG00000171223,ENSG00000160013
GO:BP	negative regulation of type I interferon production	GO:0032480	5.76131e-06	5.23948	46	338	9	17906	ENSG00000187608,ENSG00000123609,ENSG00000115267,ENSG00000182179,ENSG00000138646,ENSG00000107201,ENSG00000156587,ENSG00000140853,ENSG00000108771
GO:BP	regulation of inflammatory response	GO:0050727	5.832e-06	5.23418	398	338	25	17906	ENSG00000028137,ENSG00000162711,ENSG00000172936,ENSG00000174564,ENSG00000164342,ENSG00000184584,ENSG00000204592,ENSG00000105851,ENSG00000130234,ENSG00000131203,ENSG00000096968,ENSG00000136826,ENSG00000110492,ENSG00000023445,ENSG00000196954,ENSG00000137752,ENSG00000155629,ENSG00000172243,ENSG00000176046,ENSG00000167207,ENSG00000006210,ENSG00000126368,ENSG00000176170,ENSG00000184557,ENSG00000184979
GO:BP	regulation of leukocyte mediated immunity	GO:0002703	6.39751e-06	5.19399	195	338	17	17906	ENSG00000028137,ENSG00000162739,ENSG00000162711,ENSG00000134321,ENSG00000115604,ENSG00000041880,ENSG00000174564,ENSG00000168811,ENSG00000164342,ENSG00000204642,ENSG00000204632,ENSG00000204592,ENSG00000107201,ENSG00000167207,ENSG00000168961,ENSG00000130303,ENSG00000079385
GO:BP	immune response-regulating signaling pathway	GO:0002764	6.65637e-06	5.17676	673	338	34	17906	ENSG00000130775,ENSG00000117228,ENSG00000134321,ENSG00000115267,ENSG00000172936,ENSG00000173702,ENSG00000174564,ENSG00000004468,ENSG00000137628,ENSG00000164342,ENSG00000082074,ENSG00000125347,ENSG00000111801,ENSG00000204632,ENSG00000204264,ENSG00000240065,ENSG00000106100,ENSG00000104312,ENSG00000107201,ENSG00000196092,ENSG00000119508,ENSG00000185507,ENSG00000023445,ENSG00000155629,ENSG00000171860…
GO:BP	response to lipopolysaccharide	GO:0032496	6.9999e-06	5.15491	347	338	23	17906	ENSG00000028137,ENSG00000162711,ENSG00000134326,ENSG00000172936,ENSG00000144852,ENSG00000168811,ENSG00000151014,ENSG00000164867,ENSG00000131203,ENSG00000104312,ENSG00000096968,ENSG00000120217,ENSG00000197646,ENSG00000132256,ENSG00000137752,ENSG00000204397,ENSG00000167207,ENSG00000006210,ENSG00000168961,ENSG00000126368,ENSG00000173786,ENSG00000171223,ENSG00000160013
GO:BP	interferon-gamma production	GO:0032609	7.38498e-06	5.13165	113	338	13	17906	ENSG00000187608,ENSG00000162739,ENSG00000115604,ENSG00000163512,ENSG00000174564,ENSG00000168811,ENSG00000164342,ENSG00000104312,ENSG00000120217,ENSG00000197646,ENSG00000172243,ENSG00000171916,ENSG00000168961
GO:BP	regulation of mononuclear cell proliferation	GO:0032944	7.55545e-06	5.12174	221	338	18	17906	ENSG00000028137,ENSG00000184371,ENSG00000163554,ENSG00000172936,ENSG00000174564,ENSG00000168811,ENSG00000004468,ENSG00000125347,ENSG00000204632,ENSG00000204592,ENSG00000131203,ENSG00000104432,ENSG00000104312,ENSG00000120217,ENSG00000197646,ENSG00000102524,ENSG00000171916,ENSG00000168961
GO:BP	regulation of endopeptidase activity	GO:0052548	7.58352e-06	5.12013	433	338	26	17906	ENSG00000126709,ENSG00000163565,ENSG00000162711,ENSG00000121858,ENSG00000078081,ENSG00000244731,ENSG00000224389,ENSG00000204264,ENSG00000240065,ENSG00000135333,ENSG00000106100,ENSG00000167034,ENSG00000104312,ENSG00000096968,ENSG00000136826,ENSG00000181634,ENSG00000023445,ENSG00000196954,ENSG00000137752,ENSG00000204397,ENSG00000172243,ENSG00000100911,ENSG00000100600,ENSG00000140464,ENSG00000168961…
GO:BP	leukocyte activation	GO:0045321	7.58352e-06	5.12013	1305	338	52	17906	ENSG00000028137,ENSG00000020633,ENSG00000184371,ENSG00000163554,ENSG00000162739,ENSG00000188404,ENSG00000162711,ENSG00000134321,ENSG00000115604,ENSG00000163512,ENSG00000172936,ENSG00000041880,ENSG00000174564,ENSG00000168811,ENSG00000163993,ENSG00000004468,ENSG00000145287,ENSG00000164342,ENSG00000125347,ENSG00000184584,ENSG00000111913,ENSG00000204642,ENSG00000204632,ENSG00000204592,ENSG00000204525…
GO:BP	negative regulation of cell adhesion	GO:0007162	7.99786e-06	5.09703	297	338	21	17906	ENSG00000020633,ENSG00000117228,ENSG00000076356,ENSG00000136689,ENSG00000174564,ENSG00000151882,ENSG00000125347,ENSG00000111913,ENSG00000204632,ENSG00000131203,ENSG00000096968,ENSG00000120217,ENSG00000197646,ENSG00000136826,ENSG00000110492,ENSG00000136040,ENSG00000185338,ENSG00000006210,ENSG00000171916,ENSG00000168961,ENSG00000079385
GO:BP	negative regulation of lymphocyte activation	GO:0051250	8.36808e-06	5.07737	155	338	15	17906	ENSG00000020633,ENSG00000041880,ENSG00000174564,ENSG00000125347,ENSG00000111913,ENSG00000204642,ENSG00000204632,ENSG00000131203,ENSG00000120217,ENSG00000197646,ENSG00000110492,ENSG00000185338,ENSG00000171916,ENSG00000168961,ENSG00000079385
GO:BP	positive regulation of cellular metabolic process	GO:0031325	8.46758e-06	5.07224	3415	338	103	17906	ENSG00000028137,ENSG00000020633,ENSG00000130766,ENSG00000116514,ENSG00000116717,ENSG00000184371,ENSG00000155363,ENSG00000163565,ENSG00000162733,ENSG00000162772,ENSG00000077522,ENSG00000162711,ENSG00000138035,ENSG00000135625,ENSG00000123609,ENSG00000081479,ENSG00000115415,ENSG00000188282,ENSG00000067066,ENSG00000196639,ENSG00000172936,ENSG00000163823,ENSG00000041880,ENSG00000144852,ENSG00000138496…
GO:BP	defense response to protozoan	GO:0042832	9.29584e-06	5.03171	25	338	7	17906	ENSG00000162645,ENSG00000162654,ENSG00000183347,ENSG00000172936,ENSG00000168811,ENSG00000168062,ENSG00000172243
GO:BP	regulation of response to interferon-gamma	GO:0060330	9.29584e-06	5.03171	25	338	7	17906	ENSG00000115415,ENSG00000138496,ENSG00000173193,ENSG00000096968,ENSG00000185338,ENSG00000140853,ENSG00000184557
GO:BP	regulation of interferon-gamma-mediated signaling pathway	GO:0060334	9.29584e-06	5.03171	25	338	7	17906	ENSG00000115415,ENSG00000138496,ENSG00000173193,ENSG00000096968,ENSG00000185338,ENSG00000140853,ENSG00000184557
GO:BP	regulation of biological process	GO:0050789	1.07061e-05	4.97037	11940	338	267	17906	ENSG00000188290,ENSG00000187608,ENSG00000215788,ENSG00000171680,ENSG00000116663,ENSG00000028137,ENSG00000142677,ENSG00000020633,ENSG00000126709,ENSG00000130775,ENSG00000130766,ENSG00000084628,ENSG00000116514,ENSG00000134716,ENSG00000116717,ENSG00000162595,ENSG00000117228,ENSG00000162645,ENSG00000184371,ENSG00000121931,ENSG00000155363,ENSG00000183508,ENSG00000160710,ENSG00000163554,ENSG00000163565…
GO:BP	positive regulation of interleukin-12 production	GO:0032735	1.13338e-05	4.94562	37	338	8	17906	ENSG00000164342,ENSG00000125347,ENSG00000204632,ENSG00000131203,ENSG00000104312,ENSG00000110492,ENSG00000172243,ENSG00000168961
GO:BP	response to protozoan	GO:0001562	1.22122e-05	4.91321	26	338	7	17906	ENSG00000162645,ENSG00000162654,ENSG00000183347,ENSG00000172936,ENSG00000168811,ENSG00000168062,ENSG00000172243
GO:BP	positive regulation of defense response to virus by host	GO:0002230	1.22122e-05	4.91321	26	338	7	17906	ENSG00000115415,ENSG00000138496,ENSG00000163840,ENSG00000184584,ENSG00000107201,ENSG00000128394,ENSG00000239713
GO:BP	negative regulation of response to external stimulus	GO:0032102	1.24932e-05	4.90333	417	338	25	17906	ENSG00000028137,ENSG00000160710,ENSG00000163565,ENSG00000162711,ENSG00000123609,ENSG00000173193,ENSG00000174564,ENSG00000112343,ENSG00000204642,ENSG00000204632,ENSG00000204592,ENSG00000075213,ENSG00000164867,ENSG00000136826,ENSG00000110492,ENSG00000204397,ENSG00000135148,ENSG00000140853,ENSG00000006210,ENSG00000168961,ENSG00000126368,ENSG00000108771,ENSG00000184557,ENSG00000101347,ENSG00000079385
GO:BP	positive regulation of leukocyte cell-cell adhesion	GO:1903039	1.25299e-05	4.90205	230	338	18	17906	ENSG00000020633,ENSG00000163554,ENSG00000162711,ENSG00000168811,ENSG00000204632,ENSG00000204592,ENSG00000179388,ENSG00000104432,ENSG00000104312,ENSG00000170961,ENSG00000120217,ENSG00000197646,ENSG00000119508,ENSG00000110492,ENSG00000102524,ENSG00000185338,ENSG00000167207,ENSG00000168961
GO:BP	negative regulation of T cell activation	GO:0050868	1.34596e-05	4.87097	120	338	13	17906	ENSG00000020633,ENSG00000174564,ENSG00000125347,ENSG00000111913,ENSG00000204632,ENSG00000131203,ENSG00000120217,ENSG00000197646,ENSG00000110492,ENSG00000185338,ENSG00000171916,ENSG00000168961,ENSG00000079385
GO:BP	cellular response to interleukin-1	GO:0071347	1.34596e-05	4.87097	184	338	16	17906	ENSG00000117226,ENSG00000117228,ENSG00000162645,ENSG00000136689,ENSG00000172936,ENSG00000204264,ENSG00000240065,ENSG00000106100,ENSG00000167034,ENSG00000104312,ENSG00000170961,ENSG00000100911,ENSG00000167207,ENSG00000006210,ENSG00000205220,ENSG00000126368
GO:BP	regulation of interferon-gamma production	GO:0032649	1.36321e-05	4.86544	101	338	12	17906	ENSG00000187608,ENSG00000162739,ENSG00000115604,ENSG00000174564,ENSG00000168811,ENSG00000164342,ENSG00000104312,ENSG00000120217,ENSG00000197646,ENSG00000172243,ENSG00000171916,ENSG00000168961
GO:BP	regulation of signaling	GO:0023051	1.37832e-05	4.86065	3679	338	108	17906	ENSG00000171680,ENSG00000126709,ENSG00000130766,ENSG00000116717,ENSG00000117228,ENSG00000184371,ENSG00000160710,ENSG00000162772,ENSG00000077522,ENSG00000162711,ENSG00000134321,ENSG00000115604,ENSG00000136689,ENSG00000081479,ENSG00000115415,ENSG00000067066,ENSG00000196639,ENSG00000172936,ENSG00000163823,ENSG00000163630,ENSG00000138496,ENSG00000173193,ENSG00000173706,ENSG00000168811,ENSG00000121858…
GO:BP	regulation of lymphocyte activation	GO:0051249	1.37832e-05	4.86065	509	338	28	17906	ENSG00000028137,ENSG00000020633,ENSG00000163554,ENSG00000162711,ENSG00000172936,ENSG00000041880,ENSG00000174564,ENSG00000168811,ENSG00000004468,ENSG00000125347,ENSG00000111913,ENSG00000204642,ENSG00000204632,ENSG00000204592,ENSG00000179388,ENSG00000131203,ENSG00000104432,ENSG00000104312,ENSG00000120217,ENSG00000197646,ENSG00000110492,ENSG00000172243,ENSG00000102524,ENSG00000185338,ENSG00000167207…
GO:BP	lymphocyte proliferation	GO:0046651	1.41313e-05	4.84982	283	338	20	17906	ENSG00000028137,ENSG00000163554,ENSG00000163512,ENSG00000172936,ENSG00000174564,ENSG00000168811,ENSG00000004468,ENSG00000125347,ENSG00000204632,ENSG00000204592,ENSG00000105851,ENSG00000131203,ENSG00000104432,ENSG00000104312,ENSG00000120217,ENSG00000197646,ENSG00000102524,ENSG00000205220,ENSG00000171916,ENSG00000168961
GO:BP	regulation of T cell mediated immunity	GO:0002709	1.42764e-05	4.84538	67	338	10	17906	ENSG00000028137,ENSG00000162711,ENSG00000134321,ENSG00000115604,ENSG00000174564,ENSG00000168811,ENSG00000204642,ENSG00000204632,ENSG00000204592,ENSG00000079385
GO:BP	regulation of cell communication	GO:0010646	1.42764e-05	4.84538	3638	338	107	17906	ENSG00000171680,ENSG00000126709,ENSG00000130766,ENSG00000116717,ENSG00000117228,ENSG00000184371,ENSG00000160710,ENSG00000162772,ENSG00000077522,ENSG00000162711,ENSG00000134321,ENSG00000115604,ENSG00000136689,ENSG00000081479,ENSG00000115415,ENSG00000067066,ENSG00000196639,ENSG00000172936,ENSG00000163823,ENSG00000163630,ENSG00000138496,ENSG00000173193,ENSG00000173706,ENSG00000168811,ENSG00000121858…
GO:BP	regulation of molecular function	GO:0065009	1.44447e-05	4.84029	3061	338	94	17906	ENSG00000126709,ENSG00000130766,ENSG00000116717,ENSG00000162595,ENSG00000184371,ENSG00000160710,ENSG00000163554,ENSG00000163565,ENSG00000162733,ENSG00000076356,ENSG00000077522,ENSG00000162711,ENSG00000152689,ENSG00000115604,ENSG00000067066,ENSG00000172936,ENSG00000041880,ENSG00000138496,ENSG00000163840,ENSG00000173706,ENSG00000138271,ENSG00000121858,ENSG00000078081,ENSG00000137449,ENSG00000138646…
GO:BP	interferon-beta production	GO:0032608	1.44639e-05	4.83972	52	338	9	17906	ENSG00000123609,ENSG00000115267,ENSG00000164342,ENSG00000125347,ENSG00000184584,ENSG00000112343,ENSG00000104312,ENSG00000107201,ENSG00000185507
GO:BP	regulation of signal transduction	GO:0009966	1.58126e-05	4.801	3244	338	98	17906	ENSG00000171680,ENSG00000126709,ENSG00000130766,ENSG00000116717,ENSG00000117228,ENSG00000184371,ENSG00000160710,ENSG00000162772,ENSG00000077522,ENSG00000162711,ENSG00000134321,ENSG00000115604,ENSG00000136689,ENSG00000081479,ENSG00000115415,ENSG00000067066,ENSG00000172936,ENSG00000163823,ENSG00000138496,ENSG00000173193,ENSG00000173706,ENSG00000168811,ENSG00000121858,ENSG00000174808,ENSG00000137628…
GO:BP	immune response-activating signal transduction	GO:0002757	1.58198e-05	4.8008	639	338	32	17906	ENSG00000130775,ENSG00000117228,ENSG00000134321,ENSG00000115267,ENSG00000172936,ENSG00000173702,ENSG00000004468,ENSG00000137628,ENSG00000164342,ENSG00000082074,ENSG00000125347,ENSG00000111801,ENSG00000204264,ENSG00000240065,ENSG00000106100,ENSG00000104312,ENSG00000107201,ENSG00000196092,ENSG00000119508,ENSG00000185507,ENSG00000023445,ENSG00000155629,ENSG00000171860,ENSG00000100911,ENSG00000100600…
GO:BP	negative regulation of response to stimulus	GO:0048585	1.62965e-05	4.78791	1731	338	62	17906	ENSG00000028137,ENSG00000126709,ENSG00000130766,ENSG00000117228,ENSG00000160710,ENSG00000163565,ENSG00000162772,ENSG00000162711,ENSG00000136689,ENSG00000123609,ENSG00000081479,ENSG00000115415,ENSG00000041880,ENSG00000173193,ENSG00000173706,ENSG00000174564,ENSG00000121858,ENSG00000174808,ENSG00000164342,ENSG00000134363,ENSG00000113369,ENSG00000113070,ENSG00000169252,ENSG00000111913,ENSG00000112343…
GO:BP	positive regulation of interleukin-1 beta production	GO:0032731	1.67571e-05	4.7758	53	338	9	17906	ENSG00000163565,ENSG00000162711,ENSG00000106100,ENSG00000104312,ENSG00000096968,ENSG00000137752,ENSG00000172243,ENSG00000167207,ENSG00000168961
GO:BP	regulation of adaptive immune response based on somatic recombination of immune receptors built from immunoglobulin superfamily domains	GO:0002822	1.71815e-05	4.76494	144	338	14	17906	ENSG00000028137,ENSG00000162711,ENSG00000134321,ENSG00000115604,ENSG00000041880,ENSG00000174564,ENSG00000168811,ENSG00000204642,ENSG00000204632,ENSG00000204592,ENSG00000104312,ENSG00000120217,ENSG00000102524,ENSG00000079385
GO:BP	negative regulation of viral entry into host cell	GO:0046597	1.87377e-05	4.72728	18	338	6	17906	ENSG00000204616,ENSG00000234127,ENSG00000185201,ENSG00000185885,ENSG00000142089,ENSG00000132256
GO:BP	cellular response to exogenous dsRNA	GO:0071360	1.87377e-05	4.72728	18	338	6	17906	ENSG00000115267,ENSG00000164342,ENSG00000184584,ENSG00000107201,ENSG00000185745,ENSG00000179583
GO:BP	regulation of cellular process	GO:0050794	2.0561e-05	4.68695	11187	338	253	17906	ENSG00000188290,ENSG00000187608,ENSG00000215788,ENSG00000171680,ENSG00000116663,ENSG00000028137,ENSG00000142677,ENSG00000020633,ENSG00000126709,ENSG00000130775,ENSG00000130766,ENSG00000116514,ENSG00000116717,ENSG00000162595,ENSG00000117228,ENSG00000162645,ENSG00000184371,ENSG00000121931,ENSG00000155363,ENSG00000183508,ENSG00000160710,ENSG00000163554,ENSG00000163565,ENSG00000162733,ENSG00000076356…
GO:BP	regulation of peptidase activity	GO:0052547	2.08454e-05	4.68099	461	338	26	17906	ENSG00000126709,ENSG00000163565,ENSG00000162711,ENSG00000121858,ENSG00000078081,ENSG00000244731,ENSG00000224389,ENSG00000204264,ENSG00000240065,ENSG00000135333,ENSG00000106100,ENSG00000167034,ENSG00000104312,ENSG00000096968,ENSG00000136826,ENSG00000181634,ENSG00000023445,ENSG00000196954,ENSG00000137752,ENSG00000204397,ENSG00000172243,ENSG00000100911,ENSG00000100600,ENSG00000140464,ENSG00000168961…
GO:BP	biological regulation	GO:0065007	2.21993e-05	4.65366	12628	338	277	17906	ENSG00000188290,ENSG00000187608,ENSG00000215788,ENSG00000171680,ENSG00000116663,ENSG00000028137,ENSG00000142677,ENSG00000020633,ENSG00000126709,ENSG00000130775,ENSG00000130766,ENSG00000084628,ENSG00000116514,ENSG00000196517,ENSG00000134716,ENSG00000116717,ENSG00000162595,ENSG00000117228,ENSG00000162645,ENSG00000184371,ENSG00000121931,ENSG00000155363,ENSG00000183508,ENSG00000160710,ENSG00000163554…
GO:BP	regulation of cell population proliferation	GO:0042127	2.21993e-05	4.65366	1749	338	62	17906	ENSG00000028137,ENSG00000020633,ENSG00000184371,ENSG00000163554,ENSG00000162733,ENSG00000162772,ENSG00000135625,ENSG00000081479,ENSG00000115415,ENSG00000172936,ENSG00000174564,ENSG00000168811,ENSG00000004468,ENSG00000174808,ENSG00000145287,ENSG00000113389,ENSG00000125347,ENSG00000113070,ENSG00000204632,ENSG00000204592,ENSG00000164867,ENSG00000130234,ENSG00000179388,ENSG00000167034,ENSG00000131203…
GO:BP	cell population proliferation	GO:0008283	2.4879e-05	4.60417	2038	338	69	17906	ENSG00000028137,ENSG00000020633,ENSG00000184371,ENSG00000163554,ENSG00000162733,ENSG00000162772,ENSG00000135625,ENSG00000081479,ENSG00000115415,ENSG00000163512,ENSG00000172936,ENSG00000174564,ENSG00000168811,ENSG00000004468,ENSG00000174808,ENSG00000145287,ENSG00000151617,ENSG00000168310,ENSG00000113389,ENSG00000134363,ENSG00000125347,ENSG00000113070,ENSG00000204632,ENSG00000204592,ENSG00000105851…
GO:BP	positive regulation of cytokine production involved in immune response	GO:0002720	2.58414e-05	4.58768	56	338	9	17906	ENSG00000162711,ENSG00000134321,ENSG00000115604,ENSG00000204642,ENSG00000204632,ENSG00000204592,ENSG00000107201,ENSG00000119508,ENSG00000167207
GO:BP	T cell proliferation	GO:0042098	2.58414e-05	4.58768	195	338	16	17906	ENSG00000028137,ENSG00000163554,ENSG00000174564,ENSG00000168811,ENSG00000125347,ENSG00000204632,ENSG00000204592,ENSG00000105851,ENSG00000131203,ENSG00000104312,ENSG00000120217,ENSG00000197646,ENSG00000102524,ENSG00000205220,ENSG00000171916,ENSG00000168961
GO:BP	regulation of lymphocyte proliferation	GO:0050670	2.58414e-05	4.58768	219	338	17	17906	ENSG00000028137,ENSG00000163554,ENSG00000172936,ENSG00000174564,ENSG00000168811,ENSG00000004468,ENSG00000125347,ENSG00000204632,ENSG00000204592,ENSG00000131203,ENSG00000104432,ENSG00000104312,ENSG00000120217,ENSG00000197646,ENSG00000102524,ENSG00000171916,ENSG00000168961
GO:BP	tumor necrosis factor-mediated signaling pathway	GO:0033209	2.60802e-05	4.58369	172	338	15	17906	ENSG00000215788,ENSG00000028137,ENSG00000115415,ENSG00000204264,ENSG00000240065,ENSG00000096968,ENSG00000181634,ENSG00000023445,ENSG00000196954,ENSG00000137752,ENSG00000204397,ENSG00000102524,ENSG00000100911,ENSG00000205220,ENSG00000176170
GO:BP	positive regulation of tumor necrosis factor production	GO:0032760	2.71814e-05	4.56573	90	338	11	17906	ENSG00000115267,ENSG00000172936,ENSG00000164342,ENSG00000204592,ENSG00000106100,ENSG00000104312,ENSG00000096968,ENSG00000107201,ENSG00000172243,ENSG00000167207,ENSG00000168961
GO:BP	regulation of cysteine-type endopeptidase activity involved in apoptotic process	GO:0043281	2.87282e-05	4.54169	221	338	17	17906	ENSG00000126709,ENSG00000162711,ENSG00000121858,ENSG00000078081,ENSG00000135333,ENSG00000106100,ENSG00000167034,ENSG00000096968,ENSG00000136826,ENSG00000181634,ENSG00000023445,ENSG00000196954,ENSG00000137752,ENSG00000204397,ENSG00000172243,ENSG00000140464,ENSG00000168961
GO:BP	intracellular signal transduction	GO:0035556	2.87412e-05	4.5415	2896	338	89	17906	ENSG00000171680,ENSG00000028137,ENSG00000126709,ENSG00000130766,ENSG00000116717,ENSG00000162595,ENSG00000117228,ENSG00000184371,ENSG00000163554,ENSG00000163565,ENSG00000162772,ENSG00000077522,ENSG00000162711,ENSG00000152689,ENSG00000115604,ENSG00000115267,ENSG00000081479,ENSG00000115415,ENSG00000067066,ENSG00000196639,ENSG00000163512,ENSG00000172936,ENSG00000163823,ENSG00000173706,ENSG00000129048…
GO:BP	positive regulation of nitrogen compound metabolic process	GO:0051173	2.87412e-05	4.5415	3248	338	97	17906	ENSG00000028137,ENSG00000020633,ENSG00000130766,ENSG00000116514,ENSG00000116717,ENSG00000184371,ENSG00000155363,ENSG00000163565,ENSG00000162733,ENSG00000162772,ENSG00000077522,ENSG00000162711,ENSG00000138035,ENSG00000135625,ENSG00000123609,ENSG00000081479,ENSG00000115415,ENSG00000067066,ENSG00000172936,ENSG00000163823,ENSG00000041880,ENSG00000144852,ENSG00000138496,ENSG00000163840,ENSG00000173193…
GO:BP	regulation of interferon-alpha production	GO:0032647	2.9515e-05	4.52996	30	338	7	17906	ENSG00000123609,ENSG00000115267,ENSG00000115415,ENSG00000164342,ENSG00000104312,ENSG00000107201,ENSG00000185507
GO:BP	positive regulation of cell-cell adhesion	GO:0022409	3.00326e-05	4.52241	273	338	19	17906	ENSG00000020633,ENSG00000163554,ENSG00000162711,ENSG00000168811,ENSG00000204632,ENSG00000204592,ENSG00000179388,ENSG00000104432,ENSG00000104312,ENSG00000170961,ENSG00000120217,ENSG00000197646,ENSG00000119508,ENSG00000110492,ENSG00000102524,ENSG00000185338,ENSG00000167207,ENSG00000006210,ENSG00000168961
GO:BP	pattern recognition receptor signaling pathway	GO:0002221	3.03927e-05	4.51723	198	338	16	17906	ENSG00000134321,ENSG00000115267,ENSG00000172936,ENSG00000137628,ENSG00000164342,ENSG00000125347,ENSG00000106100,ENSG00000104312,ENSG00000107201,ENSG00000185507,ENSG00000023445,ENSG00000155629,ENSG00000100600,ENSG00000167207,ENSG00000126368,ENSG00000108771
GO:BP	positive regulation of tumor necrosis factor superfamily cytokine production	GO:1903557	3.27758e-05	4.48445	92	338	11	17906	ENSG00000115267,ENSG00000172936,ENSG00000164342,ENSG00000204592,ENSG00000106100,ENSG00000104312,ENSG00000096968,ENSG00000107201,ENSG00000172243,ENSG00000167207,ENSG00000168961
GO:BP	interleukin-10 production	GO:0032613	3.32092e-05	4.47874	58	338	9	17906	ENSG00000187608,ENSG00000174564,ENSG00000131203,ENSG00000120217,ENSG00000197646,ENSG00000172243,ENSG00000167207,ENSG00000171916,ENSG00000168961
GO:BP	positive regulation of cysteine-type endopeptidase activity	GO:2001056	3.47672e-05	4.45883	154	338	14	17906	ENSG00000163565,ENSG00000162711,ENSG00000121858,ENSG00000106100,ENSG00000167034,ENSG00000104312,ENSG00000096968,ENSG00000181634,ENSG00000196954,ENSG00000137752,ENSG00000172243,ENSG00000100600,ENSG00000140464,ENSG00000168961
GO:BP	antigen processing and presentation of exogenous peptide antigen via MHC class I, TAP-dependent	GO:0002479	3.57875e-05	4.44627	75	338	10	17906	ENSG00000204642,ENSG00000204632,ENSG00000204592,ENSG00000204525,ENSG00000204267,ENSG00000204264,ENSG00000240065,ENSG00000168394,ENSG00000100911,ENSG00000205220
GO:BP	cellular response to biotic stimulus	GO:0071216	3.64475e-05	4.43833	251	338	18	17906	ENSG00000028137,ENSG00000162711,ENSG00000134326,ENSG00000172936,ENSG00000144852,ENSG00000168811,ENSG00000164867,ENSG00000104312,ENSG00000120217,ENSG00000197646,ENSG00000132256,ENSG00000137752,ENSG00000204397,ENSG00000172243,ENSG00000175197,ENSG00000167207,ENSG00000006210,ENSG00000126368
GO:BP	regulation of nitrogen compound metabolic process	GO:0051171	3.74082e-05	4.42703	6009	338	155	17906	ENSG00000188290,ENSG00000187608,ENSG00000171680,ENSG00000028137,ENSG00000020633,ENSG00000126709,ENSG00000130766,ENSG00000116514,ENSG00000116717,ENSG00000162595,ENSG00000117228,ENSG00000184371,ENSG00000121931,ENSG00000155363,ENSG00000183508,ENSG00000160710,ENSG00000163565,ENSG00000162733,ENSG00000162772,ENSG00000077522,ENSG00000162711,ENSG00000138035,ENSG00000135625,ENSG00000115604,ENSG00000123609…
GO:BP	CD4-positive, alpha-beta T cell activation	GO:0035710	3.95296e-05	4.40308	94	338	11	17906	ENSG00000020633,ENSG00000162739,ENSG00000162711,ENSG00000134321,ENSG00000115604,ENSG00000168811,ENSG00000104312,ENSG00000120217,ENSG00000185338,ENSG00000171916,ENSG00000168961
GO:BP	positive regulation of cell adhesion	GO:0045785	4.3462e-05	4.36189	422	338	24	17906	ENSG00000020633,ENSG00000184371,ENSG00000163554,ENSG00000162711,ENSG00000168811,ENSG00000151882,ENSG00000204632,ENSG00000204592,ENSG00000179388,ENSG00000104432,ENSG00000104312,ENSG00000170961,ENSG00000096968,ENSG00000120217,ENSG00000197646,ENSG00000119508,ENSG00000110492,ENSG00000165731,ENSG00000102524,ENSG00000185338,ENSG00000167207,ENSG00000006210,ENSG00000168961,ENSG00000105287
GO:BP	ISG15-protein conjugation	GO:0032020	4.51566e-05	4.34528	6	338	4	17906	ENSG00000187608,ENSG00000182179,ENSG00000138646,ENSG00000156587
GO:BP	cellular response to interferon-beta	GO:0035458	4.57464e-05	4.33964	21	338	6	17906	ENSG00000163565,ENSG00000138035,ENSG00000115415,ENSG00000164342,ENSG00000125347,ENSG00000184584
GO:BP	positive regulation of interleukin-1 production	GO:0032732	4.92635e-05	4.30747	61	338	9	17906	ENSG00000163565,ENSG00000162711,ENSG00000106100,ENSG00000104312,ENSG00000096968,ENSG00000137752,ENSG00000172243,ENSG00000167207,ENSG00000168961
GO:BP	positive regulation of endopeptidase activity	GO:0010950	5.18862e-05	4.28495	183	338	15	17906	ENSG00000163565,ENSG00000162711,ENSG00000121858,ENSG00000106100,ENSG00000167034,ENSG00000104312,ENSG00000096968,ENSG00000181634,ENSG00000196954,ENSG00000137752,ENSG00000172243,ENSG00000100911,ENSG00000100600,ENSG00000140464,ENSG00000168961
GO:BP	T cell mediated immunity	GO:0002456	5.2629e-05	4.27877	97	338	11	17906	ENSG00000028137,ENSG00000162711,ENSG00000134321,ENSG00000115604,ENSG00000174564,ENSG00000168811,ENSG00000111801,ENSG00000204642,ENSG00000204632,ENSG00000204592,ENSG00000079385
GO:BP	regulation of hemopoiesis	GO:1903706	5.42033e-05	4.26597	489	338	26	17906	ENSG00000187608,ENSG00000020633,ENSG00000184371,ENSG00000155363,ENSG00000162711,ENSG00000115415,ENSG00000163823,ENSG00000168811,ENSG00000164342,ENSG00000125347,ENSG00000204632,ENSG00000204264,ENSG00000240065,ENSG00000179388,ENSG00000104432,ENSG00000104312,ENSG00000119508,ENSG00000185507,ENSG00000135363,ENSG00000110492,ENSG00000100911,ENSG00000119714,ENSG00000185338,ENSG00000205220,ENSG00000168961…
GO:BP	antigen processing and presentation of exogenous peptide antigen via MHC class I	GO:0042590	5.52059e-05	4.25801	79	338	10	17906	ENSG00000204642,ENSG00000204632,ENSG00000204592,ENSG00000204525,ENSG00000204267,ENSG00000204264,ENSG00000240065,ENSG00000168394,ENSG00000100911,ENSG00000205220
GO:BP	regulation of developmental process	GO:0050793	6.09042e-05	4.21535	2779	338	85	17906	ENSG00000188290,ENSG00000187608,ENSG00000028137,ENSG00000020633,ENSG00000116717,ENSG00000117228,ENSG00000184371,ENSG00000155363,ENSG00000163554,ENSG00000162733,ENSG00000076356,ENSG00000162711,ENSG00000138035,ENSG00000136689,ENSG00000081479,ENSG00000170396,ENSG00000115415,ENSG00000067066,ENSG00000163823,ENSG00000041880,ENSG00000168811,ENSG00000004468,ENSG00000174808,ENSG00000145287,ENSG00000151014…
GO:BP	positive regulation of T cell activation	GO:0050870	6.09042e-05	4.21535	210	338	16	17906	ENSG00000020633,ENSG00000163554,ENSG00000162711,ENSG00000168811,ENSG00000204632,ENSG00000204592,ENSG00000179388,ENSG00000104432,ENSG00000104312,ENSG00000120217,ENSG00000197646,ENSG00000110492,ENSG00000102524,ENSG00000185338,ENSG00000167207,ENSG00000168961
GO:BP	negative regulation of natural killer cell mediated cytotoxicity	GO:0045953	6.30374e-05	4.2004	13	338	5	17906	ENSG00000204642,ENSG00000204632,ENSG00000204592,ENSG00000168961,ENSG00000079385
GO:BP	negative regulation of leukocyte mediated immunity	GO:0002704	6.88175e-05	4.1623	48	338	8	17906	ENSG00000041880,ENSG00000174564,ENSG00000204642,ENSG00000204632,ENSG00000204592,ENSG00000168961,ENSG00000130303,ENSG00000079385
GO:BP	alpha-beta T cell activation	GO:0046631	7.08042e-05	4.14994	142	338	13	17906	ENSG00000020633,ENSG00000162739,ENSG00000162711,ENSG00000134321,ENSG00000115604,ENSG00000168811,ENSG00000125347,ENSG00000204592,ENSG00000104312,ENSG00000120217,ENSG00000185338,ENSG00000171916,ENSG00000168961
GO:BP	cytoplasmic pattern recognition receptor signaling pathway	GO:0002753	7.10743e-05	4.14829	64	338	9	17906	ENSG00000115267,ENSG00000137628,ENSG00000106100,ENSG00000104312,ENSG00000107201,ENSG00000185507,ENSG00000023445,ENSG00000167207,ENSG00000108771
GO:BP	cell activation	GO:0001775	7.58375e-05	4.12012	1465	338	53	17906	ENSG00000028137,ENSG00000020633,ENSG00000184371,ENSG00000163554,ENSG00000162739,ENSG00000188404,ENSG00000162711,ENSG00000134321,ENSG00000115604,ENSG00000163512,ENSG00000172936,ENSG00000041880,ENSG00000174564,ENSG00000168811,ENSG00000163993,ENSG00000004468,ENSG00000145287,ENSG00000164342,ENSG00000125347,ENSG00000184584,ENSG00000111913,ENSG00000204642,ENSG00000204632,ENSG00000204592,ENSG00000204525…
GO:BP	cellular response to dsRNA	GO:0071359	7.76243e-05	4.11	23	338	6	17906	ENSG00000115267,ENSG00000164342,ENSG00000184584,ENSG00000107201,ENSG00000185745,ENSG00000179583
GO:BP	response to oxygen-containing compound	GO:1901700	7.91262e-05	4.10168	1746	338	60	17906	ENSG00000028137,ENSG00000130766,ENSG00000188404,ENSG00000077522,ENSG00000162711,ENSG00000134326,ENSG00000138035,ENSG00000115415,ENSG00000196639,ENSG00000172936,ENSG00000144852,ENSG00000114127,ENSG00000168811,ENSG00000121858,ENSG00000137449,ENSG00000004468,ENSG00000151014,ENSG00000113494,ENSG00000168671,ENSG00000169252,ENSG00000106100,ENSG00000105851,ENSG00000164867,ENSG00000147003,ENSG00000167034…
GO:BP	cellular response to lipopolysaccharide	GO:0071222	7.91262e-05	4.10168	215	338	16	17906	ENSG00000028137,ENSG00000162711,ENSG00000134326,ENSG00000172936,ENSG00000144852,ENSG00000168811,ENSG00000164867,ENSG00000104312,ENSG00000120217,ENSG00000197646,ENSG00000132256,ENSG00000137752,ENSG00000204397,ENSG00000167207,ENSG00000006210,ENSG00000126368
GO:BP	positive regulation of intracellular signal transduction	GO:1902533	7.91262e-05	4.10168	1050	338	42	17906	ENSG00000171680,ENSG00000116717,ENSG00000184371,ENSG00000115604,ENSG00000081479,ENSG00000172936,ENSG00000163823,ENSG00000121858,ENSG00000174808,ENSG00000137628,ENSG00000164342,ENSG00000113070,ENSG00000169252,ENSG00000112343,ENSG00000106100,ENSG00000075213,ENSG00000105851,ENSG00000167034,ENSG00000104312,ENSG00000096968,ENSG00000181634,ENSG00000132256,ENSG00000132274,ENSG00000023445,ENSG00000137752…
GO:BP	regulation of primary metabolic process	GO:0080090	8.00512e-05	4.09663	6189	338	157	17906	ENSG00000188290,ENSG00000187608,ENSG00000171680,ENSG00000028137,ENSG00000020633,ENSG00000126709,ENSG00000130766,ENSG00000116514,ENSG00000116717,ENSG00000162595,ENSG00000117228,ENSG00000184371,ENSG00000121931,ENSG00000155363,ENSG00000183508,ENSG00000160710,ENSG00000163565,ENSG00000162733,ENSG00000162772,ENSG00000077522,ENSG00000162711,ENSG00000138035,ENSG00000135625,ENSG00000115604,ENSG00000123609…
GO:BP	regulation of lymphocyte mediated immunity	GO:0002706	8.00512e-05	4.09663	144	338	13	17906	ENSG00000028137,ENSG00000162739,ENSG00000162711,ENSG00000134321,ENSG00000115604,ENSG00000041880,ENSG00000174564,ENSG00000168811,ENSG00000204642,ENSG00000204632,ENSG00000204592,ENSG00000168961,ENSG00000079385
GO:BP	regulation of T cell proliferation	GO:0042129	8.07315e-05	4.09296	167	338	14	17906	ENSG00000028137,ENSG00000163554,ENSG00000174564,ENSG00000168811,ENSG00000125347,ENSG00000204632,ENSG00000204592,ENSG00000131203,ENSG00000104312,ENSG00000120217,ENSG00000197646,ENSG00000102524,ENSG00000171916,ENSG00000168961
GO:BP	regulation of production of molecular mediator of immune response	GO:0002700	8.51394e-05	4.06987	145	338	13	17906	ENSG00000028137,ENSG00000162711,ENSG00000134321,ENSG00000115604,ENSG00000041880,ENSG00000164342,ENSG00000204642,ENSG00000204632,ENSG00000204592,ENSG00000107201,ENSG00000119508,ENSG00000167207,ENSG00000130303
GO:BP	positive regulation of leukocyte proliferation	GO:0070665	8.51394e-05	4.06987	145	338	13	17906	ENSG00000184371,ENSG00000163554,ENSG00000172936,ENSG00000168811,ENSG00000004468,ENSG00000204592,ENSG00000104432,ENSG00000104312,ENSG00000120217,ENSG00000197646,ENSG00000102524,ENSG00000168961,ENSG00000130303
GO:BP	regulation of interferon-beta production	GO:0032648	8.94405e-05	4.04847	50	338	8	17906	ENSG00000123609,ENSG00000115267,ENSG00000164342,ENSG00000125347,ENSG00000112343,ENSG00000104312,ENSG00000107201,ENSG00000185507
GO:BP	negative regulation of natural killer cell mediated immunity	GO:0002716	9.03278e-05	4.04418	14	338	5	17906	ENSG00000204642,ENSG00000204632,ENSG00000204592,ENSG00000168961,ENSG00000079385
GO:BP	protein ADP-ribosylation	GO:0006471	9.29087e-05	4.03194	36	338	7	17906	ENSG00000041880,ENSG00000138496,ENSG00000173193,ENSG00000105939,ENSG00000059378,ENSG00000178685,ENSG00000140105
GO:BP	positive regulation of hemopoiesis	GO:1903708	9.6251e-05	4.01659	194	338	15	17906	ENSG00000187608,ENSG00000020633,ENSG00000184371,ENSG00000162711,ENSG00000115415,ENSG00000163823,ENSG00000168811,ENSG00000204632,ENSG00000179388,ENSG00000104432,ENSG00000104312,ENSG00000110492,ENSG00000119714,ENSG00000185338,ENSG00000168961
GO:BP	positive regulation of interferon-alpha production	GO:0032727	9.6251e-05	4.01659	24	338	6	17906	ENSG00000115267,ENSG00000115415,ENSG00000164342,ENSG00000104312,ENSG00000107201,ENSG00000185507
GO:BP	regulation of RNA metabolic process	GO:0051252	0.000100882	3.99619	3856	338	108	17906	ENSG00000188290,ENSG00000028137,ENSG00000020633,ENSG00000130766,ENSG00000116717,ENSG00000121931,ENSG00000155363,ENSG00000183508,ENSG00000163565,ENSG00000162733,ENSG00000162772,ENSG00000077522,ENSG00000162711,ENSG00000138035,ENSG00000135625,ENSG00000115604,ENSG00000123609,ENSG00000081479,ENSG00000115415,ENSG00000135899,ENSG00000079263,ENSG00000185404,ENSG00000067066,ENSG00000172936,ENSG00000144852…
GO:BP	regulation of natural killer cell mediated cytotoxicity	GO:0042269	0.000110387	3.95708	37	338	7	17906	ENSG00000162739,ENSG00000168811,ENSG00000204642,ENSG00000204632,ENSG00000204592,ENSG00000168961,ENSG00000079385
GO:BP	regulation of defense response to virus by host	GO:0050691	0.000110387	3.95708	37	338	7	17906	ENSG00000115415,ENSG00000138496,ENSG00000163840,ENSG00000184584,ENSG00000107201,ENSG00000128394,ENSG00000239713
GO:BP	positive regulation of T cell differentiation	GO:0045582	0.000120186	3.92015	87	338	10	17906	ENSG00000020633,ENSG00000162711,ENSG00000168811,ENSG00000204632,ENSG00000179388,ENSG00000104432,ENSG00000104312,ENSG00000110492,ENSG00000185338,ENSG00000168961
GO:BP	regulation of protein metabolic process	GO:0051246	0.000120371	3.91948	2922	338	87	17906	ENSG00000187608,ENSG00000171680,ENSG00000028137,ENSG00000126709,ENSG00000130766,ENSG00000116514,ENSG00000116717,ENSG00000162595,ENSG00000117228,ENSG00000184371,ENSG00000155363,ENSG00000160710,ENSG00000163565,ENSG00000162733,ENSG00000162772,ENSG00000162711,ENSG00000123609,ENSG00000081479,ENSG00000172936,ENSG00000163823,ENSG00000138496,ENSG00000163840,ENSG00000173193,ENSG00000173706,ENSG00000114127…
GO:BP	tumor necrosis factor superfamily cytokine production	GO:0071706	0.000123388	3.90873	174	338	14	17906	ENSG00000115267,ENSG00000163512,ENSG00000172936,ENSG00000164342,ENSG00000204592,ENSG00000106100,ENSG00000104312,ENSG00000096968,ENSG00000120217,ENSG00000107201,ENSG00000172243,ENSG00000167207,ENSG00000006210,ENSG00000168961
GO:BP	positive regulation of leukocyte differentiation	GO:1902107	0.000126729	3.89713	151	338	13	17906	ENSG00000020633,ENSG00000184371,ENSG00000162711,ENSG00000163823,ENSG00000168811,ENSG00000204632,ENSG00000179388,ENSG00000104432,ENSG00000104312,ENSG00000110492,ENSG00000119714,ENSG00000185338,ENSG00000168961
GO:BP	protein modification by small protein conjugation	GO:0032446	0.000126805	3.89686	927	338	38	17906	ENSG00000187608,ENSG00000171621,ENSG00000116663,ENSG00000116514,ENSG00000123609,ENSG00000115267,ENSG00000182179,ENSG00000163840,ENSG00000138642,ENSG00000138646,ENSG00000113369,ENSG00000169252,ENSG00000112343,ENSG00000204616,ENSG00000204614,ENSG00000204264,ENSG00000240065,ENSG00000188050,ENSG00000013374,ENSG00000133874,ENSG00000104312,ENSG00000178685,ENSG00000132109,ENSG00000132256,ENSG00000132274…
GO:BP	proteolysis	GO:0006508	0.000126805	3.89686	1818	338	61	17906	ENSG00000187608,ENSG00000171621,ENSG00000116663,ENSG00000028137,ENSG00000126709,ENSG00000116514,ENSG00000163565,ENSG00000162711,ENSG00000115267,ENSG00000182179,ENSG00000163840,ENSG00000121858,ENSG00000078081,ENSG00000002549,ENSG00000169252,ENSG00000112343,ENSG00000244731,ENSG00000224389,ENSG00000204264,ENSG00000240065,ENSG00000135333,ENSG00000106100,ENSG00000188050,ENSG00000013374,ENSG00000130234…
GO:BP	negative regulation of lymphocyte mediated immunity	GO:0002707	0.000129349	3.88824	38	338	7	17906	ENSG00000041880,ENSG00000174564,ENSG00000204642,ENSG00000204632,ENSG00000204592,ENSG00000168961,ENSG00000079385
GO:BP	type III interferon production	GO:0034343	0.000139722	3.85474	3	338	3	17906	ENSG00000115267,ENSG00000164342,ENSG00000107201
GO:BP	regulation of type III interferon production	GO:0034344	0.000139722	3.85474	3	338	3	17906	ENSG00000115267,ENSG00000164342,ENSG00000107201
GO:BP	cellular response to molecule of bacterial origin	GO:0071219	0.000144019	3.84158	227	338	16	17906	ENSG00000028137,ENSG00000162711,ENSG00000134326,ENSG00000172936,ENSG00000144852,ENSG00000168811,ENSG00000164867,ENSG00000104312,ENSG00000120217,ENSG00000197646,ENSG00000132256,ENSG00000137752,ENSG00000204397,ENSG00000167207,ENSG00000006210,ENSG00000126368
GO:BP	positive regulation of interleukin-8 production	GO:0032757	0.000150641	3.82206	54	338	8	17906	ENSG00000172936,ENSG00000164342,ENSG00000107201,ENSG00000172243,ENSG00000175197,ENSG00000167207,ENSG00000168961,ENSG00000105287
GO:BP	positive regulation of peptidase activity	GO:0010952	0.000156944	3.80426	203	338	15	17906	ENSG00000163565,ENSG00000162711,ENSG00000121858,ENSG00000106100,ENSG00000167034,ENSG00000104312,ENSG00000096968,ENSG00000181634,ENSG00000196954,ENSG00000137752,ENSG00000172243,ENSG00000100911,ENSG00000100600,ENSG00000140464,ENSG00000168961
GO:BP	cell-cell adhesion	GO:0098609	0.000162364	3.78951	866	338	36	17906	ENSG00000020633,ENSG00000163554,ENSG00000188404,ENSG00000162711,ENSG00000136689,ENSG00000174564,ENSG00000168811,ENSG00000169851,ENSG00000151882,ENSG00000125347,ENSG00000111913,ENSG00000204632,ENSG00000204592,ENSG00000135333,ENSG00000105851,ENSG00000179388,ENSG00000131203,ENSG00000104432,ENSG00000104312,ENSG00000170961,ENSG00000096968,ENSG00000120217,ENSG00000197646,ENSG00000119508,ENSG00000136826…
GO:BP	antigen processing and presentation of exogenous peptide antigen via MHC class I, TAP-independent	GO:0002480	0.000168267	3.774	8	338	4	17906	ENSG00000204642,ENSG00000204632,ENSG00000204592,ENSG00000204525
GO:BP	antigen processing and presentation of endogenous peptide antigen via MHC class Ib	GO:0002476	0.000168267	3.774	8	338	4	17906	ENSG00000204642,ENSG00000204632,ENSG00000204592,ENSG00000204267
GO:BP	regulation of interleukin-10 production	GO:0032653	0.000170015	3.76951	55	338	8	17906	ENSG00000174564,ENSG00000131203,ENSG00000120217,ENSG00000197646,ENSG00000172243,ENSG00000167207,ENSG00000171916,ENSG00000168961
GO:BP	regulation of CD8-positive, alpha-beta T cell activation	GO:2001185	0.000173876	3.75976	16	338	5	17906	ENSG00000020633,ENSG00000125347,ENSG00000204592,ENSG00000120217,ENSG00000185338
GO:BP	positive regulation of gene expression	GO:0010628	0.000177299	3.75129	2048	338	66	17906	ENSG00000020633,ENSG00000130766,ENSG00000184371,ENSG00000155363,ENSG00000183508,ENSG00000160710,ENSG00000163565,ENSG00000162772,ENSG00000162711,ENSG00000135625,ENSG00000170396,ENSG00000115415,ENSG00000067066,ENSG00000172936,ENSG00000144852,ENSG00000138496,ENSG00000163840,ENSG00000078081,ENSG00000004468,ENSG00000145287,ENSG00000151014,ENSG00000168310,ENSG00000164342,ENSG00000125347,ENSG00000184584…
GO:BP	positive regulation of immune effector process	GO:0002699	0.000193191	3.71401	207	338	15	17906	ENSG00000162739,ENSG00000162711,ENSG00000134321,ENSG00000115604,ENSG00000168811,ENSG00000137628,ENSG00000204642,ENSG00000204632,ENSG00000204592,ENSG00000104312,ENSG00000107201,ENSG00000119508,ENSG00000167207,ENSG00000168961,ENSG00000108771
GO:BP	leukocyte differentiation	GO:0002521	0.000196332	3.70701	531	338	26	17906	ENSG00000020633,ENSG00000184371,ENSG00000163565,ENSG00000162739,ENSG00000162711,ENSG00000134321,ENSG00000115604,ENSG00000163512,ENSG00000163823,ENSG00000168811,ENSG00000164342,ENSG00000125347,ENSG00000204632,ENSG00000179388,ENSG00000104432,ENSG00000104312,ENSG00000185507,ENSG00000110492,ENSG00000168062,ENSG00000095585,ENSG00000100867,ENSG00000119714,ENSG00000185338,ENSG00000168961,ENSG00000171223…
GO:BP	interleukin-8 production	GO:0032637	0.000201953	3.69475	93	338	10	17906	ENSG00000172936,ENSG00000164342,ENSG00000106100,ENSG00000107201,ENSG00000136826,ENSG00000172243,ENSG00000175197,ENSG00000167207,ENSG00000168961,ENSG00000105287
GO:BP	positive regulation of interleukin-6 production	GO:0032755	0.000201953	3.69475	93	338	10	17906	ENSG00000115267,ENSG00000172936,ENSG00000164342,ENSG00000106100,ENSG00000104312,ENSG00000107201,ENSG00000172243,ENSG00000167207,ENSG00000171916,ENSG00000168961
GO:BP	regulation of natural killer cell mediated immunity	GO:0002715	0.000206093	3.68594	41	338	7	17906	ENSG00000162739,ENSG00000168811,ENSG00000204642,ENSG00000204632,ENSG00000204592,ENSG00000168961,ENSG00000079385
GO:BP	regulation of cytokine secretion	GO:0050707	0.000211077	3.67556	235	338	16	17906	ENSG00000028137,ENSG00000117228,ENSG00000162711,ENSG00000115267,ENSG00000104312,ENSG00000120217,ENSG00000107201,ENSG00000110492,ENSG00000137752,ENSG00000204397,ENSG00000140464,ENSG00000185338,ENSG00000167207,ENSG00000006210,ENSG00000171916,ENSG00000168961
GO:BP	regulation of interleukin-12 production	GO:0032655	0.000215683	3.66618	57	338	8	17906	ENSG00000164342,ENSG00000125347,ENSG00000204632,ENSG00000131203,ENSG00000104312,ENSG00000110492,ENSG00000172243,ENSG00000168961
GO:BP	positive regulation of mononuclear cell proliferation	GO:0032946	0.000222385	3.65289	137	338	12	17906	ENSG00000184371,ENSG00000163554,ENSG00000172936,ENSG00000168811,ENSG00000004468,ENSG00000204592,ENSG00000104432,ENSG00000104312,ENSG00000120217,ENSG00000197646,ENSG00000102524,ENSG00000168961
GO:BP	cytoplasmic pattern recognition receptor signaling pathway in response to virus	GO:0039528	0.000223429	3.65086	28	338	6	17906	ENSG00000115267,ENSG00000137628,ENSG00000107201,ENSG00000185507,ENSG00000023445,ENSG00000108771
GO:BP	protein ubiquitination	GO:0016567	0.000223429	3.65086	845	338	35	17906	ENSG00000187608,ENSG00000171621,ENSG00000116663,ENSG00000116514,ENSG00000123609,ENSG00000182179,ENSG00000163840,ENSG00000138642,ENSG00000138646,ENSG00000113369,ENSG00000169252,ENSG00000112343,ENSG00000204616,ENSG00000204264,ENSG00000240065,ENSG00000188050,ENSG00000013374,ENSG00000133874,ENSG00000104312,ENSG00000178685,ENSG00000132109,ENSG00000132256,ENSG00000132274,ENSG00000156587,ENSG00000023445…
GO:BP	antigen processing and presentation of endogenous peptide antigen	GO:0002483	0.000230802	3.63676	17	338	5	17906	ENSG00000204642,ENSG00000204632,ENSG00000204592,ENSG00000204267,ENSG00000168394
GO:BP	negative regulation of leukocyte mediated cytotoxicity	GO:0001911	0.000230802	3.63676	17	338	5	17906	ENSG00000204642,ENSG00000204632,ENSG00000204592,ENSG00000168961,ENSG00000079385
GO:BP	regulation of alpha-beta T cell activation	GO:0046634	0.000236166	3.62678	95	338	10	17906	ENSG00000020633,ENSG00000162711,ENSG00000168811,ENSG00000125347,ENSG00000204592,ENSG00000104312,ENSG00000120217,ENSG00000185338,ENSG00000171916,ENSG00000168961
GO:BP	positive regulation of cell activation	GO:0050867	0.000236243	3.62664	411	338	22	17906	ENSG00000020633,ENSG00000163554,ENSG00000162711,ENSG00000172936,ENSG00000168811,ENSG00000004468,ENSG00000204642,ENSG00000204632,ENSG00000204592,ENSG00000179388,ENSG00000104432,ENSG00000104312,ENSG00000096968,ENSG00000120217,ENSG00000197646,ENSG00000119508,ENSG00000110492,ENSG00000172243,ENSG00000102524,ENSG00000185338,ENSG00000167207,ENSG00000168961
GO:BP	positive regulation of lymphocyte activation	GO:0051251	0.000238958	3.62168	351	338	20	17906	ENSG00000020633,ENSG00000163554,ENSG00000162711,ENSG00000172936,ENSG00000168811,ENSG00000004468,ENSG00000204642,ENSG00000204632,ENSG00000204592,ENSG00000179388,ENSG00000104432,ENSG00000104312,ENSG00000120217,ENSG00000197646,ENSG00000110492,ENSG00000172243,ENSG00000102524,ENSG00000185338,ENSG00000167207,ENSG00000168961
GO:BP	positive regulation of molecular function	GO:0044093	0.000244334	3.61202	1822	338	60	17906	ENSG00000116717,ENSG00000184371,ENSG00000163554,ENSG00000163565,ENSG00000162733,ENSG00000077522,ENSG00000162711,ENSG00000152689,ENSG00000115604,ENSG00000172936,ENSG00000138496,ENSG00000163840,ENSG00000121858,ENSG00000151617,ENSG00000164342,ENSG00000113389,ENSG00000113494,ENSG00000113369,ENSG00000184584,ENSG00000169252,ENSG00000132911,ENSG00000111913,ENSG00000112343,ENSG00000204616,ENSG00000234127…
GO:BP	negative regulation of signal transduction	GO:0009968	0.000246546	3.6081	1340	338	48	17906	ENSG00000126709,ENSG00000130766,ENSG00000117228,ENSG00000160710,ENSG00000162772,ENSG00000162711,ENSG00000136689,ENSG00000081479,ENSG00000115415,ENSG00000173193,ENSG00000173706,ENSG00000121858,ENSG00000174808,ENSG00000164342,ENSG00000134363,ENSG00000113369,ENSG00000113070,ENSG00000169252,ENSG00000111913,ENSG00000204632,ENSG00000204614,ENSG00000204264,ENSG00000240065,ENSG00000164867,ENSG00000167034…
GO:BP	cytokine secretion	GO:0050663	0.000246546	3.6081	266	338	17	17906	ENSG00000187608,ENSG00000028137,ENSG00000117228,ENSG00000162711,ENSG00000115267,ENSG00000104312,ENSG00000120217,ENSG00000107201,ENSG00000110492,ENSG00000137752,ENSG00000204397,ENSG00000140464,ENSG00000185338,ENSG00000167207,ENSG00000006210,ENSG00000171916,ENSG00000168961
GO:BP	NIK/NF-kappaB signaling	GO:0038061	0.000247345	3.6067	187	338	14	17906	ENSG00000162711,ENSG00000115604,ENSG00000164342,ENSG00000204614,ENSG00000204264,ENSG00000240065,ENSG00000106100,ENSG00000181634,ENSG00000023445,ENSG00000100911,ENSG00000167207,ENSG00000205220,ENSG00000168961,ENSG00000176170
GO:BP	positive regulation of RNA metabolic process	GO:0051254	0.000249856	3.60231	1742	338	58	17906	ENSG00000028137,ENSG00000020633,ENSG00000130766,ENSG00000155363,ENSG00000163565,ENSG00000162772,ENSG00000077522,ENSG00000162711,ENSG00000138035,ENSG00000135625,ENSG00000115415,ENSG00000067066,ENSG00000144852,ENSG00000138496,ENSG00000163840,ENSG00000004468,ENSG00000145287,ENSG00000168310,ENSG00000164342,ENSG00000125347,ENSG00000184584,ENSG00000169252,ENSG00000111912,ENSG00000050344,ENSG00000146592…
GO:BP	regulation of proteolysis	GO:0030162	0.000253386	3.59622	745	338	32	17906	ENSG00000028137,ENSG00000126709,ENSG00000116514,ENSG00000163565,ENSG00000162711,ENSG00000121858,ENSG00000078081,ENSG00000244731,ENSG00000224389,ENSG00000204264,ENSG00000240065,ENSG00000135333,ENSG00000106100,ENSG00000013374,ENSG00000167034,ENSG00000104312,ENSG00000096968,ENSG00000136826,ENSG00000181634,ENSG00000132109,ENSG00000023445,ENSG00000196954,ENSG00000137752,ENSG00000204397,ENSG00000172243…
GO:BP	adaptive immune response	GO:0002250	0.000263346	3.57947	677	338	30	17906	ENSG00000028137,ENSG00000116514,ENSG00000162739,ENSG00000162711,ENSG00000134321,ENSG00000115604,ENSG00000172936,ENSG00000041880,ENSG00000174564,ENSG00000168811,ENSG00000078081,ENSG00000125347,ENSG00000111801,ENSG00000204642,ENSG00000204632,ENSG00000204592,ENSG00000204525,ENSG00000244731,ENSG00000224389,ENSG00000204267,ENSG00000168394,ENSG00000105851,ENSG00000104312,ENSG00000096968,ENSG00000120217…
GO:BP	interleukin-12 production	GO:0032615	0.000264102	3.57823	59	338	8	17906	ENSG00000164342,ENSG00000125347,ENSG00000204632,ENSG00000131203,ENSG00000104312,ENSG00000110492,ENSG00000172243,ENSG00000168961
GO:BP	regulation of ribonuclease activity	GO:0060700	0.000268745	3.57066	9	338	4	17906	ENSG00000089127,ENSG00000111331,ENSG00000111335,ENSG00000135114
GO:BP	antigen processing and presentation of peptide antigen via MHC class Ib	GO:0002428	0.000268745	3.57066	9	338	4	17906	ENSG00000204642,ENSG00000204632,ENSG00000204592,ENSG00000204267
GO:BP	antigen processing and presentation of peptide antigen via MHC class I	GO:0002474	0.000271244	3.56664	97	338	10	17906	ENSG00000204642,ENSG00000204632,ENSG00000204592,ENSG00000204525,ENSG00000204267,ENSG00000204264,ENSG00000240065,ENSG00000168394,ENSG00000100911,ENSG00000205220
GO:BP	regulation of macromolecule metabolic process	GO:0060255	0.000286425	3.54299	6438	338	159	17906	ENSG00000188290,ENSG00000187608,ENSG00000171680,ENSG00000028137,ENSG00000020633,ENSG00000126709,ENSG00000130766,ENSG00000116514,ENSG00000116717,ENSG00000162595,ENSG00000117228,ENSG00000184371,ENSG00000121931,ENSG00000155363,ENSG00000183508,ENSG00000160710,ENSG00000163565,ENSG00000162733,ENSG00000162772,ENSG00000077522,ENSG00000162711,ENSG00000138035,ENSG00000135625,ENSG00000115604,ENSG00000123609…
GO:BP	positive regulation of lymphocyte differentiation	GO:0045621	0.000294996	3.53018	98	338	10	17906	ENSG00000020633,ENSG00000162711,ENSG00000168811,ENSG00000204632,ENSG00000179388,ENSG00000104432,ENSG00000104312,ENSG00000110492,ENSG00000185338,ENSG00000168961
GO:BP	regulation of cellular metabolic process	GO:0031323	0.000299667	3.52336	6393	338	158	17906	ENSG00000188290,ENSG00000187608,ENSG00000028137,ENSG00000020633,ENSG00000126709,ENSG00000130766,ENSG00000116514,ENSG00000116717,ENSG00000162595,ENSG00000117228,ENSG00000184371,ENSG00000121931,ENSG00000155363,ENSG00000183508,ENSG00000160710,ENSG00000163565,ENSG00000162733,ENSG00000162772,ENSG00000077522,ENSG00000162711,ENSG00000138035,ENSG00000135625,ENSG00000115604,ENSG00000123609,ENSG00000081479…
GO:BP	regulation of tumor necrosis factor superfamily cytokine production	GO:1903555	0.000340614	3.46774	168	338	13	17906	ENSG00000115267,ENSG00000172936,ENSG00000164342,ENSG00000204592,ENSG00000106100,ENSG00000104312,ENSG00000096968,ENSG00000120217,ENSG00000107201,ENSG00000172243,ENSG00000167207,ENSG00000006210,ENSG00000168961
GO:BP	adaptive immune response based on somatic recombination of immune receptors built from immunoglobulin superfamily domains	GO:0002460	0.000352652	3.45265	362	338	20	17906	ENSG00000028137,ENSG00000162739,ENSG00000162711,ENSG00000134321,ENSG00000115604,ENSG00000172936,ENSG00000041880,ENSG00000174564,ENSG00000168811,ENSG00000111801,ENSG00000204642,ENSG00000204632,ENSG00000204592,ENSG00000244731,ENSG00000224389,ENSG00000104312,ENSG00000120217,ENSG00000185507,ENSG00000102524,ENSG00000079385
GO:BP	tumor necrosis factor production	GO:0032640	0.000360316	3.44332	169	338	13	17906	ENSG00000115267,ENSG00000163512,ENSG00000172936,ENSG00000164342,ENSG00000204592,ENSG00000106100,ENSG00000104312,ENSG00000096968,ENSG00000107201,ENSG00000172243,ENSG00000167207,ENSG00000006210,ENSG00000168961
GO:BP	biological adhesion	GO:0022610	0.000395215	3.40317	1447	338	50	17906	ENSG00000020633,ENSG00000130775,ENSG00000117228,ENSG00000184371,ENSG00000163554,ENSG00000162733,ENSG00000188404,ENSG00000076356,ENSG00000077522,ENSG00000162711,ENSG00000136689,ENSG00000163823,ENSG00000174564,ENSG00000168811,ENSG00000169851,ENSG00000133401,ENSG00000113494,ENSG00000151882,ENSG00000125347,ENSG00000111913,ENSG00000204632,ENSG00000204592,ENSG00000135333,ENSG00000105851,ENSG00000130234…
GO:BP	positive regulation of leukocyte activation	GO:0002696	0.000398812	3.39923	396	338	21	17906	ENSG00000020633,ENSG00000163554,ENSG00000162711,ENSG00000172936,ENSG00000168811,ENSG00000004468,ENSG00000204642,ENSG00000204632,ENSG00000204592,ENSG00000179388,ENSG00000104432,ENSG00000104312,ENSG00000120217,ENSG00000197646,ENSG00000119508,ENSG00000110492,ENSG00000172243,ENSG00000102524,ENSG00000185338,ENSG00000167207,ENSG00000168961
GO:BP	negative regulation of cell communication	GO:0010648	0.000414473	3.3825	1450	338	50	17906	ENSG00000126709,ENSG00000130766,ENSG00000117228,ENSG00000160710,ENSG00000162772,ENSG00000162711,ENSG00000136689,ENSG00000081479,ENSG00000115415,ENSG00000173193,ENSG00000173706,ENSG00000121858,ENSG00000004468,ENSG00000174808,ENSG00000164342,ENSG00000134363,ENSG00000113369,ENSG00000113070,ENSG00000169252,ENSG00000111913,ENSG00000204632,ENSG00000204614,ENSG00000204264,ENSG00000240065,ENSG00000164867…
GO:BP	protein modification by small protein conjugation or removal	GO:0070647	0.000418399	3.37841	1137	338	42	17906	ENSG00000187608,ENSG00000171621,ENSG00000116663,ENSG00000116514,ENSG00000162711,ENSG00000123609,ENSG00000115267,ENSG00000182179,ENSG00000163840,ENSG00000138642,ENSG00000138646,ENSG00000113369,ENSG00000169252,ENSG00000112343,ENSG00000204616,ENSG00000204614,ENSG00000204264,ENSG00000240065,ENSG00000188050,ENSG00000013374,ENSG00000133874,ENSG00000104312,ENSG00000178685,ENSG00000107201,ENSG00000132109…
GO:BP	MDA-5 signaling pathway	GO:0039530	0.000423232	3.37342	10	338	4	17906	ENSG00000115267,ENSG00000137628,ENSG00000185507,ENSG00000108771
GO:BP	negative regulation of signaling	GO:0023057	0.000440996	3.35557	1454	338	50	17906	ENSG00000126709,ENSG00000130766,ENSG00000117228,ENSG00000160710,ENSG00000162772,ENSG00000162711,ENSG00000136689,ENSG00000081479,ENSG00000115415,ENSG00000173193,ENSG00000173706,ENSG00000121858,ENSG00000004468,ENSG00000174808,ENSG00000164342,ENSG00000134363,ENSG00000113369,ENSG00000113070,ENSG00000169252,ENSG00000111913,ENSG00000204632,ENSG00000204614,ENSG00000204264,ENSG00000240065,ENSG00000164867…
GO:BP	regulation of alpha-beta T cell proliferation	GO:0046640	0.000453348	3.34357	32	338	6	17906	ENSG00000125347,ENSG00000204592,ENSG00000104312,ENSG00000120217,ENSG00000171916,ENSG00000168961
GO:BP	positive regulation of interferon-beta production	GO:0032728	0.000453348	3.34357	32	338	6	17906	ENSG00000115267,ENSG00000164342,ENSG00000125347,ENSG00000104312,ENSG00000107201,ENSG00000185507
GO:BP	positive regulation of developmental process	GO:0051094	0.000460743	3.33654	1457	338	50	17906	ENSG00000187608,ENSG00000028137,ENSG00000020633,ENSG00000184371,ENSG00000162733,ENSG00000076356,ENSG00000162711,ENSG00000081479,ENSG00000170396,ENSG00000115415,ENSG00000163823,ENSG00000168811,ENSG00000174808,ENSG00000151014,ENSG00000164342,ENSG00000134363,ENSG00000169252,ENSG00000111913,ENSG00000204632,ENSG00000075213,ENSG00000164867,ENSG00000179388,ENSG00000131203,ENSG00000104432,ENSG00000104312…
GO:BP	regulation of multicellular organismal development	GO:2000026	0.000493985	3.30629	2210	338	68	17906	ENSG00000188290,ENSG00000187608,ENSG00000028137,ENSG00000020633,ENSG00000116717,ENSG00000184371,ENSG00000155363,ENSG00000162733,ENSG00000076356,ENSG00000162711,ENSG00000136689,ENSG00000081479,ENSG00000170396,ENSG00000115415,ENSG00000067066,ENSG00000163823,ENSG00000041880,ENSG00000168811,ENSG00000004468,ENSG00000151014,ENSG00000164342,ENSG00000113494,ENSG00000134363,ENSG00000125347,ENSG00000169252…
GO:BP	regulation of leukocyte differentiation	GO:1902105	0.00050067	3.30045	283	338	17	17906	ENSG00000020633,ENSG00000184371,ENSG00000162711,ENSG00000163823,ENSG00000168811,ENSG00000164342,ENSG00000125347,ENSG00000204632,ENSG00000179388,ENSG00000104432,ENSG00000104312,ENSG00000185507,ENSG00000110492,ENSG00000119714,ENSG00000185338,ENSG00000168961,ENSG00000079385
GO:BP	response to exogenous dsRNA	GO:0043330	0.000524612	3.28016	48	338	7	17906	ENSG00000115267,ENSG00000164342,ENSG00000184584,ENSG00000104312,ENSG00000107201,ENSG00000185745,ENSG00000179583
GO:BP	regulation of intracellular signal transduction	GO:1902531	0.000527836	3.2775	1876	338	60	17906	ENSG00000171680,ENSG00000130766,ENSG00000116717,ENSG00000117228,ENSG00000184371,ENSG00000162772,ENSG00000162711,ENSG00000115604,ENSG00000081479,ENSG00000115415,ENSG00000172936,ENSG00000163823,ENSG00000173706,ENSG00000121858,ENSG00000174808,ENSG00000137628,ENSG00000164342,ENSG00000113369,ENSG00000113070,ENSG00000169252,ENSG00000111913,ENSG00000112343,ENSG00000204632,ENSG00000204614,ENSG00000135333…
GO:BP	regulation of nucleobase-containing compound metabolic process	GO:0019219	0.000544275	3.26418	4116	338	110	17906	ENSG00000188290,ENSG00000028137,ENSG00000020633,ENSG00000130766,ENSG00000116717,ENSG00000121931,ENSG00000155363,ENSG00000183508,ENSG00000163565,ENSG00000162733,ENSG00000162772,ENSG00000077522,ENSG00000162711,ENSG00000138035,ENSG00000135625,ENSG00000115604,ENSG00000123609,ENSG00000081479,ENSG00000115415,ENSG00000135899,ENSG00000079263,ENSG00000185404,ENSG00000067066,ENSG00000172936,ENSG00000041880…
GO:BP	regulation of interleukin-8 production	GO:0032677	0.000545845	3.26293	85	338	9	17906	ENSG00000172936,ENSG00000164342,ENSG00000107201,ENSG00000136826,ENSG00000172243,ENSG00000175197,ENSG00000167207,ENSG00000168961,ENSG00000105287
GO:BP	regulation of cellular protein metabolic process	GO:0032268	0.000555844	3.25505	2744	338	80	17906	ENSG00000187608,ENSG00000028137,ENSG00000126709,ENSG00000130766,ENSG00000116514,ENSG00000116717,ENSG00000162595,ENSG00000117228,ENSG00000184371,ENSG00000155363,ENSG00000160710,ENSG00000163565,ENSG00000162733,ENSG00000162772,ENSG00000162711,ENSG00000123609,ENSG00000081479,ENSG00000172936,ENSG00000163823,ENSG00000138496,ENSG00000163840,ENSG00000173193,ENSG00000173706,ENSG00000114127,ENSG00000168811…
GO:BP	cellular response to oxygen-containing compound	GO:1901701	0.000601911	3.22047	1235	338	44	17906	ENSG00000028137,ENSG00000130766,ENSG00000077522,ENSG00000162711,ENSG00000134326,ENSG00000115415,ENSG00000196639,ENSG00000172936,ENSG00000144852,ENSG00000114127,ENSG00000168811,ENSG00000137449,ENSG00000113494,ENSG00000168671,ENSG00000169252,ENSG00000106100,ENSG00000105851,ENSG00000164867,ENSG00000147003,ENSG00000104312,ENSG00000096968,ENSG00000120217,ENSG00000197646,ENSG00000119508,ENSG00000136826…
GO:BP	negative regulation of cell killing	GO:0031342	0.000624968	3.20414	21	338	5	17906	ENSG00000204642,ENSG00000204632,ENSG00000204592,ENSG00000168961,ENSG00000079385
GO:BP	protein mono-ADP-ribosylation	GO:0140289	0.000625406	3.20384	11	338	4	17906	ENSG00000041880,ENSG00000173193,ENSG00000059378,ENSG00000178685
GO:BP	regulation of protein secretion	GO:0050708	0.000625841	3.20354	507	338	24	17906	ENSG00000028137,ENSG00000117228,ENSG00000162711,ENSG00000134321,ENSG00000115267,ENSG00000004468,ENSG00000204592,ENSG00000147003,ENSG00000104312,ENSG00000096968,ENSG00000120217,ENSG00000107201,ENSG00000110492,ENSG00000137752,ENSG00000204397,ENSG00000119714,ENSG00000140464,ENSG00000185338,ENSG00000167207,ENSG00000006210,ENSG00000171916,ENSG00000168961,ENSG00000126368,ENSG00000158445
GO:BP	positive regulation of cell population proliferation	GO:0008284	0.000628048	3.20201	969	338	37	17906	ENSG00000184371,ENSG00000163554,ENSG00000162733,ENSG00000162772,ENSG00000135625,ENSG00000081479,ENSG00000115415,ENSG00000172936,ENSG00000168811,ENSG00000004468,ENSG00000174808,ENSG00000145287,ENSG00000113070,ENSG00000204592,ENSG00000179388,ENSG00000167034,ENSG00000104432,ENSG00000104312,ENSG00000170961,ENSG00000096968,ENSG00000120217,ENSG00000197646,ENSG00000119508,ENSG00000110492,ENSG00000175592…
GO:BP	regulation of cell killing	GO:0031341	0.0006431	3.19172	87	338	9	17906	ENSG00000162739,ENSG00000000971,ENSG00000168811,ENSG00000204642,ENSG00000204632,ENSG00000204592,ENSG00000172243,ENSG00000168961,ENSG00000079385
GO:BP	cell adhesion	GO:0007155	0.000664356	3.1776	1440	338	49	17906	ENSG00000020633,ENSG00000130775,ENSG00000117228,ENSG00000184371,ENSG00000163554,ENSG00000162733,ENSG00000188404,ENSG00000076356,ENSG00000077522,ENSG00000162711,ENSG00000136689,ENSG00000163823,ENSG00000174564,ENSG00000168811,ENSG00000169851,ENSG00000133401,ENSG00000113494,ENSG00000151882,ENSG00000125347,ENSG00000111913,ENSG00000204632,ENSG00000204592,ENSG00000135333,ENSG00000105851,ENSG00000179388…
GO:BP	protein polyubiquitination	GO:0000209	0.000724899	3.13972	322	338	18	17906	ENSG00000171621,ENSG00000116663,ENSG00000116514,ENSG00000123609,ENSG00000163840,ENSG00000138642,ENSG00000138646,ENSG00000112343,ENSG00000204264,ENSG00000240065,ENSG00000178685,ENSG00000132109,ENSG00000132256,ENSG00000100911,ENSG00000165949,ENSG00000185880,ENSG00000167207,ENSG00000205220
GO:BP	alpha-beta T cell proliferation	GO:0046633	0.000732304	3.13531	35	338	6	17906	ENSG00000125347,ENSG00000204592,ENSG00000104312,ENSG00000120217,ENSG00000171916,ENSG00000168961
GO:BP	positive regulation of nucleic acid-templated transcription	GO:1903508	0.000744662	3.12804	1651	338	54	17906	ENSG00000020633,ENSG00000130766,ENSG00000163565,ENSG00000162772,ENSG00000077522,ENSG00000162711,ENSG00000135625,ENSG00000115415,ENSG00000067066,ENSG00000144852,ENSG00000138496,ENSG00000163840,ENSG00000004468,ENSG00000145287,ENSG00000168310,ENSG00000164342,ENSG00000125347,ENSG00000184584,ENSG00000169252,ENSG00000111912,ENSG00000050344,ENSG00000146592,ENSG00000165259,ENSG00000179388,ENSG00000167034…
GO:BP	regulation of interleukin-1 beta secretion	GO:0050706	0.000748574	3.12577	51	338	7	17906	ENSG00000162711,ENSG00000104312,ENSG00000137752,ENSG00000204397,ENSG00000140464,ENSG00000167207,ENSG00000168961
GO:BP	positive regulation of RNA biosynthetic process	GO:1902680	0.000752113	3.12372	1652	338	54	17906	ENSG00000020633,ENSG00000130766,ENSG00000163565,ENSG00000162772,ENSG00000077522,ENSG00000162711,ENSG00000135625,ENSG00000115415,ENSG00000067066,ENSG00000144852,ENSG00000138496,ENSG00000163840,ENSG00000004468,ENSG00000145287,ENSG00000168310,ENSG00000164342,ENSG00000125347,ENSG00000184584,ENSG00000169252,ENSG00000111912,ENSG00000050344,ENSG00000146592,ENSG00000165259,ENSG00000179388,ENSG00000167034…
GO:BP	positive regulation of nucleobase-containing compound metabolic process	GO:0045935	0.00078276	3.10637	1905	338	60	17906	ENSG00000028137,ENSG00000020633,ENSG00000130766,ENSG00000155363,ENSG00000163565,ENSG00000162772,ENSG00000077522,ENSG00000162711,ENSG00000138035,ENSG00000135625,ENSG00000115415,ENSG00000067066,ENSG00000041880,ENSG00000144852,ENSG00000138496,ENSG00000163840,ENSG00000004468,ENSG00000145287,ENSG00000168310,ENSG00000164342,ENSG00000125347,ENSG00000184584,ENSG00000169252,ENSG00000111912,ENSG00000050344…
GO:BP	positive regulation of interleukin-10 production	GO:0032733	0.000848701	3.07125	36	338	6	17906	ENSG00000174564,ENSG00000120217,ENSG00000172243,ENSG00000167207,ENSG00000171916,ENSG00000168961
GO:BP	regulation of type I interferon-mediated signaling pathway	GO:0060338	0.000848701	3.07125	36	338	6	17906	ENSG00000160710,ENSG00000185507,ENSG00000140853,ENSG00000101347,ENSG00000124256,ENSG00000184979
GO:BP	positive regulation of apoptotic process	GO:0043065	0.000855613	3.06772	691	338	29	17906	ENSG00000171680,ENSG00000028137,ENSG00000116717,ENSG00000162772,ENSG00000162711,ENSG00000168811,ENSG00000121858,ENSG00000164342,ENSG00000204632,ENSG00000135333,ENSG00000106100,ENSG00000167034,ENSG00000133874,ENSG00000131203,ENSG00000104312,ENSG00000096968,ENSG00000120217,ENSG00000119508,ENSG00000181634,ENSG00000175592,ENSG00000196954,ENSG00000137752,ENSG00000165731,ENSG00000119922,ENSG00000172243…
GO:BP	cellular response to nitrogen compound	GO:1901699	0.000858368	3.06633	727	338	30	17906	ENSG00000130766,ENSG00000077522,ENSG00000162711,ENSG00000115267,ENSG00000115415,ENSG00000196639,ENSG00000114127,ENSG00000137449,ENSG00000164342,ENSG00000113494,ENSG00000184584,ENSG00000169252,ENSG00000106100,ENSG00000105851,ENSG00000104312,ENSG00000096968,ENSG00000107201,ENSG00000119508,ENSG00000136826,ENSG00000196954,ENSG00000185745,ENSG00000165806,ENSG00000126778,ENSG00000100600,ENSG00000179583…
GO:BP	regulation of catalytic activity	GO:0050790	0.000858368	3.06633	2385	338	71	17906	ENSG00000126709,ENSG00000130766,ENSG00000116717,ENSG00000162595,ENSG00000184371,ENSG00000160710,ENSG00000163565,ENSG00000162733,ENSG00000076356,ENSG00000162711,ENSG00000152689,ENSG00000041880,ENSG00000138496,ENSG00000163840,ENSG00000173706,ENSG00000138271,ENSG00000121858,ENSG00000078081,ENSG00000137449,ENSG00000138646,ENSG00000151617,ENSG00000164342,ENSG00000113389,ENSG00000113494,ENSG00000113369…
GO:BP	negative regulation of multicellular organism growth	GO:0040015	0.000875824	3.05758	12	338	4	17906	ENSG00000145287,ENSG00000169252,ENSG00000100600,ENSG00000130513
GO:BP	regulation of dendritic cell cytokine production	GO:0002730	0.000875824	3.05758	12	338	4	17906	ENSG00000164342,ENSG00000107201,ENSG00000167207,ENSG00000130303
GO:BP	positive regulation of lymphocyte proliferation	GO:0050671	0.000876175	3.05741	136	338	11	17906	ENSG00000163554,ENSG00000172936,ENSG00000168811,ENSG00000004468,ENSG00000204592,ENSG00000104432,ENSG00000104312,ENSG00000120217,ENSG00000197646,ENSG00000102524,ENSG00000168961
GO:BP	positive regulation of cysteine-type endopeptidase activity involved in apoptotic process	GO:0043280	0.00093402	3.02964	137	338	11	17906	ENSG00000162711,ENSG00000121858,ENSG00000106100,ENSG00000167034,ENSG00000096968,ENSG00000181634,ENSG00000196954,ENSG00000137752,ENSG00000172243,ENSG00000140464,ENSG00000168961
GO:BP	activation of cysteine-type endopeptidase activity involved in apoptotic process	GO:0006919	0.000951033	3.0218	92	338	9	17906	ENSG00000162711,ENSG00000121858,ENSG00000106100,ENSG00000167034,ENSG00000096968,ENSG00000181634,ENSG00000196954,ENSG00000137752,ENSG00000140464
GO:BP	positive regulation of programmed cell death	GO:0043068	0.00102345	2.98993	699	338	29	17906	ENSG00000171680,ENSG00000028137,ENSG00000116717,ENSG00000162772,ENSG00000162711,ENSG00000168811,ENSG00000121858,ENSG00000164342,ENSG00000204632,ENSG00000135333,ENSG00000106100,ENSG00000167034,ENSG00000133874,ENSG00000131203,ENSG00000104312,ENSG00000096968,ENSG00000120217,ENSG00000119508,ENSG00000181634,ENSG00000175592,ENSG00000196954,ENSG00000137752,ENSG00000165731,ENSG00000119922,ENSG00000172243…
GO:BP	cell chemotaxis	GO:0060326	0.00102612	2.9888	302	338	17	17906	ENSG00000171680,ENSG00000184371,ENSG00000196639,ENSG00000163823,ENSG00000129048,ENSG00000168811,ENSG00000151882,ENSG00000113070,ENSG00000111913,ENSG00000105851,ENSG00000179388,ENSG00000110492,ENSG00000171860,ENSG00000100600,ENSG00000006210,ENSG00000168961,ENSG00000105287
GO:BP	positive regulation of transcription, DNA-templated	GO:0045893	0.00103835	2.98366	1551	338	51	17906	ENSG00000020633,ENSG00000130766,ENSG00000163565,ENSG00000162772,ENSG00000162711,ENSG00000135625,ENSG00000115415,ENSG00000067066,ENSG00000144852,ENSG00000138496,ENSG00000163840,ENSG00000004468,ENSG00000145287,ENSG00000168310,ENSG00000164342,ENSG00000125347,ENSG00000184584,ENSG00000169252,ENSG00000111912,ENSG00000050344,ENSG00000146592,ENSG00000165259,ENSG00000179388,ENSG00000167034,ENSG00000104312…
GO:BP	protein secretion	GO:0009306	0.00105861	2.97526	630	338	27	17906	ENSG00000187608,ENSG00000028137,ENSG00000117228,ENSG00000162711,ENSG00000134321,ENSG00000136689,ENSG00000115267,ENSG00000004468,ENSG00000204592,ENSG00000147003,ENSG00000104312,ENSG00000096968,ENSG00000120217,ENSG00000107201,ENSG00000110492,ENSG00000137752,ENSG00000204397,ENSG00000102524,ENSG00000119714,ENSG00000140464,ENSG00000185338,ENSG00000167207,ENSG00000006210,ENSG00000171916,ENSG00000168961…
GO:BP	receptor signaling pathway via JAK-STAT	GO:0007259	0.00105861	2.97526	164	338	12	17906	ENSG00000116717,ENSG00000123609,ENSG00000115415,ENSG00000138496,ENSG00000173193,ENSG00000168811,ENSG00000113494,ENSG00000096968,ENSG00000165731,ENSG00000170581,ENSG00000185338,ENSG00000184557
GO:BP	regulation of locomotion	GO:0040012	0.00106661	2.97199	1113	338	40	17906	ENSG00000116717,ENSG00000184371,ENSG00000162733,ENSG00000076356,ENSG00000067066,ENSG00000172936,ENSG00000163823,ENSG00000114019,ENSG00000168811,ENSG00000174808,ENSG00000151882,ENSG00000113369,ENSG00000113070,ENSG00000111913,ENSG00000204616,ENSG00000234127,ENSG00000075213,ENSG00000164867,ENSG00000170961,ENSG00000096968,ENSG00000120217,ENSG00000107201,ENSG00000119508,ENSG00000136826,ENSG00000185885…
GO:BP	peptide secretion	GO:0002790	0.00107317	2.96933	666	338	28	17906	ENSG00000187608,ENSG00000028137,ENSG00000117228,ENSG00000162711,ENSG00000134321,ENSG00000136689,ENSG00000115267,ENSG00000004468,ENSG00000204592,ENSG00000147003,ENSG00000104312,ENSG00000096968,ENSG00000120217,ENSG00000107201,ENSG00000110492,ENSG00000137752,ENSG00000204397,ENSG00000102524,ENSG00000119714,ENSG00000140464,ENSG00000185338,ENSG00000167207,ENSG00000006210,ENSG00000179044,ENSG00000171916…
GO:BP	establishment of protein localization to extracellular region	GO:0035592	0.00107683	2.96785	631	338	27	17906	ENSG00000187608,ENSG00000028137,ENSG00000117228,ENSG00000162711,ENSG00000134321,ENSG00000136689,ENSG00000115267,ENSG00000004468,ENSG00000204592,ENSG00000147003,ENSG00000104312,ENSG00000096968,ENSG00000120217,ENSG00000107201,ENSG00000110492,ENSG00000137752,ENSG00000204397,ENSG00000102524,ENSG00000119714,ENSG00000140464,ENSG00000185338,ENSG00000167207,ENSG00000006210,ENSG00000171916,ENSG00000168961…
GO:BP	regulation of cell differentiation	GO:0045595	0.00110357	2.9572	1932	338	60	17906	ENSG00000188290,ENSG00000187608,ENSG00000028137,ENSG00000020633,ENSG00000117228,ENSG00000184371,ENSG00000155363,ENSG00000162733,ENSG00000076356,ENSG00000162711,ENSG00000081479,ENSG00000170396,ENSG00000115415,ENSG00000163823,ENSG00000168811,ENSG00000004468,ENSG00000174808,ENSG00000151014,ENSG00000164342,ENSG00000113494,ENSG00000134363,ENSG00000125347,ENSG00000111913,ENSG00000204632,ENSG00000204264…
GO:BP	regulation of localization	GO:0032879	0.00110561	2.9564	2942	338	83	17906	ENSG00000028137,ENSG00000130766,ENSG00000084628,ENSG00000116717,ENSG00000117228,ENSG00000184371,ENSG00000162733,ENSG00000076356,ENSG00000077522,ENSG00000162711,ENSG00000134321,ENSG00000115267,ENSG00000067066,ENSG00000172936,ENSG00000163823,ENSG00000138496,ENSG00000163840,ENSG00000114019,ENSG00000168811,ENSG00000004468,ENSG00000174808,ENSG00000151617,ENSG00000151882,ENSG00000113070,ENSG00000169252…
GO:BP	regulation of tumor necrosis factor production	GO:0032680	0.00110561	2.9564	165	338	12	17906	ENSG00000115267,ENSG00000172936,ENSG00000164342,ENSG00000204592,ENSG00000106100,ENSG00000104312,ENSG00000096968,ENSG00000107201,ENSG00000172243,ENSG00000167207,ENSG00000006210,ENSG00000168961
GO:BP	antigen processing and presentation of endogenous antigen	GO:0019883	0.00112511	2.94881	24	338	5	17906	ENSG00000204642,ENSG00000204632,ENSG00000204592,ENSG00000204267,ENSG00000168394
GO:BP	response to dsRNA	GO:0043331	0.00113987	2.94315	55	338	7	17906	ENSG00000115267,ENSG00000164342,ENSG00000184584,ENSG00000104312,ENSG00000107201,ENSG00000185745,ENSG00000179583
GO:BP	positive regulation of proteolysis	GO:0045862	0.00114762	2.9402	367	338	19	17906	ENSG00000028137,ENSG00000116514,ENSG00000163565,ENSG00000162711,ENSG00000121858,ENSG00000106100,ENSG00000013374,ENSG00000167034,ENSG00000104312,ENSG00000096968,ENSG00000181634,ENSG00000196954,ENSG00000137752,ENSG00000172243,ENSG00000100911,ENSG00000100600,ENSG00000140464,ENSG00000176046,ENSG00000168961
GO:BP	regulation of gene expression	GO:0010468	0.00116727	2.93283	4727	338	121	17906	ENSG00000188290,ENSG00000028137,ENSG00000020633,ENSG00000130766,ENSG00000116717,ENSG00000162595,ENSG00000184371,ENSG00000121931,ENSG00000155363,ENSG00000183508,ENSG00000160710,ENSG00000163565,ENSG00000162733,ENSG00000162772,ENSG00000162711,ENSG00000138035,ENSG00000135625,ENSG00000115604,ENSG00000081479,ENSG00000170396,ENSG00000115415,ENSG00000135899,ENSG00000079263,ENSG00000185404,ENSG00000067066…
GO:BP	negative regulation of activated T cell proliferation	GO:0046007	0.00116727	2.93283	13	338	4	17906	ENSG00000131203,ENSG00000120217,ENSG00000197646,ENSG00000168961
GO:BP	response to peptidoglycan	GO:0032494	0.00116727	2.93283	13	338	4	17906	ENSG00000162711,ENSG00000172936,ENSG00000104312,ENSG00000167207
GO:BP	type I interferon biosynthetic process	GO:0045351	0.00116727	2.93283	13	338	4	17906	ENSG00000123609,ENSG00000172936,ENSG00000164342,ENSG00000185507
GO:BP	dendritic cell cytokine production	GO:0002371	0.00116727	2.93283	13	338	4	17906	ENSG00000164342,ENSG00000107201,ENSG00000167207,ENSG00000130303
GO:BP	regulation of RNA biosynthetic process	GO:2001141	0.00119859	2.92133	3593	338	97	17906	ENSG00000188290,ENSG00000028137,ENSG00000020633,ENSG00000130766,ENSG00000116717,ENSG00000121931,ENSG00000163565,ENSG00000162733,ENSG00000162772,ENSG00000077522,ENSG00000162711,ENSG00000135625,ENSG00000115604,ENSG00000123609,ENSG00000081479,ENSG00000115415,ENSG00000135899,ENSG00000079263,ENSG00000185404,ENSG00000067066,ENSG00000172936,ENSG00000144852,ENSG00000138496,ENSG00000163840,ENSG00000004468…
GO:BP	protein localization to extracellular region	GO:0071692	0.00124651	2.9043	638	338	27	17906	ENSG00000187608,ENSG00000028137,ENSG00000117228,ENSG00000162711,ENSG00000134321,ENSG00000136689,ENSG00000115267,ENSG00000004468,ENSG00000204592,ENSG00000147003,ENSG00000104312,ENSG00000096968,ENSG00000120217,ENSG00000107201,ENSG00000110492,ENSG00000137752,ENSG00000204397,ENSG00000102524,ENSG00000119714,ENSG00000140464,ENSG00000185338,ENSG00000167207,ENSG00000006210,ENSG00000171916,ENSG00000168961…
GO:BP	blood vessel development	GO:0001568	0.00130335	2.88494	784	338	31	17906	ENSG00000116717,ENSG00000081479,ENSG00000115415,ENSG00000067066,ENSG00000173706,ENSG00000114019,ENSG00000151617,ENSG00000164342,ENSG00000204632,ENSG00000105851,ENSG00000164867,ENSG00000179388,ENSG00000167034,ENSG00000170961,ENSG00000136826,ENSG00000110492,ENSG00000175592,ENSG00000107796,ENSG00000171860,ENSG00000175197,ENSG00000126778,ENSG00000140105,ENSG00000140464,ENSG00000006210,ENSG00000176170…
GO:BP	regulation of peptide secretion	GO:0002791	0.00131392	2.88143	536	338	24	17906	ENSG00000028137,ENSG00000117228,ENSG00000162711,ENSG00000134321,ENSG00000115267,ENSG00000004468,ENSG00000204592,ENSG00000147003,ENSG00000104312,ENSG00000096968,ENSG00000120217,ENSG00000107201,ENSG00000110492,ENSG00000137752,ENSG00000204397,ENSG00000119714,ENSG00000140464,ENSG00000185338,ENSG00000167207,ENSG00000006210,ENSG00000171916,ENSG00000168961,ENSG00000126368,ENSG00000158445
GO:BP	CD8-positive, alpha-beta T cell activation	GO:0036037	0.00133376	2.87492	25	338	5	17906	ENSG00000020633,ENSG00000125347,ENSG00000204592,ENSG00000120217,ENSG00000185338
GO:BP	interleukin-6 production	GO:0032635	0.00133376	2.87492	169	338	12	17906	ENSG00000115267,ENSG00000163512,ENSG00000172936,ENSG00000164342,ENSG00000106100,ENSG00000104312,ENSG00000107201,ENSG00000172243,ENSG00000167207,ENSG00000006210,ENSG00000171916,ENSG00000168961
GO:BP	positive regulation of adaptive immune response based on somatic recombination of immune receptors built from immunoglobulin superfamily domains	GO:0002824	0.00133492	2.87455	97	338	9	17906	ENSG00000162711,ENSG00000134321,ENSG00000115604,ENSG00000168811,ENSG00000204642,ENSG00000204592,ENSG00000104312,ENSG00000120217,ENSG00000102524
GO:BP	CD4-positive, alpha-beta T cell differentiation	GO:0043367	0.00134144	2.87243	76	338	8	17906	ENSG00000020633,ENSG00000162739,ENSG00000162711,ENSG00000134321,ENSG00000115604,ENSG00000104312,ENSG00000185338,ENSG00000168961
GO:BP	catabolic process	GO:0009056	0.00135026	2.86958	2693	338	77	17906	ENSG00000187608,ENSG00000171680,ENSG00000171621,ENSG00000116663,ENSG00000028137,ENSG00000130766,ENSG00000116514,ENSG00000134716,ENSG00000155363,ENSG00000183508,ENSG00000163565,ENSG00000138035,ENSG00000081479,ENSG00000188282,ENSG00000172936,ENSG00000182179,ENSG00000144837,ENSG00000144852,ENSG00000163840,ENSG00000114127,ENSG00000078081,ENSG00000163644,ENSG00000172403,ENSG00000151014,ENSG00000184584…
GO:BP	response to nitrogen compound	GO:1901698	0.00135027	2.86958	1168	338	41	17906	ENSG00000116663,ENSG00000130766,ENSG00000188404,ENSG00000077522,ENSG00000162711,ENSG00000138035,ENSG00000115267,ENSG00000115415,ENSG00000196639,ENSG00000172936,ENSG00000114127,ENSG00000121858,ENSG00000137449,ENSG00000164342,ENSG00000113494,ENSG00000184584,ENSG00000169252,ENSG00000106100,ENSG00000105851,ENSG00000104312,ENSG00000096968,ENSG00000107201,ENSG00000119508,ENSG00000136826,ENSG00000175592…
GO:BP	natural killer cell mediated cytotoxicity	GO:0042267	0.00136584	2.8646	57	338	7	17906	ENSG00000162739,ENSG00000168811,ENSG00000204642,ENSG00000204632,ENSG00000204592,ENSG00000168961,ENSG00000079385
GO:BP	interleukin-1 beta secretion	GO:0050702	0.00136584	2.8646	57	338	7	17906	ENSG00000162711,ENSG00000104312,ENSG00000137752,ENSG00000204397,ENSG00000140464,ENSG00000167207,ENSG00000168961
GO:BP	negative regulation of immune effector process	GO:0002698	0.00143561	2.84296	121	338	10	17906	ENSG00000041880,ENSG00000174564,ENSG00000112343,ENSG00000204642,ENSG00000204632,ENSG00000204592,ENSG00000168961,ENSG00000108771,ENSG00000130303,ENSG00000079385
GO:BP	viral entry into host cell	GO:0046718	0.00143561	2.84296	121	338	10	17906	ENSG00000112343,ENSG00000204616,ENSG00000234127,ENSG00000130234,ENSG00000185201,ENSG00000185885,ENSG00000142089,ENSG00000132109,ENSG00000132256,ENSG00000168961
GO:BP	negative regulation of nitrogen compound metabolic process	GO:0051172	0.00146736	2.83346	2523	338	73	17906	ENSG00000188290,ENSG00000187608,ENSG00000020633,ENSG00000126709,ENSG00000130766,ENSG00000116717,ENSG00000117228,ENSG00000155363,ENSG00000183508,ENSG00000160710,ENSG00000163565,ENSG00000162772,ENSG00000123609,ENSG00000115415,ENSG00000067066,ENSG00000172936,ENSG00000041880,ENSG00000144852,ENSG00000138496,ENSG00000163840,ENSG00000173193,ENSG00000173706,ENSG00000114127,ENSG00000078081,ENSG00000137449…
GO:BP	positive regulation of production of molecular mediator of immune response	GO:0002702	0.00152571	2.81653	99	338	9	17906	ENSG00000162711,ENSG00000134321,ENSG00000115604,ENSG00000204642,ENSG00000204632,ENSG00000204592,ENSG00000107201,ENSG00000119508,ENSG00000167207
GO:BP	interleukin-10 secretion	GO:0072608	0.00153473	2.81397	14	338	4	17906	ENSG00000187608,ENSG00000120217,ENSG00000171916,ENSG00000168961
GO:BP	extrinsic apoptotic signaling pathway	GO:0097191	0.0015697	2.80418	227	338	14	17906	ENSG00000028137,ENSG00000126709,ENSG00000162772,ENSG00000067066,ENSG00000168811,ENSG00000121858,ENSG00000164342,ENSG00000164867,ENSG00000104432,ENSG00000096968,ENSG00000165731,ENSG00000165949,ENSG00000140464,ENSG00000006210
GO:BP	chemotaxis	GO:0006935	0.00157319	2.80322	649	338	27	17906	ENSG00000171680,ENSG00000184371,ENSG00000163554,ENSG00000076356,ENSG00000196639,ENSG00000163823,ENSG00000129048,ENSG00000168811,ENSG00000151882,ENSG00000113070,ENSG00000111913,ENSG00000135333,ENSG00000075213,ENSG00000105851,ENSG00000179388,ENSG00000119508,ENSG00000110492,ENSG00000175592,ENSG00000165731,ENSG00000122877,ENSG00000171860,ENSG00000136040,ENSG00000100600,ENSG00000006210,ENSG00000168961…
GO:BP	regulation of T cell differentiation	GO:0045580	0.00157319	2.80322	147	338	11	17906	ENSG00000020633,ENSG00000162711,ENSG00000168811,ENSG00000125347,ENSG00000204632,ENSG00000179388,ENSG00000104432,ENSG00000104312,ENSG00000110492,ENSG00000185338,ENSG00000168961
GO:BP	positive regulation of cell differentiation	GO:0045597	0.00159027	2.79853	1022	338	37	17906	ENSG00000187608,ENSG00000028137,ENSG00000020633,ENSG00000184371,ENSG00000162733,ENSG00000076356,ENSG00000162711,ENSG00000081479,ENSG00000170396,ENSG00000115415,ENSG00000163823,ENSG00000168811,ENSG00000174808,ENSG00000151014,ENSG00000111913,ENSG00000204632,ENSG00000075213,ENSG00000179388,ENSG00000104432,ENSG00000104312,ENSG00000170961,ENSG00000096968,ENSG00000185885,ENSG00000110492,ENSG00000133321…
GO:BP	taxis	GO:0042330	0.00164534	2.78374	651	338	27	17906	ENSG00000171680,ENSG00000184371,ENSG00000163554,ENSG00000076356,ENSG00000196639,ENSG00000163823,ENSG00000129048,ENSG00000168811,ENSG00000151882,ENSG00000113070,ENSG00000111913,ENSG00000135333,ENSG00000075213,ENSG00000105851,ENSG00000179388,ENSG00000119508,ENSG00000110492,ENSG00000175592,ENSG00000165731,ENSG00000122877,ENSG00000171860,ENSG00000136040,ENSG00000100600,ENSG00000006210,ENSG00000168961…
GO:BP	regulation of interleukin-1 secretion	GO:0050704	0.00165576	2.781	59	338	7	17906	ENSG00000162711,ENSG00000104312,ENSG00000137752,ENSG00000204397,ENSG00000140464,ENSG00000167207,ENSG00000168961
GO:BP	cellular catabolic process	GO:0044248	0.00165767	2.7805	2314	338	68	17906	ENSG00000187608,ENSG00000171621,ENSG00000116663,ENSG00000028137,ENSG00000130766,ENSG00000116514,ENSG00000134716,ENSG00000155363,ENSG00000183508,ENSG00000163565,ENSG00000138035,ENSG00000081479,ENSG00000188282,ENSG00000172936,ENSG00000182179,ENSG00000144852,ENSG00000163840,ENSG00000114127,ENSG00000078081,ENSG00000163644,ENSG00000172403,ENSG00000151014,ENSG00000184584,ENSG00000169252,ENSG00000112343…
GO:BP	positive regulation of macromolecule biosynthetic process	GO:0010557	0.00166586	2.77836	1925	338	59	17906	ENSG00000020633,ENSG00000130766,ENSG00000163565,ENSG00000162772,ENSG00000077522,ENSG00000162711,ENSG00000135625,ENSG00000115415,ENSG00000067066,ENSG00000172936,ENSG00000144852,ENSG00000138496,ENSG00000163840,ENSG00000004468,ENSG00000145287,ENSG00000168310,ENSG00000164342,ENSG00000125347,ENSG00000184584,ENSG00000169252,ENSG00000111912,ENSG00000050344,ENSG00000146592,ENSG00000165259,ENSG00000179388…
GO:BP	receptor signaling pathway via STAT	GO:0097696	0.00166586	2.77836	174	338	12	17906	ENSG00000116717,ENSG00000123609,ENSG00000115415,ENSG00000138496,ENSG00000173193,ENSG00000168811,ENSG00000113494,ENSG00000096968,ENSG00000165731,ENSG00000170581,ENSG00000185338,ENSG00000184557
GO:BP	regulation of nucleic acid-templated transcription	GO:1903506	0.00174277	2.75876	3588	338	96	17906	ENSG00000188290,ENSG00000020633,ENSG00000130766,ENSG00000116717,ENSG00000121931,ENSG00000163565,ENSG00000162733,ENSG00000162772,ENSG00000077522,ENSG00000162711,ENSG00000135625,ENSG00000115604,ENSG00000123609,ENSG00000081479,ENSG00000115415,ENSG00000135899,ENSG00000079263,ENSG00000185404,ENSG00000067066,ENSG00000172936,ENSG00000144852,ENSG00000138496,ENSG00000163840,ENSG00000004468,ENSG00000145287…
GO:BP	cellular response to peptidoglycan	GO:0071224	0.00175466	2.75581	6	338	3	17906	ENSG00000162711,ENSG00000104312,ENSG00000167207
GO:BP	regulation of xenophagy	GO:1904415	0.00175466	2.75581	6	338	3	17906	ENSG00000106100,ENSG00000104312,ENSG00000123240
GO:BP	T cell cytokine production	GO:0002369	0.00175466	2.75581	42	338	6	17906	ENSG00000028137,ENSG00000162711,ENSG00000134321,ENSG00000115604,ENSG00000168811,ENSG00000204642
GO:BP	detection of virus	GO:0009597	0.00175466	2.75581	6	338	3	17906	ENSG00000115267,ENSG00000164342,ENSG00000107201
GO:BP	positive regulation of xenophagy	GO:1904417	0.00175466	2.75581	6	338	3	17906	ENSG00000106100,ENSG00000104312,ENSG00000123240
GO:BP	defense response to Gram-positive bacterium	GO:0050830	0.00182111	2.73966	102	338	9	17906	ENSG00000162645,ENSG00000162654,ENSG00000183347,ENSG00000162711,ENSG00000172936,ENSG00000168811,ENSG00000204592,ENSG00000106100,ENSG00000104312
GO:BP	interleukin-1-mediated signaling pathway	GO:0070498	0.00182111	2.73966	102	338	9	17906	ENSG00000136689,ENSG00000172936,ENSG00000204264,ENSG00000240065,ENSG00000106100,ENSG00000104312,ENSG00000100911,ENSG00000167207,ENSG00000205220
GO:BP	tolerance induction	GO:0002507	0.00182111	2.73966	27	338	5	17906	ENSG00000204632,ENSG00000204592,ENSG00000131203,ENSG00000120217,ENSG00000168961
GO:BP	positive regulation of adaptive immune response	GO:0002821	0.00182111	2.73966	102	338	9	17906	ENSG00000162711,ENSG00000134321,ENSG00000115604,ENSG00000168811,ENSG00000204642,ENSG00000204592,ENSG00000104312,ENSG00000120217,ENSG00000102524
GO:BP	positive regulation of cellular biosynthetic process	GO:0031328	0.00186424	2.7295	2021	338	61	17906	ENSG00000020633,ENSG00000130766,ENSG00000163565,ENSG00000162772,ENSG00000077522,ENSG00000162711,ENSG00000135625,ENSG00000115415,ENSG00000067066,ENSG00000196639,ENSG00000172936,ENSG00000144852,ENSG00000138496,ENSG00000163840,ENSG00000004468,ENSG00000145287,ENSG00000168310,ENSG00000164342,ENSG00000125347,ENSG00000184584,ENSG00000169252,ENSG00000111912,ENSG00000050344,ENSG00000146592,ENSG00000164867…
GO:BP	positive regulation of leukocyte mediated immunity	GO:0002705	0.00188659	2.72432	126	338	10	17906	ENSG00000162739,ENSG00000162711,ENSG00000134321,ENSG00000115604,ENSG00000168811,ENSG00000204642,ENSG00000204632,ENSG00000204592,ENSG00000107201,ENSG00000167207
GO:BP	negative regulation of viral release from host cell	GO:1902187	0.00194261	2.71161	15	338	4	17906	ENSG00000234127,ENSG00000132109,ENSG00000132256,ENSG00000140464
GO:BP	alpha-beta T cell differentiation	GO:0046632	0.00194261	2.71161	103	338	9	17906	ENSG00000020633,ENSG00000162739,ENSG00000162711,ENSG00000134321,ENSG00000115604,ENSG00000125347,ENSG00000104312,ENSG00000185338,ENSG00000168961
GO:BP	regulation of CD4-positive, alpha-beta T cell activation	GO:2000514	0.00195517	2.70882	61	338	7	17906	ENSG00000020633,ENSG00000162711,ENSG00000104312,ENSG00000120217,ENSG00000185338,ENSG00000171916,ENSG00000168961
GO:BP	negative regulation of cell death	GO:0060548	0.00209347	2.67913	1039	338	37	17906	ENSG00000028137,ENSG00000126709,ENSG00000184371,ENSG00000160710,ENSG00000081479,ENSG00000172936,ENSG00000121858,ENSG00000078081,ENSG00000004468,ENSG00000174808,ENSG00000145287,ENSG00000113494,ENSG00000204642,ENSG00000111912,ENSG00000105851,ENSG00000164867,ENSG00000179388,ENSG00000131203,ENSG00000104432,ENSG00000104312,ENSG00000096968,ENSG00000119508,ENSG00000136826,ENSG00000185507,ENSG00000110492…
GO:BP	positive regulation of inflammatory response	GO:0050729	0.00210738	2.67626	153	338	11	17906	ENSG00000172936,ENSG00000164342,ENSG00000204592,ENSG00000105851,ENSG00000131203,ENSG00000096968,ENSG00000110492,ENSG00000172243,ENSG00000176046,ENSG00000167207,ENSG00000006210
GO:BP	regulation of transcription, DNA-templated	GO:0006355	0.00210738	2.67626	3517	338	94	17906	ENSG00000188290,ENSG00000020633,ENSG00000130766,ENSG00000116717,ENSG00000121931,ENSG00000163565,ENSG00000162733,ENSG00000162772,ENSG00000162711,ENSG00000135625,ENSG00000115604,ENSG00000081479,ENSG00000115415,ENSG00000135899,ENSG00000079263,ENSG00000185404,ENSG00000067066,ENSG00000172936,ENSG00000144852,ENSG00000138496,ENSG00000163840,ENSG00000004468,ENSG00000145287,ENSG00000168310,ENSG00000164342…
GO:BP	positive regulation of natural killer cell mediated immunity	GO:0002717	0.00211548	2.67459	28	338	5	17906	ENSG00000162739,ENSG00000168811,ENSG00000204642,ENSG00000204632,ENSG00000204592
GO:BP	regulation of T cell mediated cytotoxicity	GO:0001914	0.00211548	2.67459	28	338	5	17906	ENSG00000168811,ENSG00000204642,ENSG00000204632,ENSG00000204592,ENSG00000079385
GO:BP	nucleobase-containing compound biosynthetic process	GO:0034654	0.00211961	2.67374	4226	338	109	17906	ENSG00000188290,ENSG00000187608,ENSG00000028137,ENSG00000020633,ENSG00000130766,ENSG00000116717,ENSG00000121931,ENSG00000163565,ENSG00000162733,ENSG00000162772,ENSG00000077522,ENSG00000162711,ENSG00000134326,ENSG00000135625,ENSG00000115604,ENSG00000123609,ENSG00000081479,ENSG00000115415,ENSG00000135899,ENSG00000079263,ENSG00000185404,ENSG00000067066,ENSG00000172936,ENSG00000041880,ENSG00000144852…
GO:BP	natural killer cell mediated immunity	GO:0002228	0.00213036	2.67155	62	338	7	17906	ENSG00000162739,ENSG00000168811,ENSG00000204642,ENSG00000204632,ENSG00000204592,ENSG00000168961,ENSG00000079385
GO:BP	positive regulation of T cell mediated immunity	GO:0002711	0.00218932	2.65969	44	338	6	17906	ENSG00000162711,ENSG00000134321,ENSG00000115604,ENSG00000168811,ENSG00000204642,ENSG00000204592
GO:BP	lymphocyte mediated immunity	GO:0002449	0.00226887	2.64419	359	338	18	17906	ENSG00000028137,ENSG00000162739,ENSG00000162711,ENSG00000134321,ENSG00000115604,ENSG00000172936,ENSG00000041880,ENSG00000174564,ENSG00000168811,ENSG00000111801,ENSG00000204642,ENSG00000204632,ENSG00000204592,ENSG00000244731,ENSG00000224389,ENSG00000185507,ENSG00000168961,ENSG00000079385
GO:BP	negative regulation of metabolic process	GO:0009892	0.00240343	2.61917	3299	338	89	17906	ENSG00000188290,ENSG00000187608,ENSG00000020633,ENSG00000126709,ENSG00000130766,ENSG00000116717,ENSG00000117228,ENSG00000155363,ENSG00000183508,ENSG00000160710,ENSG00000163565,ENSG00000162772,ENSG00000138035,ENSG00000115604,ENSG00000123609,ENSG00000115415,ENSG00000067066,ENSG00000172936,ENSG00000163823,ENSG00000041880,ENSG00000144852,ENSG00000138496,ENSG00000163840,ENSG00000173193,ENSG00000173706…
GO:BP	antigen processing and presentation via MHC class Ib	GO:0002475	0.00246451	2.60827	16	338	4	17906	ENSG00000204642,ENSG00000204632,ENSG00000204592,ENSG00000204267
GO:BP	positive regulation of type 2 immune response	GO:0002830	0.00246451	2.60827	16	338	4	17906	ENSG00000162711,ENSG00000134321,ENSG00000131203,ENSG00000167207
GO:BP	heterocycle biosynthetic process	GO:0018130	0.00248231	2.60514	4292	338	110	17906	ENSG00000188290,ENSG00000187608,ENSG00000028137,ENSG00000020633,ENSG00000130766,ENSG00000116717,ENSG00000121931,ENSG00000163554,ENSG00000163565,ENSG00000162733,ENSG00000162772,ENSG00000077522,ENSG00000162711,ENSG00000134326,ENSG00000135625,ENSG00000115604,ENSG00000123609,ENSG00000081479,ENSG00000115415,ENSG00000135899,ENSG00000079263,ENSG00000185404,ENSG00000067066,ENSG00000172936,ENSG00000041880…
GO:BP	vasculature development	GO:0001944	0.00253016	2.59685	820	338	31	17906	ENSG00000116717,ENSG00000081479,ENSG00000115415,ENSG00000067066,ENSG00000173706,ENSG00000114019,ENSG00000151617,ENSG00000164342,ENSG00000204632,ENSG00000105851,ENSG00000164867,ENSG00000179388,ENSG00000167034,ENSG00000170961,ENSG00000136826,ENSG00000110492,ENSG00000175592,ENSG00000107796,ENSG00000171860,ENSG00000175197,ENSG00000126778,ENSG00000140105,ENSG00000140464,ENSG00000006210,ENSG00000176170…
GO:BP	positive regulation of alpha-beta T cell activation	GO:0046635	0.00255399	2.59278	64	338	7	17906	ENSG00000020633,ENSG00000162711,ENSG00000168811,ENSG00000204592,ENSG00000104312,ENSG00000185338,ENSG00000168961
GO:BP	regulation of metabolic process	GO:0019222	0.00263365	2.57944	6982	338	164	17906	ENSG00000188290,ENSG00000187608,ENSG00000171680,ENSG00000028137,ENSG00000020633,ENSG00000126709,ENSG00000130766,ENSG00000116514,ENSG00000116717,ENSG00000162595,ENSG00000117228,ENSG00000184371,ENSG00000121931,ENSG00000155363,ENSG00000183508,ENSG00000160710,ENSG00000163565,ENSG00000162733,ENSG00000162772,ENSG00000077522,ENSG00000162711,ENSG00000138035,ENSG00000135625,ENSG00000115604,ENSG00000123609…
GO:BP	production of molecular mediator of immune response	GO:0002440	0.00263599	2.57906	301	338	16	17906	ENSG00000028137,ENSG00000162711,ENSG00000134321,ENSG00000115604,ENSG00000041880,ENSG00000168811,ENSG00000164342,ENSG00000204642,ENSG00000204632,ENSG00000204592,ENSG00000107201,ENSG00000119508,ENSG00000102524,ENSG00000167207,ENSG00000101347,ENSG00000130303
GO:BP	secretion	GO:0046903	0.00267824	2.57215	1709	338	53	17906	ENSG00000187608,ENSG00000028137,ENSG00000196517,ENSG00000117228,ENSG00000188404,ENSG00000077522,ENSG00000162711,ENSG00000134321,ENSG00000136689,ENSG00000115267,ENSG00000163823,ENSG00000178750,ENSG00000163993,ENSG00000004468,ENSG00000169851,ENSG00000145287,ENSG00000113389,ENSG00000113494,ENSG00000079215,ENSG00000184584,ENSG00000132911,ENSG00000204642,ENSG00000204592,ENSG00000204525,ENSG00000105851…
GO:BP	aromatic compound biosynthetic process	GO:0019438	0.00269051	2.57016	4302	338	110	17906	ENSG00000188290,ENSG00000187608,ENSG00000028137,ENSG00000020633,ENSG00000130766,ENSG00000116717,ENSG00000121931,ENSG00000163554,ENSG00000163565,ENSG00000162733,ENSG00000162772,ENSG00000077522,ENSG00000162711,ENSG00000134326,ENSG00000135625,ENSG00000115604,ENSG00000123609,ENSG00000081479,ENSG00000115415,ENSG00000135899,ENSG00000079263,ENSG00000185404,ENSG00000067066,ENSG00000172936,ENSG00000041880…
GO:BP	positive regulation of transcription by RNA polymerase II	GO:0045944	0.00274212	2.56191	1215	338	41	17906	ENSG00000130766,ENSG00000163565,ENSG00000162772,ENSG00000162711,ENSG00000135625,ENSG00000115415,ENSG00000144852,ENSG00000145287,ENSG00000168310,ENSG00000164342,ENSG00000125347,ENSG00000184584,ENSG00000169252,ENSG00000111912,ENSG00000165259,ENSG00000179388,ENSG00000167034,ENSG00000104312,ENSG00000107201,ENSG00000196092,ENSG00000131668,ENSG00000119508,ENSG00000136826,ENSG00000185507,ENSG00000135363…
GO:BP	positive regulation of biosynthetic process	GO:0009891	0.00276475	2.55834	2055	338	61	17906	ENSG00000020633,ENSG00000130766,ENSG00000163565,ENSG00000162772,ENSG00000077522,ENSG00000162711,ENSG00000135625,ENSG00000115415,ENSG00000067066,ENSG00000196639,ENSG00000172936,ENSG00000144852,ENSG00000138496,ENSG00000163840,ENSG00000004468,ENSG00000145287,ENSG00000168310,ENSG00000164342,ENSG00000125347,ENSG00000184584,ENSG00000169252,ENSG00000111912,ENSG00000050344,ENSG00000146592,ENSG00000164867…
GO:BP	positive regulation of interferon-gamma production	GO:0032729	0.00276845	2.55776	65	338	7	17906	ENSG00000162739,ENSG00000115604,ENSG00000168811,ENSG00000164342,ENSG00000104312,ENSG00000172243,ENSG00000168961
GO:BP	positive regulation of interleukin-10 secretion	GO:2001181	0.00278884	2.55458	7	338	3	17906	ENSG00000120217,ENSG00000171916,ENSG00000168961
GO:BP	regulation of interleukin-6 production	GO:0032675	0.00279475	2.55366	159	338	11	17906	ENSG00000115267,ENSG00000172936,ENSG00000164342,ENSG00000106100,ENSG00000104312,ENSG00000107201,ENSG00000172243,ENSG00000167207,ENSG00000006210,ENSG00000171916,ENSG00000168961
GO:BP	positive regulation of cell death	GO:0010942	0.00279475	2.55366	751	338	29	17906	ENSG00000171680,ENSG00000028137,ENSG00000116717,ENSG00000162772,ENSG00000162711,ENSG00000168811,ENSG00000121858,ENSG00000164342,ENSG00000204632,ENSG00000135333,ENSG00000106100,ENSG00000167034,ENSG00000133874,ENSG00000131203,ENSG00000104312,ENSG00000096968,ENSG00000120217,ENSG00000119508,ENSG00000181634,ENSG00000175592,ENSG00000196954,ENSG00000137752,ENSG00000165731,ENSG00000119922,ENSG00000172243…
GO:BP	regulation of viral release from host cell	GO:1902186	0.00282315	2.54927	30	338	5	17906	ENSG00000204616,ENSG00000234127,ENSG00000132109,ENSG00000132256,ENSG00000140464
GO:BP	entry into host	GO:0044409	0.00288743	2.53949	134	338	10	17906	ENSG00000112343,ENSG00000204616,ENSG00000234127,ENSG00000130234,ENSG00000185201,ENSG00000185885,ENSG00000142089,ENSG00000132109,ENSG00000132256,ENSG00000168961
GO:BP	entry into host cell	GO:0030260	0.00288743	2.53949	134	338	10	17906	ENSG00000112343,ENSG00000204616,ENSG00000234127,ENSG00000130234,ENSG00000185201,ENSG00000185885,ENSG00000142089,ENSG00000132109,ENSG00000132256,ENSG00000168961
GO:BP	cytokine metabolic process	GO:0042107	0.00288743	2.53949	134	338	10	17906	ENSG00000123609,ENSG00000172936,ENSG00000164342,ENSG00000125347,ENSG00000106100,ENSG00000096968,ENSG00000136826,ENSG00000181634,ENSG00000185507,ENSG00000172243
GO:BP	cardiovascular system development	GO:0072358	0.00294403	2.53106	829	338	31	17906	ENSG00000116717,ENSG00000081479,ENSG00000115415,ENSG00000067066,ENSG00000173706,ENSG00000114019,ENSG00000151617,ENSG00000164342,ENSG00000204632,ENSG00000105851,ENSG00000164867,ENSG00000179388,ENSG00000167034,ENSG00000170961,ENSG00000136826,ENSG00000110492,ENSG00000175592,ENSG00000107796,ENSG00000171860,ENSG00000175197,ENSG00000126778,ENSG00000140105,ENSG00000140464,ENSG00000006210,ENSG00000176170…
GO:BP	regulation of transcription by RNA polymerase II	GO:0006357	0.00295553	2.52937	2237	338	65	17906	ENSG00000188290,ENSG00000020633,ENSG00000130766,ENSG00000116717,ENSG00000163565,ENSG00000162772,ENSG00000162711,ENSG00000135625,ENSG00000081479,ENSG00000115415,ENSG00000135899,ENSG00000185404,ENSG00000067066,ENSG00000144852,ENSG00000138496,ENSG00000145287,ENSG00000168310,ENSG00000164342,ENSG00000134363,ENSG00000125347,ENSG00000184584,ENSG00000169252,ENSG00000204264,ENSG00000240065,ENSG00000010030…
GO:BP	interleukin-1 secretion	GO:0050701	0.00296786	2.52756	66	338	7	17906	ENSG00000162711,ENSG00000104312,ENSG00000137752,ENSG00000204397,ENSG00000140464,ENSG00000167207,ENSG00000168961
GO:BP	negative regulation of T cell proliferation	GO:0042130	0.00296786	2.52756	66	338	7	17906	ENSG00000174564,ENSG00000204632,ENSG00000131203,ENSG00000120217,ENSG00000197646,ENSG00000171916,ENSG00000168961
GO:BP	negative regulation of macromolecule metabolic process	GO:0010605	0.0030052	2.52213	3049	338	83	17906	ENSG00000188290,ENSG00000187608,ENSG00000020633,ENSG00000126709,ENSG00000130766,ENSG00000116717,ENSG00000117228,ENSG00000155363,ENSG00000183508,ENSG00000160710,ENSG00000163565,ENSG00000162772,ENSG00000138035,ENSG00000123609,ENSG00000115415,ENSG00000067066,ENSG00000172936,ENSG00000163823,ENSG00000041880,ENSG00000144852,ENSG00000138496,ENSG00000163840,ENSG00000173193,ENSG00000173706,ENSG00000114127…
GO:BP	positive regulation of interleukin-17 production	GO:0032740	0.0030052	2.52213	17	338	4	17906	ENSG00000162739,ENSG00000172936,ENSG00000167207,ENSG00000176170
GO:BP	regulation of leukocyte mediated cytotoxicity	GO:0001910	0.00323816	2.4897	67	338	7	17906	ENSG00000162739,ENSG00000168811,ENSG00000204642,ENSG00000204632,ENSG00000204592,ENSG00000168961,ENSG00000079385
GO:BP	T cell differentiation	GO:0030217	0.00324533	2.48874	247	338	14	17906	ENSG00000020633,ENSG00000162739,ENSG00000162711,ENSG00000134321,ENSG00000115604,ENSG00000168811,ENSG00000125347,ENSG00000204632,ENSG00000179388,ENSG00000104432,ENSG00000104312,ENSG00000110492,ENSG00000185338,ENSG00000168961
GO:BP	positive regulation of cellular protein metabolic process	GO:0032270	0.00329069	2.48271	1642	338	51	17906	ENSG00000028137,ENSG00000116514,ENSG00000116717,ENSG00000184371,ENSG00000163565,ENSG00000162733,ENSG00000162711,ENSG00000123609,ENSG00000081479,ENSG00000172936,ENSG00000163823,ENSG00000138496,ENSG00000173193,ENSG00000168811,ENSG00000121858,ENSG00000164342,ENSG00000113494,ENSG00000113369,ENSG00000113070,ENSG00000169252,ENSG00000135333,ENSG00000106100,ENSG00000075213,ENSG00000105851,ENSG00000013374…
GO:BP	tissue morphogenesis	GO:0048729	0.00330308	2.48108	686	338	27	17906	ENSG00000184371,ENSG00000081479,ENSG00000115415,ENSG00000173706,ENSG00000151617,ENSG00000134363,ENSG00000113070,ENSG00000204264,ENSG00000240065,ENSG00000135333,ENSG00000075213,ENSG00000164867,ENSG00000167034,ENSG00000119508,ENSG00000136826,ENSG00000110492,ENSG00000165731,ENSG00000107796,ENSG00000100911,ENSG00000126778,ENSG00000140464,ENSG00000205220,ENSG00000128422,ENSG00000184557,ENSG00000079385…
GO:BP	RNA biosynthetic process	GO:0032774	0.00331746	2.47919	3758	338	98	17906	ENSG00000188290,ENSG00000028137,ENSG00000020633,ENSG00000130766,ENSG00000116717,ENSG00000121931,ENSG00000163565,ENSG00000162733,ENSG00000162772,ENSG00000077522,ENSG00000162711,ENSG00000135625,ENSG00000115604,ENSG00000123609,ENSG00000081479,ENSG00000115415,ENSG00000135899,ENSG00000079263,ENSG00000185404,ENSG00000067066,ENSG00000172936,ENSG00000144852,ENSG00000138496,ENSG00000163840,ENSG00000004468…
GO:BP	positive regulation of leukocyte chemotaxis	GO:0002690	0.00336375	2.47318	89	338	8	17906	ENSG00000184371,ENSG00000163823,ENSG00000168811,ENSG00000111913,ENSG00000110492,ENSG00000171860,ENSG00000100600,ENSG00000168961
GO:BP	positive regulation of protein secretion	GO:0050714	0.00344596	2.46269	279	338	15	17906	ENSG00000162711,ENSG00000115267,ENSG00000004468,ENSG00000204592,ENSG00000147003,ENSG00000104312,ENSG00000096968,ENSG00000120217,ENSG00000107201,ENSG00000110492,ENSG00000137752,ENSG00000119714,ENSG00000167207,ENSG00000171916,ENSG00000168961
GO:BP	positive regulation of cellular catabolic process	GO:0031331	0.00344596	2.46269	374	338	18	17906	ENSG00000028137,ENSG00000130766,ENSG00000116514,ENSG00000155363,ENSG00000138035,ENSG00000081479,ENSG00000188282,ENSG00000163840,ENSG00000184584,ENSG00000169252,ENSG00000106100,ENSG00000105939,ENSG00000013374,ENSG00000104312,ENSG00000132109,ENSG00000132274,ENSG00000123240,ENSG00000176046
GO:BP	positive regulation of macroautophagy	GO:0016239	0.00348639	2.45762	68	338	7	17906	ENSG00000130766,ENSG00000188282,ENSG00000184584,ENSG00000169252,ENSG00000106100,ENSG00000104312,ENSG00000123240
GO:BP	response to peptide	GO:1901652	0.00351133	2.45453	545	338	23	17906	ENSG00000130766,ENSG00000077522,ENSG00000138035,ENSG00000115415,ENSG00000121858,ENSG00000137449,ENSG00000113494,ENSG00000169252,ENSG00000106100,ENSG00000104312,ENSG00000096968,ENSG00000119508,ENSG00000136826,ENSG00000137745,ENSG00000196954,ENSG00000122877,ENSG00000170581,ENSG00000100600,ENSG00000185338,ENSG00000167207,ENSG00000184557,ENSG00000130513,ENSG00000079385
GO:BP	response to lipid	GO:0033993	0.0035861	2.44538	956	338	34	17906	ENSG00000028137,ENSG00000162711,ENSG00000134326,ENSG00000136689,ENSG00000172936,ENSG00000144852,ENSG00000114127,ENSG00000168811,ENSG00000004468,ENSG00000151014,ENSG00000164867,ENSG00000167034,ENSG00000131203,ENSG00000104312,ENSG00000096968,ENSG00000120217,ENSG00000197646,ENSG00000119508,ENSG00000136826,ENSG00000132256,ENSG00000110492,ENSG00000175592,ENSG00000137752,ENSG00000204397,ENSG00000165731…
GO:BP	multi-organism cellular process	GO:0044764	0.0036478	2.43797	49	338	6	17906	ENSG00000115267,ENSG00000137628,ENSG00000107201,ENSG00000185507,ENSG00000023445,ENSG00000108771
GO:BP	regulation of T cell cytokine production	GO:0002724	0.00367185	2.43511	32	338	5	17906	ENSG00000028137,ENSG00000162711,ENSG00000134321,ENSG00000115604,ENSG00000204642
GO:BP	secretion by cell	GO:0032940	0.00367185	2.43511	1567	338	49	17906	ENSG00000187608,ENSG00000028137,ENSG00000196517,ENSG00000117228,ENSG00000188404,ENSG00000077522,ENSG00000162711,ENSG00000134321,ENSG00000136689,ENSG00000115267,ENSG00000163823,ENSG00000178750,ENSG00000163993,ENSG00000004468,ENSG00000169851,ENSG00000145287,ENSG00000079215,ENSG00000184584,ENSG00000204642,ENSG00000204592,ENSG00000204525,ENSG00000105851,ENSG00000147003,ENSG00000167034,ENSG00000104312…
GO:BP	negative regulation of T cell mediated immunity	GO:0002710	0.00367285	2.435	18	338	4	17906	ENSG00000174564,ENSG00000204642,ENSG00000204632,ENSG00000079385
GO:BP	intracellular receptor signaling pathway	GO:0030522	0.00379124	2.42122	282	338	15	17906	ENSG00000115267,ENSG00000144852,ENSG00000137628,ENSG00000106100,ENSG00000167034,ENSG00000104312,ENSG00000096968,ENSG00000107201,ENSG00000119508,ENSG00000185507,ENSG00000023445,ENSG00000140464,ENSG00000167207,ENSG00000126368,ENSG00000108771
GO:BP	positive regulation of secretion by cell	GO:1903532	0.00393251	2.40533	412	338	19	17906	ENSG00000162711,ENSG00000115267,ENSG00000004468,ENSG00000204642,ENSG00000204592,ENSG00000147003,ENSG00000167034,ENSG00000104312,ENSG00000096968,ENSG00000120217,ENSG00000107201,ENSG00000110492,ENSG00000137752,ENSG00000119714,ENSG00000167207,ENSG00000171916,ENSG00000168961,ENSG00000158445,ENSG00000100346
GO:BP	export from cell	GO:0140352	0.00401901	2.39588	1616	338	50	17906	ENSG00000187608,ENSG00000028137,ENSG00000196517,ENSG00000117228,ENSG00000188404,ENSG00000162687,ENSG00000077522,ENSG00000162711,ENSG00000134321,ENSG00000136689,ENSG00000115267,ENSG00000163823,ENSG00000178750,ENSG00000163993,ENSG00000004468,ENSG00000169851,ENSG00000145287,ENSG00000079215,ENSG00000184584,ENSG00000204642,ENSG00000204592,ENSG00000204525,ENSG00000105851,ENSG00000147003,ENSG00000167034…
GO:BP	positive regulation of natural killer cell cytokine production	GO:0002729	0.00408193	2.38913	8	338	3	17906	ENSG00000204642,ENSG00000204632,ENSG00000204592
GO:BP	negative regulation of CD4-positive, alpha-beta T cell proliferation	GO:2000562	0.00408193	2.38913	8	338	3	17906	ENSG00000120217,ENSG00000171916,ENSG00000168961
GO:BP	organic cyclic compound biosynthetic process	GO:1901362	0.0041345	2.38358	4454	338	112	17906	ENSG00000188290,ENSG00000187608,ENSG00000028137,ENSG00000020633,ENSG00000130766,ENSG00000116717,ENSG00000121931,ENSG00000163554,ENSG00000163565,ENSG00000162733,ENSG00000162772,ENSG00000077522,ENSG00000162711,ENSG00000134326,ENSG00000135625,ENSG00000115604,ENSG00000123609,ENSG00000081479,ENSG00000115415,ENSG00000135899,ENSG00000079263,ENSG00000185404,ENSG00000067066,ENSG00000172936,ENSG00000041880…
GO:BP	negative regulation of muscle hyperplasia	GO:0014740	0.00413892	2.38311	2	338	2	17906	ENSG00000164867,ENSG00000136826
GO:BP	regulation of regulatory T cell differentiation	GO:0045589	0.00413892	2.38311	33	338	5	17906	ENSG00000125347,ENSG00000204632,ENSG00000110492,ENSG00000185338,ENSG00000168961
GO:BP	negative regulation of apoptotic process	GO:0043066	0.00413892	2.38311	926	338	33	17906	ENSG00000126709,ENSG00000160710,ENSG00000081479,ENSG00000172936,ENSG00000121858,ENSG00000078081,ENSG00000004468,ENSG00000174808,ENSG00000145287,ENSG00000113494,ENSG00000105851,ENSG00000164867,ENSG00000179388,ENSG00000131203,ENSG00000104432,ENSG00000104312,ENSG00000096968,ENSG00000119508,ENSG00000136826,ENSG00000185507,ENSG00000110492,ENSG00000023445,ENSG00000204397,ENSG00000119917,ENSG00000100867…
GO:BP	protein trimerization	GO:0070206	0.00413892	2.38311	33	338	5	17906	ENSG00000138035,ENSG00000204632,ENSG00000132109,ENSG00000132274,ENSG00000168404
GO:BP	detection of biotic stimulus	GO:0009595	0.00413892	2.38311	33	338	5	17906	ENSG00000162711,ENSG00000224389,ENSG00000106100,ENSG00000172243,ENSG00000167207
GO:BP	regulation of cellular catabolic process	GO:0031329	0.00420358	2.37638	850	338	31	17906	ENSG00000028137,ENSG00000130766,ENSG00000116514,ENSG00000155363,ENSG00000183508,ENSG00000163565,ENSG00000138035,ENSG00000081479,ENSG00000188282,ENSG00000172936,ENSG00000163840,ENSG00000114127,ENSG00000078081,ENSG00000151014,ENSG00000184584,ENSG00000169252,ENSG00000204264,ENSG00000240065,ENSG00000106100,ENSG00000105851,ENSG00000105939,ENSG00000013374,ENSG00000104312,ENSG00000132109,ENSG00000132274…
GO:BP	nucleic acid-templated transcription	GO:0097659	0.00435286	2.36123	3744	338	97	17906	ENSG00000188290,ENSG00000020633,ENSG00000130766,ENSG00000116717,ENSG00000121931,ENSG00000163565,ENSG00000162733,ENSG00000162772,ENSG00000077522,ENSG00000162711,ENSG00000135625,ENSG00000115604,ENSG00000123609,ENSG00000081479,ENSG00000115415,ENSG00000135899,ENSG00000079263,ENSG00000185404,ENSG00000067066,ENSG00000172936,ENSG00000144852,ENSG00000138496,ENSG00000163840,ENSG00000004468,ENSG00000145287…
GO:BP	selective autophagy	GO:0061912	0.00438054	2.35847	51	338	6	17906	ENSG00000130766,ENSG00000184584,ENSG00000169252,ENSG00000106100,ENSG00000104312,ENSG00000123240
GO:BP	transcription, DNA-templated	GO:0006351	0.00438637	2.35789	3698	338	96	17906	ENSG00000188290,ENSG00000020633,ENSG00000130766,ENSG00000116717,ENSG00000121931,ENSG00000163565,ENSG00000162733,ENSG00000162772,ENSG00000162711,ENSG00000135625,ENSG00000115604,ENSG00000123609,ENSG00000081479,ENSG00000115415,ENSG00000135899,ENSG00000079263,ENSG00000185404,ENSG00000067066,ENSG00000172936,ENSG00000144852,ENSG00000138496,ENSG00000163840,ENSG00000004468,ENSG00000145287,ENSG00000151014…
GO:BP	morphogenesis of an epithelium	GO:0002009	0.00443577	2.35303	556	338	23	17906	ENSG00000184371,ENSG00000081479,ENSG00000115415,ENSG00000151617,ENSG00000134363,ENSG00000113070,ENSG00000204264,ENSG00000240065,ENSG00000135333,ENSG00000075213,ENSG00000167034,ENSG00000136826,ENSG00000110492,ENSG00000165731,ENSG00000100911,ENSG00000126778,ENSG00000140464,ENSG00000205220,ENSG00000128422,ENSG00000184557,ENSG00000079385,ENSG00000105287,ENSG00000105559
GO:BP	organonitrogen compound catabolic process	GO:1901565	0.00448148	2.34858	1333	338	43	17906	ENSG00000187608,ENSG00000171680,ENSG00000171621,ENSG00000116663,ENSG00000028137,ENSG00000116514,ENSG00000081479,ENSG00000182179,ENSG00000163840,ENSG00000078081,ENSG00000163644,ENSG00000172403,ENSG00000112343,ENSG00000204614,ENSG00000204264,ENSG00000240065,ENSG00000203797,ENSG00000122643,ENSG00000188050,ENSG00000164867,ENSG00000013374,ENSG00000133874,ENSG00000131203,ENSG00000156587,ENSG00000175197…
GO:BP	viral release from host cell	GO:0019076	0.00464375	2.33313	34	338	5	17906	ENSG00000204616,ENSG00000234127,ENSG00000132109,ENSG00000132256,ENSG00000140464
GO:BP	positive regulation of interleukin-1 beta secretion	GO:0050718	0.00464375	2.33313	34	338	5	17906	ENSG00000162711,ENSG00000104312,ENSG00000137752,ENSG00000167207,ENSG00000168961
GO:BP	exit from host	GO:0035890	0.00464375	2.33313	34	338	5	17906	ENSG00000204616,ENSG00000234127,ENSG00000132109,ENSG00000132256,ENSG00000140464
GO:BP	regulation of interleukin-17 production	GO:0032660	0.00464375	2.33313	34	338	5	17906	ENSG00000162739,ENSG00000172936,ENSG00000168811,ENSG00000167207,ENSG00000176170
GO:BP	exit from host cell	GO:0035891	0.00464375	2.33313	34	338	5	17906	ENSG00000204616,ENSG00000234127,ENSG00000132109,ENSG00000132256,ENSG00000140464
GO:BP	movement in host environment	GO:0052126	0.00464375	2.33313	34	338	5	17906	ENSG00000204616,ENSG00000234127,ENSG00000132109,ENSG00000132256,ENSG00000140464
GO:BP	movement in environment of other organism involved in symbiotic interaction	GO:0052192	0.00464375	2.33313	34	338	5	17906	ENSG00000204616,ENSG00000234127,ENSG00000132109,ENSG00000132256,ENSG00000140464
GO:BP	regulation of macromolecule biosynthetic process	GO:0010556	0.00479677	2.31905	4186	338	106	17906	ENSG00000188290,ENSG00000028137,ENSG00000020633,ENSG00000130766,ENSG00000116717,ENSG00000121931,ENSG00000155363,ENSG00000163565,ENSG00000162733,ENSG00000162772,ENSG00000077522,ENSG00000162711,ENSG00000135625,ENSG00000115604,ENSG00000123609,ENSG00000081479,ENSG00000115415,ENSG00000135899,ENSG00000079263,ENSG00000185404,ENSG00000067066,ENSG00000172936,ENSG00000041880,ENSG00000144852,ENSG00000138496…
GO:BP	regulation of NIK/NF-kappaB signaling	GO:1901222	0.00480048	2.31872	119	338	9	17906	ENSG00000162711,ENSG00000115604,ENSG00000164342,ENSG00000204614,ENSG00000106100,ENSG00000181634,ENSG00000167207,ENSG00000168961,ENSG00000176170
GO:BP	positive regulation of cytokine secretion	GO:0050715	0.00487946	2.31163	145	338	10	17906	ENSG00000162711,ENSG00000115267,ENSG00000104312,ENSG00000120217,ENSG00000107201,ENSG00000110492,ENSG00000137752,ENSG00000167207,ENSG00000171916,ENSG00000168961
GO:BP	regulation of cellular biosynthetic process	GO:0031326	0.00492665	2.30745	4334	338	109	17906	ENSG00000188290,ENSG00000028137,ENSG00000020633,ENSG00000130766,ENSG00000116717,ENSG00000121931,ENSG00000155363,ENSG00000163565,ENSG00000162733,ENSG00000162772,ENSG00000077522,ENSG00000162711,ENSG00000135625,ENSG00000115604,ENSG00000123609,ENSG00000081479,ENSG00000115415,ENSG00000135899,ENSG00000079263,ENSG00000185404,ENSG00000067066,ENSG00000196639,ENSG00000172936,ENSG00000041880,ENSG00000144852…
GO:BP	antigen processing and presentation of exogenous peptide antigen	GO:0002478	0.00510042	2.29239	173	338	11	17906	ENSG00000204642,ENSG00000204632,ENSG00000204592,ENSG00000204525,ENSG00000204267,ENSG00000204264,ENSG00000240065,ENSG00000168394,ENSG00000100911,ENSG00000100600,ENSG00000205220
GO:BP	antigen processing and presentation	GO:0019882	0.00518723	2.28506	231	338	13	17906	ENSG00000204642,ENSG00000204632,ENSG00000204592,ENSG00000204525,ENSG00000204267,ENSG00000204264,ENSG00000240065,ENSG00000168394,ENSG00000106100,ENSG00000100911,ENSG00000100600,ENSG00000167207,ENSG00000205220
GO:BP	negative regulation of interferon-gamma production	GO:0032689	0.00525513	2.27942	35	338	5	17906	ENSG00000174564,ENSG00000120217,ENSG00000197646,ENSG00000171916,ENSG00000168961
GO:BP	interaction with host	GO:0051701	0.00547498	2.26162	203	338	12	17906	ENSG00000112343,ENSG00000204616,ENSG00000234127,ENSG00000130234,ENSG00000185201,ENSG00000185885,ENSG00000142089,ENSG00000132109,ENSG00000132256,ENSG00000185745,ENSG00000140464,ENSG00000168961
GO:BP	regulation of lymphocyte differentiation	GO:0045619	0.00557204	2.25399	175	338	11	17906	ENSG00000020633,ENSG00000162711,ENSG00000168811,ENSG00000125347,ENSG00000204632,ENSG00000179388,ENSG00000104432,ENSG00000104312,ENSG00000110492,ENSG00000185338,ENSG00000168961
GO:BP	natural killer cell cytokine production	GO:0002370	0.0056188	2.25036	9	338	3	17906	ENSG00000204642,ENSG00000204632,ENSG00000204592
GO:BP	positive regulation of viral entry into host cell	GO:0046598	0.0056188	2.25036	9	338	3	17906	ENSG00000112343,ENSG00000132109,ENSG00000168961
GO:BP	positive regulation of autophagy	GO:0010508	0.0056188	2.25036	122	338	9	17906	ENSG00000130766,ENSG00000188282,ENSG00000184584,ENSG00000169252,ENSG00000106100,ENSG00000104312,ENSG00000132109,ENSG00000132274,ENSG00000123240
GO:BP	cellular response to muramyl dipeptide	GO:0071225	0.0056188	2.25036	9	338	3	17906	ENSG00000106100,ENSG00000104312,ENSG00000167207
GO:BP	regulation of natural killer cell cytokine production	GO:0002727	0.0056188	2.25036	9	338	3	17906	ENSG00000204642,ENSG00000204632,ENSG00000204592
GO:BP	transcription by RNA polymerase II	GO:0006366	0.00581013	2.23581	2393	338	67	17906	ENSG00000188290,ENSG00000020633,ENSG00000130766,ENSG00000116717,ENSG00000163565,ENSG00000162772,ENSG00000162711,ENSG00000135625,ENSG00000123609,ENSG00000081479,ENSG00000115415,ENSG00000135899,ENSG00000185404,ENSG00000067066,ENSG00000144852,ENSG00000138496,ENSG00000145287,ENSG00000151014,ENSG00000168310,ENSG00000164342,ENSG00000134363,ENSG00000125347,ENSG00000184584,ENSG00000169252,ENSG00000204264…
GO:BP	positive regulation of lymphocyte mediated immunity	GO:0002708	0.0058109	2.23576	98	338	8	17906	ENSG00000162739,ENSG00000162711,ENSG00000134321,ENSG00000115604,ENSG00000168811,ENSG00000204642,ENSG00000204632,ENSG00000204592
GO:BP	negative regulation of programmed cell death	GO:0043069	0.00581364	2.23555	948	338	33	17906	ENSG00000126709,ENSG00000160710,ENSG00000081479,ENSG00000172936,ENSG00000121858,ENSG00000078081,ENSG00000004468,ENSG00000174808,ENSG00000145287,ENSG00000113494,ENSG00000105851,ENSG00000164867,ENSG00000179388,ENSG00000131203,ENSG00000104432,ENSG00000104312,ENSG00000096968,ENSG00000119508,ENSG00000136826,ENSG00000185507,ENSG00000110492,ENSG00000023445,ENSG00000204397,ENSG00000119917,ENSG00000100867…
GO:BP	negative regulation of molecular function	GO:0044092	0.0058414	2.23348	1189	338	39	17906	ENSG00000126709,ENSG00000116717,ENSG00000160710,ENSG00000163565,ENSG00000077522,ENSG00000162711,ENSG00000067066,ENSG00000041880,ENSG00000138496,ENSG00000163840,ENSG00000173706,ENSG00000138271,ENSG00000078081,ENSG00000137449,ENSG00000113389,ENSG00000169252,ENSG00000111913,ENSG00000204614,ENSG00000244731,ENSG00000224389,ENSG00000164867,ENSG00000167034,ENSG00000104432,ENSG00000178685,ENSG00000096968…
GO:BP	regulatory T cell differentiation	GO:0045066	0.00585941	2.23215	36	338	5	17906	ENSG00000125347,ENSG00000204632,ENSG00000110492,ENSG00000185338,ENSG00000168961
GO:BP	protein metabolic process	GO:0019538	0.00607217	2.21666	5940	338	141	17906	ENSG00000187608,ENSG00000171680,ENSG00000171621,ENSG00000116663,ENSG00000028137,ENSG00000020633,ENSG00000126709,ENSG00000130766,ENSG00000116514,ENSG00000116717,ENSG00000162595,ENSG00000117228,ENSG00000184371,ENSG00000155363,ENSG00000160710,ENSG00000163554,ENSG00000163565,ENSG00000162733,ENSG00000162772,ENSG00000077522,ENSG00000162711,ENSG00000152689,ENSG00000123609,ENSG00000115267,ENSG00000081479…
GO:BP	regulation of secretion by cell	GO:1903530	0.00616531	2.21005	796	338	29	17906	ENSG00000028137,ENSG00000117228,ENSG00000162711,ENSG00000134321,ENSG00000115267,ENSG00000004468,ENSG00000204642,ENSG00000204592,ENSG00000147003,ENSG00000167034,ENSG00000104312,ENSG00000096968,ENSG00000120217,ENSG00000107201,ENSG00000110492,ENSG00000137752,ENSG00000204397,ENSG00000119714,ENSG00000140464,ENSG00000185338,ENSG00000167207,ENSG00000006210,ENSG00000171916,ENSG00000168961,ENSG00000126368…
GO:BP	detection of external biotic stimulus	GO:0098581	0.00621669	2.20644	21	338	4	17906	ENSG00000224389,ENSG00000106100,ENSG00000172243,ENSG00000167207
GO:BP	negative regulation of cellular metabolic process	GO:0031324	0.0062645	2.20311	2718	338	74	17906	ENSG00000188290,ENSG00000187608,ENSG00000020633,ENSG00000126709,ENSG00000130766,ENSG00000116717,ENSG00000117228,ENSG00000155363,ENSG00000183508,ENSG00000160710,ENSG00000163565,ENSG00000162772,ENSG00000123609,ENSG00000115415,ENSG00000067066,ENSG00000172936,ENSG00000041880,ENSG00000144852,ENSG00000138496,ENSG00000163840,ENSG00000173193,ENSG00000173706,ENSG00000114127,ENSG00000078081,ENSG00000137449…
GO:BP	regulation of protein modification process	GO:0031399	0.00650657	2.18665	1917	338	56	17906	ENSG00000187608,ENSG00000130766,ENSG00000116717,ENSG00000162595,ENSG00000117228,ENSG00000184371,ENSG00000160710,ENSG00000162733,ENSG00000162772,ENSG00000123609,ENSG00000172936,ENSG00000163823,ENSG00000138496,ENSG00000163840,ENSG00000173193,ENSG00000173706,ENSG00000168811,ENSG00000138646,ENSG00000164342,ENSG00000113494,ENSG00000113369,ENSG00000113070,ENSG00000169252,ENSG00000135333,ENSG00000111912…
GO:BP	positive regulation of T cell proliferation	GO:0042102	0.00651554	2.18605	100	338	8	17906	ENSG00000163554,ENSG00000168811,ENSG00000204592,ENSG00000104312,ENSG00000120217,ENSG00000197646,ENSG00000102524,ENSG00000168961
GO:BP	positive regulation of peptide secretion	GO:0002793	0.00651554	2.18605	300	338	15	17906	ENSG00000162711,ENSG00000115267,ENSG00000004468,ENSG00000204592,ENSG00000147003,ENSG00000104312,ENSG00000096968,ENSG00000120217,ENSG00000107201,ENSG00000110492,ENSG00000137752,ENSG00000119714,ENSG00000167207,ENSG00000171916,ENSG00000168961
GO:BP	T cell mediated cytotoxicity	GO:0001913	0.00656216	2.18295	37	338	5	17906	ENSG00000168811,ENSG00000204642,ENSG00000204632,ENSG00000204592,ENSG00000079385
GO:BP	regulation of protein localization	GO:0032880	0.00659524	2.18077	1076	338	36	17906	ENSG00000028137,ENSG00000130766,ENSG00000117228,ENSG00000077522,ENSG00000162711,ENSG00000134321,ENSG00000115267,ENSG00000067066,ENSG00000138496,ENSG00000163840,ENSG00000004468,ENSG00000111913,ENSG00000204614,ENSG00000204592,ENSG00000147003,ENSG00000167034,ENSG00000104312,ENSG00000096968,ENSG00000120217,ENSG00000107201,ENSG00000132256,ENSG00000132274,ENSG00000110492,ENSG00000137752,ENSG00000204397…
GO:BP	antigen processing and presentation of exogenous antigen	GO:0019884	0.0067669	2.16961	180	338	11	17906	ENSG00000204642,ENSG00000204632,ENSG00000204592,ENSG00000204525,ENSG00000204267,ENSG00000204264,ENSG00000240065,ENSG00000168394,ENSG00000100911,ENSG00000100600,ENSG00000205220
GO:BP	regulation of protein phosphorylation	GO:0001932	0.00695536	2.15768	1493	338	46	17906	ENSG00000130766,ENSG00000116717,ENSG00000162595,ENSG00000117228,ENSG00000184371,ENSG00000160710,ENSG00000162733,ENSG00000162772,ENSG00000172936,ENSG00000163823,ENSG00000138496,ENSG00000173193,ENSG00000173706,ENSG00000168811,ENSG00000138646,ENSG00000164342,ENSG00000113494,ENSG00000113070,ENSG00000169252,ENSG00000135333,ENSG00000106100,ENSG00000075213,ENSG00000105851,ENSG00000167034,ENSG00000104432…
GO:BP	toll-like receptor signaling pathway	GO:0002224	0.00701726	2.15383	153	338	10	17906	ENSG00000134321,ENSG00000172936,ENSG00000164342,ENSG00000125347,ENSG00000104312,ENSG00000185507,ENSG00000023445,ENSG00000155629,ENSG00000100600,ENSG00000126368
GO:BP	positive regulation of protein metabolic process	GO:0051247	0.00706979	2.15059	1751	338	52	17906	ENSG00000028137,ENSG00000116514,ENSG00000116717,ENSG00000184371,ENSG00000163565,ENSG00000162733,ENSG00000162711,ENSG00000123609,ENSG00000081479,ENSG00000172936,ENSG00000163823,ENSG00000138496,ENSG00000173193,ENSG00000168811,ENSG00000121858,ENSG00000164342,ENSG00000113494,ENSG00000113369,ENSG00000125347,ENSG00000113070,ENSG00000169252,ENSG00000135333,ENSG00000106100,ENSG00000075213,ENSG00000105851…
GO:BP	apoptotic signaling pathway	GO:0097190	0.0071608	2.14504	616	338	24	17906	ENSG00000215788,ENSG00000028137,ENSG00000126709,ENSG00000163565,ENSG00000162772,ENSG00000067066,ENSG00000168811,ENSG00000121858,ENSG00000004468,ENSG00000164342,ENSG00000164867,ENSG00000167034,ENSG00000104432,ENSG00000096968,ENSG00000196954,ENSG00000137752,ENSG00000165731,ENSG00000175197,ENSG00000165949,ENSG00000128965,ENSG00000140464,ENSG00000176046,ENSG00000006210,ENSG00000168961
GO:BP	RIG-I signaling pathway	GO:0039529	0.00726091	2.13901	22	338	4	17906	ENSG00000137628,ENSG00000107201,ENSG00000023445,ENSG00000108771
GO:BP	positive regulation of macrophage migration	GO:1905523	0.00726091	2.13901	22	338	4	17906	ENSG00000184371,ENSG00000110492,ENSG00000171860,ENSG00000006210
GO:BP	regulation of nuclease activity	GO:0032069	0.00726091	2.13901	22	338	4	17906	ENSG00000089127,ENSG00000111331,ENSG00000111335,ENSG00000135114
GO:BP	CD4-positive, alpha-beta T cell cytokine production	GO:0035743	0.00726091	2.13901	22	338	4	17906	ENSG00000162711,ENSG00000134321,ENSG00000115604,ENSG00000168811
GO:BP	interleukin-17 production	GO:0032620	0.00726266	2.1389	38	338	5	17906	ENSG00000162739,ENSG00000172936,ENSG00000168811,ENSG00000167207,ENSG00000176170
GO:BP	negative regulation of alpha-beta T cell activation	GO:0046636	0.00726266	2.1389	38	338	5	17906	ENSG00000020633,ENSG00000120217,ENSG00000185338,ENSG00000171916,ENSG00000168961
GO:BP	positive regulation of tolerance induction	GO:0002645	0.00748904	2.12557	10	338	3	17906	ENSG00000204632,ENSG00000131203,ENSG00000120217
GO:BP	positive regulation of NIK/NF-kappaB signaling	GO:1901224	0.00748904	2.12557	79	338	7	17906	ENSG00000115604,ENSG00000164342,ENSG00000106100,ENSG00000181634,ENSG00000167207,ENSG00000168961,ENSG00000176170
GO:BP	xenophagy	GO:0098792	0.00748904	2.12557	10	338	3	17906	ENSG00000106100,ENSG00000104312,ENSG00000123240
GO:BP	multicellular organismal process	GO:0032501	0.0074936	2.12531	7873	338	178	17906	ENSG00000188290,ENSG00000187608,ENSG00000171680,ENSG00000028137,ENSG00000020633,ENSG00000134716,ENSG00000116717,ENSG00000117228,ENSG00000184371,ENSG00000155363,ENSG00000183508,ENSG00000143552,ENSG00000160710,ENSG00000163554,ENSG00000163565,ENSG00000162739,ENSG00000162733,ENSG00000076356,ENSG00000162772,ENSG00000077522,ENSG00000162711,ENSG00000134321,ENSG00000138035,ENSG00000115604,ENSG00000136689…
GO:BP	regulation of biological quality	GO:0065008	0.00792771	2.10085	4156	338	104	17906	ENSG00000187608,ENSG00000028137,ENSG00000126709,ENSG00000130766,ENSG00000196517,ENSG00000184371,ENSG00000155363,ENSG00000183508,ENSG00000160710,ENSG00000163554,ENSG00000076356,ENSG00000077522,ENSG00000115604,ENSG00000136689,ENSG00000170396,ENSG00000115415,ENSG00000067066,ENSG00000196639,ENSG00000172936,ENSG00000163823,ENSG00000041880,ENSG00000163630,ENSG00000178750,ENSG00000144852,ENSG00000173702…
GO:BP	positive regulation of secretion	GO:0051047	0.00799734	2.09705	442	338	19	17906	ENSG00000162711,ENSG00000115267,ENSG00000004468,ENSG00000204642,ENSG00000204592,ENSG00000147003,ENSG00000167034,ENSG00000104312,ENSG00000096968,ENSG00000120217,ENSG00000107201,ENSG00000110492,ENSG00000137752,ENSG00000119714,ENSG00000167207,ENSG00000171916,ENSG00000168961,ENSG00000158445,ENSG00000100346
GO:BP	blood vessel morphogenesis	GO:0048514	0.00799734	2.09705	697	338	26	17906	ENSG00000116717,ENSG00000081479,ENSG00000115415,ENSG00000067066,ENSG00000173706,ENSG00000114019,ENSG00000151617,ENSG00000164342,ENSG00000204632,ENSG00000105851,ENSG00000164867,ENSG00000179388,ENSG00000170961,ENSG00000136826,ENSG00000110492,ENSG00000171860,ENSG00000126778,ENSG00000140105,ENSG00000140464,ENSG00000006210,ENSG00000176170,ENSG00000173821,ENSG00000171223,ENSG00000079385,ENSG00000105287…
GO:BP	negative regulation of lymphocyte proliferation	GO:0050672	0.00799734	2.09705	80	338	7	17906	ENSG00000174564,ENSG00000204632,ENSG00000131203,ENSG00000120217,ENSG00000197646,ENSG00000171916,ENSG00000168961
GO:BP	positive regulation of interleukin-1 secretion	GO:0050716	0.00805659	2.09385	39	338	5	17906	ENSG00000162711,ENSG00000104312,ENSG00000137752,ENSG00000167207,ENSG00000168961
GO:BP	regulation of hydrolase activity	GO:0051336	0.00805659	2.09385	1296	338	41	17906	ENSG00000126709,ENSG00000163565,ENSG00000076356,ENSG00000162711,ENSG00000152689,ENSG00000121858,ENSG00000078081,ENSG00000137449,ENSG00000151617,ENSG00000132911,ENSG00000244731,ENSG00000224389,ENSG00000204264,ENSG00000240065,ENSG00000135333,ENSG00000164691,ENSG00000106100,ENSG00000164867,ENSG00000167034,ENSG00000104312,ENSG00000096968,ENSG00000136826,ENSG00000181634,ENSG00000023445,ENSG00000196954…
GO:BP	defense response to bacterium	GO:0042742	0.00818583	2.08694	341	338	16	17906	ENSG00000187608,ENSG00000142677,ENSG00000162645,ENSG00000162654,ENSG00000183347,ENSG00000162711,ENSG00000172936,ENSG00000168811,ENSG00000145287,ENSG00000164342,ENSG00000204592,ENSG00000106100,ENSG00000104312,ENSG00000123240,ENSG00000167207,ENSG00000073605
GO:BP	negative regulation of cell population proliferation	GO:0008285	0.00819714	2.08634	775	338	28	17906	ENSG00000020633,ENSG00000115415,ENSG00000174564,ENSG00000168811,ENSG00000113389,ENSG00000125347,ENSG00000204632,ENSG00000164867,ENSG00000167034,ENSG00000131203,ENSG00000178685,ENSG00000096968,ENSG00000120217,ENSG00000197646,ENSG00000136826,ENSG00000185885,ENSG00000133321,ENSG00000175592,ENSG00000119917,ENSG00000100867,ENSG00000140105,ENSG00000140464,ENSG00000176046,ENSG00000171916,ENSG00000168961…
GO:BP	response to mechanical stimulus	GO:0009612	0.00831745	2.08001	215	338	12	17906	ENSG00000116717,ENSG00000115415,ENSG00000172936,ENSG00000164342,ENSG00000079215,ENSG00000125347,ENSG00000111913,ENSG00000110492,ENSG00000175592,ENSG00000137752,ENSG00000171223,ENSG00000125740
GO:BP	positive regulation of interleukin-4 production	GO:0032753	0.00835825	2.07788	23	338	4	17906	ENSG00000162711,ENSG00000174564,ENSG00000204592,ENSG00000168961
GO:BP	pyrimidine nucleoside catabolic process	GO:0046135	0.00835825	2.07788	23	338	4	17906	ENSG00000122643,ENSG00000128394,ENSG00000239713,ENSG00000025708
GO:BP	positive regulation of natural killer cell mediated cytotoxicity	GO:0045954	0.00835825	2.07788	23	338	4	17906	ENSG00000162739,ENSG00000168811,ENSG00000204642,ENSG00000204592
GO:BP	negative regulation of mononuclear cell proliferation	GO:0032945	0.00843248	2.07404	81	338	7	17906	ENSG00000174564,ENSG00000204632,ENSG00000131203,ENSG00000120217,ENSG00000197646,ENSG00000171916,ENSG00000168961
GO:BP	neuroinflammatory response	GO:0150076	0.00843248	2.07404	81	338	7	17906	ENSG00000028137,ENSG00000164342,ENSG00000096968,ENSG00000176046,ENSG00000006210,ENSG00000126368,ENSG00000176170
GO:BP	negative regulation of response to cytokine stimulus	GO:0060761	0.00843248	2.07404	81	338	7	17906	ENSG00000160710,ENSG00000136689,ENSG00000173193,ENSG00000136826,ENSG00000204397,ENSG00000140853,ENSG00000101347
GO:BP	regulation of secretion	GO:0051046	0.00843932	2.07369	855	338	30	17906	ENSG00000028137,ENSG00000117228,ENSG00000162711,ENSG00000134321,ENSG00000115267,ENSG00000004468,ENSG00000204642,ENSG00000204592,ENSG00000147003,ENSG00000167034,ENSG00000104312,ENSG00000096968,ENSG00000120217,ENSG00000107201,ENSG00000110492,ENSG00000137752,ENSG00000204397,ENSG00000111335,ENSG00000119714,ENSG00000140464,ENSG00000185338,ENSG00000167207,ENSG00000006210,ENSG00000171916,ENSG00000168961…
GO:BP	negative regulation of adaptive immune response based on somatic recombination of immune receptors built from immunoglobulin superfamily domains	GO:0002823	0.00886067	2.05253	40	338	5	17906	ENSG00000041880,ENSG00000174564,ENSG00000204642,ENSG00000204632,ENSG00000079385
GO:BP	negative regulation of leukocyte differentiation	GO:1902106	0.00893858	2.04873	106	338	8	17906	ENSG00000020633,ENSG00000164342,ENSG00000125347,ENSG00000204632,ENSG00000110492,ENSG00000119714,ENSG00000185338,ENSG00000079385
GO:BP	regulation of biosynthetic process	GO:0009889	0.00902203	2.0447	4417	338	109	17906	ENSG00000188290,ENSG00000028137,ENSG00000020633,ENSG00000130766,ENSG00000116717,ENSG00000121931,ENSG00000155363,ENSG00000163565,ENSG00000162733,ENSG00000162772,ENSG00000077522,ENSG00000162711,ENSG00000135625,ENSG00000115604,ENSG00000123609,ENSG00000081479,ENSG00000115415,ENSG00000135899,ENSG00000079263,ENSG00000185404,ENSG00000067066,ENSG00000196639,ENSG00000172936,ENSG00000041880,ENSG00000144852…
GO:BP	regulation of cell migration	GO:0030334	0.00902467	2.04457	978	338	33	17906	ENSG00000116717,ENSG00000184371,ENSG00000162733,ENSG00000076356,ENSG00000067066,ENSG00000172936,ENSG00000163823,ENSG00000114019,ENSG00000168811,ENSG00000151882,ENSG00000113070,ENSG00000111913,ENSG00000075213,ENSG00000164867,ENSG00000170961,ENSG00000096968,ENSG00000120217,ENSG00000107201,ENSG00000119508,ENSG00000136826,ENSG00000185885,ENSG00000110492,ENSG00000165731,ENSG00000171860,ENSG00000172243…
GO:BP	positive regulation of chemokine production	GO:0032722	0.00904467	2.04361	60	338	6	17906	ENSG00000172936,ENSG00000164342,ENSG00000104432,ENSG00000104312,ENSG00000172243,ENSG00000168961
GO:BP	negative regulation of gene expression	GO:0010629	0.00904467	2.04361	2172	338	61	17906	ENSG00000188290,ENSG00000020633,ENSG00000130766,ENSG00000116717,ENSG00000155363,ENSG00000183508,ENSG00000160710,ENSG00000163565,ENSG00000162772,ENSG00000138035,ENSG00000115415,ENSG00000067066,ENSG00000172936,ENSG00000163823,ENSG00000144852,ENSG00000138496,ENSG00000173193,ENSG00000114127,ENSG00000137449,ENSG00000004468,ENSG00000151014,ENSG00000168310,ENSG00000134363,ENSG00000125347,ENSG00000204264…
GO:BP	lipopolysaccharide-mediated signaling pathway	GO:0031663	0.00904467	2.04361	60	338	6	17906	ENSG00000172936,ENSG00000164867,ENSG00000104312,ENSG00000132256,ENSG00000204397,ENSG00000006210
GO:BP	MAPK cascade	GO:0000165	0.00926152	2.03332	940	338	32	17906	ENSG00000116717,ENSG00000117228,ENSG00000163554,ENSG00000162772,ENSG00000077522,ENSG00000152689,ENSG00000172936,ENSG00000163823,ENSG00000174808,ENSG00000164342,ENSG00000113070,ENSG00000169252,ENSG00000204264,ENSG00000240065,ENSG00000135333,ENSG00000106100,ENSG00000075213,ENSG00000105851,ENSG00000104312,ENSG00000096968,ENSG00000136826,ENSG00000132256,ENSG00000165731,ENSG00000100911,ENSG00000167207…
GO:BP	regulation of cellular macromolecule biosynthetic process	GO:2000112	0.00935861	2.02879	4036	338	101	17906	ENSG00000188290,ENSG00000020633,ENSG00000130766,ENSG00000116717,ENSG00000121931,ENSG00000155363,ENSG00000163565,ENSG00000162733,ENSG00000162772,ENSG00000162711,ENSG00000135625,ENSG00000115604,ENSG00000081479,ENSG00000115415,ENSG00000135899,ENSG00000079263,ENSG00000185404,ENSG00000067066,ENSG00000172936,ENSG00000041880,ENSG00000144852,ENSG00000138496,ENSG00000163840,ENSG00000114127,ENSG00000137449…
GO:BP	leukocyte apoptotic process	GO:0071887	0.0093623	2.02862	107	338	8	17906	ENSG00000131203,ENSG00000120217,ENSG00000119508,ENSG00000185507,ENSG00000165806,ENSG00000167207,ENSG00000168961,ENSG00000196684
GO:BP	cytokine biosynthetic process	GO:0042089	0.00936414	2.02853	133	338	9	17906	ENSG00000123609,ENSG00000172936,ENSG00000164342,ENSG00000125347,ENSG00000106100,ENSG00000096968,ENSG00000136826,ENSG00000185507,ENSG00000172243
GO:BP	negative regulation of alpha-beta T cell proliferation	GO:0046642	0.00946103	2.02406	11	338	3	17906	ENSG00000120217,ENSG00000171916,ENSG00000168961
GO:BP	regulation of CD4-positive, alpha-beta T cell proliferation	GO:2000561	0.00946103	2.02406	11	338	3	17906	ENSG00000120217,ENSG00000171916,ENSG00000168961
GO:BP	dendritic cell chemotaxis	GO:0002407	0.00946103	2.02406	24	338	4	17906	ENSG00000163823,ENSG00000168811,ENSG00000105851,ENSG00000168961
GO:BP	facial nerve morphogenesis	GO:0021610	0.00946103	2.02406	11	338	3	17906	ENSG00000075213,ENSG00000122877,ENSG00000126778
GO:BP	CD4-positive, alpha-beta T cell proliferation	GO:0035739	0.00946103	2.02406	11	338	3	17906	ENSG00000120217,ENSG00000171916,ENSG00000168961
GO:BP	interleukin-35-mediated signaling pathway	GO:0070757	0.00946103	2.02406	11	338	3	17906	ENSG00000115415,ENSG00000168811,ENSG00000096968
GO:BP	protein auto-ADP-ribosylation	GO:0070213	0.00946103	2.02406	11	338	3	17906	ENSG00000041880,ENSG00000059378,ENSG00000178685
GO:BP	facial nerve development	GO:0021561	0.00946103	2.02406	11	338	3	17906	ENSG00000075213,ENSG00000122877,ENSG00000126778
GO:BP	regulation of muscle hyperplasia	GO:0014738	0.0100365	1.99842	3	338	2	17906	ENSG00000164867,ENSG00000136826
GO:BP	positive regulation of monocyte aggregation	GO:1900625	0.0100365	1.99842	3	338	2	17906	ENSG00000170961,ENSG00000119508
GO:BP	regulation of monocyte aggregation	GO:1900623	0.0100365	1.99842	3	338	2	17906	ENSG00000170961,ENSG00000119508
GO:BP	natural killer cell tolerance induction	GO:0002519	0.0100365	1.99842	3	338	2	17906	ENSG00000204592,ENSG00000168961
GO:BP	antigen processing and presentation of exogenous peptide antigen via MHC class Ib	GO:0002477	0.0100365	1.99842	3	338	2	17906	ENSG00000204642,ENSG00000204592
GO:BP	organonitrogen compound metabolic process	GO:1901564	0.0101665	1.99283	6889	338	158	17906	ENSG00000187608,ENSG00000171680,ENSG00000171621,ENSG00000116663,ENSG00000028137,ENSG00000020633,ENSG00000126709,ENSG00000130766,ENSG00000116514,ENSG00000116717,ENSG00000162595,ENSG00000117228,ENSG00000184371,ENSG00000155363,ENSG00000160710,ENSG00000163554,ENSG00000163565,ENSG00000162733,ENSG00000162772,ENSG00000077522,ENSG00000162711,ENSG00000134326,ENSG00000152689,ENSG00000123609,ENSG00000115267…
GO:BP	antigen processing and presentation of peptide antigen	GO:0048002	0.0103253	1.9861	192	338	11	17906	ENSG00000204642,ENSG00000204632,ENSG00000204592,ENSG00000204525,ENSG00000204267,ENSG00000204264,ENSG00000240065,ENSG00000168394,ENSG00000100911,ENSG00000100600,ENSG00000205220
GO:BP	regulation of anatomical structure morphogenesis	GO:0022603	0.010546	1.97691	1194	338	38	17906	ENSG00000028137,ENSG00000116717,ENSG00000117228,ENSG00000184371,ENSG00000155363,ENSG00000163554,ENSG00000076356,ENSG00000136689,ENSG00000115415,ENSG00000067066,ENSG00000164342,ENSG00000111913,ENSG00000204632,ENSG00000204264,ENSG00000240065,ENSG00000135333,ENSG00000075213,ENSG00000164867,ENSG00000170961,ENSG00000136826,ENSG00000110492,ENSG00000165731,ENSG00000171860,ENSG00000170581,ENSG00000136040…
GO:BP	positive regulation of chemotaxis	GO:0050921	0.0105955	1.97488	136	338	9	17906	ENSG00000184371,ENSG00000163823,ENSG00000168811,ENSG00000111913,ENSG00000110492,ENSG00000171860,ENSG00000100600,ENSG00000168961,ENSG00000105287
GO:BP	positive regulation of leukocyte migration	GO:0002687	0.0105955	1.97488	136	338	9	17906	ENSG00000184371,ENSG00000163823,ENSG00000168811,ENSG00000111913,ENSG00000110492,ENSG00000171860,ENSG00000100600,ENSG00000006210,ENSG00000168961
GO:BP	regulation of leukocyte apoptotic process	GO:2000106	0.0105955	1.97488	85	338	7	17906	ENSG00000131203,ENSG00000120217,ENSG00000119508,ENSG00000185507,ENSG00000167207,ENSG00000168961,ENSG00000196684
GO:BP	negative regulation of growth	GO:0045926	0.0109881	1.95908	255	338	13	17906	ENSG00000130766,ENSG00000138035,ENSG00000145287,ENSG00000169252,ENSG00000204614,ENSG00000135333,ENSG00000075213,ENSG00000100600,ENSG00000140464,ENSG00000125148,ENSG00000130303,ENSG00000130513,ENSG00000197019
GO:BP	organic substance catabolic process	GO:1901575	0.011078	1.95554	2239	338	62	17906	ENSG00000187608,ENSG00000171680,ENSG00000171621,ENSG00000116663,ENSG00000028137,ENSG00000130766,ENSG00000116514,ENSG00000155363,ENSG00000183508,ENSG00000138035,ENSG00000081479,ENSG00000172936,ENSG00000182179,ENSG00000144837,ENSG00000163840,ENSG00000114127,ENSG00000078081,ENSG00000163644,ENSG00000172403,ENSG00000151014,ENSG00000112343,ENSG00000204614,ENSG00000204264,ENSG00000240065,ENSG00000203797…
GO:BP	negative regulation of leukocyte proliferation	GO:0070664	0.0112898	1.94731	86	338	7	17906	ENSG00000174564,ENSG00000204632,ENSG00000131203,ENSG00000120217,ENSG00000197646,ENSG00000171916,ENSG00000168961
GO:BP	signal transduction by protein phosphorylation	GO:0023014	0.0120193	1.92012	958	338	32	17906	ENSG00000116717,ENSG00000117228,ENSG00000163554,ENSG00000162772,ENSG00000077522,ENSG00000152689,ENSG00000172936,ENSG00000163823,ENSG00000174808,ENSG00000164342,ENSG00000113070,ENSG00000169252,ENSG00000204264,ENSG00000240065,ENSG00000135333,ENSG00000106100,ENSG00000075213,ENSG00000105851,ENSG00000104312,ENSG00000096968,ENSG00000136826,ENSG00000132256,ENSG00000165731,ENSG00000100911,ENSG00000167207…
GO:BP	negative regulation of leukocyte degranulation	GO:0043301	0.0120355	1.91954	12	338	3	17906	ENSG00000204642,ENSG00000168961,ENSG00000079385
GO:BP	regulation of interleukin-10 secretion	GO:2001179	0.0120355	1.91954	12	338	3	17906	ENSG00000120217,ENSG00000171916,ENSG00000168961
GO:BP	semaphorin-plexin signaling pathway involved in axon guidance	GO:1902287	0.0120355	1.91954	12	338	3	17906	ENSG00000076356,ENSG00000075213,ENSG00000136040
GO:BP	leukocyte mediated immunity	GO:0002443	0.0123495	1.90835	880	338	30	17906	ENSG00000028137,ENSG00000162739,ENSG00000188404,ENSG00000162711,ENSG00000134321,ENSG00000115604,ENSG00000172936,ENSG00000041880,ENSG00000174564,ENSG00000168811,ENSG00000163993,ENSG00000145287,ENSG00000164342,ENSG00000184584,ENSG00000111801,ENSG00000204642,ENSG00000204632,ENSG00000204592,ENSG00000204525,ENSG00000244731,ENSG00000224389,ENSG00000105851,ENSG00000107201,ENSG00000119508,ENSG00000185507…
GO:BP	negative regulation of viral transcription	GO:0032897	0.0124475	1.90492	26	338	4	17906	ENSG00000204616,ENSG00000106785,ENSG00000142089,ENSG00000132109
GO:BP	protein phosphorylation	GO:0006468	0.0124475	1.90492	2027	338	57	17906	ENSG00000020633,ENSG00000130766,ENSG00000116717,ENSG00000162595,ENSG00000117228,ENSG00000184371,ENSG00000160710,ENSG00000163554,ENSG00000162733,ENSG00000162772,ENSG00000077522,ENSG00000152689,ENSG00000172936,ENSG00000163823,ENSG00000138496,ENSG00000173193,ENSG00000173706,ENSG00000168811,ENSG00000174808,ENSG00000138646,ENSG00000164342,ENSG00000113494,ENSG00000113070,ENSG00000169252,ENSG00000204264…
GO:BP	regulation of cell motility	GO:2000145	0.0124664	1.90426	1042	338	34	17906	ENSG00000116717,ENSG00000184371,ENSG00000162733,ENSG00000076356,ENSG00000067066,ENSG00000172936,ENSG00000163823,ENSG00000114019,ENSG00000168811,ENSG00000174808,ENSG00000151882,ENSG00000113070,ENSG00000111913,ENSG00000075213,ENSG00000164867,ENSG00000170961,ENSG00000096968,ENSG00000120217,ENSG00000107201,ENSG00000119508,ENSG00000136826,ENSG00000185885,ENSG00000110492,ENSG00000165731,ENSG00000171860…
GO:BP	autonomic nervous system development	GO:0048483	0.0126827	1.89679	44	338	5	17906	ENSG00000151617,ENSG00000075213,ENSG00000165731,ENSG00000122877,ENSG00000126778
GO:BP	regulation of chemokine production	GO:0032642	0.0126827	1.89679	88	338	7	17906	ENSG00000172936,ENSG00000164342,ENSG00000104432,ENSG00000104312,ENSG00000136826,ENSG00000172243,ENSG00000168961
GO:BP	negative regulation of interleukin-1 production	GO:0032692	0.0126827	1.89679	44	338	5	17906	ENSG00000162711,ENSG00000204397,ENSG00000140464,ENSG00000006210,ENSG00000079385
GO:BP	dendritic cell differentiation	GO:0097028	0.0126827	1.89679	44	338	5	17906	ENSG00000163512,ENSG00000204632,ENSG00000168062,ENSG00000100867,ENSG00000168961
GO:BP	response to organonitrogen compound	GO:0010243	0.0127729	1.89371	1085	338	35	17906	ENSG00000116663,ENSG00000130766,ENSG00000188404,ENSG00000077522,ENSG00000162711,ENSG00000138035,ENSG00000115415,ENSG00000196639,ENSG00000172936,ENSG00000114127,ENSG00000121858,ENSG00000137449,ENSG00000113494,ENSG00000169252,ENSG00000106100,ENSG00000105851,ENSG00000104312,ENSG00000096968,ENSG00000119508,ENSG00000136826,ENSG00000175592,ENSG00000137745,ENSG00000196954,ENSG00000122877,ENSG00000165806…
GO:BP	RNA metabolic process	GO:0016070	0.0128136	1.89233	4714	338	114	17906	ENSG00000188290,ENSG00000028137,ENSG00000020633,ENSG00000130766,ENSG00000116717,ENSG00000121931,ENSG00000155363,ENSG00000183508,ENSG00000160710,ENSG00000163565,ENSG00000162733,ENSG00000162772,ENSG00000077522,ENSG00000162711,ENSG00000138035,ENSG00000135625,ENSG00000115604,ENSG00000123609,ENSG00000081479,ENSG00000115415,ENSG00000135899,ENSG00000079263,ENSG00000185404,ENSG00000067066,ENSG00000172936…
GO:BP	T cell receptor signaling pathway	GO:0050852	0.0132429	1.87802	199	338	11	17906	ENSG00000130775,ENSG00000117228,ENSG00000082074,ENSG00000111801,ENSG00000204264,ENSG00000240065,ENSG00000104312,ENSG00000100911,ENSG00000205220,ENSG00000079385,ENSG00000105287
GO:BP	regulation of smooth muscle cell proliferation	GO:0048660	0.0135411	1.86835	170	338	10	17906	ENSG00000115415,ENSG00000172936,ENSG00000168811,ENSG00000113389,ENSG00000113070,ENSG00000096968,ENSG00000119508,ENSG00000136826,ENSG00000006210,ENSG00000160013
GO:BP	regulation of transport	GO:0051049	0.0135411	1.86835	1947	338	55	17906	ENSG00000028137,ENSG00000084628,ENSG00000117228,ENSG00000077522,ENSG00000162711,ENSG00000134321,ENSG00000115267,ENSG00000067066,ENSG00000163823,ENSG00000004468,ENSG00000151617,ENSG00000169252,ENSG00000204642,ENSG00000204592,ENSG00000244731,ENSG00000224389,ENSG00000105851,ENSG00000164867,ENSG00000130234,ENSG00000147003,ENSG00000167034,ENSG00000104312,ENSG00000096968,ENSG00000120217,ENSG00000155158…
GO:BP	cellular extravasation	GO:0045123	0.0137872	1.86053	66	338	6	17906	ENSG00000188404,ENSG00000151882,ENSG00000111913,ENSG00000105851,ENSG00000110492,ENSG00000006210
GO:BP	regulation of leukocyte chemotaxis	GO:0002688	0.0138307	1.85916	115	338	8	17906	ENSG00000184371,ENSG00000163823,ENSG00000168811,ENSG00000111913,ENSG00000110492,ENSG00000171860,ENSG00000100600,ENSG00000168961
GO:BP	negative regulation of adaptive immune response	GO:0002820	0.0138547	1.8584	45	338	5	17906	ENSG00000041880,ENSG00000174564,ENSG00000204642,ENSG00000204632,ENSG00000079385
GO:BP	negative regulation of binding	GO:0051100	0.0140442	1.8525	171	338	10	17906	ENSG00000163565,ENSG00000067066,ENSG00000169252,ENSG00000111913,ENSG00000167034,ENSG00000096968,ENSG00000204397,ENSG00000119922,ENSG00000185745,ENSG00000175197
GO:BP	regulation of receptor signaling pathway via JAK-STAT	GO:0046425	0.0143839	1.84212	143	338	9	17906	ENSG00000116717,ENSG00000138496,ENSG00000173193,ENSG00000168811,ENSG00000113494,ENSG00000096968,ENSG00000165731,ENSG00000185338,ENSG00000184557
GO:BP	regulation of catabolic process	GO:0009894	0.014426	1.84085	1012	338	33	17906	ENSG00000171680,ENSG00000028137,ENSG00000130766,ENSG00000116514,ENSG00000155363,ENSG00000183508,ENSG00000163565,ENSG00000138035,ENSG00000081479,ENSG00000188282,ENSG00000172936,ENSG00000163840,ENSG00000114127,ENSG00000078081,ENSG00000151014,ENSG00000184584,ENSG00000169252,ENSG00000204614,ENSG00000204264,ENSG00000240065,ENSG00000106100,ENSG00000105851,ENSG00000105939,ENSG00000013374,ENSG00000104312…
GO:BP	smooth muscle cell proliferation	GO:0048659	0.0145915	1.8359	172	338	10	17906	ENSG00000115415,ENSG00000172936,ENSG00000168811,ENSG00000113389,ENSG00000113070,ENSG00000096968,ENSG00000119508,ENSG00000136826,ENSG00000006210,ENSG00000160013
GO:BP	semaphorin-plexin signaling pathway involved in neuron projection guidance	GO:1902285	0.0148176	1.82922	13	338	3	17906	ENSG00000076356,ENSG00000075213,ENSG00000136040
GO:BP	positive regulation of type I interferon-mediated signaling pathway	GO:0060340	0.0148176	1.82922	13	338	3	17906	ENSG00000185507,ENSG00000140853,ENSG00000124256
GO:BP	negative regulation of tyrosine phosphorylation of STAT protein	GO:0042532	0.0148176	1.82922	13	338	3	17906	ENSG00000173193,ENSG00000185338,ENSG00000184557
GO:BP	cold-induced thermogenesis	GO:0106106	0.0148937	1.827	144	338	9	17906	ENSG00000115604,ENSG00000145287,ENSG00000113389,ENSG00000113494,ENSG00000113369,ENSG00000169252,ENSG00000096968,ENSG00000175197,ENSG00000126368
GO:BP	positive regulation of receptor signaling pathway via JAK-STAT	GO:0046427	0.0148937	1.827	91	338	7	17906	ENSG00000138496,ENSG00000173193,ENSG00000168811,ENSG00000113494,ENSG00000096968,ENSG00000185338,ENSG00000184557
GO:BP	regulation of cold-induced thermogenesis	GO:0120161	0.0148937	1.827	144	338	9	17906	ENSG00000115604,ENSG00000145287,ENSG00000113389,ENSG00000113494,ENSG00000113369,ENSG00000169252,ENSG00000096968,ENSG00000175197,ENSG00000126368
GO:BP	regulation of neuroinflammatory response	GO:0150077	0.0149941	1.82408	46	338	5	17906	ENSG00000028137,ENSG00000176046,ENSG00000006210,ENSG00000126368,ENSG00000176170
GO:BP	regulation of mononuclear cell migration	GO:0071675	0.0149941	1.82408	46	338	5	17906	ENSG00000184371,ENSG00000163823,ENSG00000110492,ENSG00000171860,ENSG00000100600
GO:BP	regulation of mRNA catabolic process	GO:0061013	0.0150385	1.8228	203	338	11	17906	ENSG00000155363,ENSG00000183508,ENSG00000138035,ENSG00000172936,ENSG00000114127,ENSG00000151014,ENSG00000204264,ENSG00000240065,ENSG00000105939,ENSG00000100911,ENSG00000205220
GO:BP	cellular response to peptide	GO:1901653	0.0153345	1.81433	402	338	17	17906	ENSG00000077522,ENSG00000115415,ENSG00000137449,ENSG00000113494,ENSG00000169252,ENSG00000106100,ENSG00000104312,ENSG00000096968,ENSG00000119508,ENSG00000136826,ENSG00000196954,ENSG00000100600,ENSG00000185338,ENSG00000167207,ENSG00000184557,ENSG00000130513,ENSG00000079385
GO:BP	regulation of leukocyte migration	GO:0002685	0.0155814	1.80739	204	338	11	17906	ENSG00000184371,ENSG00000172936,ENSG00000163823,ENSG00000168811,ENSG00000151882,ENSG00000111913,ENSG00000110492,ENSG00000171860,ENSG00000100600,ENSG00000006210,ENSG00000168961
GO:BP	dendritic cell migration	GO:0036336	0.0157237	1.80345	28	338	4	17906	ENSG00000163823,ENSG00000168811,ENSG00000105851,ENSG00000168961
GO:BP	locomotion	GO:0040011	0.0161414	1.79206	2010	338	56	17906	ENSG00000171680,ENSG00000116717,ENSG00000184371,ENSG00000163554,ENSG00000162733,ENSG00000188404,ENSG00000076356,ENSG00000067066,ENSG00000196639,ENSG00000172936,ENSG00000163823,ENSG00000138496,ENSG00000129048,ENSG00000114019,ENSG00000168811,ENSG00000163993,ENSG00000174808,ENSG00000151882,ENSG00000113369,ENSG00000113070,ENSG00000111913,ENSG00000204616,ENSG00000234127,ENSG00000135333,ENSG00000075213…
GO:BP	positive regulation of alpha-beta T cell differentiation	GO:0046638	0.0163011	1.78778	47	338	5	17906	ENSG00000020633,ENSG00000162711,ENSG00000104312,ENSG00000185338,ENSG00000168961
GO:BP	negative regulation of cold-induced thermogenesis	GO:0120163	0.0163011	1.78778	47	338	5	17906	ENSG00000115604,ENSG00000113389,ENSG00000113369,ENSG00000175197,ENSG00000126368
GO:BP	regulation of CD4-positive, alpha-beta T cell differentiation	GO:0043370	0.0163011	1.78778	47	338	5	17906	ENSG00000020633,ENSG00000162711,ENSG00000104312,ENSG00000185338,ENSG00000168961
GO:BP	regulation of phosphorylation	GO:0042325	0.016916	1.7717	1661	338	48	17906	ENSG00000130766,ENSG00000116717,ENSG00000162595,ENSG00000117228,ENSG00000184371,ENSG00000160710,ENSG00000162733,ENSG00000162772,ENSG00000172936,ENSG00000163823,ENSG00000138496,ENSG00000173193,ENSG00000173706,ENSG00000168811,ENSG00000138646,ENSG00000164342,ENSG00000113494,ENSG00000113070,ENSG00000169252,ENSG00000135333,ENSG00000106100,ENSG00000075213,ENSG00000105851,ENSG00000167034,ENSG00000104432…
GO:BP	positive regulation of catabolic process	GO:0009896	0.0169441	1.77098	442	338	18	17906	ENSG00000028137,ENSG00000130766,ENSG00000116514,ENSG00000155363,ENSG00000138035,ENSG00000081479,ENSG00000188282,ENSG00000163840,ENSG00000184584,ENSG00000169252,ENSG00000106100,ENSG00000105939,ENSG00000013374,ENSG00000104312,ENSG00000132109,ENSG00000132274,ENSG00000123240,ENSG00000176046
GO:BP	tube morphogenesis	GO:0035239	0.0172866	1.76229	944	338	31	17906	ENSG00000116717,ENSG00000184371,ENSG00000081479,ENSG00000115415,ENSG00000067066,ENSG00000173706,ENSG00000114019,ENSG00000151617,ENSG00000164342,ENSG00000204632,ENSG00000135333,ENSG00000105851,ENSG00000164867,ENSG00000179388,ENSG00000167034,ENSG00000170961,ENSG00000119508,ENSG00000136826,ENSG00000110492,ENSG00000165731,ENSG00000171860,ENSG00000126778,ENSG00000140105,ENSG00000140464,ENSG00000006210…
GO:BP	positive regulation of receptor signaling pathway via STAT	GO:1904894	0.0175337	1.75613	94	338	7	17906	ENSG00000138496,ENSG00000173193,ENSG00000168811,ENSG00000113494,ENSG00000096968,ENSG00000185338,ENSG00000184557
GO:BP	positive regulation of regulatory T cell differentiation	GO:0045591	0.0175971	1.75456	14	338	3	17906	ENSG00000204632,ENSG00000185338,ENSG00000168961
GO:BP	positive regulation of MDA-5 signaling pathway	GO:1900245	0.0175971	1.75456	4	338	2	17906	ENSG00000137628,ENSG00000108771
GO:BP	muscle hyperplasia	GO:0014900	0.0175971	1.75456	4	338	2	17906	ENSG00000164867,ENSG00000136826
GO:BP	regulation of binding	GO:0051098	0.0175971	1.75456	373	338	16	17906	ENSG00000163554,ENSG00000163565,ENSG00000067066,ENSG00000138496,ENSG00000163840,ENSG00000184584,ENSG00000169252,ENSG00000111913,ENSG00000167034,ENSG00000104312,ENSG00000096968,ENSG00000136826,ENSG00000204397,ENSG00000119922,ENSG00000185745,ENSG00000175197
GO:BP	regulation of interleukin-4 production	GO:0032673	0.0175971	1.75456	29	338	4	17906	ENSG00000162711,ENSG00000174564,ENSG00000204592,ENSG00000168961
GO:BP	nucleobase-containing compound catabolic process	GO:0034655	0.0175971	1.75456	554	338	21	17906	ENSG00000028137,ENSG00000155363,ENSG00000183508,ENSG00000138035,ENSG00000172936,ENSG00000114127,ENSG00000151014,ENSG00000204264,ENSG00000240065,ENSG00000122643,ENSG00000105939,ENSG00000111335,ENSG00000100911,ENSG00000172183,ENSG00000205220,ENSG00000173786,ENSG00000101347,ENSG00000130589,ENSG00000128394,ENSG00000239713,ENSG00000025708
GO:BP	regulation of MyD88-dependent toll-like receptor signaling pathway	GO:0034124	0.0175971	1.75456	4	338	2	17906	ENSG00000125347,ENSG00000185507
GO:BP	neutrophil extravasation	GO:0072672	0.0175971	1.75456	14	338	3	17906	ENSG00000111913,ENSG00000105851,ENSG00000110492
GO:BP	regulation of immune response to tumor cell	GO:0002837	0.0175971	1.75456	14	338	3	17906	ENSG00000168811,ENSG00000120217,ENSG00000079385
GO:BP	regulation of response to tumor cell	GO:0002834	0.0175971	1.75456	14	338	3	17906	ENSG00000168811,ENSG00000120217,ENSG00000079385
GO:BP	positive regulation of urine volume	GO:0035810	0.0175971	1.75456	14	338	3	17906	ENSG00000174808,ENSG00000113389,ENSG00000170961
GO:BP	cytosol to endoplasmic reticulum transport	GO:0046967	0.0175971	1.75456	4	338	2	17906	ENSG00000204267,ENSG00000168394
GO:BP	peripheral tolerance induction	GO:0002465	0.0175971	1.75456	4	338	2	17906	ENSG00000204632,ENSG00000120217
GO:BP	regulation of type B pancreatic cell proliferation	GO:0061469	0.0175971	1.75456	14	338	3	17906	ENSG00000119508,ENSG00000176046,ENSG00000126368
GO:BP	negative regulation of CD4-positive, alpha-beta T cell activation	GO:2000515	0.0175971	1.75456	29	338	4	17906	ENSG00000020633,ENSG00000120217,ENSG00000171916,ENSG00000168961
GO:BP	cellular response to cycloheximide	GO:0071409	0.0175971	1.75456	4	338	2	17906	ENSG00000114127,ENSG00000136826
GO:BP	protein kinase B signaling	GO:0043491	0.0180845	1.74269	273	338	13	17906	ENSG00000130766,ENSG00000081479,ENSG00000174808,ENSG00000113070,ENSG00000204632,ENSG00000105851,ENSG00000167034,ENSG00000136826,ENSG00000165731,ENSG00000155629,ENSG00000175197,ENSG00000006210,ENSG00000130513
GO:BP	chemokine production	GO:0032602	0.0180845	1.74269	95	338	7	17906	ENSG00000172936,ENSG00000164342,ENSG00000104432,ENSG00000104312,ENSG00000136826,ENSG00000172243,ENSG00000168961
GO:BP	cellular response to organonitrogen compound	GO:0071417	0.0188697	1.72424	673	338	24	17906	ENSG00000130766,ENSG00000077522,ENSG00000162711,ENSG00000115415,ENSG00000196639,ENSG00000114127,ENSG00000137449,ENSG00000113494,ENSG00000169252,ENSG00000106100,ENSG00000105851,ENSG00000104312,ENSG00000096968,ENSG00000119508,ENSG00000136826,ENSG00000196954,ENSG00000165806,ENSG00000126778,ENSG00000100600,ENSG00000185338,ENSG00000167207,ENSG00000184557,ENSG00000130513,ENSG00000079385
GO:BP	positive regulation of CD4-positive, alpha-beta T cell differentiation	GO:0043372	0.0194113	1.71194	30	338	4	17906	ENSG00000162711,ENSG00000104312,ENSG00000185338,ENSG00000168961
GO:BP	positive regulation of cell migration	GO:0030335	0.0194113	1.71194	560	338	21	17906	ENSG00000184371,ENSG00000162733,ENSG00000163823,ENSG00000168811,ENSG00000113070,ENSG00000111913,ENSG00000075213,ENSG00000164867,ENSG00000170961,ENSG00000096968,ENSG00000120217,ENSG00000119508,ENSG00000110492,ENSG00000165731,ENSG00000171860,ENSG00000172243,ENSG00000100600,ENSG00000006210,ENSG00000168961,ENSG00000176170,ENSG00000105287
GO:BP	homeostasis of number of cells within a tissue	GO:0048873	0.0194113	1.71194	30	338	4	17906	ENSG00000184371,ENSG00000174564,ENSG00000164867,ENSG00000104432
GO:BP	positive regulation of leukocyte apoptotic process	GO:2000108	0.0194113	1.71194	30	338	4	17906	ENSG00000131203,ENSG00000120217,ENSG00000119508,ENSG00000168961
GO:BP	multi-multicellular organism process	GO:0044706	0.019432	1.71148	243	338	12	17906	ENSG00000004468,ENSG00000113494,ENSG00000204642,ENSG00000204632,ENSG00000204592,ENSG00000203797,ENSG00000131203,ENSG00000175592,ENSG00000168961,ENSG00000171223,ENSG00000125740,ENSG00000128335
GO:BP	regulation of protein transport	GO:0051223	0.0200549	1.69778	755	338	26	17906	ENSG00000028137,ENSG00000117228,ENSG00000162711,ENSG00000134321,ENSG00000115267,ENSG00000067066,ENSG00000004468,ENSG00000204592,ENSG00000147003,ENSG00000104312,ENSG00000096968,ENSG00000120217,ENSG00000107201,ENSG00000110492,ENSG00000137752,ENSG00000204397,ENSG00000119714,ENSG00000165949,ENSG00000140464,ENSG00000185338,ENSG00000167207,ENSG00000006210,ENSG00000171916,ENSG00000168961,ENSG00000126368…
GO:BP	regulation of receptor signaling pathway via STAT	GO:1904892	0.0201662	1.69538	152	338	9	17906	ENSG00000116717,ENSG00000138496,ENSG00000173193,ENSG00000168811,ENSG00000113494,ENSG00000096968,ENSG00000165731,ENSG00000185338,ENSG00000184557
GO:BP	heterocycle catabolic process	GO:0046700	0.0204965	1.68832	601	338	22	17906	ENSG00000028137,ENSG00000155363,ENSG00000183508,ENSG00000138035,ENSG00000172936,ENSG00000114127,ENSG00000151014,ENSG00000204264,ENSG00000240065,ENSG00000122643,ENSG00000105939,ENSG00000131203,ENSG00000111335,ENSG00000100911,ENSG00000172183,ENSG00000205220,ENSG00000173786,ENSG00000101347,ENSG00000130589,ENSG00000128394,ENSG00000239713,ENSG00000025708
GO:BP	cellular nitrogen compound catabolic process	GO:0044270	0.0208813	1.68024	602	338	22	17906	ENSG00000028137,ENSG00000155363,ENSG00000183508,ENSG00000138035,ENSG00000172936,ENSG00000114127,ENSG00000151014,ENSG00000204264,ENSG00000240065,ENSG00000122643,ENSG00000105939,ENSG00000131203,ENSG00000111335,ENSG00000100911,ENSG00000172183,ENSG00000205220,ENSG00000173786,ENSG00000101347,ENSG00000130589,ENSG00000128394,ENSG00000239713,ENSG00000025708
GO:BP	CD8-positive, alpha-beta T cell differentiation	GO:0043374	0.0210065	1.67765	15	338	3	17906	ENSG00000020633,ENSG00000125347,ENSG00000185338
GO:BP	activation of Janus kinase activity	GO:0042976	0.0210065	1.67765	15	338	3	17906	ENSG00000113494,ENSG00000096968,ENSG00000185338
GO:BP	positive regulation of T cell apoptotic process	GO:0070234	0.0210065	1.67765	15	338	3	17906	ENSG00000131203,ENSG00000120217,ENSG00000168961
GO:BP	positive regulation of nitric-oxide synthase biosynthetic process	GO:0051770	0.0210065	1.67765	15	338	3	17906	ENSG00000115415,ENSG00000096968,ENSG00000167207
GO:BP	activation of cysteine-type endopeptidase activity	GO:0097202	0.0210065	1.67765	15	338	3	17906	ENSG00000163565,ENSG00000104312,ENSG00000100600
GO:BP	cellular macromolecule catabolic process	GO:0044265	0.0210065	1.67765	1209	338	37	17906	ENSG00000187608,ENSG00000171621,ENSG00000116663,ENSG00000028137,ENSG00000116514,ENSG00000155363,ENSG00000183508,ENSG00000138035,ENSG00000081479,ENSG00000172936,ENSG00000182179,ENSG00000163840,ENSG00000114127,ENSG00000078081,ENSG00000151014,ENSG00000112343,ENSG00000204264,ENSG00000240065,ENSG00000188050,ENSG00000105939,ENSG00000013374,ENSG00000133874,ENSG00000156587,ENSG00000175197,ENSG00000111335…
GO:BP	positive regulation of interleukin-13 production	GO:0032736	0.0210065	1.67765	15	338	3	17906	ENSG00000162711,ENSG00000204592,ENSG00000168961
GO:BP	positive regulation of macrophage chemotaxis	GO:0010759	0.0210065	1.67765	15	338	3	17906	ENSG00000184371,ENSG00000110492,ENSG00000171860
GO:BP	endothelial cell chemotaxis	GO:0035767	0.0214418	1.66874	31	338	4	17906	ENSG00000171680,ENSG00000179388,ENSG00000100600,ENSG00000105287
GO:BP	regulation of type 2 immune response	GO:0002828	0.0214418	1.66874	31	338	4	17906	ENSG00000162711,ENSG00000134321,ENSG00000131203,ENSG00000167207
GO:BP	regulation of cellular component movement	GO:0051270	0.0219696	1.65818	1129	338	35	17906	ENSG00000116717,ENSG00000184371,ENSG00000162733,ENSG00000076356,ENSG00000067066,ENSG00000172936,ENSG00000163823,ENSG00000114019,ENSG00000168811,ENSG00000174808,ENSG00000151882,ENSG00000113070,ENSG00000111913,ENSG00000075213,ENSG00000164867,ENSG00000170961,ENSG00000096968,ENSG00000120217,ENSG00000107201,ENSG00000119508,ENSG00000136826,ENSG00000185885,ENSG00000110492,ENSG00000165731,ENSG00000171860…
GO:BP	adaptive thermogenesis	GO:1990845	0.0225014	1.64779	155	338	9	17906	ENSG00000115604,ENSG00000145287,ENSG00000113389,ENSG00000113494,ENSG00000113369,ENSG00000169252,ENSG00000096968,ENSG00000175197,ENSG00000126368
GO:BP	protein catabolic process	GO:0030163	0.0225372	1.6471	965	338	31	17906	ENSG00000187608,ENSG00000171680,ENSG00000171621,ENSG00000116663,ENSG00000028137,ENSG00000116514,ENSG00000081479,ENSG00000182179,ENSG00000163840,ENSG00000078081,ENSG00000172403,ENSG00000112343,ENSG00000204614,ENSG00000204264,ENSG00000240065,ENSG00000188050,ENSG00000013374,ENSG00000133874,ENSG00000156587,ENSG00000175197,ENSG00000100911,ENSG00000100600,ENSG00000165949,ENSG00000140464,ENSG00000176046…
GO:BP	positive regulation of transport	GO:0051050	0.023136	1.63571	1008	338	32	17906	ENSG00000077522,ENSG00000162711,ENSG00000115267,ENSG00000163823,ENSG00000004468,ENSG00000169252,ENSG00000204642,ENSG00000204592,ENSG00000244731,ENSG00000224389,ENSG00000130234,ENSG00000147003,ENSG00000167034,ENSG00000104312,ENSG00000096968,ENSG00000120217,ENSG00000107201,ENSG00000119508,ENSG00000110492,ENSG00000137752,ENSG00000134470,ENSG00000172243,ENSG00000119714,ENSG00000167207,ENSG00000087237…
GO:BP	negative regulation of cytokine-mediated signaling pathway	GO:0001960	0.0236381	1.62639	75	338	6	17906	ENSG00000160710,ENSG00000136689,ENSG00000173193,ENSG00000204397,ENSG00000140853,ENSG00000101347
GO:BP	regulation of toll-like receptor signaling pathway	GO:0034121	0.0236381	1.62639	75	338	6	17906	ENSG00000134321,ENSG00000164342,ENSG00000125347,ENSG00000185507,ENSG00000023445,ENSG00000126368
GO:BP	nucleoside catabolic process	GO:0009164	0.0238824	1.62192	32	338	4	17906	ENSG00000122643,ENSG00000128394,ENSG00000239713,ENSG00000025708
GO:BP	leukocyte mediated cytotoxicity	GO:0001909	0.0244311	1.61206	101	338	7	17906	ENSG00000162739,ENSG00000168811,ENSG00000204642,ENSG00000204632,ENSG00000204592,ENSG00000168961,ENSG00000079385
GO:BP	organic cyclic compound catabolic process	GO:1901361	0.0244311	1.61206	650	338	23	17906	ENSG00000028137,ENSG00000155363,ENSG00000183508,ENSG00000138035,ENSG00000172936,ENSG00000114127,ENSG00000151014,ENSG00000204264,ENSG00000240065,ENSG00000122643,ENSG00000105939,ENSG00000131203,ENSG00000111335,ENSG00000100911,ENSG00000172183,ENSG00000205220,ENSG00000173786,ENSG00000101347,ENSG00000130589,ENSG00000087076,ENSG00000128394,ENSG00000239713,ENSG00000025708
GO:BP	negative regulation of type I interferon-mediated signaling pathway	GO:0060339	0.0249446	1.60302	16	338	3	17906	ENSG00000160710,ENSG00000140853,ENSG00000101347
GO:BP	positive regulation of double-strand break repair via nonhomologous end joining	GO:2001034	0.0249446	1.60302	16	338	3	17906	ENSG00000041880,ENSG00000138496,ENSG00000163840
GO:BP	detection of other organism	GO:0098543	0.0249446	1.60302	16	338	3	17906	ENSG00000106100,ENSG00000172243,ENSG00000167207
GO:BP	regulation of extrinsic apoptotic signaling pathway	GO:2001236	0.0251465	1.59952	158	338	9	17906	ENSG00000126709,ENSG00000162772,ENSG00000067066,ENSG00000121858,ENSG00000164867,ENSG00000104432,ENSG00000165731,ENSG00000140464,ENSG00000006210
GO:BP	myeloid cell differentiation	GO:0030099	0.0252698	1.5974	426	338	17	17906	ENSG00000187608,ENSG00000184371,ENSG00000155363,ENSG00000160710,ENSG00000163565,ENSG00000115415,ENSG00000163823,ENSG00000164342,ENSG00000096968,ENSG00000119508,ENSG00000185507,ENSG00000168062,ENSG00000100867,ENSG00000119714,ENSG00000140464,ENSG00000171223,ENSG00000079385
GO:BP	leukocyte chemotaxis	GO:0030595	0.0253362	1.59626	220	338	11	17906	ENSG00000184371,ENSG00000196639,ENSG00000163823,ENSG00000168811,ENSG00000111913,ENSG00000105851,ENSG00000110492,ENSG00000171860,ENSG00000100600,ENSG00000006210,ENSG00000168961
GO:BP	regulation of growth	GO:0040008	0.0259464	1.58592	693	338	24	17906	ENSG00000130766,ENSG00000184371,ENSG00000138035,ENSG00000004468,ENSG00000145287,ENSG00000113070,ENSG00000169252,ENSG00000204614,ENSG00000135333,ENSG00000075213,ENSG00000104432,ENSG00000126778,ENSG00000100600,ENSG00000140464,ENSG00000185338,ENSG00000125148,ENSG00000128422,ENSG00000176170,ENSG00000184557,ENSG00000060491,ENSG00000130303,ENSG00000130513,ENSG00000197019,ENSG00000079385
GO:BP	positive regulation of MHC class I biosynthetic process	GO:0045345	0.026578	1.57548	5	338	2	17906	ENSG00000179583,ENSG00000140853
GO:BP	positive regulation of interferon-beta secretion	GO:0035549	0.026578	1.57548	5	338	2	17906	ENSG00000115267,ENSG00000107201
GO:BP	negative regulation of translational elongation	GO:0045900	0.026578	1.57548	5	338	2	17906	ENSG00000137449,ENSG00000130813
GO:BP	aromatic compound catabolic process	GO:0019439	0.026578	1.57548	617	338	22	17906	ENSG00000028137,ENSG00000155363,ENSG00000183508,ENSG00000138035,ENSG00000172936,ENSG00000114127,ENSG00000151014,ENSG00000204264,ENSG00000240065,ENSG00000122643,ENSG00000105939,ENSG00000131203,ENSG00000111335,ENSG00000100911,ENSG00000172183,ENSG00000205220,ENSG00000173786,ENSG00000101347,ENSG00000130589,ENSG00000128394,ENSG00000239713,ENSG00000025708
GO:BP	positive regulation of interleukin-12 secretion	GO:2001184	0.026578	1.57548	5	338	2	17906	ENSG00000110492,ENSG00000168961
GO:BP	response to cycloheximide	GO:0046898	0.026578	1.57548	5	338	2	17906	ENSG00000114127,ENSG00000136826
GO:BP	tolerance induction dependent upon immune response	GO:0002461	0.026578	1.57548	5	338	2	17906	ENSG00000204632,ENSG00000120217
GO:BP	protection from natural killer cell mediated cytotoxicity	GO:0042270	0.026578	1.57548	5	338	2	17906	ENSG00000204632,ENSG00000204592
GO:BP	regulation of lipophagy	GO:1904502	0.026578	1.57548	5	338	2	17906	ENSG00000130766,ENSG00000169252
GO:BP	positive regulation of lipophagy	GO:1904504	0.026578	1.57548	5	338	2	17906	ENSG00000130766,ENSG00000169252
GO:BP	trigeminal ganglion development	GO:0061551	0.026578	1.57548	5	338	2	17906	ENSG00000075213,ENSG00000126778
GO:BP	monocyte aggregation	GO:0070487	0.026578	1.57548	5	338	2	17906	ENSG00000170961,ENSG00000119508
GO:BP	regulation of RNA stability	GO:0043487	0.026578	1.57548	190	338	10	17906	ENSG00000028137,ENSG00000155363,ENSG00000183508,ENSG00000172936,ENSG00000114127,ENSG00000151014,ENSG00000204264,ENSG00000240065,ENSG00000100911,ENSG00000205220
GO:BP	regulation of growth hormone receptor signaling pathway	GO:0060398	0.026578	1.57548	5	338	2	17906	ENSG00000096968,ENSG00000130513
GO:BP	reduction of food intake in response to dietary excess	GO:0002023	0.026578	1.57548	5	338	2	17906	ENSG00000132911,ENSG00000130513
GO:BP	response to molecule of fungal origin	GO:0002238	0.026578	1.57548	5	338	2	17906	ENSG00000172936,ENSG00000172243
GO:BP	negative regulation of CD8-positive, alpha-beta T cell activation	GO:2001186	0.026578	1.57548	5	338	2	17906	ENSG00000120217,ENSG00000185338
GO:BP	microglial cell activation	GO:0001774	0.0267269	1.57305	54	338	5	17906	ENSG00000164342,ENSG00000096968,ENSG00000006210,ENSG00000126368,ENSG00000176170
GO:BP	leukocyte activation involved in inflammatory response	GO:0002269	0.0267269	1.57305	54	338	5	17906	ENSG00000164342,ENSG00000096968,ENSG00000006210,ENSG00000126368,ENSG00000176170
GO:BP	vasoconstriction	GO:0042310	0.0274848	1.56091	78	338	6	17906	ENSG00000196639,ENSG00000004468,ENSG00000151617,ENSG00000130234,ENSG00000214872,ENSG00000107796
GO:BP	T cell activation involved in immune response	GO:0002286	0.027571	1.55955	104	338	7	17906	ENSG00000162739,ENSG00000162711,ENSG00000115604,ENSG00000104312,ENSG00000110492,ENSG00000168961,ENSG00000079385
GO:BP	response to endogenous stimulus	GO:0009719	0.0276501	1.5583	1758	338	49	17906	ENSG00000020633,ENSG00000130766,ENSG00000077522,ENSG00000162711,ENSG00000138035,ENSG00000136689,ENSG00000081479,ENSG00000115415,ENSG00000196639,ENSG00000172936,ENSG00000144852,ENSG00000114127,ENSG00000121858,ENSG00000137449,ENSG00000004468,ENSG00000113494,ENSG00000168671,ENSG00000134363,ENSG00000169252,ENSG00000106100,ENSG00000105851,ENSG00000164867,ENSG00000179388,ENSG00000167034,ENSG00000104312…
GO:BP	proteolysis involved in cellular protein catabolic process	GO:0051603	0.0280832	1.55155	739	338	25	17906	ENSG00000187608,ENSG00000171621,ENSG00000116663,ENSG00000116514,ENSG00000182179,ENSG00000163840,ENSG00000078081,ENSG00000112343,ENSG00000204264,ENSG00000240065,ENSG00000188050,ENSG00000013374,ENSG00000133874,ENSG00000156587,ENSG00000175197,ENSG00000100911,ENSG00000100600,ENSG00000165949,ENSG00000140464,ENSG00000176046,ENSG00000205220,ENSG00000177294,ENSG00000126368,ENSG00000184979,ENSG00000161133
GO:BP	mitotic cell cycle arrest	GO:0071850	0.0285482	1.54442	17	338	3	17906	ENSG00000116717,ENSG00000138035,ENSG00000167034
GO:BP	preganglionic parasympathetic fiber development	GO:0021783	0.0285482	1.54442	17	338	3	17906	ENSG00000075213,ENSG00000122877,ENSG00000126778
GO:BP	immune response to tumor cell	GO:0002418	0.0285482	1.54442	17	338	3	17906	ENSG00000168811,ENSG00000120217,ENSG00000079385
GO:BP	lymphocyte differentiation	GO:0030098	0.0286288	1.5432	361	338	15	17906	ENSG00000020633,ENSG00000162739,ENSG00000162711,ENSG00000134321,ENSG00000115604,ENSG00000168811,ENSG00000125347,ENSG00000204632,ENSG00000179388,ENSG00000104432,ENSG00000104312,ENSG00000110492,ENSG00000095585,ENSG00000185338,ENSG00000168961
GO:BP	positive regulation of cell motility	GO:2000147	0.0287955	1.54067	584	338	21	17906	ENSG00000184371,ENSG00000162733,ENSG00000163823,ENSG00000168811,ENSG00000113070,ENSG00000111913,ENSG00000075213,ENSG00000164867,ENSG00000170961,ENSG00000096968,ENSG00000120217,ENSG00000119508,ENSG00000110492,ENSG00000165731,ENSG00000171860,ENSG00000172243,ENSG00000100600,ENSG00000006210,ENSG00000168961,ENSG00000176170,ENSG00000105287
GO:BP	cell killing	GO:0001906	0.0293895	1.53181	163	338	9	17906	ENSG00000162739,ENSG00000000971,ENSG00000168811,ENSG00000204642,ENSG00000204632,ENSG00000204592,ENSG00000172243,ENSG00000168961,ENSG00000079385
GO:BP	regulation of neuron death	GO:1901214	0.0293895	1.53181	327	338	14	17906	ENSG00000028137,ENSG00000184371,ENSG00000204642,ENSG00000135333,ENSG00000111912,ENSG00000096968,ENSG00000119508,ENSG00000110492,ENSG00000175197,ENSG00000126778,ENSG00000100600,ENSG00000176046,ENSG00000006210,ENSG00000158445
GO:BP	cellular response to lipid	GO:0071396	0.0293895	1.53181	624	338	22	17906	ENSG00000028137,ENSG00000162711,ENSG00000134326,ENSG00000172936,ENSG00000144852,ENSG00000168811,ENSG00000164867,ENSG00000167034,ENSG00000104312,ENSG00000096968,ENSG00000120217,ENSG00000197646,ENSG00000119508,ENSG00000136826,ENSG00000132256,ENSG00000137752,ENSG00000204397,ENSG00000165731,ENSG00000167207,ENSG00000006210,ENSG00000126368,ENSG00000180616
GO:BP	cellular response to mechanical stimulus	GO:0071260	0.0306185	1.51402	80	338	6	17906	ENSG00000116717,ENSG00000172936,ENSG00000164342,ENSG00000125347,ENSG00000111913,ENSG00000137752
GO:BP	positive regulation of cell killing	GO:0031343	0.0306704	1.51328	56	338	5	17906	ENSG00000162739,ENSG00000168811,ENSG00000204642,ENSG00000204592,ENSG00000172243
GO:BP	positive regulation of protein phosphorylation	GO:0001934	0.0307345	1.51237	1032	338	32	17906	ENSG00000116717,ENSG00000184371,ENSG00000162733,ENSG00000172936,ENSG00000163823,ENSG00000138496,ENSG00000173193,ENSG00000168811,ENSG00000164342,ENSG00000113494,ENSG00000113070,ENSG00000169252,ENSG00000135333,ENSG00000106100,ENSG00000075213,ENSG00000105851,ENSG00000167034,ENSG00000104312,ENSG00000096968,ENSG00000181634,ENSG00000132256,ENSG00000165731,ENSG00000139269,ENSG00000103966,ENSG00000185338…
GO:BP	regulation of peptide transport	GO:0090087	0.0310173	1.5084	786	338	26	17906	ENSG00000028137,ENSG00000117228,ENSG00000162711,ENSG00000134321,ENSG00000115267,ENSG00000067066,ENSG00000004468,ENSG00000204592,ENSG00000147003,ENSG00000104312,ENSG00000096968,ENSG00000120217,ENSG00000107201,ENSG00000110492,ENSG00000137752,ENSG00000204397,ENSG00000119714,ENSG00000165949,ENSG00000140464,ENSG00000185338,ENSG00000167207,ENSG00000006210,ENSG00000171916,ENSG00000168961,ENSG00000126368…
GO:BP	cellular protein metabolic process	GO:0044267	0.0311255	1.50688	5357	338	124	17906	ENSG00000187608,ENSG00000171621,ENSG00000116663,ENSG00000028137,ENSG00000020633,ENSG00000126709,ENSG00000130766,ENSG00000116514,ENSG00000116717,ENSG00000162595,ENSG00000117228,ENSG00000184371,ENSG00000155363,ENSG00000160710,ENSG00000163554,ENSG00000163565,ENSG00000162733,ENSG00000162772,ENSG00000077522,ENSG00000162711,ENSG00000152689,ENSG00000123609,ENSG00000115267,ENSG00000081479,ENSG00000156966…
GO:BP	cellular nitrogen compound biosynthetic process	GO:0044271	0.0311797	1.50613	5008	338	117	17906	ENSG00000188290,ENSG00000187608,ENSG00000028137,ENSG00000020633,ENSG00000130766,ENSG00000116717,ENSG00000121931,ENSG00000155363,ENSG00000163554,ENSG00000163565,ENSG00000162733,ENSG00000162772,ENSG00000077522,ENSG00000162711,ENSG00000134326,ENSG00000135625,ENSG00000115604,ENSG00000123609,ENSG00000081479,ENSG00000115415,ENSG00000135899,ENSG00000079263,ENSG00000185404,ENSG00000067066,ENSG00000172936…
GO:BP	neuron death	GO:0070997	0.0311797	1.50613	365	338	15	17906	ENSG00000028137,ENSG00000184371,ENSG00000204642,ENSG00000135333,ENSG00000111912,ENSG00000096968,ENSG00000119508,ENSG00000110492,ENSG00000165806,ENSG00000175197,ENSG00000126778,ENSG00000100600,ENSG00000176046,ENSG00000006210,ENSG00000158445
GO:BP	negative regulation of protein metabolic process	GO:0051248	0.0325998	1.48678	1206	338	36	17906	ENSG00000187608,ENSG00000126709,ENSG00000130766,ENSG00000116717,ENSG00000117228,ENSG00000155363,ENSG00000160710,ENSG00000163565,ENSG00000162772,ENSG00000123609,ENSG00000163840,ENSG00000173193,ENSG00000173706,ENSG00000114127,ENSG00000078081,ENSG00000137449,ENSG00000113070,ENSG00000204614,ENSG00000244731,ENSG00000224389,ENSG00000111912,ENSG00000178685,ENSG00000196092,ENSG00000136826,ENSG00000132109…
GO:BP	regulation of interleukin-2 production	GO:0032663	0.0327751	1.48446	57	338	5	17906	ENSG00000117228,ENSG00000174564,ENSG00000104312,ENSG00000172243,ENSG00000105287
GO:BP	regulation of tolerance induction	GO:0002643	0.0329569	1.48205	18	338	3	17906	ENSG00000204632,ENSG00000131203,ENSG00000120217
GO:BP	negative regulation of interleukin-1 beta secretion	GO:0050713	0.0329569	1.48205	18	338	3	17906	ENSG00000162711,ENSG00000204397,ENSG00000140464
GO:BP	positive regulation of myeloid leukocyte cytokine production involved in immune response	GO:0061081	0.0329569	1.48205	18	338	3	17906	ENSG00000204632,ENSG00000107201,ENSG00000119508
GO:BP	homeostatic process	GO:0042592	0.0333318	1.47714	1958	338	53	17906	ENSG00000187608,ENSG00000126709,ENSG00000130766,ENSG00000184371,ENSG00000160710,ENSG00000163554,ENSG00000115604,ENSG00000115415,ENSG00000067066,ENSG00000163823,ENSG00000041880,ENSG00000144852,ENSG00000173702,ENSG00000129048,ENSG00000174564,ENSG00000114127,ENSG00000004468,ENSG00000145287,ENSG00000151617,ENSG00000113389,ENSG00000113494,ENSG00000151882,ENSG00000113369,ENSG00000169252,ENSG00000132911…
GO:BP	negative regulation of nucleobase-containing compound metabolic process	GO:0045934	0.0333318	1.47714	1512	338	43	17906	ENSG00000188290,ENSG00000020633,ENSG00000116717,ENSG00000183508,ENSG00000163565,ENSG00000162772,ENSG00000115415,ENSG00000067066,ENSG00000172936,ENSG00000041880,ENSG00000144852,ENSG00000138496,ENSG00000114127,ENSG00000004468,ENSG00000151014,ENSG00000168310,ENSG00000134363,ENSG00000125347,ENSG00000010030,ENSG00000050344,ENSG00000204947,ENSG00000167034,ENSG00000196092,ENSG00000106829,ENSG00000119508…
GO:BP	positive regulation of CD4-positive, alpha-beta T cell activation	GO:2000516	0.0337784	1.47136	36	338	4	17906	ENSG00000162711,ENSG00000104312,ENSG00000185338,ENSG00000168961
GO:BP	positive regulation of interleukin-6 secretion	GO:2000778	0.0337784	1.47136	36	338	4	17906	ENSG00000115267,ENSG00000107201,ENSG00000171916,ENSG00000168961
GO:BP	nucleotide-binding oligomerization domain containing signaling pathway	GO:0070423	0.0337784	1.47136	36	338	4	17906	ENSG00000106100,ENSG00000104312,ENSG00000023445,ENSG00000167207
GO:BP	interleukin-4 production	GO:0032633	0.0337784	1.47136	36	338	4	17906	ENSG00000162711,ENSG00000174564,ENSG00000204592,ENSG00000168961
GO:BP	negative regulation of interleukin-1 beta production	GO:0032691	0.0337784	1.47136	36	338	4	17906	ENSG00000162711,ENSG00000204397,ENSG00000140464,ENSG00000006210
GO:BP	positive regulation of cytosolic calcium ion concentration	GO:0007204	0.0343564	1.46399	334	338	14	17906	ENSG00000163823,ENSG00000129048,ENSG00000004468,ENSG00000151617,ENSG00000151882,ENSG00000132911,ENSG00000105851,ENSG00000096968,ENSG00000171860,ENSG00000175197,ENSG00000140464,ENSG00000006210,ENSG00000173805,ENSG00000160013
GO:BP	negative regulation of cellular biosynthetic process	GO:0031327	0.0345353	1.46174	1693	338	47	17906	ENSG00000188290,ENSG00000020633,ENSG00000130766,ENSG00000116717,ENSG00000155363,ENSG00000163565,ENSG00000162772,ENSG00000123609,ENSG00000115415,ENSG00000067066,ENSG00000041880,ENSG00000144852,ENSG00000138496,ENSG00000114127,ENSG00000137449,ENSG00000004468,ENSG00000168310,ENSG00000134363,ENSG00000125347,ENSG00000113070,ENSG00000010030,ENSG00000050344,ENSG00000204947,ENSG00000167034,ENSG00000196092…
GO:BP	negative regulation of secretion by cell	GO:1903531	0.0348852	1.45736	232	338	11	17906	ENSG00000028137,ENSG00000117228,ENSG00000162711,ENSG00000134321,ENSG00000204642,ENSG00000204397,ENSG00000140464,ENSG00000006210,ENSG00000168961,ENSG00000158445,ENSG00000079385
GO:BP	macrophage chemotaxis	GO:0048246	0.0363415	1.4396	37	338	4	17906	ENSG00000184371,ENSG00000110492,ENSG00000171860,ENSG00000006210
GO:BP	mononuclear cell differentiation	GO:1903131	0.0363415	1.4396	37	338	4	17906	ENSG00000184371,ENSG00000163565,ENSG00000185507,ENSG00000119714
GO:BP	monocyte differentiation	GO:0030224	0.0363415	1.4396	37	338	4	17906	ENSG00000184371,ENSG00000163565,ENSG00000185507,ENSG00000119714
GO:BP	regulation of interferon-alpha biosynthetic process	GO:0045354	0.0363415	1.4396	6	338	2	17906	ENSG00000123609,ENSG00000164342
GO:BP	vesicle fusion with endoplasmic reticulum-Golgi intermediate compartment (ERGIC) membrane	GO:1990668	0.0363415	1.4396	6	338	2	17906	ENSG00000204267,ENSG00000168394
GO:BP	regulation of tumor necrosis factor secretion	GO:1904467	0.0363415	1.4396	37	338	4	17906	ENSG00000115267,ENSG00000107201,ENSG00000006210,ENSG00000168961
GO:BP	negative regulation of macrophage apoptotic process	GO:2000110	0.0363415	1.4396	6	338	2	17906	ENSG00000185507,ENSG00000167207
GO:BP	pyrimidine nucleoside metabolic process	GO:0006213	0.0363415	1.4396	37	338	4	17906	ENSG00000122643,ENSG00000128394,ENSG00000239713,ENSG00000025708
GO:BP	positive regulation of response to interferon-gamma	GO:0060332	0.0363415	1.4396	6	338	2	17906	ENSG00000138496,ENSG00000140853
GO:BP	interferon-alpha biosynthetic process	GO:0045349	0.0363415	1.4396	6	338	2	17906	ENSG00000123609,ENSG00000164342
GO:BP	positive regulation of interferon-gamma-mediated signaling pathway	GO:0060335	0.0363415	1.4396	6	338	2	17906	ENSG00000138496,ENSG00000140853
GO:BP	lipophagy	GO:0061724	0.0363415	1.4396	6	338	2	17906	ENSG00000130766,ENSG00000169252
GO:BP	cranial ganglion development	GO:0061550	0.0363415	1.4396	6	338	2	17906	ENSG00000075213,ENSG00000126778
GO:BP	regulation of interferon-beta secretion	GO:0035547	0.0363415	1.4396	6	338	2	17906	ENSG00000115267,ENSG00000107201
GO:BP	interferon-beta secretion	GO:0035546	0.0363415	1.4396	6	338	2	17906	ENSG00000115267,ENSG00000107201
GO:BP	regulation of CD8-positive, alpha-beta T cell differentiation	GO:0043376	0.0363415	1.4396	6	338	2	17906	ENSG00000020633,ENSG00000185338
GO:BP	cellular protein catabolic process	GO:0044257	0.0363415	1.4396	799	338	26	17906	ENSG00000187608,ENSG00000171621,ENSG00000116663,ENSG00000116514,ENSG00000081479,ENSG00000182179,ENSG00000163840,ENSG00000078081,ENSG00000112343,ENSG00000204264,ENSG00000240065,ENSG00000188050,ENSG00000013374,ENSG00000133874,ENSG00000156587,ENSG00000175197,ENSG00000100911,ENSG00000100600,ENSG00000165949,ENSG00000140464,ENSG00000176046,ENSG00000205220,ENSG00000177294,ENSG00000126368,ENSG00000184979…
GO:BP	cellular macromolecule metabolic process	GO:0044260	0.0363415	1.4396	8429	338	183	17906	ENSG00000188290,ENSG00000187608,ENSG00000171621,ENSG00000116663,ENSG00000028137,ENSG00000020633,ENSG00000126709,ENSG00000130766,ENSG00000116514,ENSG00000116717,ENSG00000162595,ENSG00000117228,ENSG00000184371,ENSG00000121931,ENSG00000155363,ENSG00000183508,ENSG00000160710,ENSG00000163554,ENSG00000163565,ENSG00000162733,ENSG00000162772,ENSG00000077522,ENSG00000162711,ENSG00000152689,ENSG00000138035…
GO:BP	nucleotide-binding domain, leucine rich repeat containing receptor signaling pathway	GO:0035872	0.0363415	1.4396	37	338	4	17906	ENSG00000106100,ENSG00000104312,ENSG00000023445,ENSG00000167207
GO:BP	negative regulation of T cell mediated cytotoxicity	GO:0001915	0.0363415	1.4396	6	338	2	17906	ENSG00000204632,ENSG00000079385
GO:BP	regulation of tyrosine phosphorylation of STAT protein	GO:0042509	0.0366575	1.43584	84	338	6	17906	ENSG00000138496,ENSG00000173193,ENSG00000168811,ENSG00000096968,ENSG00000185338,ENSG00000184557
GO:BP	nitric-oxide synthase biosynthetic process	GO:0051767	0.036694	1.4354	19	338	3	17906	ENSG00000115415,ENSG00000096968,ENSG00000167207
GO:BP	parasympathetic nervous system development	GO:0048486	0.036694	1.4354	19	338	3	17906	ENSG00000075213,ENSG00000122877,ENSG00000126778
GO:BP	positive regulation of lymphocyte apoptotic process	GO:0070230	0.036694	1.4354	19	338	3	17906	ENSG00000131203,ENSG00000120217,ENSG00000168961
GO:BP	regulation of RIG-I signaling pathway	GO:0039535	0.036694	1.4354	19	338	3	17906	ENSG00000137628,ENSG00000023445,ENSG00000108771
GO:BP	regulation of nitric-oxide synthase biosynthetic process	GO:0051769	0.036694	1.4354	19	338	3	17906	ENSG00000115415,ENSG00000096968,ENSG00000167207
GO:BP	positive regulation of phosphate metabolic process	GO:0045937	0.0367976	1.43418	1177	338	35	17906	ENSG00000116717,ENSG00000184371,ENSG00000162733,ENSG00000196639,ENSG00000172936,ENSG00000163823,ENSG00000138496,ENSG00000173193,ENSG00000168811,ENSG00000164342,ENSG00000113494,ENSG00000113070,ENSG00000169252,ENSG00000135333,ENSG00000106100,ENSG00000075213,ENSG00000105851,ENSG00000164867,ENSG00000167034,ENSG00000104312,ENSG00000096968,ENSG00000181634,ENSG00000132256,ENSG00000165731,ENSG00000139269…
GO:BP	positive regulation of phosphorus metabolic process	GO:0010562	0.0367976	1.43418	1177	338	35	17906	ENSG00000116717,ENSG00000184371,ENSG00000162733,ENSG00000196639,ENSG00000172936,ENSG00000163823,ENSG00000138496,ENSG00000173193,ENSG00000168811,ENSG00000164342,ENSG00000113494,ENSG00000113070,ENSG00000169252,ENSG00000135333,ENSG00000106100,ENSG00000075213,ENSG00000105851,ENSG00000164867,ENSG00000167034,ENSG00000104312,ENSG00000096968,ENSG00000181634,ENSG00000132256,ENSG00000165731,ENSG00000139269…
GO:BP	angiogenesis	GO:0001525	0.0368901	1.43309	601	338	21	17906	ENSG00000116717,ENSG00000115415,ENSG00000067066,ENSG00000114019,ENSG00000151617,ENSG00000164342,ENSG00000204632,ENSG00000105851,ENSG00000164867,ENSG00000179388,ENSG00000136826,ENSG00000110492,ENSG00000171860,ENSG00000140105,ENSG00000140464,ENSG00000006210,ENSG00000176170,ENSG00000173821,ENSG00000079385,ENSG00000105287,ENSG00000025708
GO:BP	regulation of establishment of protein localization	GO:0070201	0.0375163	1.42578	802	338	26	17906	ENSG00000028137,ENSG00000117228,ENSG00000162711,ENSG00000134321,ENSG00000115267,ENSG00000067066,ENSG00000004468,ENSG00000204592,ENSG00000147003,ENSG00000104312,ENSG00000096968,ENSG00000120217,ENSG00000107201,ENSG00000110492,ENSG00000137752,ENSG00000204397,ENSG00000119714,ENSG00000165949,ENSG00000140464,ENSG00000185338,ENSG00000167207,ENSG00000006210,ENSG00000171916,ENSG00000168961,ENSG00000126368…
GO:BP	positive regulation of cellular component movement	GO:0051272	0.0375163	1.42578	602	338	21	17906	ENSG00000184371,ENSG00000162733,ENSG00000163823,ENSG00000168811,ENSG00000113070,ENSG00000111913,ENSG00000075213,ENSG00000164867,ENSG00000170961,ENSG00000096968,ENSG00000120217,ENSG00000119508,ENSG00000110492,ENSG00000165731,ENSG00000171860,ENSG00000172243,ENSG00000100600,ENSG00000006210,ENSG00000168961,ENSG00000176170,ENSG00000105287
GO:BP	smooth muscle contraction	GO:0006939	0.0377825	1.42271	112	338	7	17906	ENSG00000004468,ENSG00000151617,ENSG00000169252,ENSG00000132911,ENSG00000107796,ENSG00000180616,ENSG00000176170
GO:BP	granulocyte migration	GO:0097530	0.0377825	1.42271	141	338	8	17906	ENSG00000184371,ENSG00000196639,ENSG00000172936,ENSG00000111913,ENSG00000105851,ENSG00000110492,ENSG00000171860,ENSG00000006210
GO:BP	CD4-positive, alpha-beta T cell differentiation involved in immune response	GO:0002294	0.0382412	1.41747	60	338	5	17906	ENSG00000162739,ENSG00000162711,ENSG00000115604,ENSG00000104312,ENSG00000168961
GO:BP	type 2 immune response	GO:0042092	0.0388837	1.41023	38	338	4	17906	ENSG00000162711,ENSG00000134321,ENSG00000131203,ENSG00000167207
GO:BP	regulation of protein modification by small protein conjugation or removal	GO:1903320	0.0388837	1.41023	237	338	11	17906	ENSG00000187608,ENSG00000123609,ENSG00000163840,ENSG00000113369,ENSG00000169252,ENSG00000104312,ENSG00000178685,ENSG00000132109,ENSG00000023445,ENSG00000167207,ENSG00000176170
GO:BP	pyrimidine-containing compound catabolic process	GO:0072529	0.0388837	1.41023	38	338	4	17906	ENSG00000122643,ENSG00000128394,ENSG00000239713,ENSG00000025708
GO:BP	regulation of tube diameter	GO:0035296	0.039082	1.40802	142	338	8	17906	ENSG00000196639,ENSG00000004468,ENSG00000151617,ENSG00000169252,ENSG00000164867,ENSG00000130234,ENSG00000214872,ENSG00000107796
GO:BP	regulation of blood vessel diameter	GO:0097746	0.039082	1.40802	142	338	8	17906	ENSG00000196639,ENSG00000004468,ENSG00000151617,ENSG00000169252,ENSG00000164867,ENSG00000130234,ENSG00000214872,ENSG00000107796
GO:BP	negative regulation of DNA-binding transcription factor activity	GO:0043433	0.0396312	1.40196	173	338	9	17906	ENSG00000162711,ENSG00000067066,ENSG00000204614,ENSG00000178685,ENSG00000136826,ENSG00000132109,ENSG00000175197,ENSG00000176046,ENSG00000140853
GO:BP	multicellular organismal homeostasis	GO:0048871	0.0398002	1.40011	490	338	18	17906	ENSG00000184371,ENSG00000115604,ENSG00000173702,ENSG00000174564,ENSG00000004468,ENSG00000145287,ENSG00000113389,ENSG00000113494,ENSG00000113369,ENSG00000169252,ENSG00000164867,ENSG00000104432,ENSG00000170961,ENSG00000096968,ENSG00000119508,ENSG00000175197,ENSG00000167207,ENSG00000126368
GO:BP	negative regulation of blood vessel diameter	GO:0097756	0.0398883	1.39915	86	338	6	17906	ENSG00000196639,ENSG00000004468,ENSG00000151617,ENSG00000130234,ENSG00000214872,ENSG00000107796
GO:BP	tyrosine phosphorylation of STAT protein	GO:0007260	0.0398883	1.39915	86	338	6	17906	ENSG00000138496,ENSG00000173193,ENSG00000168811,ENSG00000096968,ENSG00000185338,ENSG00000184557
GO:BP	protein modification process	GO:0036211	0.0401563	1.39625	4216	338	100	17906	ENSG00000187608,ENSG00000171621,ENSG00000116663,ENSG00000020633,ENSG00000130766,ENSG00000116514,ENSG00000116717,ENSG00000162595,ENSG00000117228,ENSG00000184371,ENSG00000160710,ENSG00000163554,ENSG00000162733,ENSG00000162772,ENSG00000077522,ENSG00000162711,ENSG00000152689,ENSG00000123609,ENSG00000115267,ENSG00000156966,ENSG00000172936,ENSG00000163823,ENSG00000182179,ENSG00000041880,ENSG00000138496…
GO:BP	regulation of tumor necrosis factor-mediated signaling pathway	GO:0010803	0.0401563	1.39625	61	338	5	17906	ENSG00000023445,ENSG00000196954,ENSG00000137752,ENSG00000204397,ENSG00000176170
GO:BP	cellular protein modification process	GO:0006464	0.0401563	1.39625	4216	338	100	17906	ENSG00000187608,ENSG00000171621,ENSG00000116663,ENSG00000020633,ENSG00000130766,ENSG00000116514,ENSG00000116717,ENSG00000162595,ENSG00000117228,ENSG00000184371,ENSG00000160710,ENSG00000163554,ENSG00000162733,ENSG00000162772,ENSG00000077522,ENSG00000162711,ENSG00000152689,ENSG00000123609,ENSG00000115267,ENSG00000156966,ENSG00000172936,ENSG00000163823,ENSG00000182179,ENSG00000041880,ENSG00000138496…
GO:BP	alpha-beta T cell activation involved in immune response	GO:0002287	0.0401563	1.39625	61	338	5	17906	ENSG00000162739,ENSG00000162711,ENSG00000115604,ENSG00000104312,ENSG00000168961
GO:BP	alpha-beta T cell differentiation involved in immune response	GO:0002293	0.0401563	1.39625	61	338	5	17906	ENSG00000162739,ENSG00000162711,ENSG00000115604,ENSG00000104312,ENSG00000168961
GO:BP	regulation of tube size	GO:0035150	0.0401563	1.39625	143	338	8	17906	ENSG00000196639,ENSG00000004468,ENSG00000151617,ENSG00000169252,ENSG00000164867,ENSG00000130234,ENSG00000214872,ENSG00000107796
GO:BP	positive regulation of viral life cycle	GO:1903902	0.0401563	1.39625	61	338	5	17906	ENSG00000160710,ENSG00000112343,ENSG00000132109,ENSG00000185745,ENSG00000168961
GO:BP	temperature homeostasis	GO:0001659	0.0405218	1.39231	174	338	9	17906	ENSG00000115604,ENSG00000145287,ENSG00000113389,ENSG00000113494,ENSG00000113369,ENSG00000169252,ENSG00000096968,ENSG00000175197,ENSG00000126368
GO:BP	positive regulation of alpha-beta T cell proliferation	GO:0046641	0.0406805	1.39061	20	338	3	17906	ENSG00000204592,ENSG00000104312,ENSG00000168961
GO:BP	regulation of transferase activity	GO:0051338	0.0406805	1.39061	1017	338	31	17906	ENSG00000130766,ENSG00000116717,ENSG00000162595,ENSG00000184371,ENSG00000160710,ENSG00000162733,ENSG00000041880,ENSG00000163840,ENSG00000173706,ENSG00000138646,ENSG00000164342,ENSG00000113494,ENSG00000113369,ENSG00000169252,ENSG00000135333,ENSG00000106100,ENSG00000105851,ENSG00000104312,ENSG00000096968,ENSG00000136826,ENSG00000181634,ENSG00000133321,ENSG00000165731,ENSG00000140105,ENSG00000185338…
GO:BP	negative regulation of interleukin-10 production	GO:0032693	0.0406805	1.39061	20	338	3	17906	ENSG00000131203,ENSG00000120217,ENSG00000197646
GO:BP	response to muramyl dipeptide	GO:0032495	0.0406805	1.39061	20	338	3	17906	ENSG00000106100,ENSG00000104312,ENSG00000167207
GO:BP	cytokine secretion involved in immune response	GO:0002374	0.0406805	1.39061	20	338	3	17906	ENSG00000028137,ENSG00000162711,ENSG00000167207
GO:BP	positive regulation of T cell cytokine production	GO:0002726	0.0406805	1.39061	20	338	3	17906	ENSG00000162711,ENSG00000134321,ENSG00000115604
GO:BP	positive regulation of calcium ion-dependent exocytosis	GO:0045956	0.0406805	1.39061	20	338	3	17906	ENSG00000147003,ENSG00000158445,ENSG00000100346
GO:BP	positive regulation of cytokine production involved in inflammatory response	GO:1900017	0.0406805	1.39061	20	338	3	17906	ENSG00000172936,ENSG00000172243,ENSG00000167207
GO:BP	base conversion or substitution editing	GO:0016553	0.0406805	1.39061	20	338	3	17906	ENSG00000160710,ENSG00000128394,ENSG00000239713
GO:BP	macromolecule catabolic process	GO:0009057	0.040983	1.3874	1450	338	41	17906	ENSG00000187608,ENSG00000171680,ENSG00000171621,ENSG00000116663,ENSG00000028137,ENSG00000116514,ENSG00000155363,ENSG00000183508,ENSG00000138035,ENSG00000081479,ENSG00000172936,ENSG00000182179,ENSG00000163840,ENSG00000114127,ENSG00000078081,ENSG00000172403,ENSG00000151014,ENSG00000112343,ENSG00000204614,ENSG00000204264,ENSG00000240065,ENSG00000188050,ENSG00000105939,ENSG00000013374,ENSG00000133874…
GO:BP	regulation of protein ubiquitination	GO:0031396	0.0412608	1.38446	207	338	10	17906	ENSG00000187608,ENSG00000123609,ENSG00000163840,ENSG00000113369,ENSG00000169252,ENSG00000104312,ENSG00000178685,ENSG00000023445,ENSG00000167207,ENSG00000176170
GO:BP	regulation of macrophage migration	GO:1905521	0.0412608	1.38446	39	338	4	17906	ENSG00000184371,ENSG00000110492,ENSG00000171860,ENSG00000006210
GO:BP	vascular process in circulatory system	GO:0003018	0.0413207	1.38383	175	338	9	17906	ENSG00000196639,ENSG00000004468,ENSG00000151617,ENSG00000169252,ENSG00000164867,ENSG00000130234,ENSG00000214872,ENSG00000107796,ENSG00000079385
GO:BP	negative regulation of macromolecule biosynthetic process	GO:0010558	0.0415027	1.38192	1629	338	45	17906	ENSG00000188290,ENSG00000020633,ENSG00000130766,ENSG00000116717,ENSG00000155363,ENSG00000163565,ENSG00000162772,ENSG00000123609,ENSG00000115415,ENSG00000067066,ENSG00000041880,ENSG00000144852,ENSG00000138496,ENSG00000114127,ENSG00000137449,ENSG00000004468,ENSG00000168310,ENSG00000134363,ENSG00000125347,ENSG00000113070,ENSG00000010030,ENSG00000050344,ENSG00000204947,ENSG00000167034,ENSG00000196092…
GO:BP	negative regulation of cellular macromolecule biosynthetic process	GO:2000113	0.0415027	1.38192	1540	338	43	17906	ENSG00000188290,ENSG00000020633,ENSG00000130766,ENSG00000116717,ENSG00000155363,ENSG00000163565,ENSG00000162772,ENSG00000115415,ENSG00000067066,ENSG00000041880,ENSG00000144852,ENSG00000138496,ENSG00000114127,ENSG00000137449,ENSG00000004468,ENSG00000168310,ENSG00000134363,ENSG00000125347,ENSG00000113070,ENSG00000010030,ENSG00000050344,ENSG00000204947,ENSG00000167034,ENSG00000196092,ENSG00000106829…
GO:BP	system development	GO:0048731	0.0424622	1.372	5020	338	116	17906	ENSG00000188290,ENSG00000187608,ENSG00000028137,ENSG00000020633,ENSG00000116717,ENSG00000184371,ENSG00000155363,ENSG00000143552,ENSG00000160710,ENSG00000163554,ENSG00000163565,ENSG00000162739,ENSG00000162733,ENSG00000076356,ENSG00000162772,ENSG00000077522,ENSG00000162711,ENSG00000134321,ENSG00000138035,ENSG00000115604,ENSG00000081479,ENSG00000170396,ENSG00000115415,ENSG00000067066,ENSG00000163512…
GO:BP	negative regulation of biosynthetic process	GO:0009890	0.0425065	1.37154	1721	338	47	17906	ENSG00000188290,ENSG00000020633,ENSG00000130766,ENSG00000116717,ENSG00000155363,ENSG00000163565,ENSG00000162772,ENSG00000123609,ENSG00000115415,ENSG00000067066,ENSG00000041880,ENSG00000144852,ENSG00000138496,ENSG00000114127,ENSG00000137449,ENSG00000004468,ENSG00000168310,ENSG00000134363,ENSG00000125347,ENSG00000113070,ENSG00000010030,ENSG00000050344,ENSG00000204947,ENSG00000167034,ENSG00000196092…
GO:BP	positive regulation of phosphorylation	GO:0042327	0.0426773	1.3698	1107	338	33	17906	ENSG00000116717,ENSG00000184371,ENSG00000162733,ENSG00000172936,ENSG00000163823,ENSG00000138496,ENSG00000173193,ENSG00000168811,ENSG00000164342,ENSG00000113494,ENSG00000113070,ENSG00000169252,ENSG00000135333,ENSG00000106100,ENSG00000075213,ENSG00000105851,ENSG00000167034,ENSG00000104312,ENSG00000096968,ENSG00000181634,ENSG00000132256,ENSG00000165731,ENSG00000139269,ENSG00000103966,ENSG00000185338…
GO:BP	muscle cell proliferation	GO:0033002	0.0432484	1.36403	242	338	11	17906	ENSG00000115415,ENSG00000172936,ENSG00000168811,ENSG00000113389,ENSG00000113070,ENSG00000096968,ENSG00000119508,ENSG00000136826,ENSG00000126778,ENSG00000006210,ENSG00000160013
GO:BP	positive regulation of locomotion	GO:0040017	0.0432997	1.36352	613	338	21	17906	ENSG00000184371,ENSG00000162733,ENSG00000163823,ENSG00000168811,ENSG00000113070,ENSG00000111913,ENSG00000075213,ENSG00000164867,ENSG00000170961,ENSG00000096968,ENSG00000120217,ENSG00000119508,ENSG00000110492,ENSG00000165731,ENSG00000171860,ENSG00000172243,ENSG00000100600,ENSG00000006210,ENSG00000168961,ENSG00000176170,ENSG00000105287
GO:BP	negative regulation of RNA metabolic process	GO:0051253	0.0432997	1.36352	1412	338	40	17906	ENSG00000188290,ENSG00000020633,ENSG00000116717,ENSG00000183508,ENSG00000163565,ENSG00000162772,ENSG00000115415,ENSG00000067066,ENSG00000172936,ENSG00000144852,ENSG00000138496,ENSG00000004468,ENSG00000151014,ENSG00000168310,ENSG00000134363,ENSG00000125347,ENSG00000010030,ENSG00000050344,ENSG00000204947,ENSG00000167034,ENSG00000196092,ENSG00000106829,ENSG00000119508,ENSG00000136826,ENSG00000185507…
GO:BP	positive regulation of protein ubiquitination	GO:0031398	0.0432997	1.36352	116	338	7	17906	ENSG00000123609,ENSG00000113369,ENSG00000169252,ENSG00000104312,ENSG00000023445,ENSG00000167207,ENSG00000176170
GO:BP	macromolecule metabolic process	GO:0043170	0.0438042	1.35848	9592	338	204	17906	ENSG00000188290,ENSG00000187608,ENSG00000171680,ENSG00000171621,ENSG00000116663,ENSG00000028137,ENSG00000020633,ENSG00000126709,ENSG00000130766,ENSG00000116514,ENSG00000116717,ENSG00000162595,ENSG00000117228,ENSG00000184371,ENSG00000121931,ENSG00000155363,ENSG00000183508,ENSG00000160710,ENSG00000163554,ENSG00000163565,ENSG00000162733,ENSG00000162772,ENSG00000077522,ENSG00000162711,ENSG00000152689…
GO:BP	regulation of phosphate metabolic process	GO:0019220	0.0441894	1.35468	1861	338	50	17906	ENSG00000130766,ENSG00000116717,ENSG00000162595,ENSG00000117228,ENSG00000184371,ENSG00000160710,ENSG00000162733,ENSG00000162772,ENSG00000196639,ENSG00000172936,ENSG00000163823,ENSG00000138496,ENSG00000173193,ENSG00000173706,ENSG00000168811,ENSG00000138646,ENSG00000164342,ENSG00000113494,ENSG00000113070,ENSG00000169252,ENSG00000135333,ENSG00000106100,ENSG00000075213,ENSG00000105851,ENSG00000164867…
GO:BP	glycosyl compound catabolic process	GO:1901658	0.044298	1.35362	40	338	4	17906	ENSG00000122643,ENSG00000128394,ENSG00000239713,ENSG00000025708
GO:BP	response to growth hormone	GO:0060416	0.044298	1.35362	40	338	4	17906	ENSG00000138035,ENSG00000113494,ENSG00000096968,ENSG00000130513
GO:BP	tumor necrosis factor secretion	GO:1990774	0.044298	1.35362	40	338	4	17906	ENSG00000115267,ENSG00000107201,ENSG00000006210,ENSG00000168961
GO:BP	regulation of alpha-beta T cell differentiation	GO:0046637	0.0443188	1.35341	63	338	5	17906	ENSG00000020633,ENSG00000162711,ENSG00000104312,ENSG00000185338,ENSG00000168961
GO:BP	regulation of phosphorus metabolic process	GO:0051174	0.0443521	1.35309	1862	338	50	17906	ENSG00000130766,ENSG00000116717,ENSG00000162595,ENSG00000117228,ENSG00000184371,ENSG00000160710,ENSG00000162733,ENSG00000162772,ENSG00000196639,ENSG00000172936,ENSG00000163823,ENSG00000138496,ENSG00000173193,ENSG00000173706,ENSG00000168811,ENSG00000138646,ENSG00000164342,ENSG00000113494,ENSG00000113070,ENSG00000169252,ENSG00000135333,ENSG00000106100,ENSG00000075213,ENSG00000105851,ENSG00000164867…
GO:BP	regulation of fibroblast proliferation	GO:0048145	0.0447745	1.34897	89	338	6	17906	ENSG00000162733,ENSG00000174808,ENSG00000178685,ENSG00000140464,ENSG00000176046,ENSG00000176170
GO:BP	regulation of monocyte differentiation	GO:0045655	0.044958	1.34719	21	338	3	17906	ENSG00000184371,ENSG00000185507,ENSG00000119714
GO:BP	modification-dependent macromolecule catabolic process	GO:0043632	0.044958	1.34719	657	338	22	17906	ENSG00000187608,ENSG00000171621,ENSG00000116663,ENSG00000116514,ENSG00000138035,ENSG00000182179,ENSG00000163840,ENSG00000112343,ENSG00000204264,ENSG00000240065,ENSG00000188050,ENSG00000013374,ENSG00000133874,ENSG00000156587,ENSG00000175197,ENSG00000100911,ENSG00000165949,ENSG00000140464,ENSG00000205220,ENSG00000177294,ENSG00000184979,ENSG00000161133
GO:BP	regulation of MHC class I biosynthetic process	GO:0045343	0.044958	1.34719	7	338	2	17906	ENSG00000179583,ENSG00000140853
GO:BP	microglial cell proliferation	GO:0061518	0.044958	1.34719	7	338	2	17906	ENSG00000184371,ENSG00000006210
GO:BP	myeloid leukocyte migration	GO:0097529	0.044958	1.34719	211	338	10	17906	ENSG00000184371,ENSG00000196639,ENSG00000172936,ENSG00000163823,ENSG00000111913,ENSG00000105851,ENSG00000110492,ENSG00000171860,ENSG00000100600,ENSG00000006210
GO:BP	positive regulation of interleukin-12 biosynthetic process	GO:0045084	0.044958	1.34719	7	338	2	17906	ENSG00000125347,ENSG00000172243
GO:BP	positive regulation of neutrophil extravasation	GO:2000391	0.044958	1.34719	7	338	2	17906	ENSG00000111913,ENSG00000110492
GO:BP	positive regulation of natural killer cell activation	GO:0032816	0.044958	1.34719	21	338	3	17906	ENSG00000168811,ENSG00000204642,ENSG00000204592
GO:BP	positive regulation of T-helper 2 cell cytokine production	GO:2000553	0.044958	1.34719	7	338	2	17906	ENSG00000162711,ENSG00000134321
GO:BP	positive regulation of T cell mediated cytotoxicity	GO:0001916	0.044958	1.34719	21	338	3	17906	ENSG00000168811,ENSG00000204642,ENSG00000204592
GO:BP	MHC class I biosynthetic process	GO:0045341	0.044958	1.34719	7	338	2	17906	ENSG00000179583,ENSG00000140853
GO:BP	common myeloid progenitor cell proliferation	GO:0035726	0.044958	1.34719	7	338	2	17906	ENSG00000119508,ENSG00000079385
GO:BP	regulation of CD8-positive, alpha-beta T cell proliferation	GO:2000564	0.044958	1.34719	7	338	2	17906	ENSG00000125347,ENSG00000204592
GO:BP	protein poly-ADP-ribosylation	GO:0070212	0.044958	1.34719	7	338	2	17906	ENSG00000041880,ENSG00000178685
GO:BP	immune response-inhibiting signal transduction	GO:0002765	0.044958	1.34719	7	338	2	17906	ENSG00000174564,ENSG00000204632
GO:BP	regulation by virus of viral protein levels in host cell	GO:0046719	0.044958	1.34719	7	338	2	17906	ENSG00000115415,ENSG00000185745
GO:BP	positive regulation of microglial cell migration	GO:1904141	0.044958	1.34719	7	338	2	17906	ENSG00000184371,ENSG00000006210
GO:BP	regulation of gamma-delta T cell activation	GO:0046643	0.044958	1.34719	7	338	2	17906	ENSG00000179388,ENSG00000167207
GO:BP	negative regulation of mitochondrial depolarization	GO:0051902	0.044958	1.34719	7	338	2	17906	ENSG00000126709,ENSG00000196684
GO:BP	N-acylphosphatidylethanolamine metabolic process	GO:0070292	0.044958	1.34719	7	338	2	17906	ENSG00000133321,ENSG00000133328
GO:BP	positive regulation of T cell tolerance induction	GO:0002666	0.044958	1.34719	7	338	2	17906	ENSG00000204632,ENSG00000131203
GO:BP	regulation of MDA-5 signaling pathway	GO:0039533	0.044958	1.34719	7	338	2	17906	ENSG00000137628,ENSG00000108771
GO:BP	positive regulation of dendritic cell antigen processing and presentation	GO:0002606	0.044958	1.34719	7	338	2	17906	ENSG00000106100,ENSG00000167207
GO:BP	CD8-positive, alpha-beta T cell proliferation	GO:0035740	0.044958	1.34719	7	338	2	17906	ENSG00000125347,ENSG00000204592
GO:BP	negative regulation of developmental process	GO:0051093	0.0450564	1.34624	1072	338	32	17906	ENSG00000188290,ENSG00000020633,ENSG00000116717,ENSG00000117228,ENSG00000115415,ENSG00000163823,ENSG00000041880,ENSG00000004468,ENSG00000145287,ENSG00000151014,ENSG00000164342,ENSG00000134363,ENSG00000125347,ENSG00000169252,ENSG00000204632,ENSG00000135333,ENSG00000075213,ENSG00000164867,ENSG00000167034,ENSG00000136826,ENSG00000110492,ENSG00000175197,ENSG00000119714,ENSG00000100600,ENSG00000140464…
GO:BP	fibroblast proliferation	GO:0048144	0.0456627	1.34044	90	338	6	17906	ENSG00000162733,ENSG00000174808,ENSG00000178685,ENSG00000140464,ENSG00000176046,ENSG00000176170
GO:BP	glial cell activation	GO:0061900	0.0456627	1.34044	64	338	5	17906	ENSG00000164342,ENSG00000096968,ENSG00000006210,ENSG00000126368,ENSG00000176170
GO:BP	myeloid leukocyte differentiation	GO:0002573	0.0457853	1.33927	212	338	10	17906	ENSG00000184371,ENSG00000163565,ENSG00000163823,ENSG00000164342,ENSG00000185507,ENSG00000168062,ENSG00000100867,ENSG00000119714,ENSG00000171223,ENSG00000079385
GO:BP	regulation of activated T cell proliferation	GO:0046006	0.0464716	1.33281	41	338	4	17906	ENSG00000131203,ENSG00000120217,ENSG00000197646,ENSG00000168961
GO:BP	lymphocyte activation involved in immune response	GO:0002285	0.0465443	1.33213	180	338	9	17906	ENSG00000162739,ENSG00000162711,ENSG00000115604,ENSG00000041880,ENSG00000204642,ENSG00000104312,ENSG00000110492,ENSG00000168961,ENSG00000079385
GO:BP	regulation of protein binding	GO:0043393	0.0470798	1.32717	213	338	10	17906	ENSG00000163554,ENSG00000163840,ENSG00000184584,ENSG00000169252,ENSG00000111913,ENSG00000167034,ENSG00000104312,ENSG00000204397,ENSG00000119922,ENSG00000185745
GO:BP	immune response-regulating cell surface receptor signaling pathway	GO:0002768	0.0470798	1.32717	503	338	18	17906	ENSG00000130775,ENSG00000117228,ENSG00000173702,ENSG00000004468,ENSG00000082074,ENSG00000111801,ENSG00000204632,ENSG00000204264,ENSG00000240065,ENSG00000104312,ENSG00000196092,ENSG00000119508,ENSG00000171860,ENSG00000100911,ENSG00000205220,ENSG00000108622,ENSG00000079385,ENSG00000105287
GO:BP	anatomical structure formation involved in morphogenesis	GO:0048646	0.0475399	1.32294	1206	338	35	17906	ENSG00000116717,ENSG00000076356,ENSG00000077522,ENSG00000081479,ENSG00000115415,ENSG00000067066,ENSG00000114019,ENSG00000151617,ENSG00000164342,ENSG00000111913,ENSG00000204632,ENSG00000105851,ENSG00000164867,ENSG00000179388,ENSG00000167034,ENSG00000119508,ENSG00000136826,ENSG00000110492,ENSG00000165731,ENSG00000122877,ENSG00000171860,ENSG00000102524,ENSG00000126778,ENSG00000140105,ENSG00000140464…
GO:BP	negative regulation of NF-kappaB transcription factor activity	GO:0032088	0.0477199	1.3213	91	338	6	17906	ENSG00000162711,ENSG00000204614,ENSG00000178685,ENSG00000136826,ENSG00000132109,ENSG00000140853
GO:BP	regulation of mRNA stability	GO:0043488	0.047899	1.31967	181	338	9	17906	ENSG00000155363,ENSG00000183508,ENSG00000172936,ENSG00000114127,ENSG00000151014,ENSG00000204264,ENSG00000240065,ENSG00000100911,ENSG00000205220
GO:BP	antigen receptor-mediated signaling pathway	GO:0050851	0.0484508	1.3147	318	338	13	17906	ENSG00000130775,ENSG00000117228,ENSG00000004468,ENSG00000082074,ENSG00000111801,ENSG00000204264,ENSG00000240065,ENSG00000104312,ENSG00000196092,ENSG00000100911,ENSG00000205220,ENSG00000079385,ENSG00000105287
GO:BP	regulation of protein kinase B signaling	GO:0051896	0.0485803	1.31354	248	338	11	17906	ENSG00000081479,ENSG00000174808,ENSG00000113070,ENSG00000204632,ENSG00000105851,ENSG00000136826,ENSG00000165731,ENSG00000155629,ENSG00000175197,ENSG00000006210,ENSG00000130513
GO:BP	granulocyte chemotaxis	GO:0071621	0.0488582	1.31106	120	338	7	17906	ENSG00000184371,ENSG00000196639,ENSG00000111913,ENSG00000105851,ENSG00000110492,ENSG00000171860,ENSG00000006210
GO:BP	regulation of transcription from RNA polymerase II promoter in response to stress	GO:0043618	0.0488582	1.31106	120	338	7	17906	ENSG00000130766,ENSG00000162772,ENSG00000204264,ENSG00000240065,ENSG00000175197,ENSG00000100911,ENSG00000205220
GO:BP	negative regulation of interleukin-1 secretion	GO:0050711	0.0491434	1.30853	22	338	3	17906	ENSG00000162711,ENSG00000204397,ENSG00000140464
GO:BP	neuron projection arborization	GO:0140058	0.0491434	1.30853	22	338	3	17906	ENSG00000155363,ENSG00000081479,ENSG00000075213
GO:BP	regulation of interleukin-13 production	GO:0032656	0.0491434	1.30853	22	338	3	17906	ENSG00000162711,ENSG00000204592,ENSG00000168961
GO:BP	regulation of urine volume	GO:0035809	0.0491434	1.30853	22	338	3	17906	ENSG00000174808,ENSG00000113389,ENSG00000170961
GO:BP	regulation of viral-induced cytoplasmic pattern recognition receptor signaling pathway	GO:0039531	0.0491434	1.30853	22	338	3	17906	ENSG00000137628,ENSG00000023445,ENSG00000108771
GO:BP	response to tumor cell	GO:0002347	0.0491434	1.30853	22	338	3	17906	ENSG00000168811,ENSG00000120217,ENSG00000079385
GO:BP	cellular response to organic cyclic compound	GO:0071407	0.0491434	1.30853	624	338	21	17906	ENSG00000115267,ENSG00000115415,ENSG00000196639,ENSG00000144852,ENSG00000114127,ENSG00000164342,ENSG00000168671,ENSG00000184584,ENSG00000105851,ENSG00000167034,ENSG00000096968,ENSG00000107201,ENSG00000119508,ENSG00000136826,ENSG00000185745,ENSG00000165806,ENSG00000126778,ENSG00000179583,ENSG00000167207,ENSG00000126368,ENSG00000180616
GO:BP	regulation of neutrophil migration	GO:1902622	0.0494613	1.30573	42	338	4	17906	ENSG00000172936,ENSG00000111913,ENSG00000110492,ENSG00000171860
GO:BP	mononuclear cell migration	GO:0071674	0.0494613	1.30573	92	338	6	17906	ENSG00000184371,ENSG00000163823,ENSG00000110492,ENSG00000171860,ENSG00000100600,ENSG00000006210
GO:BP	regulation of angiogenesis	GO:0045765	0.0498728	1.30214	393	338	15	17906	ENSG00000116717,ENSG00000115415,ENSG00000067066,ENSG00000164342,ENSG00000204632,ENSG00000164867,ENSG00000136826,ENSG00000110492,ENSG00000171860,ENSG00000140105,ENSG00000140464,ENSG00000006210,ENSG00000176170,ENSG00000079385,ENSG00000105287

## Sheet: gProfiler_cluster3
source	term_name	term_id	adjusted_p_value	negative_log10_of_adjusted_p_value	term_size	query_size	intersection_size	effective_domain_size	intersections
GO:BP	response to biotic stimulus	GO:0009607	1.3568e-26	25.8675	1583	406	114	17906	ENSG00000169403,ENSG00000163874,ENSG00000177606,ENSG00000184588,ENSG00000081985,ENSG00000154451,ENSG00000162692,ENSG00000265972,ENSG00000184678,ENSG00000163131,ENSG00000160678,ENSG00000116701,ENSG00000263528,ENSG00000143507,ENSG00000117009,ENSG00000115758,ENSG00000115008,ENSG00000125538,ENSG00000078098,ENSG00000115009,ENSG00000134070,ENSG00000010327,ENSG00000113811,ENSG00000163638,ENSG00000163661…
GO:BP	cytokine-mediated signaling pathway	GO:0019221	1.3568e-26	25.8675	799	406	80	17906	ENSG00000049249,ENSG00000169403,ENSG00000081985,ENSG00000162692,ENSG00000120337,ENSG00000263528,ENSG00000115602,ENSG00000115008,ENSG00000125538,ENSG00000115009,ENSG00000134070,ENSG00000066405,ENSG00000169429,ENSG00000163739,ENSG00000163734,ENSG00000081041,ENSG00000138755,ENSG00000169245,ENSG00000169248,ENSG00000109320,ENSG00000138685,ENSG00000168685,ENSG00000145777,ENSG00000164400,ENSG00000120738…
GO:BP	response to external biotic stimulus	GO:0043207	9.56735e-26	25.0192	1553	406	111	17906	ENSG00000169403,ENSG00000163874,ENSG00000177606,ENSG00000184588,ENSG00000081985,ENSG00000154451,ENSG00000162692,ENSG00000184678,ENSG00000163131,ENSG00000160678,ENSG00000116701,ENSG00000263528,ENSG00000143507,ENSG00000117009,ENSG00000115758,ENSG00000115008,ENSG00000125538,ENSG00000115009,ENSG00000134070,ENSG00000010327,ENSG00000113811,ENSG00000163638,ENSG00000163661,ENSG00000169429,ENSG00000163739…
GO:BP	response to other organism	GO:0051707	9.56735e-26	25.0192	1551	406	111	17906	ENSG00000169403,ENSG00000163874,ENSG00000177606,ENSG00000184588,ENSG00000081985,ENSG00000154451,ENSG00000162692,ENSG00000184678,ENSG00000163131,ENSG00000160678,ENSG00000116701,ENSG00000263528,ENSG00000143507,ENSG00000117009,ENSG00000115758,ENSG00000115008,ENSG00000125538,ENSG00000115009,ENSG00000134070,ENSG00000010327,ENSG00000113811,ENSG00000163638,ENSG00000163661,ENSG00000169429,ENSG00000163739…
GO:BP	response to external stimulus	GO:0009605	7.61753e-25	24.1182	2923	406	157	17906	ENSG00000169403,ENSG00000163874,ENSG00000177606,ENSG00000184588,ENSG00000081985,ENSG00000154451,ENSG00000162692,ENSG00000265972,ENSG00000184678,ENSG00000163131,ENSG00000160678,ENSG00000116701,ENSG00000163545,ENSG00000263528,ENSG00000174059,ENSG00000143507,ENSG00000143632,ENSG00000117009,ENSG00000115758,ENSG00000171094,ENSG00000115602,ENSG00000115008,ENSG00000125538,ENSG00000153234,ENSG00000078098…
GO:BP	response to cytokine	GO:0034097	8.62928e-25	24.064	1225	406	96	17906	ENSG00000049249,ENSG00000169403,ENSG00000163874,ENSG00000177606,ENSG00000081985,ENSG00000154451,ENSG00000162692,ENSG00000120337,ENSG00000263528,ENSG00000117009,ENSG00000115602,ENSG00000115008,ENSG00000125538,ENSG00000115009,ENSG00000180914,ENSG00000134070,ENSG00000066405,ENSG00000169429,ENSG00000163739,ENSG00000163734,ENSG00000081041,ENSG00000138755,ENSG00000169245,ENSG00000169248,ENSG00000109320…
GO:BP	cellular response to cytokine stimulus	GO:0071345	6.8416e-23	22.1648	1130	406	89	17906	ENSG00000049249,ENSG00000169403,ENSG00000163874,ENSG00000081985,ENSG00000154451,ENSG00000162692,ENSG00000120337,ENSG00000263528,ENSG00000117009,ENSG00000115602,ENSG00000115008,ENSG00000125538,ENSG00000115009,ENSG00000134070,ENSG00000066405,ENSG00000169429,ENSG00000163739,ENSG00000163734,ENSG00000081041,ENSG00000138755,ENSG00000169245,ENSG00000169248,ENSG00000109320,ENSG00000138685,ENSG00000137462…
GO:BP	defense response	GO:0006952	7.23496e-20	19.1406	1783	406	109	17906	ENSG00000169403,ENSG00000163874,ENSG00000177606,ENSG00000154451,ENSG00000162692,ENSG00000184678,ENSG00000163131,ENSG00000160678,ENSG00000116701,ENSG00000263528,ENSG00000143507,ENSG00000115602,ENSG00000115008,ENSG00000125538,ENSG00000115009,ENSG00000134070,ENSG00000010327,ENSG00000113811,ENSG00000144802,ENSG00000163661,ENSG00000169429,ENSG00000163739,ENSG00000163734,ENSG00000081041,ENSG00000138755…
GO:BP	immune system process	GO:0002376	8.40947e-20	19.0752	3235	406	156	17906	ENSG00000169403,ENSG00000163874,ENSG00000177606,ENSG00000184588,ENSG00000154451,ENSG00000162692,ENSG00000184678,ENSG00000163131,ENSG00000160678,ENSG00000173110,ENSG00000162746,ENSG00000120337,ENSG00000116701,ENSG00000196188,ENSG00000263528,ENSG00000174059,ENSG00000136630,ENSG00000143507,ENSG00000115602,ENSG00000115008,ENSG00000125538,ENSG00000115009,ENSG00000135898,ENSG00000134070,ENSG00000113811…
GO:BP	response to bacterium	GO:0009617	1.28669e-18	17.8905	736	406	65	17906	ENSG00000169403,ENSG00000163874,ENSG00000177606,ENSG00000184588,ENSG00000081985,ENSG00000154451,ENSG00000184678,ENSG00000143507,ENSG00000117009,ENSG00000115008,ENSG00000125538,ENSG00000115009,ENSG00000134070,ENSG00000010327,ENSG00000163638,ENSG00000169429,ENSG00000163739,ENSG00000163734,ENSG00000081041,ENSG00000138755,ENSG00000169245,ENSG00000169248,ENSG00000109320,ENSG00000137462,ENSG00000171522…
GO:BP	regulation of immune system process	GO:0002682	1.33234e-18	17.8754	1688	406	103	17906	ENSG00000169403,ENSG00000163874,ENSG00000177606,ENSG00000184588,ENSG00000154451,ENSG00000162692,ENSG00000163131,ENSG00000160678,ENSG00000162746,ENSG00000120337,ENSG00000263528,ENSG00000174059,ENSG00000136630,ENSG00000143507,ENSG00000115602,ENSG00000125538,ENSG00000115009,ENSG00000135898,ENSG00000134070,ENSG00000113811,ENSG00000144802,ENSG00000066405,ENSG00000169429,ENSG00000169245,ENSG00000109320…
GO:BP	response to stress	GO:0006950	1.96007e-18	17.7077	4147	406	179	17906	ENSG00000169403,ENSG00000163874,ENSG00000173846,ENSG00000162407,ENSG00000177606,ENSG00000162616,ENSG00000154451,ENSG00000162692,ENSG00000265972,ENSG00000184678,ENSG00000163131,ENSG00000160678,ENSG00000173110,ENSG00000162783,ENSG00000116701,ENSG00000163545,ENSG00000263528,ENSG00000174059,ENSG00000143507,ENSG00000117009,ENSG00000158125,ENSG00000115602,ENSG00000115008,ENSG00000125538,ENSG00000153234…
GO:BP	immune response	GO:0006955	8.40888e-18	17.0753	2294	406	122	17906	ENSG00000169403,ENSG00000163874,ENSG00000177606,ENSG00000184588,ENSG00000154451,ENSG00000162692,ENSG00000184678,ENSG00000163131,ENSG00000160678,ENSG00000173110,ENSG00000162746,ENSG00000120337,ENSG00000116701,ENSG00000263528,ENSG00000174059,ENSG00000136630,ENSG00000143507,ENSG00000115602,ENSG00000115008,ENSG00000125538,ENSG00000115009,ENSG00000134070,ENSG00000144802,ENSG00000163661,ENSG00000169429…
GO:BP	positive regulation of immune system process	GO:0002684	9.1036e-18	17.0408	1199	406	83	17906	ENSG00000169403,ENSG00000163874,ENSG00000177606,ENSG00000184588,ENSG00000154451,ENSG00000162692,ENSG00000163131,ENSG00000160678,ENSG00000120337,ENSG00000263528,ENSG00000136630,ENSG00000143507,ENSG00000115602,ENSG00000125538,ENSG00000115009,ENSG00000134070,ENSG00000113811,ENSG00000144802,ENSG00000169429,ENSG00000169245,ENSG00000109320,ENSG00000137462,ENSG00000150630,ENSG00000168685,ENSG00000253251…
GO:BP	defense response to other organism	GO:0098542	1.67289e-17	16.7765	1212	406	83	17906	ENSG00000169403,ENSG00000163874,ENSG00000154451,ENSG00000162692,ENSG00000184678,ENSG00000163131,ENSG00000160678,ENSG00000116701,ENSG00000263528,ENSG00000143507,ENSG00000125538,ENSG00000115009,ENSG00000134070,ENSG00000010327,ENSG00000113811,ENSG00000163661,ENSG00000138755,ENSG00000169245,ENSG00000109320,ENSG00000137462,ENSG00000164406,ENSG00000120738,ENSG00000015479,ENSG00000213886,ENSG00000206503…
GO:BP	response to lipopolysaccharide	GO:0032496	3.03495e-17	16.5178	347	406	43	17906	ENSG00000169403,ENSG00000163874,ENSG00000177606,ENSG00000184588,ENSG00000081985,ENSG00000143507,ENSG00000117009,ENSG00000115008,ENSG00000125538,ENSG00000134070,ENSG00000169429,ENSG00000163739,ENSG00000163734,ENSG00000081041,ENSG00000138755,ENSG00000169245,ENSG00000169248,ENSG00000109320,ENSG00000137462,ENSG00000171522,ENSG00000164400,ENSG00000226979,ENSG00000232810,ENSG00000118503,ENSG00000136244…
GO:BP	response to molecule of bacterial origin	GO:0002237	3.82392e-17	16.4175	367	406	44	17906	ENSG00000169403,ENSG00000163874,ENSG00000177606,ENSG00000184588,ENSG00000081985,ENSG00000143507,ENSG00000117009,ENSG00000115008,ENSG00000125538,ENSG00000134070,ENSG00000169429,ENSG00000163739,ENSG00000163734,ENSG00000081041,ENSG00000138755,ENSG00000169245,ENSG00000169248,ENSG00000109320,ENSG00000137462,ENSG00000171522,ENSG00000164400,ENSG00000226979,ENSG00000232810,ENSG00000118503,ENSG00000136244…
GO:BP	leukocyte migration	GO:0050900	1.18599e-15	14.9259	498	406	49	17906	ENSG00000169403,ENSG00000184588,ENSG00000162692,ENSG00000120337,ENSG00000174059,ENSG00000125538,ENSG00000115009,ENSG00000113811,ENSG00000169429,ENSG00000163739,ENSG00000163734,ENSG00000081041,ENSG00000138755,ENSG00000169245,ENSG00000169248,ENSG00000150630,ENSG00000171522,ENSG00000019582,ENSG00000120129,ENSG00000111863,ENSG00000232810,ENSG00000136244,ENSG00000106178,ENSG00000106366,ENSG00000105894…
GO:BP	inflammatory response	GO:0006954	1.24526e-15	14.9047	780	406	62	17906	ENSG00000169403,ENSG00000163874,ENSG00000177606,ENSG00000154451,ENSG00000143507,ENSG00000115602,ENSG00000115008,ENSG00000125538,ENSG00000115009,ENSG00000134070,ENSG00000010327,ENSG00000144802,ENSG00000163661,ENSG00000169429,ENSG00000163739,ENSG00000163734,ENSG00000081041,ENSG00000138755,ENSG00000169245,ENSG00000169248,ENSG00000109320,ENSG00000137462,ENSG00000171522,ENSG00000145777,ENSG00000226979…
GO:BP	leukocyte chemotaxis	GO:0030595	1.69923e-15	14.7697	220	406	33	17906	ENSG00000184588,ENSG00000125538,ENSG00000115009,ENSG00000169429,ENSG00000163739,ENSG00000163734,ENSG00000081041,ENSG00000138755,ENSG00000169245,ENSG00000169248,ENSG00000150630,ENSG00000019582,ENSG00000120129,ENSG00000136244,ENSG00000106178,ENSG00000106366,ENSG00000105894,ENSG00000165197,ENSG00000254087,ENSG00000173432,ENSG00000138135,ENSG00000151651,ENSG00000110944,ENSG00000119630,ENSG00000172349…
GO:BP	cellular response to organic substance	GO:0071310	4.0252e-15	14.3952	2813	406	132	17906	ENSG00000049249,ENSG00000169403,ENSG00000084636,ENSG00000163874,ENSG00000177606,ENSG00000184588,ENSG00000081985,ENSG00000154451,ENSG00000162692,ENSG00000163131,ENSG00000173110,ENSG00000117152,ENSG00000120337,ENSG00000263528,ENSG00000143632,ENSG00000117009,ENSG00000143882,ENSG00000171094,ENSG00000158125,ENSG00000115602,ENSG00000115008,ENSG00000125538,ENSG00000153234,ENSG00000115009,ENSG00000180914…
GO:BP	cell surface receptor signaling pathway	GO:0007166	1.54113e-14	13.8122	3197	406	142	17906	ENSG00000049249,ENSG00000120937,ENSG00000169403,ENSG00000084636,ENSG00000163874,ENSG00000162407,ENSG00000177606,ENSG00000184588,ENSG00000081985,ENSG00000162692,ENSG00000265972,ENSG00000117152,ENSG00000120337,ENSG00000116701,ENSG00000263528,ENSG00000123689,ENSG00000143882,ENSG00000171094,ENSG00000158125,ENSG00000115602,ENSG00000115008,ENSG00000125538,ENSG00000153234,ENSG00000115009,ENSG00000187957…
GO:BP	response to organic substance	GO:0010033	2.33651e-14	13.6314	3421	406	148	17906	ENSG00000049249,ENSG00000169403,ENSG00000084636,ENSG00000163874,ENSG00000177606,ENSG00000184588,ENSG00000081985,ENSG00000162616,ENSG00000154451,ENSG00000162692,ENSG00000265972,ENSG00000163131,ENSG00000173110,ENSG00000117152,ENSG00000120337,ENSG00000263528,ENSG00000143507,ENSG00000143632,ENSG00000117009,ENSG00000143882,ENSG00000171094,ENSG00000158125,ENSG00000115602,ENSG00000115008,ENSG00000125538…
GO:BP	cellular response to lipopolysaccharide	GO:0071222	4.6806e-14	13.3297	215	406	31	17906	ENSG00000169403,ENSG00000163874,ENSG00000184588,ENSG00000117009,ENSG00000115008,ENSG00000125538,ENSG00000134070,ENSG00000169429,ENSG00000163739,ENSG00000163734,ENSG00000081041,ENSG00000138755,ENSG00000169245,ENSG00000169248,ENSG00000109320,ENSG00000137462,ENSG00000164400,ENSG00000232810,ENSG00000118503,ENSG00000136244,ENSG00000106366,ENSG00000254087,ENSG00000100906,ENSG00000129226,ENSG00000108691…
GO:BP	cell chemotaxis	GO:0060326	7.55727e-14	13.1216	302	406	36	17906	ENSG00000184588,ENSG00000125538,ENSG00000115009,ENSG00000169429,ENSG00000163739,ENSG00000163734,ENSG00000081041,ENSG00000138755,ENSG00000169245,ENSG00000169248,ENSG00000138685,ENSG00000150630,ENSG00000019582,ENSG00000156427,ENSG00000120129,ENSG00000136244,ENSG00000106178,ENSG00000106366,ENSG00000105894,ENSG00000165197,ENSG00000254087,ENSG00000134339,ENSG00000173432,ENSG00000138135,ENSG00000151651…
GO:BP	cellular response to biotic stimulus	GO:0071216	7.55727e-14	13.1216	251	406	33	17906	ENSG00000169403,ENSG00000163874,ENSG00000184588,ENSG00000265972,ENSG00000117009,ENSG00000115008,ENSG00000125538,ENSG00000134070,ENSG00000169429,ENSG00000163739,ENSG00000163734,ENSG00000081041,ENSG00000138755,ENSG00000169245,ENSG00000169248,ENSG00000109320,ENSG00000137462,ENSG00000164400,ENSG00000232810,ENSG00000118503,ENSG00000136244,ENSG00000106366,ENSG00000254087,ENSG00000044574,ENSG00000100906…
GO:BP	regulation of cytokine production	GO:0001817	9.71638e-14	13.0125	764	406	58	17906	ENSG00000169403,ENSG00000163874,ENSG00000184588,ENSG00000081985,ENSG00000154451,ENSG00000263528,ENSG00000174059,ENSG00000115602,ENSG00000115008,ENSG00000125538,ENSG00000113811,ENSG00000109320,ENSG00000137462,ENSG00000171522,ENSG00000145777,ENSG00000164400,ENSG00000120738,ENSG00000019582,ENSG00000112149,ENSG00000206503,ENSG00000204610,ENSG00000234745,ENSG00000226979,ENSG00000232810,ENSG00000227507…
GO:BP	multi-organism process	GO:0051704	1.06124e-13	12.9742	3072	406	136	17906	ENSG00000169403,ENSG00000084636,ENSG00000163874,ENSG00000162407,ENSG00000177606,ENSG00000184588,ENSG00000081985,ENSG00000154451,ENSG00000162692,ENSG00000184678,ENSG00000143452,ENSG00000163131,ENSG00000160678,ENSG00000116701,ENSG00000263528,ENSG00000143507,ENSG00000117009,ENSG00000115758,ENSG00000115008,ENSG00000125538,ENSG00000115009,ENSG00000180914,ENSG00000134070,ENSG00000010327,ENSG00000113811…
GO:BP	cellular response to chemical stimulus	GO:0070887	1.06124e-13	12.9742	3418	406	146	17906	ENSG00000049249,ENSG00000169403,ENSG00000084636,ENSG00000163874,ENSG00000173846,ENSG00000177606,ENSG00000184588,ENSG00000081985,ENSG00000154451,ENSG00000162692,ENSG00000163131,ENSG00000173110,ENSG00000117152,ENSG00000120337,ENSG00000116701,ENSG00000263528,ENSG00000174059,ENSG00000143632,ENSG00000117009,ENSG00000143882,ENSG00000171094,ENSG00000158125,ENSG00000115602,ENSG00000115008,ENSG00000125538…
GO:BP	cellular response to molecule of bacterial origin	GO:0071219	1.7853e-13	12.7483	227	406	31	17906	ENSG00000169403,ENSG00000163874,ENSG00000184588,ENSG00000117009,ENSG00000115008,ENSG00000125538,ENSG00000134070,ENSG00000169429,ENSG00000163739,ENSG00000163734,ENSG00000081041,ENSG00000138755,ENSG00000169245,ENSG00000169248,ENSG00000109320,ENSG00000137462,ENSG00000164400,ENSG00000232810,ENSG00000118503,ENSG00000136244,ENSG00000106366,ENSG00000254087,ENSG00000100906,ENSG00000129226,ENSG00000108691…
GO:BP	positive regulation of cytokine production	GO:0001819	2.52775e-13	12.5973	470	406	44	17906	ENSG00000169403,ENSG00000184588,ENSG00000081985,ENSG00000154451,ENSG00000174059,ENSG00000115602,ENSG00000115008,ENSG00000125538,ENSG00000113811,ENSG00000109320,ENSG00000137462,ENSG00000171522,ENSG00000145777,ENSG00000164400,ENSG00000120738,ENSG00000019582,ENSG00000112149,ENSG00000206503,ENSG00000204610,ENSG00000226979,ENSG00000232810,ENSG00000227507,ENSG00000204389,ENSG00000204388,ENSG00000231389…
GO:BP	positive regulation of multicellular organismal process	GO:0051240	2.79666e-13	12.5534	1853	406	97	17906	ENSG00000120937,ENSG00000169403,ENSG00000163874,ENSG00000162407,ENSG00000177606,ENSG00000184588,ENSG00000081985,ENSG00000154451,ENSG00000160678,ENSG00000117152,ENSG00000174059,ENSG00000123689,ENSG00000136630,ENSG00000143507,ENSG00000198835,ENSG00000171094,ENSG00000115602,ENSG00000115008,ENSG00000125538,ENSG00000180914,ENSG00000113811,ENSG00000144802,ENSG00000120742,ENSG00000169429,ENSG00000109320…
GO:BP	regulation of multicellular organismal process	GO:0051239	2.79666e-13	12.5534	3356	406	143	17906	ENSG00000120937,ENSG00000169403,ENSG00000163874,ENSG00000162407,ENSG00000177606,ENSG00000184588,ENSG00000081985,ENSG00000154451,ENSG00000160678,ENSG00000117152,ENSG00000118194,ENSG00000263528,ENSG00000174059,ENSG00000123689,ENSG00000136630,ENSG00000143507,ENSG00000198835,ENSG00000171094,ENSG00000158125,ENSG00000115602,ENSG00000115008,ENSG00000125538,ENSG00000153234,ENSG00000078098,ENSG00000135898…
GO:BP	regulation of response to stress	GO:0080134	4.94782e-13	12.3056	1574	406	87	17906	ENSG00000163874,ENSG00000162407,ENSG00000154451,ENSG00000163131,ENSG00000160678,ENSG00000162783,ENSG00000263528,ENSG00000174059,ENSG00000143507,ENSG00000158125,ENSG00000115602,ENSG00000125538,ENSG00000078098,ENSG00000134070,ENSG00000113811,ENSG00000144802,ENSG00000163132,ENSG00000109320,ENSG00000138685,ENSG00000137462,ENSG00000171522,ENSG00000145632,ENSG00000253251,ENSG00000145777,ENSG00000015479…
GO:BP	regulation of response to external stimulus	GO:0032101	5.82184e-13	12.2349	1132	406	71	17906	ENSG00000163874,ENSG00000154451,ENSG00000163131,ENSG00000160678,ENSG00000263528,ENSG00000174059,ENSG00000143507,ENSG00000115602,ENSG00000125538,ENSG00000078098,ENSG00000134070,ENSG00000113811,ENSG00000144802,ENSG00000169429,ENSG00000169245,ENSG00000109320,ENSG00000138685,ENSG00000137462,ENSG00000150630,ENSG00000171522,ENSG00000145777,ENSG00000015479,ENSG00000019582,ENSG00000156427,ENSG00000120129…
GO:BP	innate immune response	GO:0045087	8.88066e-13	12.0516	1010	406	66	17906	ENSG00000169403,ENSG00000154451,ENSG00000162692,ENSG00000184678,ENSG00000163131,ENSG00000160678,ENSG00000116701,ENSG00000263528,ENSG00000143507,ENSG00000115009,ENSG00000134070,ENSG00000163661,ENSG00000109320,ENSG00000137462,ENSG00000120738,ENSG00000015479,ENSG00000213886,ENSG00000206503,ENSG00000204613,ENSG00000204610,ENSG00000234745,ENSG00000204389,ENSG00000204388,ENSG00000243649,ENSG00000204287…
GO:BP	myeloid leukocyte migration	GO:0097529	1.064e-12	11.9731	211	406	29	17906	ENSG00000184588,ENSG00000125538,ENSG00000115009,ENSG00000169429,ENSG00000163739,ENSG00000163734,ENSG00000081041,ENSG00000138755,ENSG00000169245,ENSG00000169248,ENSG00000150630,ENSG00000171522,ENSG00000019582,ENSG00000120129,ENSG00000136244,ENSG00000106178,ENSG00000106366,ENSG00000165197,ENSG00000254087,ENSG00000173432,ENSG00000151651,ENSG00000110944,ENSG00000119630,ENSG00000102962,ENSG00000102970…
GO:BP	cell activation	GO:0001775	1.68886e-12	11.7724	1465	406	82	17906	ENSG00000169403,ENSG00000163874,ENSG00000177606,ENSG00000162692,ENSG00000163131,ENSG00000173110,ENSG00000120337,ENSG00000136630,ENSG00000143507,ENSG00000115602,ENSG00000125538,ENSG00000113811,ENSG00000144802,ENSG00000163661,ENSG00000169429,ENSG00000163739,ENSG00000169245,ENSG00000109320,ENSG00000137462,ENSG00000168685,ENSG00000171522,ENSG00000253251,ENSG00000145777,ENSG00000164400,ENSG00000120738…
GO:BP	leukocyte activation	GO:0045321	2.446e-12	11.6115	1305	406	76	17906	ENSG00000169403,ENSG00000163874,ENSG00000177606,ENSG00000162692,ENSG00000163131,ENSG00000173110,ENSG00000120337,ENSG00000136630,ENSG00000143507,ENSG00000115602,ENSG00000125538,ENSG00000113811,ENSG00000144802,ENSG00000163661,ENSG00000169429,ENSG00000163739,ENSG00000109320,ENSG00000137462,ENSG00000168685,ENSG00000171522,ENSG00000253251,ENSG00000145777,ENSG00000164400,ENSG00000120738,ENSG00000019582…
GO:BP	animal organ development	GO:0048513	3.27435e-12	11.4849	3677	406	149	17906	ENSG00000163874,ENSG00000168389,ENSG00000117013,ENSG00000177606,ENSG00000162692,ENSG00000265972,ENSG00000160678,ENSG00000117152,ENSG00000118194,ENSG00000174059,ENSG00000136630,ENSG00000143507,ENSG00000198835,ENSG00000143632,ENSG00000115758,ENSG00000171094,ENSG00000158125,ENSG00000168899,ENSG00000125538,ENSG00000153234,ENSG00000163092,ENSG00000187957,ENSG00000135898,ENSG00000180914,ENSG00000144655…
GO:BP	cytokine production	GO:0001816	3.58691e-12	11.4453	837	406	58	17906	ENSG00000169403,ENSG00000163874,ENSG00000184588,ENSG00000081985,ENSG00000154451,ENSG00000263528,ENSG00000174059,ENSG00000115602,ENSG00000115008,ENSG00000125538,ENSG00000113811,ENSG00000109320,ENSG00000137462,ENSG00000171522,ENSG00000145777,ENSG00000164400,ENSG00000120738,ENSG00000019582,ENSG00000112149,ENSG00000206503,ENSG00000204610,ENSG00000234745,ENSG00000226979,ENSG00000232810,ENSG00000227507…
GO:BP	regulation of cell population proliferation	GO:0042127	8.40204e-12	11.0756	1749	406	90	17906	ENSG00000049249,ENSG00000169403,ENSG00000177606,ENSG00000081985,ENSG00000162692,ENSG00000265972,ENSG00000120337,ENSG00000162783,ENSG00000136630,ENSG00000143507,ENSG00000198835,ENSG00000115758,ENSG00000171094,ENSG00000158125,ENSG00000115008,ENSG00000125538,ENSG00000078098,ENSG00000114812,ENSG00000113811,ENSG00000163132,ENSG00000169429,ENSG00000163739,ENSG00000138755,ENSG00000169245,ENSG00000169248…
GO:BP	neutrophil chemotaxis	GO:0030593	1.38018e-11	10.8601	101	406	20	17906	ENSG00000184588,ENSG00000125538,ENSG00000115009,ENSG00000169429,ENSG00000163739,ENSG00000163734,ENSG00000081041,ENSG00000138755,ENSG00000169245,ENSG00000169248,ENSG00000019582,ENSG00000106178,ENSG00000173432,ENSG00000110944,ENSG00000102962,ENSG00000102970,ENSG00000108691,ENSG00000271503,ENSG00000277632,ENSG00000275302
GO:BP	regulation of leukocyte migration	GO:0002685	1.99962e-11	10.6991	204	406	27	17906	ENSG00000169403,ENSG00000120337,ENSG00000115009,ENSG00000113811,ENSG00000169429,ENSG00000169245,ENSG00000150630,ENSG00000171522,ENSG00000019582,ENSG00000120129,ENSG00000111863,ENSG00000232810,ENSG00000136244,ENSG00000106178,ENSG00000106366,ENSG00000105894,ENSG00000165197,ENSG00000254087,ENSG00000151651,ENSG00000110944,ENSG00000119630,ENSG00000108691,ENSG00000271503,ENSG00000277632,ENSG00000275302…
GO:BP	response to stimulus	GO:0050896	2.27925e-11	10.6422	9455	406	286	17906	ENSG00000049249,ENSG00000120937,ENSG00000169403,ENSG00000084636,ENSG00000163874,ENSG00000173846,ENSG00000162407,ENSG00000177606,ENSG00000184588,ENSG00000081985,ENSG00000162616,ENSG00000154451,ENSG00000162692,ENSG00000156097,ENSG00000265972,ENSG00000184678,ENSG00000163131,ENSG00000160678,ENSG00000173110,ENSG00000162746,ENSG00000117152,ENSG00000120337,ENSG00000162783,ENSG00000143333,ENSG00000116701…
GO:BP	neutrophil migration	GO:1990266	2.84854e-11	10.5454	118	406	21	17906	ENSG00000184588,ENSG00000125538,ENSG00000115009,ENSG00000169429,ENSG00000163739,ENSG00000163734,ENSG00000081041,ENSG00000138755,ENSG00000169245,ENSG00000169248,ENSG00000019582,ENSG00000106178,ENSG00000173432,ENSG00000151651,ENSG00000110944,ENSG00000102962,ENSG00000102970,ENSG00000108691,ENSG00000271503,ENSG00000277632,ENSG00000275302
GO:BP	positive regulation of response to external stimulus	GO:0032103	3.8339e-11	10.4164	640	406	48	17906	ENSG00000154451,ENSG00000163131,ENSG00000160678,ENSG00000263528,ENSG00000115602,ENSG00000125538,ENSG00000134070,ENSG00000144802,ENSG00000169429,ENSG00000169245,ENSG00000109320,ENSG00000138685,ENSG00000137462,ENSG00000150630,ENSG00000171522,ENSG00000145777,ENSG00000015479,ENSG00000019582,ENSG00000156427,ENSG00000204610,ENSG00000226979,ENSG00000232810,ENSG00000204389,ENSG00000204388,ENSG00000118503…
GO:BP	positive regulation of response to stimulus	GO:0048584	4.39835e-11	10.3567	2542	406	113	17906	ENSG00000169403,ENSG00000163874,ENSG00000162407,ENSG00000177606,ENSG00000184588,ENSG00000154451,ENSG00000156097,ENSG00000163131,ENSG00000160678,ENSG00000117152,ENSG00000120337,ENSG00000162783,ENSG00000263528,ENSG00000123689,ENSG00000136630,ENSG00000143882,ENSG00000171094,ENSG00000158125,ENSG00000115602,ENSG00000115008,ENSG00000125538,ENSG00000115009,ENSG00000135898,ENSG00000134070,ENSG00000144802…
GO:BP	positive regulation of leukocyte migration	GO:0002687	5.43261e-11	10.265	136	406	22	17906	ENSG00000169403,ENSG00000120337,ENSG00000115009,ENSG00000113811,ENSG00000169429,ENSG00000169245,ENSG00000150630,ENSG00000019582,ENSG00000232810,ENSG00000136244,ENSG00000106178,ENSG00000106366,ENSG00000105894,ENSG00000165197,ENSG00000151651,ENSG00000110944,ENSG00000119630,ENSG00000271503,ENSG00000277632,ENSG00000275302,ENSG00000125735,ENSG00000090339
GO:BP	cell migration	GO:0016477	1.09603e-10	9.96018	1620	406	83	17906	ENSG00000169403,ENSG00000163874,ENSG00000162407,ENSG00000177606,ENSG00000184588,ENSG00000162692,ENSG00000120337,ENSG00000174059,ENSG00000143507,ENSG00000125538,ENSG00000115963,ENSG00000153234,ENSG00000078098,ENSG00000115009,ENSG00000187957,ENSG00000113811,ENSG00000163638,ENSG00000169429,ENSG00000163739,ENSG00000163734,ENSG00000081041,ENSG00000138755,ENSG00000169245,ENSG00000169248,ENSG00000138685…
GO:BP	granulocyte migration	GO:0097530	1.11356e-10	9.95329	141	406	22	17906	ENSG00000184588,ENSG00000125538,ENSG00000115009,ENSG00000169429,ENSG00000163739,ENSG00000163734,ENSG00000081041,ENSG00000138755,ENSG00000169245,ENSG00000169248,ENSG00000171522,ENSG00000019582,ENSG00000106178,ENSG00000173432,ENSG00000151651,ENSG00000110944,ENSG00000102962,ENSG00000102970,ENSG00000108691,ENSG00000271503,ENSG00000277632,ENSG00000275302
GO:BP	regulation of response to stimulus	GO:0048583	1.52829e-10	9.81579	4421	406	164	17906	ENSG00000169403,ENSG00000163874,ENSG00000173846,ENSG00000162407,ENSG00000177606,ENSG00000184588,ENSG00000154451,ENSG00000162692,ENSG00000156097,ENSG00000163131,ENSG00000160678,ENSG00000162746,ENSG00000117152,ENSG00000120337,ENSG00000162783,ENSG00000143333,ENSG00000263528,ENSG00000174059,ENSG00000123689,ENSG00000136630,ENSG00000143507,ENSG00000143882,ENSG00000171094,ENSG00000158125,ENSG00000158050…
GO:BP	regulation of immune response	GO:0050776	1.953e-10	9.7093	1116	406	65	17906	ENSG00000169403,ENSG00000163874,ENSG00000177606,ENSG00000184588,ENSG00000154451,ENSG00000162692,ENSG00000163131,ENSG00000160678,ENSG00000162746,ENSG00000263528,ENSG00000174059,ENSG00000136630,ENSG00000143507,ENSG00000115602,ENSG00000125538,ENSG00000134070,ENSG00000144802,ENSG00000109320,ENSG00000137462,ENSG00000168685,ENSG00000253251,ENSG00000015479,ENSG00000019582,ENSG00000206503,ENSG00000204610…
GO:BP	response to chemical	GO:0042221	1.953e-10	9.7093	4897	406	176	17906	ENSG00000049249,ENSG00000169403,ENSG00000084636,ENSG00000163874,ENSG00000173846,ENSG00000177606,ENSG00000184588,ENSG00000081985,ENSG00000162616,ENSG00000154451,ENSG00000162692,ENSG00000265972,ENSG00000163131,ENSG00000173110,ENSG00000117152,ENSG00000120337,ENSG00000116701,ENSG00000118194,ENSG00000263528,ENSG00000174059,ENSG00000143507,ENSG00000198835,ENSG00000143632,ENSG00000117009,ENSG00000143882…
GO:BP	leukocyte differentiation	GO:0002521	1.953e-10	9.7093	531	406	42	17906	ENSG00000163874,ENSG00000177606,ENSG00000162692,ENSG00000136630,ENSG00000143507,ENSG00000125538,ENSG00000135898,ENSG00000144802,ENSG00000066405,ENSG00000137462,ENSG00000168685,ENSG00000171522,ENSG00000164400,ENSG00000120738,ENSG00000019582,ENSG00000112149,ENSG00000213886,ENSG00000234745,ENSG00000232810,ENSG00000057657,ENSG00000136244,ENSG00000122641,ENSG00000128590,ENSG00000254087,ENSG00000155090…
GO:BP	cell communication	GO:0007154	1.953e-10	9.7093	6798	406	223	17906	ENSG00000049249,ENSG00000120937,ENSG00000169403,ENSG00000084636,ENSG00000163874,ENSG00000173846,ENSG00000162407,ENSG00000177606,ENSG00000184588,ENSG00000081985,ENSG00000162692,ENSG00000156097,ENSG00000265972,ENSG00000163131,ENSG00000160678,ENSG00000117152,ENSG00000120337,ENSG00000143333,ENSG00000116701,ENSG00000163545,ENSG00000263528,ENSG00000174059,ENSG00000123689,ENSG00000143507,ENSG00000198835…
GO:BP	signaling	GO:0023052	2.47732e-10	9.60602	6772	406	222	17906	ENSG00000049249,ENSG00000120937,ENSG00000169403,ENSG00000084636,ENSG00000163874,ENSG00000173846,ENSG00000162407,ENSG00000177606,ENSG00000184588,ENSG00000081985,ENSG00000162692,ENSG00000156097,ENSG00000265972,ENSG00000163131,ENSG00000160678,ENSG00000117152,ENSG00000120337,ENSG00000143333,ENSG00000116701,ENSG00000163545,ENSG00000263528,ENSG00000174059,ENSG00000123689,ENSG00000143507,ENSG00000198835…
GO:BP	granulocyte chemotaxis	GO:0071621	3.03997e-10	9.51713	120	406	20	17906	ENSG00000184588,ENSG00000125538,ENSG00000115009,ENSG00000169429,ENSG00000163739,ENSG00000163734,ENSG00000081041,ENSG00000138755,ENSG00000169245,ENSG00000169248,ENSG00000019582,ENSG00000106178,ENSG00000173432,ENSG00000110944,ENSG00000102962,ENSG00000102970,ENSG00000108691,ENSG00000271503,ENSG00000277632,ENSG00000275302
GO:BP	chemotaxis	GO:0006935	7.12932e-10	9.14695	649	406	46	17906	ENSG00000169403,ENSG00000184588,ENSG00000125538,ENSG00000115009,ENSG00000169429,ENSG00000163739,ENSG00000163734,ENSG00000081041,ENSG00000138755,ENSG00000169245,ENSG00000169248,ENSG00000138685,ENSG00000150630,ENSG00000019582,ENSG00000156427,ENSG00000120129,ENSG00000196569,ENSG00000136244,ENSG00000106178,ENSG00000153993,ENSG00000106366,ENSG00000189056,ENSG00000105894,ENSG00000165197,ENSG00000091879…
GO:BP	cell motility	GO:0048870	7.65677e-10	9.11595	1781	406	86	17906	ENSG00000169403,ENSG00000163874,ENSG00000162407,ENSG00000177606,ENSG00000184588,ENSG00000162692,ENSG00000120337,ENSG00000174059,ENSG00000143507,ENSG00000125538,ENSG00000115963,ENSG00000153234,ENSG00000078098,ENSG00000115009,ENSG00000187957,ENSG00000113811,ENSG00000163638,ENSG00000172139,ENSG00000169429,ENSG00000163739,ENSG00000163734,ENSG00000081041,ENSG00000138755,ENSG00000169245,ENSG00000169248…
GO:BP	taxis	GO:0042330	7.65677e-10	9.11595	651	406	46	17906	ENSG00000169403,ENSG00000184588,ENSG00000125538,ENSG00000115009,ENSG00000169429,ENSG00000163739,ENSG00000163734,ENSG00000081041,ENSG00000138755,ENSG00000169245,ENSG00000169248,ENSG00000138685,ENSG00000150630,ENSG00000019582,ENSG00000156427,ENSG00000120129,ENSG00000196569,ENSG00000136244,ENSG00000106178,ENSG00000153993,ENSG00000106366,ENSG00000189056,ENSG00000105894,ENSG00000165197,ENSG00000091879…
GO:BP	localization of cell	GO:0051674	7.65677e-10	9.11595	1781	406	86	17906	ENSG00000169403,ENSG00000163874,ENSG00000162407,ENSG00000177606,ENSG00000184588,ENSG00000162692,ENSG00000120337,ENSG00000174059,ENSG00000143507,ENSG00000125538,ENSG00000115963,ENSG00000153234,ENSG00000078098,ENSG00000115009,ENSG00000187957,ENSG00000113811,ENSG00000163638,ENSG00000172139,ENSG00000169429,ENSG00000163739,ENSG00000163734,ENSG00000081041,ENSG00000138755,ENSG00000169245,ENSG00000169248…
GO:BP	cell population proliferation	GO:0008283	8.26988e-10	9.0825	2038	406	94	17906	ENSG00000049249,ENSG00000169403,ENSG00000177606,ENSG00000081985,ENSG00000162692,ENSG00000265972,ENSG00000120337,ENSG00000162783,ENSG00000174059,ENSG00000136630,ENSG00000143507,ENSG00000198835,ENSG00000115758,ENSG00000171094,ENSG00000158125,ENSG00000115008,ENSG00000125538,ENSG00000078098,ENSG00000114812,ENSG00000113811,ENSG00000163132,ENSG00000169429,ENSG00000163739,ENSG00000138755,ENSG00000169245…
GO:BP	positive regulation of transport	GO:0051050	1.6439e-09	8.78412	1008	406	59	17906	ENSG00000120937,ENSG00000169403,ENSG00000163874,ENSG00000173846,ENSG00000163131,ENSG00000160678,ENSG00000174059,ENSG00000198835,ENSG00000117009,ENSG00000115602,ENSG00000115008,ENSG00000125538,ENSG00000180914,ENSG00000113811,ENSG00000120742,ENSG00000163661,ENSG00000138755,ENSG00000169245,ENSG00000169248,ENSG00000137462,ENSG00000150630,ENSG00000171522,ENSG00000145777,ENSG00000232810,ENSG00000204390…
GO:BP	system development	GO:0048731	1.6439e-09	8.78412	5020	406	176	17906	ENSG00000120937,ENSG00000163874,ENSG00000168389,ENSG00000117013,ENSG00000177606,ENSG00000162692,ENSG00000265972,ENSG00000160678,ENSG00000117152,ENSG00000118194,ENSG00000174059,ENSG00000136630,ENSG00000143507,ENSG00000198835,ENSG00000143632,ENSG00000115758,ENSG00000171094,ENSG00000158125,ENSG00000168899,ENSG00000115008,ENSG00000125538,ENSG00000153234,ENSG00000078098,ENSG00000163092,ENSG00000187957…
GO:BP	regulation of localization	GO:0032879	1.66129e-09	8.77956	2942	406	120	17906	ENSG00000120937,ENSG00000169403,ENSG00000163874,ENSG00000117013,ENSG00000173846,ENSG00000162407,ENSG00000177606,ENSG00000184588,ENSG00000163131,ENSG00000160678,ENSG00000117152,ENSG00000120337,ENSG00000118194,ENSG00000263528,ENSG00000174059,ENSG00000143507,ENSG00000198835,ENSG00000117009,ENSG00000115602,ENSG00000115008,ENSG00000125538,ENSG00000115963,ENSG00000153253,ENSG00000115009,ENSG00000180914…
GO:BP	response to lipid	GO:0033993	1.78295e-09	8.74886	956	406	57	17906	ENSG00000169403,ENSG00000163874,ENSG00000177606,ENSG00000184588,ENSG00000081985,ENSG00000265972,ENSG00000143507,ENSG00000143632,ENSG00000117009,ENSG00000115008,ENSG00000125538,ENSG00000153234,ENSG00000180914,ENSG00000134070,ENSG00000169429,ENSG00000163739,ENSG00000163734,ENSG00000081041,ENSG00000138755,ENSG00000169245,ENSG00000169248,ENSG00000109320,ENSG00000137462,ENSG00000171522,ENSG00000164400…
GO:BP	positive regulation of biological process	GO:0048518	1.99293e-09	8.70051	6366	406	209	17906	ENSG00000120937,ENSG00000169403,ENSG00000084636,ENSG00000163874,ENSG00000173846,ENSG00000162407,ENSG00000177606,ENSG00000184588,ENSG00000081985,ENSG00000154451,ENSG00000162692,ENSG00000156097,ENSG00000265972,ENSG00000163131,ENSG00000160678,ENSG00000117152,ENSG00000120337,ENSG00000162783,ENSG00000263528,ENSG00000174059,ENSG00000123689,ENSG00000136630,ENSG00000143507,ENSG00000198835,ENSG00000143632…
GO:BP	negative regulation of multicellular organismal process	GO:0051241	1.99293e-09	8.70051	1358	406	71	17906	ENSG00000120937,ENSG00000163874,ENSG00000184588,ENSG00000117152,ENSG00000263528,ENSG00000174059,ENSG00000136630,ENSG00000143507,ENSG00000158125,ENSG00000115602,ENSG00000125538,ENSG00000078098,ENSG00000135898,ENSG00000180914,ENSG00000010327,ENSG00000163638,ENSG00000066405,ENSG00000169245,ENSG00000109320,ENSG00000138685,ENSG00000137462,ENSG00000150630,ENSG00000171522,ENSG00000145632,ENSG00000006837…
GO:BP	response to interferon-gamma	GO:0034341	2.42782e-09	8.61478	200	406	24	17906	ENSG00000169403,ENSG00000154451,ENSG00000162692,ENSG00000115009,ENSG00000137462,ENSG00000213886,ENSG00000206503,ENSG00000234745,ENSG00000204287,ENSG00000196126,ENSG00000196735,ENSG00000231389,ENSG00000106178,ENSG00000213928,ENSG00000131979,ENSG00000166710,ENSG00000103313,ENSG00000102962,ENSG00000102970,ENSG00000108691,ENSG00000271503,ENSG00000277632,ENSG00000275302,ENSG00000090339
GO:BP	cell death	GO:0008219	2.81335e-09	8.55078	2285	406	100	17906	ENSG00000049249,ENSG00000163874,ENSG00000173846,ENSG00000177606,ENSG00000265972,ENSG00000120337,ENSG00000163545,ENSG00000263528,ENSG00000174059,ENSG00000123689,ENSG00000117009,ENSG00000171094,ENSG00000158125,ENSG00000115008,ENSG00000125538,ENSG00000153234,ENSG00000078098,ENSG00000144655,ENSG00000113811,ENSG00000269028,ENSG00000163132,ENSG00000169245,ENSG00000109320,ENSG00000138685,ENSG00000137462…
GO:BP	leukocyte cell-cell adhesion	GO:0007159	2.8842e-09	8.53997	356	406	32	17906	ENSG00000169403,ENSG00000163874,ENSG00000162692,ENSG00000136630,ENSG00000143507,ENSG00000125538,ENSG00000113811,ENSG00000144802,ENSG00000168685,ENSG00000019582,ENSG00000111863,ENSG00000112149,ENSG00000206503,ENSG00000232810,ENSG00000196126,ENSG00000231389,ENSG00000136244,ENSG00000254087,ENSG00000171855,ENSG00000149781,ENSG00000107485,ENSG00000107968,ENSG00000151651,ENSG00000110944,ENSG00000110876…
GO:BP	positive regulation of cell migration	GO:0030335	3.20242e-09	8.49452	560	406	41	17906	ENSG00000169403,ENSG00000163874,ENSG00000162407,ENSG00000177606,ENSG00000120337,ENSG00000125538,ENSG00000115009,ENSG00000113811,ENSG00000169429,ENSG00000169245,ENSG00000138685,ENSG00000150630,ENSG00000145632,ENSG00000019582,ENSG00000156427,ENSG00000232810,ENSG00000112096,ENSG00000136244,ENSG00000106178,ENSG00000153993,ENSG00000106366,ENSG00000189056,ENSG00000105894,ENSG00000165197,ENSG00000019549…
GO:BP	regulation of cell-cell adhesion	GO:0022407	4.05934e-09	8.39154	426	406	35	17906	ENSG00000169403,ENSG00000163874,ENSG00000162407,ENSG00000162692,ENSG00000136630,ENSG00000143507,ENSG00000125538,ENSG00000113811,ENSG00000144802,ENSG00000168685,ENSG00000019582,ENSG00000111863,ENSG00000112149,ENSG00000206503,ENSG00000232810,ENSG00000196126,ENSG00000231389,ENSG00000136244,ENSG00000019549,ENSG00000254087,ENSG00000171855,ENSG00000149781,ENSG00000107485,ENSG00000107968,ENSG00000151651…
GO:BP	response to chemokine	GO:1990868	4.4211e-09	8.35447	97	406	17	17906	ENSG00000163874,ENSG00000115009,ENSG00000169429,ENSG00000163739,ENSG00000163734,ENSG00000081041,ENSG00000138755,ENSG00000169245,ENSG00000169248,ENSG00000120129,ENSG00000106178,ENSG00000102962,ENSG00000102970,ENSG00000108691,ENSG00000271503,ENSG00000277632,ENSG00000275302
GO:BP	locomotion	GO:0040011	4.4211e-09	8.35447	2010	406	91	17906	ENSG00000169403,ENSG00000163874,ENSG00000162407,ENSG00000177606,ENSG00000184588,ENSG00000162692,ENSG00000120337,ENSG00000174059,ENSG00000143507,ENSG00000125538,ENSG00000115963,ENSG00000153234,ENSG00000078098,ENSG00000115009,ENSG00000187957,ENSG00000113811,ENSG00000163638,ENSG00000172139,ENSG00000169429,ENSG00000163739,ENSG00000163734,ENSG00000081041,ENSG00000138755,ENSG00000169245,ENSG00000169248…
GO:BP	cellular response to chemokine	GO:1990869	4.4211e-09	8.35447	97	406	17	17906	ENSG00000163874,ENSG00000115009,ENSG00000169429,ENSG00000163739,ENSG00000163734,ENSG00000081041,ENSG00000138755,ENSG00000169245,ENSG00000169248,ENSG00000120129,ENSG00000106178,ENSG00000102962,ENSG00000102970,ENSG00000108691,ENSG00000271503,ENSG00000277632,ENSG00000275302
GO:BP	regulation of leukocyte cell-cell adhesion	GO:1903037	4.62443e-09	8.33494	322	406	30	17906	ENSG00000169403,ENSG00000163874,ENSG00000162692,ENSG00000136630,ENSG00000143507,ENSG00000125538,ENSG00000113811,ENSG00000144802,ENSG00000168685,ENSG00000019582,ENSG00000111863,ENSG00000112149,ENSG00000206503,ENSG00000232810,ENSG00000196126,ENSG00000231389,ENSG00000136244,ENSG00000254087,ENSG00000171855,ENSG00000107485,ENSG00000107968,ENSG00000151651,ENSG00000110944,ENSG00000108691,ENSG00000271503…
GO:BP	regulation of cell death	GO:0010941	4.66908e-09	8.33077	1757	406	83	17906	ENSG00000163874,ENSG00000173846,ENSG00000177606,ENSG00000265972,ENSG00000120337,ENSG00000163545,ENSG00000174059,ENSG00000123689,ENSG00000117009,ENSG00000171094,ENSG00000158125,ENSG00000115008,ENSG00000125538,ENSG00000153234,ENSG00000078098,ENSG00000269028,ENSG00000163132,ENSG00000169245,ENSG00000109320,ENSG00000138685,ENSG00000168685,ENSG00000145632,ENSG00000145777,ENSG00000145779,ENSG00000164400…
GO:BP	regulation of cell adhesion	GO:0030155	5.46401e-09	8.26249	721	406	47	17906	ENSG00000169403,ENSG00000084636,ENSG00000163874,ENSG00000162407,ENSG00000162692,ENSG00000120337,ENSG00000136630,ENSG00000143507,ENSG00000125538,ENSG00000113811,ENSG00000144802,ENSG00000169429,ENSG00000168685,ENSG00000019582,ENSG00000120129,ENSG00000111863,ENSG00000112149,ENSG00000206503,ENSG00000232810,ENSG00000196126,ENSG00000231389,ENSG00000196569,ENSG00000136244,ENSG00000106366,ENSG00000105894…
GO:BP	programmed cell death	GO:0012501	5.63577e-09	8.24905	2152	406	95	17906	ENSG00000049249,ENSG00000163874,ENSG00000173846,ENSG00000177606,ENSG00000265972,ENSG00000120337,ENSG00000163545,ENSG00000263528,ENSG00000123689,ENSG00000171094,ENSG00000158125,ENSG00000115008,ENSG00000125538,ENSG00000153234,ENSG00000078098,ENSG00000144655,ENSG00000113811,ENSG00000269028,ENSG00000163132,ENSG00000169245,ENSG00000109320,ENSG00000137462,ENSG00000168685,ENSG00000145632,ENSG00000145777…
GO:BP	immune effector process	GO:0002252	6.68646e-09	8.1748	1281	406	67	17906	ENSG00000169403,ENSG00000163874,ENSG00000163131,ENSG00000173110,ENSG00000120337,ENSG00000136630,ENSG00000143507,ENSG00000125538,ENSG00000113811,ENSG00000144802,ENSG00000163661,ENSG00000163739,ENSG00000138755,ENSG00000169245,ENSG00000109320,ENSG00000137462,ENSG00000168685,ENSG00000171522,ENSG00000253251,ENSG00000019582,ENSG00000206503,ENSG00000204610,ENSG00000234745,ENSG00000226979,ENSG00000232810…
GO:BP	lymphocyte activation	GO:0046649	7.32234e-09	8.13535	754	406	48	17906	ENSG00000163874,ENSG00000162692,ENSG00000120337,ENSG00000136630,ENSG00000143507,ENSG00000125538,ENSG00000113811,ENSG00000144802,ENSG00000168685,ENSG00000171522,ENSG00000253251,ENSG00000120738,ENSG00000019582,ENSG00000112149,ENSG00000206503,ENSG00000196126,ENSG00000231389,ENSG00000124762,ENSG00000057657,ENSG00000118503,ENSG00000136244,ENSG00000122641,ENSG00000128590,ENSG00000197976,ENSG00000254087…
GO:BP	lymphocyte migration	GO:0072676	7.68644e-09	8.11427	115	406	18	17906	ENSG00000115009,ENSG00000113811,ENSG00000169245,ENSG00000169248,ENSG00000111863,ENSG00000106178,ENSG00000173432,ENSG00000107485,ENSG00000138135,ENSG00000151651,ENSG00000102962,ENSG00000102970,ENSG00000108691,ENSG00000271503,ENSG00000277632,ENSG00000275302,ENSG00000125735,ENSG00000090339
GO:BP	multicellular organism development	GO:0007275	7.83099e-09	8.10618	5604	406	188	17906	ENSG00000120937,ENSG00000163874,ENSG00000168389,ENSG00000117013,ENSG00000177606,ENSG00000162692,ENSG00000265972,ENSG00000143452,ENSG00000160678,ENSG00000117152,ENSG00000118194,ENSG00000174059,ENSG00000136630,ENSG00000143507,ENSG00000198835,ENSG00000143632,ENSG00000115758,ENSG00000171094,ENSG00000158125,ENSG00000168899,ENSG00000158050,ENSG00000115008,ENSG00000125538,ENSG00000153234,ENSG00000078098…
GO:BP	cell adhesion	GO:0007155	8.63863e-09	8.06356	1440	406	72	17906	ENSG00000169403,ENSG00000084636,ENSG00000163874,ENSG00000162407,ENSG00000162692,ENSG00000120337,ENSG00000174059,ENSG00000136630,ENSG00000143507,ENSG00000125538,ENSG00000115963,ENSG00000078098,ENSG00000010327,ENSG00000113811,ENSG00000163638,ENSG00000144802,ENSG00000066405,ENSG00000169429,ENSG00000168685,ENSG00000019582,ENSG00000120129,ENSG00000111863,ENSG00000112149,ENSG00000206503,ENSG00000232810…
GO:BP	lymphocyte chemotaxis	GO:0048247	8.78839e-09	8.05609	64	406	14	17906	ENSG00000115009,ENSG00000169245,ENSG00000169248,ENSG00000106178,ENSG00000173432,ENSG00000138135,ENSG00000151651,ENSG00000102962,ENSG00000102970,ENSG00000108691,ENSG00000271503,ENSG00000277632,ENSG00000275302,ENSG00000125735
GO:BP	positive regulation of cell motility	GO:2000147	9.64992e-09	8.01548	584	406	41	17906	ENSG00000169403,ENSG00000163874,ENSG00000162407,ENSG00000177606,ENSG00000120337,ENSG00000125538,ENSG00000115009,ENSG00000113811,ENSG00000169429,ENSG00000169245,ENSG00000138685,ENSG00000150630,ENSG00000145632,ENSG00000019582,ENSG00000156427,ENSG00000232810,ENSG00000112096,ENSG00000136244,ENSG00000106178,ENSG00000153993,ENSG00000106366,ENSG00000189056,ENSG00000105894,ENSG00000165197,ENSG00000019549…
GO:BP	regulation of cell migration	GO:0030334	9.67426e-09	8.01438	978	406	56	17906	ENSG00000169403,ENSG00000163874,ENSG00000162407,ENSG00000177606,ENSG00000120337,ENSG00000143507,ENSG00000125538,ENSG00000115963,ENSG00000115009,ENSG00000113811,ENSG00000163638,ENSG00000169429,ENSG00000169245,ENSG00000138685,ENSG00000150630,ENSG00000171522,ENSG00000145632,ENSG00000019582,ENSG00000156427,ENSG00000120129,ENSG00000111863,ENSG00000232810,ENSG00000196569,ENSG00000112096,ENSG00000136244…
GO:BP	biological adhesion	GO:0022610	1.02651e-08	7.98864	1447	406	72	17906	ENSG00000169403,ENSG00000084636,ENSG00000163874,ENSG00000162407,ENSG00000162692,ENSG00000120337,ENSG00000174059,ENSG00000136630,ENSG00000143507,ENSG00000125538,ENSG00000115963,ENSG00000078098,ENSG00000010327,ENSG00000113811,ENSG00000163638,ENSG00000144802,ENSG00000066405,ENSG00000169429,ENSG00000168685,ENSG00000019582,ENSG00000120129,ENSG00000111863,ENSG00000112149,ENSG00000206503,ENSG00000232810…
GO:BP	regulation of programmed cell death	GO:0043067	1.04633e-08	7.98033	1633	406	78	17906	ENSG00000163874,ENSG00000173846,ENSG00000177606,ENSG00000265972,ENSG00000120337,ENSG00000163545,ENSG00000123689,ENSG00000171094,ENSG00000158125,ENSG00000115008,ENSG00000125538,ENSG00000153234,ENSG00000078098,ENSG00000269028,ENSG00000163132,ENSG00000169245,ENSG00000109320,ENSG00000168685,ENSG00000145632,ENSG00000145777,ENSG00000145779,ENSG00000164400,ENSG00000120738,ENSG00000019582,ENSG00000120129…
GO:BP	immune system development	GO:0002520	1.052e-08	7.97799	1009	406	57	17906	ENSG00000163874,ENSG00000177606,ENSG00000162692,ENSG00000174059,ENSG00000136630,ENSG00000143507,ENSG00000125538,ENSG00000135898,ENSG00000144802,ENSG00000066405,ENSG00000137462,ENSG00000168685,ENSG00000171522,ENSG00000253251,ENSG00000164400,ENSG00000120738,ENSG00000019582,ENSG00000112149,ENSG00000278828,ENSG00000213886,ENSG00000204613,ENSG00000234745,ENSG00000226979,ENSG00000232810,ENSG00000227507…
GO:BP	regulation of apoptotic process	GO:0042981	1.12333e-08	7.94949	1605	406	77	17906	ENSG00000163874,ENSG00000173846,ENSG00000177606,ENSG00000265972,ENSG00000120337,ENSG00000163545,ENSG00000123689,ENSG00000171094,ENSG00000158125,ENSG00000115008,ENSG00000125538,ENSG00000153234,ENSG00000078098,ENSG00000269028,ENSG00000163132,ENSG00000169245,ENSG00000109320,ENSG00000168685,ENSG00000145632,ENSG00000145777,ENSG00000145779,ENSG00000164400,ENSG00000120738,ENSG00000019582,ENSG00000120129…
GO:BP	positive regulation of locomotion	GO:0040017	1.12904e-08	7.94729	613	406	42	17906	ENSG00000169403,ENSG00000163874,ENSG00000162407,ENSG00000177606,ENSG00000120337,ENSG00000125538,ENSG00000115009,ENSG00000113811,ENSG00000169429,ENSG00000169245,ENSG00000138685,ENSG00000150630,ENSG00000145632,ENSG00000019582,ENSG00000156427,ENSG00000232810,ENSG00000112096,ENSG00000136244,ENSG00000106178,ENSG00000153993,ENSG00000106366,ENSG00000189056,ENSG00000105894,ENSG00000165197,ENSG00000019549…
GO:BP	hematopoietic or lymphoid organ development	GO:0048534	1.13365e-08	7.94552	956	406	55	17906	ENSG00000163874,ENSG00000177606,ENSG00000162692,ENSG00000174059,ENSG00000136630,ENSG00000143507,ENSG00000125538,ENSG00000135898,ENSG00000144802,ENSG00000066405,ENSG00000137462,ENSG00000168685,ENSG00000171522,ENSG00000164400,ENSG00000120738,ENSG00000019582,ENSG00000112149,ENSG00000278828,ENSG00000213886,ENSG00000204613,ENSG00000234745,ENSG00000226979,ENSG00000232810,ENSG00000227507,ENSG00000204389…
GO:BP	signal transduction	GO:0007165	1.28935e-08	7.88963	6296	406	204	17906	ENSG00000049249,ENSG00000120937,ENSG00000169403,ENSG00000084636,ENSG00000163874,ENSG00000173846,ENSG00000162407,ENSG00000177606,ENSG00000184588,ENSG00000081985,ENSG00000162692,ENSG00000156097,ENSG00000265972,ENSG00000163131,ENSG00000160678,ENSG00000117152,ENSG00000120337,ENSG00000143333,ENSG00000116701,ENSG00000163545,ENSG00000263528,ENSG00000174059,ENSG00000123689,ENSG00000143507,ENSG00000143882…
GO:BP	positive regulation of developmental process	GO:0051094	1.29628e-08	7.8873	1457	406	72	17906	ENSG00000163874,ENSG00000177606,ENSG00000160678,ENSG00000174059,ENSG00000136630,ENSG00000143507,ENSG00000198835,ENSG00000171094,ENSG00000115008,ENSG00000125538,ENSG00000180914,ENSG00000163638,ENSG00000144802,ENSG00000120742,ENSG00000169429,ENSG00000138755,ENSG00000109320,ENSG00000138685,ENSG00000137462,ENSG00000150630,ENSG00000168685,ENSG00000145632,ENSG00000253251,ENSG00000138829,ENSG00000164400…
GO:BP	regulation of developmental process	GO:0050793	1.49838e-08	7.82438	2779	406	112	17906	ENSG00000120937,ENSG00000163874,ENSG00000177606,ENSG00000160678,ENSG00000117152,ENSG00000174059,ENSG00000136630,ENSG00000143507,ENSG00000198835,ENSG00000171094,ENSG00000158125,ENSG00000115008,ENSG00000125538,ENSG00000115963,ENSG00000135898,ENSG00000180914,ENSG00000010327,ENSG00000163638,ENSG00000144802,ENSG00000066405,ENSG00000120742,ENSG00000163132,ENSG00000169429,ENSG00000138755,ENSG00000169245…
GO:BP	response to tumor necrosis factor	GO:0034612	1.59786e-08	7.79646	321	406	29	17906	ENSG00000049249,ENSG00000163874,ENSG00000120337,ENSG00000115009,ENSG00000066405,ENSG00000169429,ENSG00000109320,ENSG00000213886,ENSG00000226979,ENSG00000232810,ENSG00000227507,ENSG00000204389,ENSG00000204388,ENSG00000118503,ENSG00000106178,ENSG00000164761,ENSG00000056558,ENSG00000107485,ENSG00000100906,ENSG00000131979,ENSG00000102962,ENSG00000102970,ENSG00000108691,ENSG00000271503,ENSG00000277632…
GO:BP	apoptotic process	GO:0006915	1.68885e-08	7.77241	2006	406	89	17906	ENSG00000049249,ENSG00000163874,ENSG00000173846,ENSG00000177606,ENSG00000265972,ENSG00000120337,ENSG00000163545,ENSG00000263528,ENSG00000123689,ENSG00000171094,ENSG00000158125,ENSG00000115008,ENSG00000125538,ENSG00000153234,ENSG00000078098,ENSG00000144655,ENSG00000113811,ENSG00000269028,ENSG00000163132,ENSG00000169245,ENSG00000109320,ENSG00000137462,ENSG00000168685,ENSG00000145632,ENSG00000145777…
GO:BP	regulation of leukocyte activation	GO:0002694	1.72304e-08	7.76371	598	406	41	17906	ENSG00000169403,ENSG00000163874,ENSG00000162692,ENSG00000120337,ENSG00000136630,ENSG00000143507,ENSG00000115602,ENSG00000125538,ENSG00000113811,ENSG00000144802,ENSG00000168685,ENSG00000253251,ENSG00000145777,ENSG00000019582,ENSG00000112149,ENSG00000206503,ENSG00000196126,ENSG00000231389,ENSG00000124762,ENSG00000057657,ENSG00000118503,ENSG00000136244,ENSG00000122641,ENSG00000205755,ENSG00000254087…
GO:BP	T cell activation	GO:0042110	1.75774e-08	7.75504	478	406	36	17906	ENSG00000163874,ENSG00000162692,ENSG00000120337,ENSG00000136630,ENSG00000143507,ENSG00000125538,ENSG00000113811,ENSG00000144802,ENSG00000168685,ENSG00000171522,ENSG00000120738,ENSG00000019582,ENSG00000112149,ENSG00000206503,ENSG00000196126,ENSG00000231389,ENSG00000057657,ENSG00000136244,ENSG00000254087,ENSG00000171855,ENSG00000107485,ENSG00000107968,ENSG00000151651,ENSG00000166523,ENSG00000110944…
GO:BP	regulation of multicellular organismal development	GO:2000026	1.88529e-08	7.72462	2210	406	95	17906	ENSG00000120937,ENSG00000163874,ENSG00000177606,ENSG00000160678,ENSG00000117152,ENSG00000174059,ENSG00000136630,ENSG00000143507,ENSG00000198835,ENSG00000171094,ENSG00000158125,ENSG00000115008,ENSG00000125538,ENSG00000135898,ENSG00000180914,ENSG00000010327,ENSG00000163638,ENSG00000144802,ENSG00000066405,ENSG00000163132,ENSG00000169429,ENSG00000169245,ENSG00000138685,ENSG00000137462,ENSG00000150630…
GO:BP	positive regulation of cellular component movement	GO:0051272	2.04484e-08	7.68934	602	406	41	17906	ENSG00000169403,ENSG00000163874,ENSG00000162407,ENSG00000177606,ENSG00000120337,ENSG00000125538,ENSG00000115009,ENSG00000113811,ENSG00000169429,ENSG00000169245,ENSG00000138685,ENSG00000150630,ENSG00000145632,ENSG00000019582,ENSG00000156427,ENSG00000232810,ENSG00000112096,ENSG00000136244,ENSG00000106178,ENSG00000153993,ENSG00000106366,ENSG00000189056,ENSG00000105894,ENSG00000165197,ENSG00000019549…
GO:BP	positive regulation of immune response	GO:0050778	2.14437e-08	7.6687	892	406	52	17906	ENSG00000169403,ENSG00000163874,ENSG00000184588,ENSG00000154451,ENSG00000163131,ENSG00000160678,ENSG00000263528,ENSG00000136630,ENSG00000125538,ENSG00000134070,ENSG00000144802,ENSG00000109320,ENSG00000137462,ENSG00000253251,ENSG00000015479,ENSG00000019582,ENSG00000206503,ENSG00000204610,ENSG00000226979,ENSG00000232810,ENSG00000204389,ENSG00000204388,ENSG00000243649,ENSG00000204287,ENSG00000196126…
GO:BP	negative regulation of programmed cell death	GO:0043069	2.17992e-08	7.66156	948	406	54	17906	ENSG00000163874,ENSG00000173846,ENSG00000177606,ENSG00000120337,ENSG00000163545,ENSG00000115008,ENSG00000125538,ENSG00000153234,ENSG00000269028,ENSG00000163132,ENSG00000109320,ENSG00000168685,ENSG00000145632,ENSG00000145777,ENSG00000145779,ENSG00000164400,ENSG00000019582,ENSG00000120129,ENSG00000204569,ENSG00000232810,ENSG00000204389,ENSG00000204388,ENSG00000124762,ENSG00000118503,ENSG00000112096…
GO:BP	negative regulation of apoptotic process	GO:0043066	2.69989e-08	7.56865	926	406	53	17906	ENSG00000163874,ENSG00000173846,ENSG00000177606,ENSG00000120337,ENSG00000163545,ENSG00000115008,ENSG00000125538,ENSG00000153234,ENSG00000269028,ENSG00000163132,ENSG00000109320,ENSG00000168685,ENSG00000145632,ENSG00000145777,ENSG00000145779,ENSG00000164400,ENSG00000019582,ENSG00000120129,ENSG00000204569,ENSG00000232810,ENSG00000204389,ENSG00000204388,ENSG00000124762,ENSG00000118503,ENSG00000112096…
GO:BP	negative regulation of cell death	GO:0060548	2.71397e-08	7.56639	1039	406	57	17906	ENSG00000163874,ENSG00000173846,ENSG00000177606,ENSG00000120337,ENSG00000163545,ENSG00000174059,ENSG00000115008,ENSG00000125538,ENSG00000153234,ENSG00000269028,ENSG00000163132,ENSG00000109320,ENSG00000138685,ENSG00000168685,ENSG00000145632,ENSG00000145777,ENSG00000145779,ENSG00000164400,ENSG00000019582,ENSG00000120129,ENSG00000204569,ENSG00000232810,ENSG00000204389,ENSG00000204388,ENSG00000124762…
GO:BP	anatomical structure development	GO:0048856	2.73776e-08	7.56261	6105	406	198	17906	ENSG00000120937,ENSG00000084636,ENSG00000163874,ENSG00000168389,ENSG00000117013,ENSG00000177606,ENSG00000162692,ENSG00000265972,ENSG00000143452,ENSG00000160678,ENSG00000117152,ENSG00000118194,ENSG00000174059,ENSG00000136630,ENSG00000143507,ENSG00000198835,ENSG00000143632,ENSG00000115758,ENSG00000171094,ENSG00000158125,ENSG00000168899,ENSG00000158050,ENSG00000115008,ENSG00000125538,ENSG00000115963…
GO:BP	positive regulation of leukocyte cell-cell adhesion	GO:1903039	2.87994e-08	7.54062	230	406	24	17906	ENSG00000169403,ENSG00000162692,ENSG00000136630,ENSG00000143507,ENSG00000125538,ENSG00000113811,ENSG00000144802,ENSG00000168685,ENSG00000019582,ENSG00000112149,ENSG00000206503,ENSG00000232810,ENSG00000231389,ENSG00000136244,ENSG00000254087,ENSG00000107485,ENSG00000107968,ENSG00000151651,ENSG00000110944,ENSG00000108691,ENSG00000271503,ENSG00000125735,ENSG00000090339,ENSG00000277117
GO:BP	regulation of hemopoiesis	GO:1903706	3.01119e-08	7.52126	489	406	36	17906	ENSG00000163874,ENSG00000177606,ENSG00000136630,ENSG00000143507,ENSG00000125538,ENSG00000135898,ENSG00000144802,ENSG00000066405,ENSG00000168685,ENSG00000164400,ENSG00000019582,ENSG00000112149,ENSG00000278828,ENSG00000234745,ENSG00000232810,ENSG00000204389,ENSG00000204388,ENSG00000057657,ENSG00000122641,ENSG00000105894,ENSG00000176907,ENSG00000254087,ENSG00000155090,ENSG00000171855,ENSG00000107485…
GO:BP	regulation of cell activation	GO:0050865	3.70636e-08	7.43105	641	406	42	17906	ENSG00000169403,ENSG00000163874,ENSG00000162692,ENSG00000120337,ENSG00000136630,ENSG00000143507,ENSG00000115602,ENSG00000125538,ENSG00000113811,ENSG00000144802,ENSG00000168685,ENSG00000253251,ENSG00000145777,ENSG00000019582,ENSG00000112149,ENSG00000206503,ENSG00000196126,ENSG00000231389,ENSG00000124762,ENSG00000057657,ENSG00000118503,ENSG00000136244,ENSG00000122641,ENSG00000205755,ENSG00000254087…
GO:BP	positive regulation of cell-cell adhesion	GO:0022409	3.86364e-08	7.413	273	406	26	17906	ENSG00000169403,ENSG00000162407,ENSG00000162692,ENSG00000136630,ENSG00000143507,ENSG00000125538,ENSG00000113811,ENSG00000144802,ENSG00000168685,ENSG00000019582,ENSG00000112149,ENSG00000206503,ENSG00000232810,ENSG00000231389,ENSG00000136244,ENSG00000254087,ENSG00000107485,ENSG00000107968,ENSG00000151651,ENSG00000110944,ENSG00000108691,ENSG00000271503,ENSG00000125735,ENSG00000090339,ENSG00000011422…
GO:BP	negative regulation of biological process	GO:0048519	3.86364e-08	7.413	5681	406	187	17906	ENSG00000049249,ENSG00000120937,ENSG00000163874,ENSG00000173846,ENSG00000162407,ENSG00000177606,ENSG00000184588,ENSG00000265972,ENSG00000203812,ENSG00000272196,ENSG00000143452,ENSG00000160678,ENSG00000162746,ENSG00000117152,ENSG00000120337,ENSG00000143333,ENSG00000163545,ENSG00000263528,ENSG00000174059,ENSG00000136630,ENSG00000143507,ENSG00000198835,ENSG00000158125,ENSG00000059728,ENSG00000158050…
GO:BP	regulation of chemotaxis	GO:0050920	4.26085e-08	7.3705	216	406	23	17906	ENSG00000169429,ENSG00000169245,ENSG00000138685,ENSG00000150630,ENSG00000019582,ENSG00000156427,ENSG00000120129,ENSG00000136244,ENSG00000153993,ENSG00000106366,ENSG00000105894,ENSG00000165197,ENSG00000091879,ENSG00000254087,ENSG00000110944,ENSG00000119630,ENSG00000138623,ENSG00000172349,ENSG00000108691,ENSG00000271503,ENSG00000277632,ENSG00000275302,ENSG00000125735
GO:BP	response to virus	GO:0009615	4.27389e-08	7.36918	337	406	29	17906	ENSG00000163874,ENSG00000263528,ENSG00000115758,ENSG00000125538,ENSG00000113811,ENSG00000138755,ENSG00000169245,ENSG00000204610,ENSG00000232810,ENSG00000118503,ENSG00000136244,ENSG00000171855,ENSG00000239920,ENSG00000167992,ENSG00000107485,ENSG00000187908,ENSG00000110944,ENSG00000133083,ENSG00000213928,ENSG00000140465,ENSG00000181026,ENSG00000102962,ENSG00000271503,ENSG00000275302,ENSG00000141682…
GO:BP	cellular response to interferon-gamma	GO:0071346	4.32476e-08	7.36404	180	406	21	17906	ENSG00000169403,ENSG00000154451,ENSG00000162692,ENSG00000115009,ENSG00000137462,ENSG00000206503,ENSG00000234745,ENSG00000204287,ENSG00000196126,ENSG00000196735,ENSG00000231389,ENSG00000106178,ENSG00000213928,ENSG00000166710,ENSG00000102962,ENSG00000102970,ENSG00000108691,ENSG00000271503,ENSG00000277632,ENSG00000275302,ENSG00000090339
GO:BP	regulation of leukocyte chemotaxis	GO:0002688	4.53559e-08	7.34337	115	406	17	17906	ENSG00000169429,ENSG00000169245,ENSG00000150630,ENSG00000019582,ENSG00000120129,ENSG00000136244,ENSG00000106366,ENSG00000105894,ENSG00000165197,ENSG00000254087,ENSG00000110944,ENSG00000119630,ENSG00000108691,ENSG00000271503,ENSG00000277632,ENSG00000275302,ENSG00000125735
GO:BP	hemopoiesis	GO:0030097	4.80043e-08	7.31872	916	406	52	17906	ENSG00000163874,ENSG00000177606,ENSG00000162692,ENSG00000174059,ENSG00000136630,ENSG00000143507,ENSG00000125538,ENSG00000135898,ENSG00000144802,ENSG00000066405,ENSG00000137462,ENSG00000168685,ENSG00000171522,ENSG00000164400,ENSG00000120738,ENSG00000019582,ENSG00000112149,ENSG00000278828,ENSG00000213886,ENSG00000204613,ENSG00000234745,ENSG00000232810,ENSG00000204389,ENSG00000204388,ENSG00000057657…
GO:BP	cellular response to tumor necrosis factor	GO:0071356	5.15918e-08	7.28742	298	406	27	17906	ENSG00000049249,ENSG00000163874,ENSG00000120337,ENSG00000115009,ENSG00000066405,ENSG00000169429,ENSG00000109320,ENSG00000226979,ENSG00000232810,ENSG00000227507,ENSG00000204389,ENSG00000204388,ENSG00000118503,ENSG00000106178,ENSG00000164761,ENSG00000056558,ENSG00000107485,ENSG00000100906,ENSG00000102962,ENSG00000102970,ENSG00000108691,ENSG00000271503,ENSG00000277632,ENSG00000275302,ENSG00000125735…
GO:BP	cellular response to lipid	GO:0071396	5.15918e-08	7.28742	624	406	41	17906	ENSG00000169403,ENSG00000163874,ENSG00000184588,ENSG00000117009,ENSG00000115008,ENSG00000125538,ENSG00000153234,ENSG00000134070,ENSG00000169429,ENSG00000163739,ENSG00000163734,ENSG00000081041,ENSG00000138755,ENSG00000169245,ENSG00000169248,ENSG00000109320,ENSG00000137462,ENSG00000171522,ENSG00000164400,ENSG00000111863,ENSG00000232810,ENSG00000118503,ENSG00000136244,ENSG00000122641,ENSG00000106366…
GO:BP	chemokine-mediated signaling pathway	GO:0070098	5.6481e-08	7.2481	88	406	15	17906	ENSG00000115009,ENSG00000169429,ENSG00000163739,ENSG00000163734,ENSG00000081041,ENSG00000138755,ENSG00000169245,ENSG00000169248,ENSG00000106178,ENSG00000102962,ENSG00000102970,ENSG00000108691,ENSG00000271503,ENSG00000277632,ENSG00000275302
GO:BP	cell differentiation	GO:0030154	6.3115e-08	7.19987	4335	406	152	17906	ENSG00000163874,ENSG00000168389,ENSG00000177606,ENSG00000162692,ENSG00000265972,ENSG00000143452,ENSG00000117152,ENSG00000118194,ENSG00000174059,ENSG00000136630,ENSG00000143507,ENSG00000198835,ENSG00000143632,ENSG00000171094,ENSG00000158125,ENSG00000168899,ENSG00000115008,ENSG00000125538,ENSG00000153234,ENSG00000187957,ENSG00000135898,ENSG00000113811,ENSG00000163638,ENSG00000144802,ENSG00000172139…
GO:BP	intracellular signal transduction	GO:0035556	6.68588e-08	7.17484	2896	406	113	17906	ENSG00000120937,ENSG00000169403,ENSG00000163874,ENSG00000173846,ENSG00000177606,ENSG00000162692,ENSG00000156097,ENSG00000160678,ENSG00000117152,ENSG00000163545,ENSG00000263528,ENSG00000143507,ENSG00000171094,ENSG00000158125,ENSG00000158050,ENSG00000115008,ENSG00000125538,ENSG00000115963,ENSG00000115009,ENSG00000135898,ENSG00000180914,ENSG00000134070,ENSG00000163576,ENSG00000088538,ENSG00000113811…
GO:BP	positive regulation of secretion by cell	GO:1903532	6.82268e-08	7.16605	412	406	32	17906	ENSG00000169403,ENSG00000174059,ENSG00000117009,ENSG00000115602,ENSG00000115008,ENSG00000125538,ENSG00000180914,ENSG00000113811,ENSG00000120742,ENSG00000137462,ENSG00000150630,ENSG00000171522,ENSG00000145777,ENSG00000232810,ENSG00000196126,ENSG00000136244,ENSG00000122641,ENSG00000087085,ENSG00000205755,ENSG00000173432,ENSG00000110218,ENSG00000107485,ENSG00000151651,ENSG00000166523,ENSG00000099365…
GO:BP	regulation of cellular component movement	GO:0051270	7.08412e-08	7.14971	1129	406	59	17906	ENSG00000169403,ENSG00000163874,ENSG00000162407,ENSG00000177606,ENSG00000184588,ENSG00000120337,ENSG00000118194,ENSG00000143507,ENSG00000125538,ENSG00000115963,ENSG00000115009,ENSG00000113811,ENSG00000163638,ENSG00000169429,ENSG00000169245,ENSG00000138685,ENSG00000150630,ENSG00000171522,ENSG00000145632,ENSG00000019582,ENSG00000156427,ENSG00000120129,ENSG00000111863,ENSG00000232810,ENSG00000196569…
GO:BP	regulation of cell motility	GO:2000145	7.09532e-08	7.14903	1042	406	56	17906	ENSG00000169403,ENSG00000163874,ENSG00000162407,ENSG00000177606,ENSG00000120337,ENSG00000143507,ENSG00000125538,ENSG00000115963,ENSG00000115009,ENSG00000113811,ENSG00000163638,ENSG00000169429,ENSG00000169245,ENSG00000138685,ENSG00000150630,ENSG00000171522,ENSG00000145632,ENSG00000019582,ENSG00000156427,ENSG00000120129,ENSG00000111863,ENSG00000232810,ENSG00000196569,ENSG00000112096,ENSG00000136244…
GO:BP	regulation of leukocyte differentiation	GO:1902105	7.4458e-08	7.12809	283	406	26	17906	ENSG00000163874,ENSG00000177606,ENSG00000136630,ENSG00000143507,ENSG00000125538,ENSG00000135898,ENSG00000144802,ENSG00000066405,ENSG00000168685,ENSG00000019582,ENSG00000112149,ENSG00000234745,ENSG00000232810,ENSG00000057657,ENSG00000122641,ENSG00000254087,ENSG00000155090,ENSG00000171855,ENSG00000107485,ENSG00000151651,ENSG00000110944,ENSG00000170345,ENSG00000277632,ENSG00000161405,ENSG00000161031…
GO:BP	positive regulation of defense response	GO:0031349	7.64986e-08	7.11635	509	406	36	17906	ENSG00000154451,ENSG00000163131,ENSG00000160678,ENSG00000263528,ENSG00000115602,ENSG00000125538,ENSG00000134070,ENSG00000144802,ENSG00000109320,ENSG00000137462,ENSG00000171522,ENSG00000145777,ENSG00000015479,ENSG00000204610,ENSG00000226979,ENSG00000232810,ENSG00000204389,ENSG00000204388,ENSG00000118503,ENSG00000136244,ENSG00000106178,ENSG00000205277,ENSG00000106366,ENSG00000254087,ENSG00000171855…
GO:BP	positive regulation of secretion	GO:0051047	9.7704e-08	7.01009	442	406	33	17906	ENSG00000120937,ENSG00000169403,ENSG00000174059,ENSG00000117009,ENSG00000115602,ENSG00000115008,ENSG00000125538,ENSG00000180914,ENSG00000113811,ENSG00000120742,ENSG00000137462,ENSG00000150630,ENSG00000171522,ENSG00000145777,ENSG00000232810,ENSG00000196126,ENSG00000136244,ENSG00000122641,ENSG00000087085,ENSG00000205755,ENSG00000173432,ENSG00000110218,ENSG00000107485,ENSG00000151651,ENSG00000166523…
GO:BP	regulation of T cell activation	GO:0050863	1.0238e-07	6.98978	330	406	28	17906	ENSG00000163874,ENSG00000162692,ENSG00000120337,ENSG00000136630,ENSG00000143507,ENSG00000125538,ENSG00000113811,ENSG00000144802,ENSG00000168685,ENSG00000019582,ENSG00000112149,ENSG00000206503,ENSG00000196126,ENSG00000231389,ENSG00000057657,ENSG00000136244,ENSG00000254087,ENSG00000171855,ENSG00000107485,ENSG00000107968,ENSG00000151651,ENSG00000110944,ENSG00000108691,ENSG00000271503,ENSG00000124145…
GO:BP	regulation of locomotion	GO:0040012	1.05421e-07	6.97707	1113	406	58	17906	ENSG00000169403,ENSG00000163874,ENSG00000162407,ENSG00000177606,ENSG00000120337,ENSG00000143507,ENSG00000125538,ENSG00000115963,ENSG00000115009,ENSG00000113811,ENSG00000163638,ENSG00000169429,ENSG00000169245,ENSG00000138685,ENSG00000150630,ENSG00000171522,ENSG00000145632,ENSG00000019582,ENSG00000156427,ENSG00000120129,ENSG00000111863,ENSG00000204610,ENSG00000232810,ENSG00000196569,ENSG00000112096…
GO:BP	monocyte chemotaxis	GO:0002548	1.05485e-07	6.97681	66	406	13	17906	ENSG00000115009,ENSG00000169245,ENSG00000120129,ENSG00000136244,ENSG00000106178,ENSG00000106366,ENSG00000254087,ENSG00000102962,ENSG00000102970,ENSG00000108691,ENSG00000271503,ENSG00000277632,ENSG00000275302
GO:BP	cellular developmental process	GO:0048869	1.16738e-07	6.93279	4531	406	156	17906	ENSG00000163874,ENSG00000168389,ENSG00000177606,ENSG00000162692,ENSG00000265972,ENSG00000143452,ENSG00000117152,ENSG00000118194,ENSG00000174059,ENSG00000136630,ENSG00000143507,ENSG00000198835,ENSG00000143632,ENSG00000171094,ENSG00000158125,ENSG00000168899,ENSG00000115008,ENSG00000125538,ENSG00000115963,ENSG00000153234,ENSG00000187957,ENSG00000135898,ENSG00000113811,ENSG00000163638,ENSG00000144802…
GO:BP	lymphocyte differentiation	GO:0030098	1.78571e-07	6.74819	361	406	29	17906	ENSG00000163874,ENSG00000162692,ENSG00000136630,ENSG00000143507,ENSG00000125538,ENSG00000144802,ENSG00000168685,ENSG00000171522,ENSG00000120738,ENSG00000019582,ENSG00000112149,ENSG00000057657,ENSG00000136244,ENSG00000122641,ENSG00000128590,ENSG00000171855,ENSG00000107485,ENSG00000151651,ENSG00000166523,ENSG00000110944,ENSG00000166710,ENSG00000197943,ENSG00000161405,ENSG00000161031,ENSG00000182393…
GO:BP	humoral immune response	GO:0006959	2.00907e-07	6.697	363	406	29	17906	ENSG00000184678,ENSG00000125538,ENSG00000169429,ENSG00000163739,ENSG00000163734,ENSG00000081041,ENSG00000138755,ENSG00000169245,ENSG00000169248,ENSG00000164406,ENSG00000112149,ENSG00000226979,ENSG00000232810,ENSG00000243649,ENSG00000196126,ENSG00000136244,ENSG00000126759,ENSG00000171855,ENSG00000107485,ENSG00000187908,ENSG00000182326,ENSG00000159403,ENSG00000205420,ENSG00000108691,ENSG00000124102…
GO:BP	positive regulation of cellular process	GO:0048522	2.23182e-07	6.65134	5605	406	182	17906	ENSG00000169403,ENSG00000084636,ENSG00000163874,ENSG00000173846,ENSG00000162407,ENSG00000177606,ENSG00000081985,ENSG00000154451,ENSG00000162692,ENSG00000156097,ENSG00000265972,ENSG00000117152,ENSG00000120337,ENSG00000162783,ENSG00000263528,ENSG00000174059,ENSG00000123689,ENSG00000136630,ENSG00000143507,ENSG00000198835,ENSG00000117009,ENSG00000115758,ENSG00000143882,ENSG00000171094,ENSG00000158125…
GO:BP	positive regulation of cell differentiation	GO:0045597	2.39895e-07	6.61998	1022	406	54	17906	ENSG00000163874,ENSG00000177606,ENSG00000174059,ENSG00000136630,ENSG00000143507,ENSG00000198835,ENSG00000171094,ENSG00000125538,ENSG00000163638,ENSG00000144802,ENSG00000138755,ENSG00000109320,ENSG00000138685,ENSG00000137462,ENSG00000150630,ENSG00000168685,ENSG00000138829,ENSG00000164400,ENSG00000006837,ENSG00000019582,ENSG00000156427,ENSG00000112149,ENSG00000198563,ENSG00000226979,ENSG00000232810…
GO:BP	regulation of lymphocyte activation	GO:0051249	2.50503e-07	6.60119	509	406	35	17906	ENSG00000163874,ENSG00000162692,ENSG00000120337,ENSG00000136630,ENSG00000143507,ENSG00000125538,ENSG00000113811,ENSG00000144802,ENSG00000168685,ENSG00000253251,ENSG00000019582,ENSG00000112149,ENSG00000206503,ENSG00000196126,ENSG00000231389,ENSG00000124762,ENSG00000057657,ENSG00000118503,ENSG00000136244,ENSG00000122641,ENSG00000254087,ENSG00000171855,ENSG00000107485,ENSG00000107968,ENSG00000151651…
GO:BP	positive regulation of cellular protein metabolic process	GO:0032270	2.83892e-07	6.54685	1642	406	74	17906	ENSG00000169403,ENSG00000163874,ENSG00000173846,ENSG00000177606,ENSG00000120337,ENSG00000171094,ENSG00000158125,ENSG00000125538,ENSG00000115009,ENSG00000135898,ENSG00000134070,ENSG00000088538,ENSG00000120742,ENSG00000138685,ENSG00000150630,ENSG00000145632,ENSG00000145777,ENSG00000164400,ENSG00000120738,ENSG00000019582,ENSG00000156427,ENSG00000111863,ENSG00000198563,ENSG00000232810,ENSG00000204389…
GO:BP	secretion	GO:0046903	3.00502e-07	6.52215	1709	406	76	17906	ENSG00000120937,ENSG00000169403,ENSG00000163874,ENSG00000154451,ENSG00000163131,ENSG00000173110,ENSG00000174059,ENSG00000117009,ENSG00000158125,ENSG00000115602,ENSG00000115008,ENSG00000125538,ENSG00000180914,ENSG00000113811,ENSG00000120742,ENSG00000163661,ENSG00000163739,ENSG00000109320,ENSG00000137462,ENSG00000150630,ENSG00000171522,ENSG00000145777,ENSG00000164400,ENSG00000019582,ENSG00000111863…
GO:BP	cellular response to interleukin-1	GO:0071347	3.10919e-07	6.50735	184	406	20	17906	ENSG00000163874,ENSG00000117009,ENSG00000115008,ENSG00000125538,ENSG00000115009,ENSG00000134070,ENSG00000169429,ENSG00000109320,ENSG00000120738,ENSG00000136244,ENSG00000106178,ENSG00000107968,ENSG00000100906,ENSG00000102962,ENSG00000102970,ENSG00000108691,ENSG00000271503,ENSG00000277632,ENSG00000275302,ENSG00000090339
GO:BP	positive regulation of protein phosphorylation	GO:0001934	3.2378e-07	6.48975	1032	406	54	17906	ENSG00000163874,ENSG00000177606,ENSG00000120337,ENSG00000171094,ENSG00000158125,ENSG00000125538,ENSG00000115009,ENSG00000135898,ENSG00000134070,ENSG00000088538,ENSG00000138685,ENSG00000150630,ENSG00000145777,ENSG00000164400,ENSG00000120738,ENSG00000019582,ENSG00000156427,ENSG00000111863,ENSG00000232810,ENSG00000124762,ENSG00000146192,ENSG00000136244,ENSG00000122641,ENSG00000106178,ENSG00000189056…
GO:BP	regulation of interferon-gamma production	GO:0032649	3.43095e-07	6.46459	101	406	15	17906	ENSG00000163874,ENSG00000184588,ENSG00000081985,ENSG00000115602,ENSG00000125538,ENSG00000226979,ENSG00000232810,ENSG00000196126,ENSG00000231389,ENSG00000122641,ENSG00000107485,ENSG00000110944,ENSG00000161031,ENSG00000182393,ENSG00000069399
GO:BP	developmental process	GO:0032502	3.48168e-07	6.45821	6630	406	206	17906	ENSG00000120937,ENSG00000084636,ENSG00000163874,ENSG00000168389,ENSG00000117013,ENSG00000177606,ENSG00000162692,ENSG00000265972,ENSG00000143452,ENSG00000160678,ENSG00000117152,ENSG00000118194,ENSG00000174059,ENSG00000136630,ENSG00000143507,ENSG00000198835,ENSG00000143632,ENSG00000117009,ENSG00000115758,ENSG00000171094,ENSG00000158125,ENSG00000168899,ENSG00000158050,ENSG00000115008,ENSG00000125538…
GO:BP	regulation of defense response	GO:0031347	3.52045e-07	6.4534	807	406	46	17906	ENSG00000163874,ENSG00000154451,ENSG00000163131,ENSG00000160678,ENSG00000263528,ENSG00000143507,ENSG00000115602,ENSG00000125538,ENSG00000134070,ENSG00000113811,ENSG00000144802,ENSG00000109320,ENSG00000137462,ENSG00000171522,ENSG00000145777,ENSG00000015479,ENSG00000204610,ENSG00000234745,ENSG00000226979,ENSG00000232810,ENSG00000204389,ENSG00000204388,ENSG00000118503,ENSG00000136244,ENSG00000106178…
GO:BP	regulation of molecular function	GO:0065009	3.53364e-07	6.45178	3061	406	115	17906	ENSG00000169403,ENSG00000163874,ENSG00000162407,ENSG00000177606,ENSG00000184588,ENSG00000162616,ENSG00000265972,ENSG00000163131,ENSG00000160678,ENSG00000117152,ENSG00000120337,ENSG00000143333,ENSG00000116701,ENSG00000118194,ENSG00000143507,ENSG00000171094,ENSG00000158125,ENSG00000158050,ENSG00000125538,ENSG00000153234,ENSG00000115009,ENSG00000135898,ENSG00000134070,ENSG00000163576,ENSG00000088538…
GO:BP	movement of cell or subcellular component	GO:0006928	3.6036e-07	6.44326	2252	406	92	17906	ENSG00000169403,ENSG00000163874,ENSG00000162407,ENSG00000177606,ENSG00000184588,ENSG00000162692,ENSG00000120337,ENSG00000118194,ENSG00000174059,ENSG00000143507,ENSG00000143632,ENSG00000125538,ENSG00000115963,ENSG00000153234,ENSG00000078098,ENSG00000115009,ENSG00000187957,ENSG00000113811,ENSG00000163638,ENSG00000172139,ENSG00000169429,ENSG00000163739,ENSG00000163734,ENSG00000081041,ENSG00000138755…
GO:BP	positive regulation of protein metabolic process	GO:0051247	3.61141e-07	6.44232	1751	406	77	17906	ENSG00000169403,ENSG00000163874,ENSG00000173846,ENSG00000177606,ENSG00000120337,ENSG00000171094,ENSG00000158125,ENSG00000115008,ENSG00000125538,ENSG00000115009,ENSG00000135898,ENSG00000134070,ENSG00000088538,ENSG00000120742,ENSG00000138685,ENSG00000150630,ENSG00000145632,ENSG00000145777,ENSG00000164400,ENSG00000120738,ENSG00000019582,ENSG00000156427,ENSG00000111863,ENSG00000198563,ENSG00000232810…
GO:BP	regulation of inflammatory response	GO:0050727	3.76459e-07	6.42428	398	406	30	17906	ENSG00000163874,ENSG00000154451,ENSG00000143507,ENSG00000115602,ENSG00000125538,ENSG00000144802,ENSG00000109320,ENSG00000137462,ENSG00000171522,ENSG00000145777,ENSG00000226979,ENSG00000232810,ENSG00000118503,ENSG00000136244,ENSG00000106178,ENSG00000106366,ENSG00000254087,ENSG00000173432,ENSG00000107485,ENSG00000151651,ENSG00000110944,ENSG00000100906,ENSG00000138623,ENSG00000103313,ENSG00000271503…
GO:BP	positive regulation of cell adhesion	GO:0045785	3.85253e-07	6.41425	422	406	31	17906	ENSG00000169403,ENSG00000084636,ENSG00000162407,ENSG00000162692,ENSG00000120337,ENSG00000136630,ENSG00000143507,ENSG00000125538,ENSG00000113811,ENSG00000144802,ENSG00000168685,ENSG00000019582,ENSG00000112149,ENSG00000206503,ENSG00000232810,ENSG00000231389,ENSG00000136244,ENSG00000105894,ENSG00000254087,ENSG00000173432,ENSG00000107485,ENSG00000107968,ENSG00000151651,ENSG00000110944,ENSG00000108691…
GO:BP	protein phosphorylation	GO:0006468	4.61944e-07	6.33541	2027	406	85	17906	ENSG00000163874,ENSG00000173846,ENSG00000162407,ENSG00000177606,ENSG00000081985,ENSG00000117152,ENSG00000120337,ENSG00000163545,ENSG00000263528,ENSG00000143507,ENSG00000198835,ENSG00000171094,ENSG00000158125,ENSG00000158050,ENSG00000125538,ENSG00000115009,ENSG00000135898,ENSG00000180914,ENSG00000134070,ENSG00000164076,ENSG00000088538,ENSG00000163660,ENSG00000169245,ENSG00000109320,ENSG00000138685…
GO:BP	positive regulation of inflammatory response	GO:0050729	4.7072e-07	6.32724	153	406	18	17906	ENSG00000154451,ENSG00000115602,ENSG00000125538,ENSG00000144802,ENSG00000137462,ENSG00000171522,ENSG00000145777,ENSG00000226979,ENSG00000232810,ENSG00000136244,ENSG00000106178,ENSG00000106366,ENSG00000151651,ENSG00000110944,ENSG00000100906,ENSG00000277632,ENSG00000125730,ENSG00000126262
GO:BP	positive regulation of leukocyte chemotaxis	GO:0002690	4.72867e-07	6.32526	89	406	14	17906	ENSG00000169429,ENSG00000169245,ENSG00000150630,ENSG00000019582,ENSG00000136244,ENSG00000106366,ENSG00000105894,ENSG00000165197,ENSG00000110944,ENSG00000119630,ENSG00000271503,ENSG00000277632,ENSG00000275302,ENSG00000125735
GO:BP	positive regulation of chemotaxis	GO:0050921	4.72867e-07	6.32526	136	406	17	17906	ENSG00000169429,ENSG00000169245,ENSG00000138685,ENSG00000150630,ENSG00000019582,ENSG00000156427,ENSG00000136244,ENSG00000106366,ENSG00000105894,ENSG00000165197,ENSG00000110944,ENSG00000119630,ENSG00000172349,ENSG00000271503,ENSG00000277632,ENSG00000275302,ENSG00000125735
GO:BP	cellular response to stimulus	GO:0051716	4.86425e-07	6.31298	7772	406	232	17906	ENSG00000049249,ENSG00000120937,ENSG00000169403,ENSG00000084636,ENSG00000163874,ENSG00000173846,ENSG00000162407,ENSG00000177606,ENSG00000184588,ENSG00000081985,ENSG00000154451,ENSG00000162692,ENSG00000156097,ENSG00000265972,ENSG00000163131,ENSG00000160678,ENSG00000173110,ENSG00000117152,ENSG00000120337,ENSG00000162783,ENSG00000143333,ENSG00000116701,ENSG00000163545,ENSG00000263528,ENSG00000174059…
GO:BP	regulation of immune effector process	GO:0002697	4.87718e-07	6.31183	451	406	32	17906	ENSG00000169403,ENSG00000163874,ENSG00000136630,ENSG00000143507,ENSG00000125538,ENSG00000113811,ENSG00000144802,ENSG00000168685,ENSG00000253251,ENSG00000019582,ENSG00000206503,ENSG00000204610,ENSG00000234745,ENSG00000226979,ENSG00000232810,ENSG00000243649,ENSG00000118503,ENSG00000136244,ENSG00000126759,ENSG00000254087,ENSG00000171855,ENSG00000107485,ENSG00000182326,ENSG00000110944,ENSG00000166710…
GO:BP	regulation of cell differentiation	GO:0045595	5.03071e-07	6.29837	1932	406	82	17906	ENSG00000163874,ENSG00000177606,ENSG00000117152,ENSG00000174059,ENSG00000136630,ENSG00000143507,ENSG00000198835,ENSG00000171094,ENSG00000158125,ENSG00000125538,ENSG00000135898,ENSG00000163638,ENSG00000144802,ENSG00000066405,ENSG00000163132,ENSG00000138755,ENSG00000169245,ENSG00000109320,ENSG00000138685,ENSG00000137462,ENSG00000150630,ENSG00000168685,ENSG00000145632,ENSG00000138829,ENSG00000164400…
GO:BP	positive regulation of T cell activation	GO:0050870	5.19958e-07	6.28403	210	406	21	17906	ENSG00000162692,ENSG00000136630,ENSG00000143507,ENSG00000125538,ENSG00000113811,ENSG00000144802,ENSG00000168685,ENSG00000019582,ENSG00000112149,ENSG00000206503,ENSG00000231389,ENSG00000136244,ENSG00000254087,ENSG00000107485,ENSG00000107968,ENSG00000151651,ENSG00000110944,ENSG00000108691,ENSG00000271503,ENSG00000125735,ENSG00000277117
GO:BP	multicellular organismal process	GO:0032501	5.68958e-07	6.24492	7873	406	234	17906	ENSG00000120937,ENSG00000169403,ENSG00000084636,ENSG00000163874,ENSG00000168389,ENSG00000117013,ENSG00000162407,ENSG00000177606,ENSG00000184588,ENSG00000081985,ENSG00000154451,ENSG00000162692,ENSG00000265972,ENSG00000143452,ENSG00000160678,ENSG00000117152,ENSG00000143333,ENSG00000118194,ENSG00000263528,ENSG00000174059,ENSG00000123689,ENSG00000136630,ENSG00000143507,ENSG00000198835,ENSG00000143632…
GO:BP	mononuclear cell migration	GO:0071674	6.98033e-07	6.15612	92	406	14	17906	ENSG00000115009,ENSG00000169245,ENSG00000120129,ENSG00000232810,ENSG00000136244,ENSG00000106178,ENSG00000106366,ENSG00000254087,ENSG00000102962,ENSG00000102970,ENSG00000108691,ENSG00000271503,ENSG00000277632,ENSG00000275302
GO:BP	regulation of transport	GO:0051049	6.98033e-07	6.15612	1947	406	82	17906	ENSG00000120937,ENSG00000169403,ENSG00000163874,ENSG00000117013,ENSG00000173846,ENSG00000184588,ENSG00000163131,ENSG00000160678,ENSG00000117152,ENSG00000118194,ENSG00000174059,ENSG00000198835,ENSG00000117009,ENSG00000115602,ENSG00000115008,ENSG00000125538,ENSG00000153253,ENSG00000180914,ENSG00000163576,ENSG00000113811,ENSG00000120742,ENSG00000163661,ENSG00000138755,ENSG00000169245,ENSG00000169248…
GO:BP	regulation of multi-organism process	GO:0043900	7.38949e-07	6.13139	774	406	44	17906	ENSG00000169403,ENSG00000163874,ENSG00000177606,ENSG00000154451,ENSG00000163131,ENSG00000160678,ENSG00000263528,ENSG00000143507,ENSG00000125538,ENSG00000180914,ENSG00000134070,ENSG00000113811,ENSG00000163661,ENSG00000169429,ENSG00000109320,ENSG00000137462,ENSG00000015479,ENSG00000019582,ENSG00000204613,ENSG00000204610,ENSG00000234745,ENSG00000232810,ENSG00000204389,ENSG00000204388,ENSG00000118503…
GO:BP	regulation of adaptive immune response	GO:0002819	8.07324e-07	6.09295	159	406	18	17906	ENSG00000163874,ENSG00000136630,ENSG00000143507,ENSG00000115602,ENSG00000125538,ENSG00000144802,ENSG00000168685,ENSG00000253251,ENSG00000206503,ENSG00000226979,ENSG00000232810,ENSG00000118503,ENSG00000136244,ENSG00000171855,ENSG00000107485,ENSG00000110944,ENSG00000166710,ENSG00000125730
GO:BP	response to abiotic stimulus	GO:0009628	8.54799e-07	6.06814	1248	406	60	17906	ENSG00000169403,ENSG00000173846,ENSG00000177606,ENSG00000162616,ENSG00000265972,ENSG00000163131,ENSG00000173110,ENSG00000162783,ENSG00000174059,ENSG00000143632,ENSG00000117009,ENSG00000115008,ENSG00000125538,ENSG00000153234,ENSG00000180914,ENSG00000169245,ENSG00000109320,ENSG00000137462,ENSG00000150630,ENSG00000171522,ENSG00000120738,ENSG00000120129,ENSG00000226979,ENSG00000232810,ENSG00000204390…
GO:BP	cell-cell adhesion	GO:0098609	9.59177e-07	6.0181	866	406	47	17906	ENSG00000169403,ENSG00000084636,ENSG00000163874,ENSG00000162407,ENSG00000162692,ENSG00000174059,ENSG00000136630,ENSG00000143507,ENSG00000125538,ENSG00000113811,ENSG00000144802,ENSG00000066405,ENSG00000168685,ENSG00000019582,ENSG00000111863,ENSG00000112149,ENSG00000206503,ENSG00000232810,ENSG00000196126,ENSG00000231389,ENSG00000136244,ENSG00000019549,ENSG00000254087,ENSG00000171855,ENSG00000196358…
GO:BP	regulation of adaptive immune response based on somatic recombination of immune receptors built from immunoglobulin superfamily domains	GO:0002822	1.04391e-06	5.98134	144	406	17	17906	ENSG00000163874,ENSG00000136630,ENSG00000115602,ENSG00000125538,ENSG00000144802,ENSG00000168685,ENSG00000253251,ENSG00000206503,ENSG00000226979,ENSG00000232810,ENSG00000118503,ENSG00000136244,ENSG00000171855,ENSG00000107485,ENSG00000110944,ENSG00000166710,ENSG00000125730
GO:BP	positive regulation of leukocyte activation	GO:0002696	1.12735e-06	5.94794	396	406	29	17906	ENSG00000169403,ENSG00000162692,ENSG00000136630,ENSG00000143507,ENSG00000115602,ENSG00000125538,ENSG00000113811,ENSG00000144802,ENSG00000168685,ENSG00000253251,ENSG00000145777,ENSG00000019582,ENSG00000112149,ENSG00000206503,ENSG00000231389,ENSG00000124762,ENSG00000136244,ENSG00000205755,ENSG00000254087,ENSG00000107485,ENSG00000107968,ENSG00000151651,ENSG00000110944,ENSG00000169896,ENSG00000108691…
GO:BP	regulation of protein metabolic process	GO:0051246	1.31841e-06	5.87995	2922	406	109	17906	ENSG00000169403,ENSG00000163874,ENSG00000173846,ENSG00000162407,ENSG00000177606,ENSG00000117152,ENSG00000120337,ENSG00000143507,ENSG00000198835,ENSG00000115758,ENSG00000171094,ENSG00000158125,ENSG00000158050,ENSG00000115008,ENSG00000125538,ENSG00000115009,ENSG00000135898,ENSG00000134070,ENSG00000088538,ENSG00000120742,ENSG00000163660,ENSG00000163661,ENSG00000169245,ENSG00000109320,ENSG00000138685…
GO:BP	regulation of cellular protein metabolic process	GO:0032268	1.35605e-06	5.86772	2744	406	104	17906	ENSG00000169403,ENSG00000163874,ENSG00000173846,ENSG00000162407,ENSG00000177606,ENSG00000117152,ENSG00000120337,ENSG00000143507,ENSG00000198835,ENSG00000171094,ENSG00000158125,ENSG00000158050,ENSG00000125538,ENSG00000115009,ENSG00000135898,ENSG00000134070,ENSG00000088538,ENSG00000120742,ENSG00000163660,ENSG00000169245,ENSG00000109320,ENSG00000138685,ENSG00000150630,ENSG00000145632,ENSG00000145777…
GO:BP	interferon-gamma production	GO:0032609	1.37225e-06	5.86257	113	406	15	17906	ENSG00000163874,ENSG00000184588,ENSG00000081985,ENSG00000115602,ENSG00000125538,ENSG00000226979,ENSG00000232810,ENSG00000196126,ENSG00000231389,ENSG00000122641,ENSG00000107485,ENSG00000110944,ENSG00000161031,ENSG00000182393,ENSG00000069399
GO:BP	anatomical structure formation involved in morphogenesis	GO:0048646	1.43675e-06	5.84262	1206	406	58	17906	ENSG00000120937,ENSG00000163874,ENSG00000177606,ENSG00000160678,ENSG00000118194,ENSG00000174059,ENSG00000143632,ENSG00000158050,ENSG00000115008,ENSG00000125538,ENSG00000078098,ENSG00000010327,ENSG00000163638,ENSG00000163132,ENSG00000169429,ENSG00000138755,ENSG00000169245,ENSG00000138685,ENSG00000137462,ENSG00000150630,ENSG00000145632,ENSG00000138829,ENSG00000156427,ENSG00000120129,ENSG00000111863…
GO:BP	positive chemotaxis	GO:0050918	2.04857e-06	5.68855	71	406	12	17906	ENSG00000169429,ENSG00000169245,ENSG00000138685,ENSG00000150630,ENSG00000165197,ENSG00000091879,ENSG00000134339,ENSG00000173432,ENSG00000119630,ENSG00000172349,ENSG00000271503,ENSG00000277632
GO:BP	positive regulation of cell activation	GO:0050867	2.43659e-06	5.61322	411	406	29	17906	ENSG00000169403,ENSG00000162692,ENSG00000136630,ENSG00000143507,ENSG00000115602,ENSG00000125538,ENSG00000113811,ENSG00000144802,ENSG00000168685,ENSG00000253251,ENSG00000145777,ENSG00000019582,ENSG00000112149,ENSG00000206503,ENSG00000231389,ENSG00000124762,ENSG00000136244,ENSG00000205755,ENSG00000254087,ENSG00000107485,ENSG00000107968,ENSG00000151651,ENSG00000110944,ENSG00000169896,ENSG00000108691…
GO:BP	positive regulation of protein modification process	GO:0031401	2.55932e-06	5.59188	1258	406	59	17906	ENSG00000163874,ENSG00000177606,ENSG00000120337,ENSG00000171094,ENSG00000158125,ENSG00000125538,ENSG00000115009,ENSG00000135898,ENSG00000134070,ENSG00000088538,ENSG00000138685,ENSG00000150630,ENSG00000145777,ENSG00000164400,ENSG00000120738,ENSG00000019582,ENSG00000156427,ENSG00000111863,ENSG00000232810,ENSG00000124762,ENSG00000146192,ENSG00000136244,ENSG00000122641,ENSG00000106178,ENSG00000189056…
GO:BP	positive regulation of phosphorylation	GO:0042327	2.75819e-06	5.55938	1107	406	54	17906	ENSG00000163874,ENSG00000177606,ENSG00000120337,ENSG00000171094,ENSG00000158125,ENSG00000125538,ENSG00000115009,ENSG00000135898,ENSG00000134070,ENSG00000088538,ENSG00000138685,ENSG00000150630,ENSG00000145777,ENSG00000164400,ENSG00000120738,ENSG00000019582,ENSG00000156427,ENSG00000111863,ENSG00000232810,ENSG00000124762,ENSG00000146192,ENSG00000136244,ENSG00000122641,ENSG00000106178,ENSG00000189056…
GO:BP	response to oxygen-containing compound	GO:1901700	2.87371e-06	5.54156	1746	406	74	17906	ENSG00000169403,ENSG00000084636,ENSG00000163874,ENSG00000173846,ENSG00000177606,ENSG00000184588,ENSG00000081985,ENSG00000162692,ENSG00000265972,ENSG00000117152,ENSG00000143507,ENSG00000117009,ENSG00000143882,ENSG00000171094,ENSG00000115008,ENSG00000125538,ENSG00000153234,ENSG00000180914,ENSG00000134070,ENSG00000066405,ENSG00000169429,ENSG00000163739,ENSG00000163734,ENSG00000081041,ENSG00000138755…
GO:BP	response to interleukin-1	GO:0070555	2.94973e-06	5.53022	213	406	20	17906	ENSG00000163874,ENSG00000117009,ENSG00000115008,ENSG00000125538,ENSG00000115009,ENSG00000134070,ENSG00000169429,ENSG00000109320,ENSG00000120738,ENSG00000136244,ENSG00000106178,ENSG00000107968,ENSG00000100906,ENSG00000102962,ENSG00000102970,ENSG00000108691,ENSG00000271503,ENSG00000277632,ENSG00000275302,ENSG00000090339
GO:BP	lipopolysaccharide-mediated signaling pathway	GO:0031663	2.96066e-06	5.52861	60	406	11	17906	ENSG00000169403,ENSG00000125538,ENSG00000134070,ENSG00000137462,ENSG00000232810,ENSG00000118503,ENSG00000254087,ENSG00000100906,ENSG00000108691,ENSG00000271503,ENSG00000277632
GO:BP	receptor signaling pathway via STAT	GO:0097696	2.98668e-06	5.52481	174	406	18	17906	ENSG00000120337,ENSG00000168685,ENSG00000145777,ENSG00000164400,ENSG00000232810,ENSG00000136244,ENSG00000205755,ENSG00000254087,ENSG00000171855,ENSG00000110324,ENSG00000110944,ENSG00000120833,ENSG00000108691,ENSG00000271503,ENSG00000197110,ENSG00000183709,ENSG00000182393,ENSG00000069399
GO:BP	regulation of protein modification process	GO:0031399	3.05282e-06	5.5153	1917	406	79	17906	ENSG00000163874,ENSG00000162407,ENSG00000177606,ENSG00000117152,ENSG00000120337,ENSG00000143507,ENSG00000198835,ENSG00000171094,ENSG00000158125,ENSG00000158050,ENSG00000125538,ENSG00000115009,ENSG00000135898,ENSG00000134070,ENSG00000088538,ENSG00000163660,ENSG00000169245,ENSG00000138685,ENSG00000150630,ENSG00000145777,ENSG00000164400,ENSG00000120738,ENSG00000019582,ENSG00000156427,ENSG00000120129…
GO:BP	T cell activation involved in immune response	GO:0002286	3.06351e-06	5.51378	104	406	14	17906	ENSG00000163874,ENSG00000120337,ENSG00000136630,ENSG00000144802,ENSG00000171522,ENSG00000136244,ENSG00000171855,ENSG00000107485,ENSG00000166523,ENSG00000110944,ENSG00000090339,ENSG00000182393,ENSG00000069399,ENSG00000104856
GO:BP	response to temperature stimulus	GO:0009266	3.39694e-06	5.46891	236	406	21	17906	ENSG00000162616,ENSG00000173110,ENSG00000162783,ENSG00000174059,ENSG00000115008,ENSG00000169245,ENSG00000204390,ENSG00000204389,ENSG00000204388,ENSG00000124762,ENSG00000128564,ENSG00000168079,ENSG00000176907,ENSG00000254087,ENSG00000151929,ENSG00000152137,ENSG00000150907,ENSG00000100906,ENSG00000170345,ENSG00000140403,ENSG00000132002
GO:BP	positive regulation of phosphorus metabolic process	GO:0010562	3.39694e-06	5.46891	1177	406	56	17906	ENSG00000169403,ENSG00000163874,ENSG00000177606,ENSG00000120337,ENSG00000171094,ENSG00000158125,ENSG00000125538,ENSG00000115009,ENSG00000135898,ENSG00000134070,ENSG00000088538,ENSG00000138685,ENSG00000150630,ENSG00000145777,ENSG00000164400,ENSG00000120738,ENSG00000019582,ENSG00000156427,ENSG00000111863,ENSG00000232810,ENSG00000124762,ENSG00000146192,ENSG00000136244,ENSG00000122641,ENSG00000106178…
GO:BP	positive regulation of phosphate metabolic process	GO:0045937	3.39694e-06	5.46891	1177	406	56	17906	ENSG00000169403,ENSG00000163874,ENSG00000177606,ENSG00000120337,ENSG00000171094,ENSG00000158125,ENSG00000125538,ENSG00000115009,ENSG00000135898,ENSG00000134070,ENSG00000088538,ENSG00000138685,ENSG00000150630,ENSG00000145777,ENSG00000164400,ENSG00000120738,ENSG00000019582,ENSG00000156427,ENSG00000111863,ENSG00000232810,ENSG00000124762,ENSG00000146192,ENSG00000136244,ENSG00000122641,ENSG00000106178…
GO:BP	positive regulation of protein secretion	GO:0050714	3.39694e-06	5.46891	279	406	23	17906	ENSG00000174059,ENSG00000115602,ENSG00000115008,ENSG00000125538,ENSG00000113811,ENSG00000120742,ENSG00000137462,ENSG00000150630,ENSG00000171522,ENSG00000145777,ENSG00000232810,ENSG00000196126,ENSG00000136244,ENSG00000087085,ENSG00000205755,ENSG00000173432,ENSG00000110218,ENSG00000107485,ENSG00000151651,ENSG00000166523,ENSG00000277632,ENSG00000053438,ENSG00000126262
GO:BP	cell activation involved in immune response	GO:0002263	3.49479e-06	5.45658	708	406	40	17906	ENSG00000169403,ENSG00000163874,ENSG00000163131,ENSG00000173110,ENSG00000120337,ENSG00000136630,ENSG00000144802,ENSG00000163661,ENSG00000163739,ENSG00000109320,ENSG00000137462,ENSG00000171522,ENSG00000253251,ENSG00000234745,ENSG00000204389,ENSG00000204388,ENSG00000136244,ENSG00000126759,ENSG00000176907,ENSG00000254087,ENSG00000171855,ENSG00000107485,ENSG00000151651,ENSG00000166523,ENSG00000173391…
GO:BP	negative regulation of cell differentiation	GO:0045596	3.87443e-06	5.41179	767	406	42	17906	ENSG00000163874,ENSG00000117152,ENSG00000136630,ENSG00000143507,ENSG00000158125,ENSG00000125538,ENSG00000135898,ENSG00000066405,ENSG00000163132,ENSG00000169245,ENSG00000150630,ENSG00000145632,ENSG00000006837,ENSG00000019582,ENSG00000232810,ENSG00000136244,ENSG00000122641,ENSG00000153993,ENSG00000180535,ENSG00000105894,ENSG00000019549,ENSG00000254087,ENSG00000171855,ENSG00000107485,ENSG00000148704…
GO:BP	cell-cell signaling	GO:0007267	4.19551e-06	5.37722	1699	406	72	17906	ENSG00000162407,ENSG00000117152,ENSG00000120337,ENSG00000174059,ENSG00000198835,ENSG00000117009,ENSG00000143882,ENSG00000125538,ENSG00000153234,ENSG00000115009,ENSG00000180914,ENSG00000010327,ENSG00000120742,ENSG00000138755,ENSG00000169245,ENSG00000169248,ENSG00000109320,ENSG00000138685,ENSG00000137462,ENSG00000145632,ENSG00000120738,ENSG00000156427,ENSG00000226979,ENSG00000232810,ENSG00000227507…
GO:BP	positive regulation of cell communication	GO:0010647	4.19551e-06	5.37722	1900	406	78	17906	ENSG00000163874,ENSG00000177606,ENSG00000156097,ENSG00000117152,ENSG00000120337,ENSG00000263528,ENSG00000123689,ENSG00000117009,ENSG00000143882,ENSG00000171094,ENSG00000158125,ENSG00000115008,ENSG00000125538,ENSG00000115009,ENSG00000135898,ENSG00000180914,ENSG00000134070,ENSG00000120742,ENSG00000163132,ENSG00000109320,ENSG00000138685,ENSG00000137462,ENSG00000168685,ENSG00000145632,ENSG00000145777…
GO:BP	response to unfolded protein	GO:0006986	4.72195e-06	5.32588	180	406	18	17906	ENSG00000162616,ENSG00000173110,ENSG00000120742,ENSG00000169429,ENSG00000204390,ENSG00000204389,ENSG00000204388,ENSG00000180535,ENSG00000128590,ENSG00000044574,ENSG00000151929,ENSG00000198855,ENSG00000152137,ENSG00000051108,ENSG00000108691,ENSG00000132002,ENSG00000105327,ENSG00000087074
GO:BP	positive regulation of signaling	GO:0023056	4.83165e-06	5.3159	1907	406	78	17906	ENSG00000163874,ENSG00000177606,ENSG00000156097,ENSG00000117152,ENSG00000120337,ENSG00000263528,ENSG00000123689,ENSG00000117009,ENSG00000143882,ENSG00000171094,ENSG00000158125,ENSG00000115008,ENSG00000125538,ENSG00000115009,ENSG00000135898,ENSG00000180914,ENSG00000134070,ENSG00000120742,ENSG00000163132,ENSG00000109320,ENSG00000138685,ENSG00000137462,ENSG00000168685,ENSG00000145632,ENSG00000145777…
GO:BP	negative regulation of developmental process	GO:0051093	5.36126e-06	5.27073	1072	406	52	17906	ENSG00000120937,ENSG00000163874,ENSG00000117152,ENSG00000136630,ENSG00000143507,ENSG00000158125,ENSG00000125538,ENSG00000135898,ENSG00000010327,ENSG00000163638,ENSG00000066405,ENSG00000163132,ENSG00000169245,ENSG00000137462,ENSG00000150630,ENSG00000145632,ENSG00000006837,ENSG00000019582,ENSG00000232810,ENSG00000124762,ENSG00000136244,ENSG00000122641,ENSG00000153993,ENSG00000180535,ENSG00000106366…
GO:BP	cellular response to unfolded protein	GO:0034620	5.38472e-06	5.26884	144	406	16	17906	ENSG00000173110,ENSG00000120742,ENSG00000169429,ENSG00000204390,ENSG00000204389,ENSG00000204388,ENSG00000180535,ENSG00000128590,ENSG00000044574,ENSG00000151929,ENSG00000198855,ENSG00000152137,ENSG00000051108,ENSG00000108691,ENSG00000105327,ENSG00000087074
GO:BP	chaperone cofactor-dependent protein refolding	GO:0051085	5.57428e-06	5.25381	29	406	8	17906	ENSG00000162616,ENSG00000173110,ENSG00000019582,ENSG00000204390,ENSG00000204389,ENSG00000204388,ENSG00000044574,ENSG00000132002
GO:BP	positive regulation of cytokine secretion	GO:0050715	5.86842e-06	5.23148	145	406	16	17906	ENSG00000174059,ENSG00000115602,ENSG00000115008,ENSG00000125538,ENSG00000113811,ENSG00000137462,ENSG00000171522,ENSG00000145777,ENSG00000232810,ENSG00000205755,ENSG00000173432,ENSG00000110218,ENSG00000107485,ENSG00000166523,ENSG00000277632,ENSG00000126262
GO:BP	T cell differentiation	GO:0030217	6.89554e-06	5.16143	247	406	21	17906	ENSG00000163874,ENSG00000136630,ENSG00000143507,ENSG00000125538,ENSG00000144802,ENSG00000168685,ENSG00000171522,ENSG00000120738,ENSG00000019582,ENSG00000112149,ENSG00000057657,ENSG00000136244,ENSG00000171855,ENSG00000107485,ENSG00000151651,ENSG00000166523,ENSG00000110944,ENSG00000166710,ENSG00000182393,ENSG00000069399,ENSG00000104856
GO:BP	regulation of protein phosphorylation	GO:0001932	7.01901e-06	5.15372	1493	406	65	17906	ENSG00000163874,ENSG00000162407,ENSG00000177606,ENSG00000117152,ENSG00000120337,ENSG00000143507,ENSG00000198835,ENSG00000171094,ENSG00000158125,ENSG00000158050,ENSG00000125538,ENSG00000115009,ENSG00000135898,ENSG00000134070,ENSG00000088538,ENSG00000163660,ENSG00000169245,ENSG00000138685,ENSG00000150630,ENSG00000145777,ENSG00000164400,ENSG00000120738,ENSG00000019582,ENSG00000156427,ENSG00000120129…
GO:BP	adaptive immune response based on somatic recombination of immune receptors built from immunoglobulin superfamily domains	GO:0002460	7.28191e-06	5.13775	362	406	26	17906	ENSG00000163874,ENSG00000136630,ENSG00000115602,ENSG00000125538,ENSG00000144802,ENSG00000168685,ENSG00000253251,ENSG00000019582,ENSG00000206503,ENSG00000226979,ENSG00000232810,ENSG00000196126,ENSG00000118503,ENSG00000136244,ENSG00000171855,ENSG00000107485,ENSG00000077150,ENSG00000182326,ENSG00000159403,ENSG00000110944,ENSG00000166710,ENSG00000125730,ENSG00000090339,ENSG00000028277,ENSG00000069399…
GO:BP	regulation of vasculature development	GO:1901342	7.41529e-06	5.12987	436	406	29	17906	ENSG00000120937,ENSG00000163874,ENSG00000160678,ENSG00000174059,ENSG00000158125,ENSG00000115008,ENSG00000125538,ENSG00000010327,ENSG00000163638,ENSG00000169429,ENSG00000169245,ENSG00000138685,ENSG00000150630,ENSG00000145632,ENSG00000120738,ENSG00000156427,ENSG00000118503,ENSG00000112096,ENSG00000136244,ENSG00000106178,ENSG00000106366,ENSG00000105894,ENSG00000165197,ENSG00000091879,ENSG00000165757…
GO:BP	localization	GO:0051179	7.59248e-06	5.11962	6889	406	206	17906	ENSG00000120937,ENSG00000169403,ENSG00000163874,ENSG00000168389,ENSG00000117013,ENSG00000173846,ENSG00000162407,ENSG00000177606,ENSG00000184588,ENSG00000154451,ENSG00000283761,ENSG00000162692,ENSG00000265972,ENSG00000163131,ENSG00000160678,ENSG00000173110,ENSG00000117152,ENSG00000120337,ENSG00000116701,ENSG00000118194,ENSG00000174567,ENSG00000263528,ENSG00000174059,ENSG00000143507,ENSG00000198835…
GO:BP	cellular response to heat	GO:0034605	7.64354e-06	5.11671	130	406	15	17906	ENSG00000173110,ENSG00000162783,ENSG00000174059,ENSG00000115008,ENSG00000169245,ENSG00000204390,ENSG00000204389,ENSG00000204388,ENSG00000124762,ENSG00000168079,ENSG00000176907,ENSG00000254087,ENSG00000151929,ENSG00000152137,ENSG00000132002
GO:BP	positive regulation of immune effector process	GO:0002699	7.72827e-06	5.11192	207	406	19	17906	ENSG00000169403,ENSG00000136630,ENSG00000125538,ENSG00000144802,ENSG00000253251,ENSG00000019582,ENSG00000206503,ENSG00000204610,ENSG00000226979,ENSG00000232810,ENSG00000136244,ENSG00000254087,ENSG00000107485,ENSG00000110944,ENSG00000166710,ENSG00000138623,ENSG00000169896,ENSG00000125730,ENSG00000126262
GO:BP	leukocyte activation involved in immune response	GO:0002366	7.72827e-06	5.11192	704	406	39	17906	ENSG00000169403,ENSG00000163874,ENSG00000163131,ENSG00000173110,ENSG00000120337,ENSG00000136630,ENSG00000144802,ENSG00000163661,ENSG00000163739,ENSG00000109320,ENSG00000137462,ENSG00000171522,ENSG00000253251,ENSG00000234745,ENSG00000204389,ENSG00000204388,ENSG00000136244,ENSG00000126759,ENSG00000254087,ENSG00000171855,ENSG00000107485,ENSG00000151651,ENSG00000166523,ENSG00000173391,ENSG00000110944…
GO:BP	secretion by cell	GO:0032940	8.3154e-06	5.08012	1567	406	67	17906	ENSG00000169403,ENSG00000163874,ENSG00000154451,ENSG00000163131,ENSG00000173110,ENSG00000174059,ENSG00000117009,ENSG00000115602,ENSG00000115008,ENSG00000125538,ENSG00000180914,ENSG00000113811,ENSG00000120742,ENSG00000163661,ENSG00000163739,ENSG00000109320,ENSG00000137462,ENSG00000150630,ENSG00000171522,ENSG00000145777,ENSG00000111863,ENSG00000234745,ENSG00000232810,ENSG00000204389,ENSG00000204388…
GO:BP	T cell differentiation involved in immune response	GO:0002292	9.78119e-06	5.00961	68	406	11	17906	ENSG00000163874,ENSG00000136630,ENSG00000144802,ENSG00000171522,ENSG00000136244,ENSG00000107485,ENSG00000166523,ENSG00000110944,ENSG00000182393,ENSG00000069399,ENSG00000104856
GO:BP	regulation of secretion	GO:0051046	9.83478e-06	5.00724	855	406	44	17906	ENSG00000120937,ENSG00000169403,ENSG00000163874,ENSG00000174059,ENSG00000117009,ENSG00000115602,ENSG00000115008,ENSG00000125538,ENSG00000180914,ENSG00000113811,ENSG00000120742,ENSG00000137462,ENSG00000150630,ENSG00000171522,ENSG00000145777,ENSG00000019582,ENSG00000111863,ENSG00000232810,ENSG00000196126,ENSG00000118503,ENSG00000136244,ENSG00000122641,ENSG00000087085,ENSG00000205755,ENSG00000196632…
GO:BP	response to heat	GO:0009408	1.04541e-05	4.98072	171	406	17	17906	ENSG00000162616,ENSG00000173110,ENSG00000162783,ENSG00000174059,ENSG00000115008,ENSG00000169245,ENSG00000204390,ENSG00000204389,ENSG00000204388,ENSG00000124762,ENSG00000168079,ENSG00000176907,ENSG00000254087,ENSG00000151929,ENSG00000152137,ENSG00000140403,ENSG00000132002
GO:BP	positive regulation of establishment of protein localization	GO:1904951	1.05868e-05	4.97524	470	406	30	17906	ENSG00000163874,ENSG00000173846,ENSG00000174059,ENSG00000115602,ENSG00000115008,ENSG00000125538,ENSG00000113811,ENSG00000120742,ENSG00000137462,ENSG00000150630,ENSG00000171522,ENSG00000145777,ENSG00000232810,ENSG00000204390,ENSG00000196126,ENSG00000136244,ENSG00000087085,ENSG00000205755,ENSG00000173432,ENSG00000110218,ENSG00000107485,ENSG00000151929,ENSG00000151651,ENSG00000166523,ENSG00000169896…
GO:BP	positive regulation of peptide secretion	GO:0002793	1.10377e-05	4.95712	300	406	23	17906	ENSG00000174059,ENSG00000115602,ENSG00000115008,ENSG00000125538,ENSG00000113811,ENSG00000120742,ENSG00000137462,ENSG00000150630,ENSG00000171522,ENSG00000145777,ENSG00000232810,ENSG00000196126,ENSG00000136244,ENSG00000087085,ENSG00000205755,ENSG00000173432,ENSG00000110218,ENSG00000107485,ENSG00000151651,ENSG00000166523,ENSG00000277632,ENSG00000053438,ENSG00000126262
GO:BP	response to toxic substance	GO:0009636	1.11194e-05	4.95392	550	406	33	17906	ENSG00000163874,ENSG00000177606,ENSG00000265972,ENSG00000117152,ENSG00000198835,ENSG00000153234,ENSG00000180914,ENSG00000066405,ENSG00000163132,ENSG00000109320,ENSG00000137462,ENSG00000120738,ENSG00000120129,ENSG00000232810,ENSG00000204444,ENSG00000124762,ENSG00000118503,ENSG00000009765,ENSG00000112096,ENSG00000136244,ENSG00000254087,ENSG00000107485,ENSG00000150907,ENSG00000131979,ENSG00000170345…
GO:BP	regulation of cytokine secretion	GO:0050707	1.22451e-05	4.91204	235	406	20	17906	ENSG00000163874,ENSG00000174059,ENSG00000115602,ENSG00000115008,ENSG00000125538,ENSG00000113811,ENSG00000137462,ENSG00000171522,ENSG00000145777,ENSG00000232810,ENSG00000196126,ENSG00000118503,ENSG00000205755,ENSG00000254087,ENSG00000173432,ENSG00000110218,ENSG00000107485,ENSG00000166523,ENSG00000277632,ENSG00000126262
GO:BP	positive regulation of hemopoiesis	GO:1903708	1.30275e-05	4.88514	194	406	18	17906	ENSG00000177606,ENSG00000136630,ENSG00000143507,ENSG00000125538,ENSG00000144802,ENSG00000168685,ENSG00000019582,ENSG00000112149,ENSG00000232810,ENSG00000204389,ENSG00000204388,ENSG00000122641,ENSG00000155090,ENSG00000107485,ENSG00000151651,ENSG00000110944,ENSG00000170345,ENSG00000108342
GO:BP	positive regulation of vasculature development	GO:1904018	1.38873e-05	4.85738	237	406	20	17906	ENSG00000163874,ENSG00000160678,ENSG00000174059,ENSG00000115008,ENSG00000125538,ENSG00000169429,ENSG00000138685,ENSG00000150630,ENSG00000145632,ENSG00000120738,ENSG00000156427,ENSG00000112096,ENSG00000106178,ENSG00000106366,ENSG00000165197,ENSG00000091879,ENSG00000165757,ENSG00000119630,ENSG00000166396,ENSG00000125730
GO:BP	regulation of lymphocyte differentiation	GO:0045619	1.40654e-05	4.85185	175	406	17	17906	ENSG00000163874,ENSG00000136630,ENSG00000143507,ENSG00000125538,ENSG00000144802,ENSG00000168685,ENSG00000019582,ENSG00000112149,ENSG00000057657,ENSG00000122641,ENSG00000171855,ENSG00000107485,ENSG00000151651,ENSG00000110944,ENSG00000161405,ENSG00000161031,ENSG00000182393
GO:BP	positive regulation of intracellular signal transduction	GO:1902533	1.4705e-05	4.83254	1050	406	50	17906	ENSG00000163874,ENSG00000177606,ENSG00000156097,ENSG00000263528,ENSG00000171094,ENSG00000158125,ENSG00000115008,ENSG00000125538,ENSG00000115009,ENSG00000135898,ENSG00000134070,ENSG00000163132,ENSG00000138685,ENSG00000137462,ENSG00000145632,ENSG00000019582,ENSG00000156427,ENSG00000213886,ENSG00000204610,ENSG00000232810,ENSG00000204389,ENSG00000204388,ENSG00000146192,ENSG00000136244,ENSG00000106178…
GO:BP	negative regulation of response to stimulus	GO:0048585	1.57026e-05	4.80403	1731	406	71	17906	ENSG00000163874,ENSG00000162746,ENSG00000117152,ENSG00000143333,ENSG00000174059,ENSG00000136630,ENSG00000143507,ENSG00000158125,ENSG00000158050,ENSG00000115602,ENSG00000115008,ENSG00000125538,ENSG00000153234,ENSG00000078098,ENSG00000169429,ENSG00000109320,ENSG00000138685,ENSG00000168685,ENSG00000171522,ENSG00000145632,ENSG00000253251,ENSG00000138829,ENSG00000164400,ENSG00000120738,ENSG00000019582…
GO:BP	positive regulation of protein transport	GO:0051222	1.83338e-05	4.73675	432	406	28	17906	ENSG00000163874,ENSG00000173846,ENSG00000174059,ENSG00000115602,ENSG00000115008,ENSG00000125538,ENSG00000113811,ENSG00000120742,ENSG00000137462,ENSG00000150630,ENSG00000171522,ENSG00000145777,ENSG00000232810,ENSG00000204390,ENSG00000196126,ENSG00000136244,ENSG00000087085,ENSG00000205755,ENSG00000173432,ENSG00000110218,ENSG00000107485,ENSG00000151929,ENSG00000151651,ENSG00000166523,ENSG00000169896…
GO:BP	regulation of vitamin D biosynthetic process	GO:0060556	1.83338e-05	4.73675	9	406	5	17906	ENSG00000125538,ENSG00000109320,ENSG00000232810,ENSG00000019549,ENSG00000124216
GO:BP	regulation of chemokine production	GO:0032642	1.83338e-05	4.73675	88	406	12	17906	ENSG00000115602,ENSG00000125538,ENSG00000113811,ENSG00000137462,ENSG00000145777,ENSG00000120738,ENSG00000019582,ENSG00000232810,ENSG00000136244,ENSG00000019549,ENSG00000103313,ENSG00000126262
GO:BP	negative regulation of viral process	GO:0048525	1.94796e-05	4.71042	105	406	13	17906	ENSG00000163874,ENSG00000177606,ENSG00000163661,ENSG00000204613,ENSG00000204610,ENSG00000232810,ENSG00000171855,ENSG00000181026,ENSG00000271503,ENSG00000277632,ENSG00000275302,ENSG00000197110,ENSG00000128016
GO:BP	lymphocyte activation involved in immune response	GO:0002285	2.0202e-05	4.69461	180	406	17	17906	ENSG00000163874,ENSG00000120337,ENSG00000136630,ENSG00000144802,ENSG00000171522,ENSG00000253251,ENSG00000136244,ENSG00000171855,ENSG00000107485,ENSG00000166523,ENSG00000110944,ENSG00000197943,ENSG00000090339,ENSG00000161031,ENSG00000182393,ENSG00000069399,ENSG00000104856
GO:BP	adaptive immune response	GO:0002250	2.0202e-05	4.69461	677	406	37	17906	ENSG00000163874,ENSG00000163131,ENSG00000120337,ENSG00000136630,ENSG00000143507,ENSG00000115602,ENSG00000125538,ENSG00000144802,ENSG00000168685,ENSG00000253251,ENSG00000019582,ENSG00000206503,ENSG00000234745,ENSG00000226979,ENSG00000232810,ENSG00000204287,ENSG00000196126,ENSG00000196735,ENSG00000231389,ENSG00000057657,ENSG00000118503,ENSG00000136244,ENSG00000237254,ENSG00000254087,ENSG00000171855…
GO:BP	cytokine secretion	GO:0050663	2.06674e-05	4.68472	266	406	21	17906	ENSG00000163874,ENSG00000154451,ENSG00000174059,ENSG00000115602,ENSG00000115008,ENSG00000125538,ENSG00000113811,ENSG00000137462,ENSG00000171522,ENSG00000145777,ENSG00000232810,ENSG00000196126,ENSG00000118503,ENSG00000205755,ENSG00000254087,ENSG00000173432,ENSG00000110218,ENSG00000107485,ENSG00000166523,ENSG00000277632,ENSG00000126262
GO:BP	response to topologically incorrect protein	GO:0035966	2.23602e-05	4.65052	202	406	18	17906	ENSG00000162616,ENSG00000173110,ENSG00000120742,ENSG00000169429,ENSG00000204390,ENSG00000204389,ENSG00000204388,ENSG00000180535,ENSG00000128590,ENSG00000044574,ENSG00000151929,ENSG00000198855,ENSG00000152137,ENSG00000051108,ENSG00000108691,ENSG00000132002,ENSG00000105327,ENSG00000087074
GO:BP	export from cell	GO:0140352	2.285e-05	4.64111	1616	406	67	17906	ENSG00000169403,ENSG00000163874,ENSG00000154451,ENSG00000163131,ENSG00000173110,ENSG00000174059,ENSG00000117009,ENSG00000115602,ENSG00000115008,ENSG00000125538,ENSG00000180914,ENSG00000113811,ENSG00000120742,ENSG00000163661,ENSG00000163739,ENSG00000109320,ENSG00000137462,ENSG00000150630,ENSG00000171522,ENSG00000145777,ENSG00000111863,ENSG00000234745,ENSG00000232810,ENSG00000204389,ENSG00000204388…
[truncated: 727 more rows]
