# Supplementary material for: Comparative Transcriptomic Analysis of Rhinovirus and Influenza Virus Infection
Source: Front Microbiol. 2020 Jul 21;11:1580. doi: 10.3389/fmicb.2020.01580 (PMC7396524; doi:10.3389/fmicb.2020.01580)
Supplement: Supplementary file 6 [file Data_Sheet_6.XLSX]

## Sheet: gProfiler_ibv_12hpi
source	term_name	term_id	adjusted_p_value	negative_log10_of_adjusted_p_value	term_size	query_size	intersection_size	effective_domain_size	intersections
GO:BP	cellular metabolic process	GO:0044237	2.59407e-39	38.586	10860	3800	2668	17906	ENSG00000108342,ENSG00000108691,ENSG00000164400,ENSG00000138135,ENSG00000106366,ENSG00000119508,ENSG00000056558,ENSG00000168685,ENSG00000087237,ENSG00000120337,ENSG00000020633,ENSG00000135625,ENSG00000199165,ENSG00000125740,ENSG00000188282,ENSG00000095752,ENSG00000131668,ENSG00000235631,ENSG00000144837,ENSG00000087076,ENSG00000103313,ENSG00000162711,ENSG00000125538,ENSG00000275302,ENSG00000229474…
GO:BP	organelle organization	GO:0006996	8.67245e-37	36.0619	3966	3800	1152	17906	ENSG00000108342,ENSG00000108691,ENSG00000164400,ENSG00000172602,ENSG00000188282,ENSG00000183785,ENSG00000125538,ENSG00000183638,ENSG00000229474,ENSG00000143452,ENSG00000184678,ENSG00000178127,ENSG00000109063,ENSG00000204390,ENSG00000099365,ENSG00000278828,ENSG00000135604,ENSG00000178750,ENSG00000164949,ENSG00000019549,ENSG00000108733,ENSG00000172426,ENSG00000124216,ENSG00000164867,ENSG00000069020…
GO:BP	cellular component organization or biogenesis	GO:0071840	6.70312e-36	35.1737	6667	3800	1765	17906	ENSG00000154451,ENSG00000138755,ENSG00000108342,ENSG00000108691,ENSG00000164400,ENSG00000106366,ENSG00000119508,ENSG00000056558,ENSG00000168685,ENSG00000087237,ENSG00000172602,ENSG00000188282,ENSG00000183785,ENSG00000103313,ENSG00000162711,ENSG00000069188,ENSG00000168079,ENSG00000125538,ENSG00000183638,ENSG00000229474,ENSG00000143452,ENSG00000213886,ENSG00000084636,ENSG00000163874,ENSG00000204632…
GO:BP	cellular component organization	GO:0016043	3.9165e-33	32.4071	6481	3800	1710	17906	ENSG00000154451,ENSG00000138755,ENSG00000108342,ENSG00000108691,ENSG00000164400,ENSG00000106366,ENSG00000119508,ENSG00000056558,ENSG00000168685,ENSG00000087237,ENSG00000172602,ENSG00000188282,ENSG00000183785,ENSG00000103313,ENSG00000162711,ENSG00000069188,ENSG00000168079,ENSG00000125538,ENSG00000183638,ENSG00000229474,ENSG00000143452,ENSG00000213886,ENSG00000084636,ENSG00000163874,ENSG00000204632…
GO:BP	metabolic process	GO:0008152	6.28334e-31	30.2018	11681	3800	2791	17906	ENSG00000108342,ENSG00000108691,ENSG00000164400,ENSG00000138135,ENSG00000106366,ENSG00000173391,ENSG00000119508,ENSG00000056558,ENSG00000168685,ENSG00000087237,ENSG00000120337,ENSG00000020633,ENSG00000135625,ENSG00000199165,ENSG00000125740,ENSG00000188282,ENSG00000095752,ENSG00000131668,ENSG00000235631,ENSG00000144837,ENSG00000087076,ENSG00000103313,ENSG00000162711,ENSG00000125538,ENSG00000275302…
GO:BP	primary metabolic process	GO:0044238	5.97624e-30	29.2236	10594	3800	2567	17906	ENSG00000108342,ENSG00000108691,ENSG00000164400,ENSG00000138135,ENSG00000106366,ENSG00000173391,ENSG00000119508,ENSG00000056558,ENSG00000168685,ENSG00000087237,ENSG00000120337,ENSG00000020633,ENSG00000135625,ENSG00000199165,ENSG00000125740,ENSG00000095752,ENSG00000131668,ENSG00000235631,ENSG00000144837,ENSG00000087076,ENSG00000103313,ENSG00000162711,ENSG00000125538,ENSG00000275302,ENSG00000123689…
GO:BP	cellular localization	GO:0051641	5.53945e-29	28.2565	2889	3800	858	17906	ENSG00000154451,ENSG00000138755,ENSG00000119508,ENSG00000129226,ENSG00000125538,ENSG00000196632,ENSG00000163874,ENSG00000101306,ENSG00000204390,ENSG00000099365,ENSG00000135604,ENSG00000178750,ENSG00000164949,ENSG00000108733,ENSG00000105894,ENSG00000069399,ENSG00000196296,ENSG00000041880,ENSG00000197943,ENSG00000111837,ENSG00000131016,ENSG00000139926,ENSG00000167705,ENSG00000136158,ENSG00000101888…
GO:BP	cell cycle	GO:0007049	6.49205e-28	27.1876	1905	3800	608	17906	ENSG00000108691,ENSG00000119508,ENSG00000020633,ENSG00000183785,ENSG00000125538,ENSG00000143452,ENSG00000213886,ENSG00000204632,ENSG00000164949,ENSG00000227268,ENSG00000135111,ENSG00000178607,ENSG00000041880,ENSG00000162595,ENSG00000099860,ENSG00000003137,ENSG00000129451,ENSG00000136158,ENSG00000168517,ENSG00000145632,ENSG00000141448,ENSG00000123358,ENSG00000140465,ENSG00000198563,ENSG00000070669…
GO:BP	cellular response to stress	GO:0033554	1.84631e-27	26.7337	2105	3800	657	17906	ENSG00000108691,ENSG00000119508,ENSG00000056558,ENSG00000140379,ENSG00000168079,ENSG00000125538,ENSG00000163874,ENSG00000204632,ENSG00000152137,ENSG00000167207,ENSG00000204390,ENSG00000074590,ENSG00000019549,ENSG00000028137,ENSG00000109320,ENSG00000124216,ENSG00000164867,ENSG00000105894,ENSG00000158125,ENSG00000069399,ENSG00000135111,ENSG00000178607,ENSG00000196296,ENSG00000041880,ENSG00000162783…
GO:BP	organic substance metabolic process	GO:0071704	1.33614e-26	25.8741	11103	3800	2652	17906	ENSG00000108342,ENSG00000108691,ENSG00000164400,ENSG00000138135,ENSG00000106366,ENSG00000173391,ENSG00000119508,ENSG00000056558,ENSG00000168685,ENSG00000087237,ENSG00000120337,ENSG00000020633,ENSG00000135625,ENSG00000199165,ENSG00000125740,ENSG00000095752,ENSG00000131668,ENSG00000235631,ENSG00000144837,ENSG00000087076,ENSG00000103313,ENSG00000162711,ENSG00000125538,ENSG00000275302,ENSG00000123689…
GO:BP	nitrogen compound metabolic process	GO:0006807	1.3633e-26	25.8654	10111	3800	2449	17906	ENSG00000108342,ENSG00000108691,ENSG00000164400,ENSG00000106366,ENSG00000173391,ENSG00000119508,ENSG00000056558,ENSG00000168685,ENSG00000087237,ENSG00000120337,ENSG00000020633,ENSG00000135625,ENSG00000199165,ENSG00000125740,ENSG00000095752,ENSG00000131668,ENSG00000235631,ENSG00000144837,ENSG00000103313,ENSG00000162711,ENSG00000125538,ENSG00000275302,ENSG00000229474,ENSG00000196632,ENSG00000172748…
GO:BP	intracellular transport	GO:0046907	2.70438e-25	24.5679	1781	3800	566	17906	ENSG00000119508,ENSG00000125538,ENSG00000163874,ENSG00000101306,ENSG00000204390,ENSG00000099365,ENSG00000135604,ENSG00000178750,ENSG00000108733,ENSG00000196296,ENSG00000111837,ENSG00000131016,ENSG00000167705,ENSG00000101888,ENSG00000111266,ENSG00000125775,ENSG00000198563,ENSG00000168026,ENSG00000197249,ENSG00000254087,ENSG00000174567,ENSG00000011243,ENSG00000144843,ENSG00000255112,ENSG00000015133…
GO:BP	cellular protein localization	GO:0034613	3.16631e-25	24.4994	1983	3800	617	17906	ENSG00000154451,ENSG00000129226,ENSG00000125538,ENSG00000196632,ENSG00000163874,ENSG00000204390,ENSG00000099365,ENSG00000135604,ENSG00000178750,ENSG00000108733,ENSG00000105894,ENSG00000069399,ENSG00000041880,ENSG00000111837,ENSG00000131016,ENSG00000139926,ENSG00000101888,ENSG00000162946,ENSG00000111266,ENSG00000176697,ENSG00000198563,ENSG00000168026,ENSG00000204305,ENSG00000083799,ENSG00000011243…
GO:BP	cellular macromolecule metabolic process	GO:0044260	4.96162e-25	24.3044	8429	3800	2087	17906	ENSG00000108342,ENSG00000108691,ENSG00000164400,ENSG00000106366,ENSG00000119508,ENSG00000056558,ENSG00000168685,ENSG00000120337,ENSG00000020633,ENSG00000135625,ENSG00000199165,ENSG00000125740,ENSG00000095752,ENSG00000131668,ENSG00000235631,ENSG00000103313,ENSG00000162711,ENSG00000125538,ENSG00000275302,ENSG00000229474,ENSG00000196632,ENSG00000172748,ENSG00000144852,ENSG00000262655,ENSG00000183160…
GO:BP	mitotic cell cycle	GO:0000278	7.19132e-25	24.1432	1082	3800	380	17906	ENSG00000108691,ENSG00000183785,ENSG00000125538,ENSG00000213886,ENSG00000164949,ENSG00000041880,ENSG00000136158,ENSG00000145632,ENSG00000140465,ENSG00000070669,ENSG00000100902,ENSG00000083799,ENSG00000011243,ENSG00000159388,ENSG00000198355,ENSG00000167842,ENSG00000150457,ENSG00000006062,ENSG00000255112,ENSG00000173559,ENSG00000137285,ENSG00000116584,ENSG00000124508,ENSG00000100311,ENSG00000204599…
GO:BP	cellular macromolecule localization	GO:0070727	7.37753e-25	24.1321	1994	3800	618	17906	ENSG00000154451,ENSG00000129226,ENSG00000125538,ENSG00000196632,ENSG00000163874,ENSG00000204390,ENSG00000099365,ENSG00000135604,ENSG00000178750,ENSG00000108733,ENSG00000105894,ENSG00000069399,ENSG00000041880,ENSG00000111837,ENSG00000131016,ENSG00000139926,ENSG00000101888,ENSG00000162946,ENSG00000111266,ENSG00000176697,ENSG00000198563,ENSG00000168026,ENSG00000204305,ENSG00000083799,ENSG00000011243…
GO:BP	macromolecule metabolic process	GO:0043170	1.04795e-23	22.9797	9592	3800	2324	17906	ENSG00000108342,ENSG00000108691,ENSG00000164400,ENSG00000106366,ENSG00000173391,ENSG00000119508,ENSG00000056558,ENSG00000168685,ENSG00000120337,ENSG00000020633,ENSG00000135625,ENSG00000199165,ENSG00000125740,ENSG00000095752,ENSG00000131668,ENSG00000235631,ENSG00000103313,ENSG00000162711,ENSG00000125538,ENSG00000275302,ENSG00000229474,ENSG00000196632,ENSG00000172748,ENSG00000143452,ENSG00000144852…
GO:BP	mitotic cell cycle process	GO:1903047	4.87859e-23	22.3117	892	3800	322	17906	ENSG00000108691,ENSG00000125538,ENSG00000213886,ENSG00000041880,ENSG00000136158,ENSG00000145632,ENSG00000140465,ENSG00000100902,ENSG00000011243,ENSG00000159388,ENSG00000167842,ENSG00000150457,ENSG00000255112,ENSG00000173559,ENSG00000116584,ENSG00000124508,ENSG00000100311,ENSG00000204599,ENSG00000164695,ENSG00000058729,ENSG00000198783,ENSG00000121774,ENSG00000143878,ENSG00000170836,ENSG00000115306…
GO:BP	cellular component biogenesis	GO:0044085	1.34616e-22	21.8709	3241	3800	912	17906	ENSG00000154451,ENSG00000108342,ENSG00000164400,ENSG00000056558,ENSG00000172602,ENSG00000188282,ENSG00000103313,ENSG00000162711,ENSG00000069188,ENSG00000168079,ENSG00000125538,ENSG00000183638,ENSG00000229474,ENSG00000143452,ENSG00000213886,ENSG00000084636,ENSG00000163874,ENSG00000204632,ENSG00000113494,ENSG00000184678,ENSG00000178127,ENSG00000109063,ENSG00000149781,ENSG00000099365,ENSG00000278828…
GO:BP	cellular protein metabolic process	GO:0044267	1.46606e-21	20.8338	5357	3800	1394	17906	ENSG00000108342,ENSG00000108691,ENSG00000164400,ENSG00000106366,ENSG00000056558,ENSG00000120337,ENSG00000020633,ENSG00000199165,ENSG00000095752,ENSG00000235631,ENSG00000103313,ENSG00000162711,ENSG00000125538,ENSG00000275302,ENSG00000229474,ENSG00000196632,ENSG00000262655,ENSG00000183160,ENSG00000213886,ENSG00000188050,ENSG00000145777,ENSG00000163874,ENSG00000152137,ENSG00000113494,ENSG00000167207…
GO:BP	cell cycle process	GO:0022402	2.67045e-21	20.5734	1407	3800	454	17906	ENSG00000108691,ENSG00000125538,ENSG00000143452,ENSG00000213886,ENSG00000204632,ENSG00000164949,ENSG00000227268,ENSG00000178607,ENSG00000041880,ENSG00000003137,ENSG00000136158,ENSG00000145632,ENSG00000141448,ENSG00000140465,ENSG00000169136,ENSG00000100902,ENSG00000120616,ENSG00000163602,ENSG00000100814,ENSG00000011243,ENSG00000159388,ENSG00000167842,ENSG00000150457,ENSG00000255112,ENSG00000173559…
GO:BP	protein localization	GO:0008104	9.10139e-21	20.0409	2923	3800	827	17906	ENSG00000154451,ENSG00000129226,ENSG00000111254,ENSG00000162711,ENSG00000125538,ENSG00000166523,ENSG00000196632,ENSG00000145777,ENSG00000163874,ENSG00000171916,ENSG00000167207,ENSG00000204390,ENSG00000072818,ENSG00000099365,ENSG00000135604,ENSG00000178750,ENSG00000028277,ENSG00000108733,ENSG00000028137,ENSG00000111863,ENSG00000105894,ENSG00000150630,ENSG00000069399,ENSG00000041880,ENSG00000157873…
GO:BP	chromosome organization	GO:0051276	1.75068e-20	19.7568	1254	3800	411	17906	ENSG00000125538,ENSG00000143452,ENSG00000184678,ENSG00000278828,ENSG00000164949,ENSG00000019549,ENSG00000124216,ENSG00000041880,ENSG00000274750,ENSG00000142623,ENSG00000132510,ENSG00000203812,ENSG00000187189,ENSG00000196981,ENSG00000066135,ENSG00000071243,ENSG00000282034,ENSG00000120616,ENSG00000153391,ENSG00000272196,ENSG00000204859,ENSG00000163602,ENSG00000140044,ENSG00000166349,ENSG00000171606…
GO:BP	cellular component assembly	GO:0022607	3.96364e-20	19.4019	3000	3800	842	17906	ENSG00000154451,ENSG00000108342,ENSG00000164400,ENSG00000056558,ENSG00000172602,ENSG00000188282,ENSG00000103313,ENSG00000162711,ENSG00000069188,ENSG00000168079,ENSG00000125538,ENSG00000183638,ENSG00000229474,ENSG00000143452,ENSG00000213886,ENSG00000084636,ENSG00000163874,ENSG00000204632,ENSG00000113494,ENSG00000184678,ENSG00000178127,ENSG00000109063,ENSG00000149781,ENSG00000099365,ENSG00000278828…
GO:BP	macromolecule localization	GO:0033036	6.27933e-20	19.2021	3292	3800	910	17906	ENSG00000154451,ENSG00000087237,ENSG00000129226,ENSG00000111254,ENSG00000162711,ENSG00000125538,ENSG00000166523,ENSG00000196632,ENSG00000100652,ENSG00000175336,ENSG00000145777,ENSG00000163874,ENSG00000171916,ENSG00000167207,ENSG00000204390,ENSG00000072818,ENSG00000099365,ENSG00000135604,ENSG00000178750,ENSG00000173918,ENSG00000028277,ENSG00000108733,ENSG00000028137,ENSG00000109320,ENSG00000163746…
GO:BP	organonitrogen compound metabolic process	GO:1901564	4.59144e-19	18.3381	6889	3800	1717	17906	ENSG00000108342,ENSG00000108691,ENSG00000164400,ENSG00000106366,ENSG00000173391,ENSG00000056558,ENSG00000087237,ENSG00000120337,ENSG00000020633,ENSG00000199165,ENSG00000095752,ENSG00000235631,ENSG00000144837,ENSG00000103313,ENSG00000162711,ENSG00000125538,ENSG00000275302,ENSG00000229474,ENSG00000196632,ENSG00000262655,ENSG00000169169,ENSG00000183160,ENSG00000213886,ENSG00000188050,ENSG00000145777…
GO:BP	protein metabolic process	GO:0019538	7.18067e-19	18.1438	5940	3800	1507	17906	ENSG00000108342,ENSG00000108691,ENSG00000164400,ENSG00000106366,ENSG00000173391,ENSG00000056558,ENSG00000120337,ENSG00000020633,ENSG00000199165,ENSG00000095752,ENSG00000235631,ENSG00000103313,ENSG00000162711,ENSG00000125538,ENSG00000275302,ENSG00000229474,ENSG00000196632,ENSG00000262655,ENSG00000183160,ENSG00000213886,ENSG00000188050,ENSG00000145777,ENSG00000163874,ENSG00000152137,ENSG00000182326…
GO:BP	macromolecule modification	GO:0043412	5.03539e-18	17.298	4428	3800	1162	17906	ENSG00000108342,ENSG00000108691,ENSG00000164400,ENSG00000056558,ENSG00000120337,ENSG00000020633,ENSG00000095752,ENSG00000235631,ENSG00000162711,ENSG00000125538,ENSG00000275302,ENSG00000196632,ENSG00000183160,ENSG00000213886,ENSG00000188050,ENSG00000145777,ENSG00000163874,ENSG00000152137,ENSG00000113494,ENSG00000167207,ENSG00000101306,ENSG00000110944,ENSG00000109063,ENSG00000156427,ENSG00000171094…
GO:BP	intracellular protein transport	GO:0006886	9.14677e-18	17.0387	1182	3800	382	17906	ENSG00000125538,ENSG00000163874,ENSG00000204390,ENSG00000099365,ENSG00000135604,ENSG00000178750,ENSG00000108733,ENSG00000111837,ENSG00000131016,ENSG00000101888,ENSG00000111266,ENSG00000198563,ENSG00000168026,ENSG00000011243,ENSG00000144843,ENSG00000116584,ENSG00000113615,ENSG00000083896,ENSG00000086589,ENSG00000114446,ENSG00000058729,ENSG00000172780,ENSG00000179218,ENSG00000143878,ENSG00000170315…
GO:BP	mitotic cell cycle phase transition	GO:0044772	3.849e-17	16.4147	598	3800	222	17906	ENSG00000108691,ENSG00000213886,ENSG00000145632,ENSG00000140465,ENSG00000100902,ENSG00000159388,ENSG00000150457,ENSG00000124508,ENSG00000204599,ENSG00000164695,ENSG00000058729,ENSG00000198783,ENSG00000121774,ENSG00000170836,ENSG00000127452,ENSG00000110274,ENSG00000139350,ENSG00000142192,ENSG00000002822,ENSG00000054282,ENSG00000136930,ENSG00000100393,ENSG00000182247,ENSG00000130724,ENSG00000146834…
GO:BP	cellular protein modification process	GO:0006464	1.16298e-16	15.9344	4216	3800	1105	17906	ENSG00000108342,ENSG00000108691,ENSG00000164400,ENSG00000056558,ENSG00000120337,ENSG00000020633,ENSG00000095752,ENSG00000235631,ENSG00000162711,ENSG00000125538,ENSG00000275302,ENSG00000196632,ENSG00000183160,ENSG00000213886,ENSG00000188050,ENSG00000145777,ENSG00000163874,ENSG00000152137,ENSG00000113494,ENSG00000167207,ENSG00000101306,ENSG00000110944,ENSG00000109063,ENSG00000156427,ENSG00000171094…
GO:BP	protein modification process	GO:0036211	1.16298e-16	15.9344	4216	3800	1105	17906	ENSG00000108342,ENSG00000108691,ENSG00000164400,ENSG00000056558,ENSG00000120337,ENSG00000020633,ENSG00000095752,ENSG00000235631,ENSG00000162711,ENSG00000125538,ENSG00000275302,ENSG00000196632,ENSG00000183160,ENSG00000213886,ENSG00000188050,ENSG00000145777,ENSG00000163874,ENSG00000152137,ENSG00000113494,ENSG00000167207,ENSG00000101306,ENSG00000110944,ENSG00000109063,ENSG00000156427,ENSG00000171094…
GO:BP	regulation of cell cycle	GO:0051726	6.18652e-16	15.2086	1268	3800	397	17906	ENSG00000108691,ENSG00000119508,ENSG00000020633,ENSG00000125538,ENSG00000143452,ENSG00000213886,ENSG00000204632,ENSG00000227268,ENSG00000135111,ENSG00000178607,ENSG00000041880,ENSG00000162595,ENSG00000099860,ENSG00000168517,ENSG00000145632,ENSG00000141448,ENSG00000123358,ENSG00000140465,ENSG00000198563,ENSG00000070669,ENSG00000169136,ENSG00000100902,ENSG00000120616,ENSG00000163602,ENSG00000130522…
GO:BP	cell cycle phase transition	GO:0044770	1.09084e-15	14.9622	642	3800	230	17906	ENSG00000108691,ENSG00000213886,ENSG00000145632,ENSG00000140465,ENSG00000169136,ENSG00000100902,ENSG00000011243,ENSG00000159388,ENSG00000150457,ENSG00000124508,ENSG00000204599,ENSG00000164695,ENSG00000058729,ENSG00000198783,ENSG00000121774,ENSG00000170836,ENSG00000127452,ENSG00000110274,ENSG00000139350,ENSG00000142192,ENSG00000002822,ENSG00000054282,ENSG00000136930,ENSG00000100393,ENSG00000182247…
GO:BP	cellular aromatic compound metabolic process	GO:0006725	1.40474e-15	14.8524	5956	3800	1488	17906	ENSG00000108342,ENSG00000164400,ENSG00000106366,ENSG00000119508,ENSG00000056558,ENSG00000168685,ENSG00000120337,ENSG00000020633,ENSG00000135625,ENSG00000199165,ENSG00000125740,ENSG00000095752,ENSG00000131668,ENSG00000162711,ENSG00000125538,ENSG00000229474,ENSG00000172748,ENSG00000143452,ENSG00000144852,ENSG00000057657,ENSG00000163874,ENSG00000167207,ENSG00000110944,ENSG00000146592,ENSG00000278828…
GO:BP	nucleobase-containing compound metabolic process	GO:0006139	2.13572e-15	14.6705	5736	3800	1438	17906	ENSG00000108342,ENSG00000164400,ENSG00000106366,ENSG00000119508,ENSG00000056558,ENSG00000168685,ENSG00000120337,ENSG00000020633,ENSG00000135625,ENSG00000199165,ENSG00000125740,ENSG00000095752,ENSG00000131668,ENSG00000162711,ENSG00000125538,ENSG00000229474,ENSG00000172748,ENSG00000143452,ENSG00000144852,ENSG00000057657,ENSG00000163874,ENSG00000167207,ENSG00000110944,ENSG00000146592,ENSG00000278828…
GO:BP	cellular response to DNA damage stimulus	GO:0006974	3.4996e-15	14.456	873	3800	291	17906	ENSG00000140379,ENSG00000163874,ENSG00000074590,ENSG00000019549,ENSG00000028137,ENSG00000124216,ENSG00000069399,ENSG00000041880,ENSG00000145632,ENSG00000177311,ENSG00000198563,ENSG00000263528,ENSG00000153391,ENSG00000254087,ENSG00000154914,ENSG00000168564,ENSG00000159388,ENSG00000163312,ENSG00000156384,ENSG00000173559,ENSG00000166848,ENSG00000135999,ENSG00000204599,ENSG00000198783,ENSG00000170836…
GO:BP	organic cyclic compound metabolic process	GO:1901360	4.02054e-15	14.3957	6185	3800	1535	17906	ENSG00000108342,ENSG00000164400,ENSG00000138135,ENSG00000106366,ENSG00000119508,ENSG00000056558,ENSG00000168685,ENSG00000087237,ENSG00000120337,ENSG00000020633,ENSG00000135625,ENSG00000199165,ENSG00000125740,ENSG00000095752,ENSG00000131668,ENSG00000087076,ENSG00000162711,ENSG00000125538,ENSG00000229474,ENSG00000172748,ENSG00000143452,ENSG00000144852,ENSG00000175336,ENSG00000057657,ENSG00000163874…
GO:BP	mRNA metabolic process	GO:0016071	8.38246e-15	14.0766	867	3800	288	17906	ENSG00000199165,ENSG00000229474,ENSG00000163874,ENSG00000178607,ENSG00000197976,ENSG00000066379,ENSG00000198563,ENSG00000126653,ENSG00000100902,ENSG00000255508,ENSG00000169249,ENSG00000161955,ENSG00000146457,ENSG00000011243,ENSG00000189369,ENSG00000159388,ENSG00000142528,ENSG00000105879,ENSG00000137574,ENSG00000170473,ENSG00000135473,ENSG00000083896,ENSG00000163510,ENSG00000086589,ENSG00000198783…
GO:BP	cellular nitrogen compound metabolic process	GO:0034641	9.49351e-15	14.0226	6508	3800	1603	17906	ENSG00000108342,ENSG00000164400,ENSG00000106366,ENSG00000119508,ENSG00000056558,ENSG00000168685,ENSG00000120337,ENSG00000020633,ENSG00000135625,ENSG00000199165,ENSG00000125740,ENSG00000095752,ENSG00000131668,ENSG00000162711,ENSG00000125538,ENSG00000229474,ENSG00000172748,ENSG00000143452,ENSG00000144852,ENSG00000262655,ENSG00000169169,ENSG00000057657,ENSG00000163874,ENSG00000133328,ENSG00000167207…
GO:BP	heterocycle metabolic process	GO:0046483	1.12595e-14	13.9485	5910	3800	1471	17906	ENSG00000108342,ENSG00000164400,ENSG00000106366,ENSG00000119508,ENSG00000056558,ENSG00000168685,ENSG00000120337,ENSG00000020633,ENSG00000135625,ENSG00000199165,ENSG00000125740,ENSG00000095752,ENSG00000131668,ENSG00000162711,ENSG00000125538,ENSG00000229474,ENSG00000172748,ENSG00000143452,ENSG00000144852,ENSG00000057657,ENSG00000163874,ENSG00000167207,ENSG00000110944,ENSG00000146592,ENSG00000278828…
GO:BP	establishment of protein localization	GO:0045184	1.64034e-14	13.7851	2235	3800	629	17906	ENSG00000154451,ENSG00000129226,ENSG00000162711,ENSG00000125538,ENSG00000166523,ENSG00000145777,ENSG00000163874,ENSG00000171916,ENSG00000167207,ENSG00000204390,ENSG00000072818,ENSG00000099365,ENSG00000135604,ENSG00000178750,ENSG00000028277,ENSG00000108733,ENSG00000028137,ENSG00000111863,ENSG00000150630,ENSG00000157873,ENSG00000111837,ENSG00000131016,ENSG00000167705,ENSG00000101888,ENSG00000151651…
GO:BP	regulation of cellular component organization	GO:0051128	1.31557e-13	12.8809	2541	3800	697	17906	ENSG00000154451,ENSG00000138755,ENSG00000108342,ENSG00000108691,ENSG00000164400,ENSG00000106366,ENSG00000172602,ENSG00000103313,ENSG00000125538,ENSG00000229474,ENSG00000143452,ENSG00000084636,ENSG00000204390,ENSG00000099365,ENSG00000171094,ENSG00000162733,ENSG00000019549,ENSG00000028137,ENSG00000153993,ENSG00000124216,ENSG00000111863,ENSG00000105894,ENSG00000041880,ENSG00000197943,ENSG00000111837…
GO:BP	cellular process	GO:0009987	4.50073e-13	12.3467	16230	3800	3565	17906	ENSG00000154451,ENSG00000138755,ENSG00000110848,ENSG00000108342,ENSG00000108691,ENSG00000164400,ENSG00000138135,ENSG00000106366,ENSG00000173391,ENSG00000171860,ENSG00000119508,ENSG00000056558,ENSG00000197646,ENSG00000168685,ENSG00000087237,ENSG00000140379,ENSG00000120337,ENSG00000172602,ENSG00000132554,ENSG00000020633,ENSG00000135625,ENSG00000199165,ENSG00000125740,ENSG00000118160,ENSG00000188282…
GO:BP	regulation of cell cycle process	GO:0010564	5.28211e-13	12.2772	794	3800	262	17906	ENSG00000108691,ENSG00000125538,ENSG00000143452,ENSG00000213886,ENSG00000204632,ENSG00000041880,ENSG00000145632,ENSG00000141448,ENSG00000140465,ENSG00000169136,ENSG00000100902,ENSG00000120616,ENSG00000163602,ENSG00000159388,ENSG00000255112,ENSG00000143751,ENSG00000124508,ENSG00000120149,ENSG00000100311,ENSG00000204599,ENSG00000164695,ENSG00000058729,ENSG00000198783,ENSG00000179218,ENSG00000110274…
GO:BP	protein modification by small protein conjugation or removal	GO:0070647	5.28211e-13	12.2772	1137	3800	351	17906	ENSG00000056558,ENSG00000235631,ENSG00000162711,ENSG00000213886,ENSG00000188050,ENSG00000163874,ENSG00000167207,ENSG00000259529,ENSG00000144712,ENSG00000108733,ENSG00000142867,ENSG00000120833,ENSG00000100902,ENSG00000153391,ENSG00000180537,ENSG00000163602,ENSG00000083799,ENSG00000154914,ENSG00000166349,ENSG00000116044,ENSG00000100814,ENSG00000090432,ENSG00000105879,ENSG00000143751,ENSG00000072201…
GO:BP	nucleic acid metabolic process	GO:0090304	6.43685e-13	12.1913	5207	3800	1302	17906	ENSG00000108342,ENSG00000164400,ENSG00000106366,ENSG00000119508,ENSG00000056558,ENSG00000168685,ENSG00000120337,ENSG00000020633,ENSG00000135625,ENSG00000199165,ENSG00000125740,ENSG00000095752,ENSG00000131668,ENSG00000162711,ENSG00000125538,ENSG00000229474,ENSG00000172748,ENSG00000143452,ENSG00000144852,ENSG00000057657,ENSG00000163874,ENSG00000167207,ENSG00000110944,ENSG00000146592,ENSG00000278828…
GO:BP	protein transport	GO:0015031	9.14218e-13	12.039	2121	3800	592	17906	ENSG00000154451,ENSG00000162711,ENSG00000125538,ENSG00000166523,ENSG00000145777,ENSG00000163874,ENSG00000171916,ENSG00000167207,ENSG00000204390,ENSG00000072818,ENSG00000099365,ENSG00000135604,ENSG00000178750,ENSG00000028277,ENSG00000108733,ENSG00000028137,ENSG00000111863,ENSG00000150630,ENSG00000157873,ENSG00000111837,ENSG00000131016,ENSG00000167705,ENSG00000101888,ENSG00000151651,ENSG00000196126…
GO:BP	RNA splicing	GO:0008380	9.7091e-13	12.0128	443	3800	165	17906	ENSG00000178607,ENSG00000197976,ENSG00000013441,ENSG00000198563,ENSG00000126653,ENSG00000169249,ENSG00000146457,ENSG00000011243,ENSG00000137574,ENSG00000083896,ENSG00000163510,ENSG00000086589,ENSG00000198783,ENSG00000121774,ENSG00000113240,ENSG00000164610,ENSG00000111196,ENSG00000116752,ENSG00000100941,ENSG00000125870,ENSG00000138433,ENSG00000092199,ENSG00000134186,ENSG00000123136,ENSG00000136875…
GO:BP	cell division	GO:0051301	1.0093e-12	11.996	612	3800	212	17906	ENSG00000125538,ENSG00000165197,ENSG00000105894,ENSG00000150630,ENSG00000138685,ENSG00000145632,ENSG00000167842,ENSG00000150457,ENSG00000255112,ENSG00000116584,ENSG00000143751,ENSG00000100311,ENSG00000164695,ENSG00000198783,ENSG00000143878,ENSG00000115306,ENSG00000122705,ENSG00000124356,ENSG00000110274,ENSG00000139350,ENSG00000002822,ENSG00000148400,ENSG00000130724,ENSG00000167797,ENSG00000105401…
GO:BP	protein localization to organelle	GO:0033365	1.18456e-12	11.9264	964	3800	305	17906	ENSG00000154451,ENSG00000129226,ENSG00000163874,ENSG00000204390,ENSG00000108733,ENSG00000069399,ENSG00000041880,ENSG00000101888,ENSG00000162946,ENSG00000168026,ENSG00000167842,ENSG00000142408,ENSG00000143514,ENSG00000166848,ENSG00000086589,ENSG00000179218,ENSG00000170315,ENSG00000198742,ENSG00000147065,ENSG00000171206,ENSG00000118965,ENSG00000197579,ENSG00000131018,ENSG00000172530,ENSG00000264522…
GO:BP	chromosome segregation	GO:0007059	1.47492e-12	11.8312	328	3800	131	17906	ENSG00000143452,ENSG00000164949,ENSG00000100814,ENSG00000011243,ENSG00000167842,ENSG00000255112,ENSG00000164695,ENSG00000058729,ENSG00000002822,ENSG00000130724,ENSG00000125459,ENSG00000083937,ENSG00000119048,ENSG00000166595,ENSG00000128908,ENSG00000197102,ENSG00000113648,ENSG00000101421,ENSG00000005022,ENSG00000105568,ENSG00000113141,ENSG00000122952,ENSG00000164190,ENSG00000124486,ENSG00000154473…
GO:BP	peptide transport	GO:0015833	1.60269e-12	11.7951	2161	3800	600	17906	ENSG00000154451,ENSG00000162711,ENSG00000125538,ENSG00000166523,ENSG00000145777,ENSG00000163874,ENSG00000171916,ENSG00000167207,ENSG00000204390,ENSG00000072818,ENSG00000099365,ENSG00000135604,ENSG00000178750,ENSG00000028277,ENSG00000108733,ENSG00000028137,ENSG00000111863,ENSG00000150630,ENSG00000157873,ENSG00000111837,ENSG00000131016,ENSG00000167705,ENSG00000101888,ENSG00000151651,ENSG00000196126…
GO:BP	cellular macromolecule catabolic process	GO:0044265	2.56908e-12	11.5902	1209	3800	366	17906	ENSG00000199165,ENSG00000235631,ENSG00000229474,ENSG00000213886,ENSG00000188050,ENSG00000163874,ENSG00000028137,ENSG00000178607,ENSG00000145632,ENSG00000162946,ENSG00000120899,ENSG00000100902,ENSG00000161955,ENSG00000163602,ENSG00000083799,ENSG00000154914,ENSG00000116044,ENSG00000160570,ENSG00000189369,ENSG00000159388,ENSG00000178381,ENSG00000128590,ENSG00000170473,ENSG00000072201,ENSG00000135473…
GO:BP	mRNA processing	GO:0006397	2.78584e-12	11.555	523	3800	186	17906	ENSG00000178607,ENSG00000197976,ENSG00000198563,ENSG00000126653,ENSG00000255508,ENSG00000169249,ENSG00000146457,ENSG00000011243,ENSG00000142528,ENSG00000137574,ENSG00000135473,ENSG00000083896,ENSG00000163510,ENSG00000086589,ENSG00000198783,ENSG00000149016,ENSG00000121774,ENSG00000111196,ENSG00000151657,ENSG00000116752,ENSG00000100941,ENSG00000125870,ENSG00000138433,ENSG00000092199,ENSG00000134186…
GO:BP	biosynthetic process	GO:0009058	3.9657e-12	11.4017	6371	3800	1552	17906	ENSG00000108342,ENSG00000108691,ENSG00000164400,ENSG00000138135,ENSG00000106366,ENSG00000119508,ENSG00000056558,ENSG00000120337,ENSG00000020633,ENSG00000135625,ENSG00000199165,ENSG00000125740,ENSG00000095752,ENSG00000131668,ENSG00000087076,ENSG00000162711,ENSG00000125538,ENSG00000229474,ENSG00000172748,ENSG00000144852,ENSG00000057657,ENSG00000163874,ENSG00000113494,ENSG00000167207,ENSG00000110944…
GO:BP	amide transport	GO:0042886	3.9657e-12	11.4017	2196	3800	606	17906	ENSG00000154451,ENSG00000162711,ENSG00000125538,ENSG00000166523,ENSG00000145777,ENSG00000163874,ENSG00000171916,ENSG00000167207,ENSG00000204390,ENSG00000072818,ENSG00000099365,ENSG00000135604,ENSG00000178750,ENSG00000028277,ENSG00000108733,ENSG00000028137,ENSG00000111863,ENSG00000150630,ENSG00000157873,ENSG00000111837,ENSG00000131016,ENSG00000167705,ENSG00000101888,ENSG00000151651,ENSG00000196126…
GO:BP	organic substance biosynthetic process	GO:1901576	4.7589e-12	11.3225	6269	3800	1529	17906	ENSG00000108342,ENSG00000108691,ENSG00000164400,ENSG00000138135,ENSG00000106366,ENSG00000119508,ENSG00000056558,ENSG00000120337,ENSG00000020633,ENSG00000135625,ENSG00000199165,ENSG00000125740,ENSG00000095752,ENSG00000131668,ENSG00000087076,ENSG00000162711,ENSG00000125538,ENSG00000229474,ENSG00000172748,ENSG00000144852,ENSG00000057657,ENSG00000163874,ENSG00000113494,ENSG00000167207,ENSG00000110944…
GO:BP	regulation of catabolic process	GO:0009894	6.88849e-12	11.1619	1012	3800	314	17906	ENSG00000188282,ENSG00000103313,ENSG00000125538,ENSG00000163874,ENSG00000152137,ENSG00000028137,ENSG00000178607,ENSG00000167705,ENSG00000151651,ENSG00000145632,ENSG00000162946,ENSG00000066135,ENSG00000120899,ENSG00000100902,ENSG00000161955,ENSG00000163602,ENSG00000116044,ENSG00000159388,ENSG00000178381,ENSG00000136048,ENSG00000090432,ENSG00000147257,ENSG00000155096,ENSG00000123843,ENSG00000204599…
GO:BP	protein modification by small protein conjugation	GO:0032446	7.28655e-12	11.1375	927	3800	292	17906	ENSG00000056558,ENSG00000235631,ENSG00000213886,ENSG00000188050,ENSG00000167207,ENSG00000259529,ENSG00000144712,ENSG00000108733,ENSG00000142867,ENSG00000120833,ENSG00000100902,ENSG00000180537,ENSG00000163602,ENSG00000166349,ENSG00000116044,ENSG00000100814,ENSG00000090432,ENSG00000105879,ENSG00000143751,ENSG00000072201,ENSG00000160563,ENSG00000204599,ENSG00000163481,ENSG00000170315,ENSG00000145780…
GO:BP	regulation of mitotic cell cycle	GO:0007346	7.28655e-12	11.1375	713	3800	236	17906	ENSG00000108691,ENSG00000125538,ENSG00000213886,ENSG00000041880,ENSG00000145632,ENSG00000140465,ENSG00000070669,ENSG00000100902,ENSG00000083799,ENSG00000159388,ENSG00000198355,ENSG00000006062,ENSG00000255112,ENSG00000173559,ENSG00000124508,ENSG00000100311,ENSG00000204599,ENSG00000164695,ENSG00000072786,ENSG00000104375,ENSG00000058729,ENSG00000198783,ENSG00000110274,ENSG00000139350,ENSG00000142192…
GO:BP	macromolecule catabolic process	GO:0009057	1.00861e-11	10.9963	1450	3800	423	17906	ENSG00000199165,ENSG00000235631,ENSG00000125538,ENSG00000229474,ENSG00000213886,ENSG00000188050,ENSG00000163874,ENSG00000028137,ENSG00000178607,ENSG00000167705,ENSG00000138685,ENSG00000151651,ENSG00000145632,ENSG00000162946,ENSG00000120899,ENSG00000100902,ENSG00000161955,ENSG00000163602,ENSG00000083799,ENSG00000154914,ENSG00000116044,ENSG00000160570,ENSG00000189369,ENSG00000159388,ENSG00000178381…
GO:BP	RNA processing	GO:0006396	1.00861e-11	10.9963	941	3800	295	17906	ENSG00000163874,ENSG00000178607,ENSG00000141642,ENSG00000197976,ENSG00000013441,ENSG00000198563,ENSG00000126653,ENSG00000255508,ENSG00000169249,ENSG00000146457,ENSG00000011243,ENSG00000160570,ENSG00000138785,ENSG00000163312,ENSG00000142528,ENSG00000137574,ENSG00000132467,ENSG00000124784,ENSG00000166133,ENSG00000102786,ENSG00000151304,ENSG00000152464,ENSG00000135473,ENSG00000083896,ENSG00000163510…
GO:BP	symbiotic process	GO:0044403	1.03766e-11	10.9839	891	3800	282	17906	ENSG00000108691,ENSG00000275302,ENSG00000100652,ENSG00000163874,ENSG00000204610,ENSG00000204287,ENSG00000147168,ENSG00000157873,ENSG00000196126,ENSG00000204613,ENSG00000066135,ENSG00000198563,ENSG00000263528,ENSG00000254087,ENSG00000137709,ENSG00000116044,ENSG00000179750,ENSG00000105879,ENSG00000255112,ENSG00000168040,ENSG00000184012,ENSG00000005339,ENSG00000164695,ENSG00000130203,ENSG00000172780…
GO:BP	regulation of mitotic cell cycle phase transition	GO:1901990	1.14239e-11	10.9422	448	3800	163	17906	ENSG00000108691,ENSG00000213886,ENSG00000145632,ENSG00000140465,ENSG00000100902,ENSG00000159388,ENSG00000124508,ENSG00000204599,ENSG00000164695,ENSG00000058729,ENSG00000198783,ENSG00000110274,ENSG00000139350,ENSG00000142192,ENSG00000002822,ENSG00000054282,ENSG00000136930,ENSG00000100393,ENSG00000182247,ENSG00000146834,ENSG00000161970,ENSG00000167797,ENSG00000185499,ENSG00000188215,ENSG00000129084…
GO:BP	viral process	GO:0016032	1.15615e-11	10.937	838	3800	268	17906	ENSG00000108691,ENSG00000275302,ENSG00000100652,ENSG00000163874,ENSG00000204610,ENSG00000204287,ENSG00000147168,ENSG00000157873,ENSG00000196126,ENSG00000204613,ENSG00000066135,ENSG00000263528,ENSG00000254087,ENSG00000137709,ENSG00000116044,ENSG00000179750,ENSG00000255112,ENSG00000168040,ENSG00000184012,ENSG00000005339,ENSG00000164695,ENSG00000130203,ENSG00000172780,ENSG00000170315,ENSG00000147065…
GO:BP	cellular biosynthetic process	GO:0044249	1.32821e-11	10.8767	6178	3800	1505	17906	ENSG00000108342,ENSG00000164400,ENSG00000138135,ENSG00000106366,ENSG00000119508,ENSG00000056558,ENSG00000120337,ENSG00000020633,ENSG00000135625,ENSG00000199165,ENSG00000125740,ENSG00000095752,ENSG00000131668,ENSG00000087076,ENSG00000162711,ENSG00000125538,ENSG00000229474,ENSG00000172748,ENSG00000144852,ENSG00000057657,ENSG00000163874,ENSG00000167207,ENSG00000110944,ENSG00000227507,ENSG00000146592…
GO:BP	DNA repair	GO:0006281	1.98661e-11	10.7019	563	3800	194	17906	ENSG00000041880,ENSG00000153391,ENSG00000154914,ENSG00000159388,ENSG00000163312,ENSG00000156384,ENSG00000173559,ENSG00000166848,ENSG00000135999,ENSG00000198783,ENSG00000170315,ENSG00000138311,ENSG00000242802,ENSG00000151657,ENSG00000078237,ENSG00000111877,ENSG00000110274,ENSG00000012061,ENSG00000125352,ENSG00000189046,ENSG00000163605,ENSG00000100109,ENSG00000100393,ENSG00000128513,ENSG00000100601…
GO:BP	protein-containing complex subunit organization	GO:0043933	2.96266e-11	10.5283	2047	3800	565	17906	ENSG00000154451,ENSG00000108342,ENSG00000164400,ENSG00000056558,ENSG00000087237,ENSG00000103313,ENSG00000162711,ENSG00000168079,ENSG00000084636,ENSG00000163874,ENSG00000204632,ENSG00000113494,ENSG00000184678,ENSG00000178127,ENSG00000149781,ENSG00000099365,ENSG00000278828,ENSG00000144712,ENSG00000204287,ENSG00000274750,ENSG00000142867,ENSG00000112096,ENSG00000196126,ENSG00000101017,ENSG00000187189…
GO:BP	nuclear chromosome segregation	GO:0098813	3.77496e-11	10.4231	267	3800	109	17906	ENSG00000143452,ENSG00000164949,ENSG00000100814,ENSG00000011243,ENSG00000167842,ENSG00000255112,ENSG00000164695,ENSG00000058729,ENSG00000002822,ENSG00000130724,ENSG00000125459,ENSG00000083937,ENSG00000119048,ENSG00000128908,ENSG00000197102,ENSG00000113648,ENSG00000101421,ENSG00000105568,ENSG00000113141,ENSG00000122952,ENSG00000164190,ENSG00000154473,ENSG00000175203,ENSG00000179051,ENSG00000197771…
GO:BP	sister chromatid segregation	GO:0000819	9.16522e-11	10.0379	189	3800	84	17906	ENSG00000143452,ENSG00000011243,ENSG00000167842,ENSG00000255112,ENSG00000164695,ENSG00000058729,ENSG00000002822,ENSG00000130724,ENSG00000125459,ENSG00000083937,ENSG00000128908,ENSG00000113648,ENSG00000101421,ENSG00000105568,ENSG00000113141,ENSG00000122952,ENSG00000164190,ENSG00000154473,ENSG00000175203,ENSG00000197771,ENSG00000139687,ENSG00000153107,ENSG00000102974,ENSG00000047410,ENSG00000132612…
GO:BP	nitrogen compound transport	GO:0071705	1.07736e-10	9.96764	2506	3800	670	17906	ENSG00000154451,ENSG00000164400,ENSG00000162711,ENSG00000125538,ENSG00000166523,ENSG00000283761,ENSG00000145777,ENSG00000163874,ENSG00000171916,ENSG00000167207,ENSG00000204390,ENSG00000072818,ENSG00000099365,ENSG00000135604,ENSG00000178750,ENSG00000148339,ENSG00000028277,ENSG00000108733,ENSG00000028137,ENSG00000111863,ENSG00000150630,ENSG00000157873,ENSG00000111837,ENSG00000131016,ENSG00000167705…
GO:BP	regulation of cell cycle phase transition	GO:1901987	1.5e-10	9.82391	486	3800	170	17906	ENSG00000108691,ENSG00000213886,ENSG00000145632,ENSG00000140465,ENSG00000169136,ENSG00000100902,ENSG00000159388,ENSG00000124508,ENSG00000204599,ENSG00000164695,ENSG00000058729,ENSG00000198783,ENSG00000110274,ENSG00000139350,ENSG00000142192,ENSG00000002822,ENSG00000054282,ENSG00000136930,ENSG00000100393,ENSG00000182247,ENSG00000146834,ENSG00000161970,ENSG00000167797,ENSG00000185499,ENSG00000188215…
GO:BP	localization	GO:0051179	1.83536e-10	9.73628	6889	3800	1650	17906	ENSG00000154451,ENSG00000138755,ENSG00000108691,ENSG00000164400,ENSG00000138135,ENSG00000106366,ENSG00000173391,ENSG00000171860,ENSG00000119508,ENSG00000087237,ENSG00000120337,ENSG00000172602,ENSG00000137571,ENSG00000118160,ENSG00000095752,ENSG00000134339,ENSG00000129226,ENSG00000111254,ENSG00000162711,ENSG00000168079,ENSG00000125538,ENSG00000275302,ENSG00000166523,ENSG00000196632,ENSG00000144852…
GO:BP	microtubule cytoskeleton organization	GO:0000226	2.01126e-10	9.69653	576	3800	194	17906	ENSG00000183785,ENSG00000183638,ENSG00000172426,ENSG00000041880,ENSG00000136158,ENSG00000145632,ENSG00000162946,ENSG00000169136,ENSG00000067798,ENSG00000083799,ENSG00000114841,ENSG00000255112,ENSG00000015133,ENSG00000137285,ENSG00000116584,ENSG00000137267,ENSG00000164695,ENSG00000167566,ENSG00000068028,ENSG00000104450,ENSG00000125746,ENSG00000054282,ENSG00000152661,ENSG00000165175,ENSG00000130724…
GO:BP	microtubule-based process	GO:0007017	2.42212e-10	9.61581	778	3800	247	17906	ENSG00000183785,ENSG00000183638,ENSG00000007174,ENSG00000172426,ENSG00000187775,ENSG00000162849,ENSG00000041880,ENSG00000111837,ENSG00000136158,ENSG00000145632,ENSG00000162946,ENSG00000188596,ENSG00000169136,ENSG00000168026,ENSG00000067798,ENSG00000083799,ENSG00000114841,ENSG00000255112,ENSG00000015133,ENSG00000137285,ENSG00000116584,ENSG00000137267,ENSG00000164695,ENSG00000125863,ENSG00000167566…
GO:BP	protein ubiquitination	GO:0016567	2.86765e-10	9.54247	845	3800	264	17906	ENSG00000056558,ENSG00000235631,ENSG00000213886,ENSG00000188050,ENSG00000167207,ENSG00000259529,ENSG00000144712,ENSG00000108733,ENSG00000142867,ENSG00000120833,ENSG00000100902,ENSG00000180537,ENSG00000163602,ENSG00000166349,ENSG00000116044,ENSG00000100814,ENSG00000090432,ENSG00000105879,ENSG00000143751,ENSG00000072201,ENSG00000160563,ENSG00000204599,ENSG00000163481,ENSG00000170315,ENSG00000145780…
GO:BP	regulation of metabolic process	GO:0019222	3.0715e-10	9.51265	6982	3800	1668	17906	ENSG00000108342,ENSG00000108691,ENSG00000164400,ENSG00000106366,ENSG00000119508,ENSG00000056558,ENSG00000168685,ENSG00000120337,ENSG00000020633,ENSG00000135625,ENSG00000199165,ENSG00000125740,ENSG00000188282,ENSG00000095752,ENSG00000131668,ENSG00000103313,ENSG00000162711,ENSG00000125538,ENSG00000275302,ENSG00000123689,ENSG00000229474,ENSG00000196632,ENSG00000172748,ENSG00000144852,ENSG00000262655…
GO:BP	organelle localization	GO:0051640	3.37045e-10	9.47231	643	3800	211	17906	ENSG00000119508,ENSG00000099365,ENSG00000135604,ENSG00000178750,ENSG00000164949,ENSG00000196296,ENSG00000136158,ENSG00000197249,ENSG00000254087,ENSG00000090432,ENSG00000167842,ENSG00000255112,ENSG00000116584,ENSG00000113615,ENSG00000164695,ENSG00000125863,ENSG00000189114,ENSG00000058729,ENSG00000172575,ENSG00000170315,ENSG00000105829,ENSG00000103496,ENSG00000110274,ENSG00000114270,ENSG00000138768…
GO:BP	catabolic process	GO:0009056	3.51036e-10	9.45465	2693	3800	710	17906	ENSG00000199165,ENSG00000188282,ENSG00000235631,ENSG00000144837,ENSG00000087076,ENSG00000103313,ENSG00000125538,ENSG00000229474,ENSG00000144852,ENSG00000169169,ENSG00000213886,ENSG00000188050,ENSG00000163874,ENSG00000152137,ENSG00000133328,ENSG00000184588,ENSG00000108515,ENSG00000159231,ENSG00000028137,ENSG00000111863,ENSG00000164867,ENSG00000158125,ENSG00000178607,ENSG00000197943,ENSG00000003137…
GO:BP	regulation of microtubule cytoskeleton organization	GO:0070507	4.2146e-10	9.37524	197	3800	85	17906	ENSG00000041880,ENSG00000145632,ENSG00000169136,ENSG00000067798,ENSG00000083799,ENSG00000255112,ENSG00000116584,ENSG00000164695,ENSG00000068028,ENSG00000125746,ENSG00000165175,ENSG00000130724,ENSG00000167797,ENSG00000108773,ENSG00000083937,ENSG00000110172,ENSG00000094631,ENSG00000197102,ENSG00000101367,ENSG00000101146,ENSG00000157540,ENSG00000101421,ENSG00000072518,ENSG00000067560,ENSG00000204843…
GO:BP	DNA replication	GO:0006260	5.29822e-10	9.27587	277	3800	109	17906	ENSG00000137936,ENSG00000177311,ENSG00000143751,ENSG00000198783,ENSG00000101439,ENSG00000138311,ENSG00000151657,ENSG00000111877,ENSG00000123268,ENSG00000184205,ENSG00000138375,ENSG00000159335,ENSG00000065268,ENSG00000128908,ENSG00000109917,ENSG00000132780,ENSG00000106399,ENSG00000101773,ENSG00000011451,ENSG00000143476,ENSG00000105568,ENSG00000116161,ENSG00000185104,ENSG00000100297,ENSG00000092201…
GO:BP	mitotic sister chromatid segregation	GO:0000070	5.54758e-10	9.2559	157	3800	72	17906	ENSG00000011243,ENSG00000167842,ENSG00000255112,ENSG00000164695,ENSG00000058729,ENSG00000002822,ENSG00000130724,ENSG00000125459,ENSG00000083937,ENSG00000128908,ENSG00000113648,ENSG00000101421,ENSG00000105568,ENSG00000113141,ENSG00000122952,ENSG00000164190,ENSG00000154473,ENSG00000175203,ENSG00000139687,ENSG00000153107,ENSG00000047410,ENSG00000132612,ENSG00000113810,ENSG00000146670,ENSG00000175063…
GO:BP	mitotic nuclear division	GO:0140014	6.35978e-10	9.19656	271	3800	107	17906	ENSG00000125538,ENSG00000011243,ENSG00000167842,ENSG00000255112,ENSG00000100311,ENSG00000164695,ENSG00000058729,ENSG00000002822,ENSG00000130724,ENSG00000125459,ENSG00000083937,ENSG00000128908,ENSG00000099812,ENSG00000113648,ENSG00000101421,ENSG00000151491,ENSG00000067560,ENSG00000105568,ENSG00000113141,ENSG00000099901,ENSG00000082641,ENSG00000122952,ENSG00000164190,ENSG00000154473,ENSG00000175203…
GO:BP	regulation of microtubule-based process	GO:0032886	6.43094e-10	9.19173	231	3800	95	17906	ENSG00000041880,ENSG00000145632,ENSG00000169136,ENSG00000067798,ENSG00000083799,ENSG00000255112,ENSG00000116584,ENSG00000164695,ENSG00000125863,ENSG00000068028,ENSG00000125746,ENSG00000165175,ENSG00000130724,ENSG00000167797,ENSG00000108773,ENSG00000083937,ENSG00000110172,ENSG00000094631,ENSG00000197102,ENSG00000101367,ENSG00000101146,ENSG00000157540,ENSG00000101421,ENSG00000185896,ENSG00000072518…
GO:BP	regulation of cell cycle G2/M phase transition	GO:1902749	6.60865e-10	9.17989	218	3800	91	17906	ENSG00000169136,ENSG00000100902,ENSG00000204599,ENSG00000164695,ENSG00000198783,ENSG00000110274,ENSG00000139350,ENSG00000142192,ENSG00000054282,ENSG00000136930,ENSG00000129084,ENSG00000008018,ENSG00000099341,ENSG00000197102,ENSG00000101367,ENSG00000141551,ENSG00000101843,ENSG00000159352,ENSG00000142507,ENSG00000108953,ENSG00000165916,ENSG00000013275,ENSG00000113648,ENSG00000100387,ENSG00000115233…
GO:BP	cellular catabolic process	GO:0044248	7.77665e-10	9.10921	2314	3800	619	17906	ENSG00000199165,ENSG00000188282,ENSG00000235631,ENSG00000103313,ENSG00000125538,ENSG00000229474,ENSG00000144852,ENSG00000169169,ENSG00000213886,ENSG00000188050,ENSG00000163874,ENSG00000152137,ENSG00000184588,ENSG00000159231,ENSG00000028137,ENSG00000111863,ENSG00000164867,ENSG00000158125,ENSG00000178607,ENSG00000197943,ENSG00000003137,ENSG00000105499,ENSG00000138685,ENSG00000151651,ENSG00000145632…
GO:BP	regulation of organelle organization	GO:0033043	8.25938e-10	9.08305	1325	3800	382	17906	ENSG00000108342,ENSG00000164400,ENSG00000172602,ENSG00000125538,ENSG00000229474,ENSG00000143452,ENSG00000204390,ENSG00000019549,ENSG00000041880,ENSG00000111837,ENSG00000145632,ENSG00000120899,ENSG00000169136,ENSG00000140044,ENSG00000067798,ENSG00000083799,ENSG00000171606,ENSG00000011243,ENSG00000177000,ENSG00000148143,ENSG00000090432,ENSG00000145147,ENSG00000163171,ENSG00000283154,ENSG00000143514…
GO:BP	cell cycle G2/M phase transition	GO:0044839	9.22955e-10	9.03482	276	3800	108	17906	ENSG00000169136,ENSG00000100902,ENSG00000011243,ENSG00000204599,ENSG00000164695,ENSG00000198783,ENSG00000121774,ENSG00000170836,ENSG00000127452,ENSG00000110274,ENSG00000139350,ENSG00000142192,ENSG00000054282,ENSG00000136930,ENSG00000129084,ENSG00000058272,ENSG00000008018,ENSG00000099341,ENSG00000197102,ENSG00000101367,ENSG00000141551,ENSG00000101843,ENSG00000159352,ENSG00000142507,ENSG00000108953…
GO:BP	DNA metabolic process	GO:0006259	1.23809e-09	8.90725	943	3800	286	17906	ENSG00000168685,ENSG00000041880,ENSG00000138685,ENSG00000101017,ENSG00000198563,ENSG00000120899,ENSG00000153391,ENSG00000161955,ENSG00000204859,ENSG00000154914,ENSG00000166349,ENSG00000100814,ENSG00000159388,ENSG00000163312,ENSG00000156384,ENSG00000179750,ENSG00000173559,ENSG00000129028,ENSG00000166848,ENSG00000135999,ENSG00000100311,ENSG00000198783,ENSG00000170836,ENSG00000170315,ENSG00000138311…
GO:BP	interspecies interaction between organisms	GO:0044419	1.59079e-09	8.79839	945	3800	286	17906	ENSG00000108691,ENSG00000275302,ENSG00000100652,ENSG00000163874,ENSG00000167207,ENSG00000204610,ENSG00000204287,ENSG00000147168,ENSG00000157873,ENSG00000196126,ENSG00000204613,ENSG00000066135,ENSG00000198563,ENSG00000263528,ENSG00000254087,ENSG00000137709,ENSG00000116044,ENSG00000179750,ENSG00000105879,ENSG00000255112,ENSG00000168040,ENSG00000184012,ENSG00000005339,ENSG00000164695,ENSG00000130203…
GO:BP	regulation of cellular metabolic process	GO:0031323	1.63743e-09	8.78584	6393	3800	1533	17906	ENSG00000108342,ENSG00000108691,ENSG00000164400,ENSG00000106366,ENSG00000119508,ENSG00000056558,ENSG00000168685,ENSG00000120337,ENSG00000020633,ENSG00000135625,ENSG00000199165,ENSG00000125740,ENSG00000188282,ENSG00000095752,ENSG00000131668,ENSG00000103313,ENSG00000162711,ENSG00000125538,ENSG00000275302,ENSG00000229474,ENSG00000196632,ENSG00000172748,ENSG00000144852,ENSG00000262655,ENSG00000183160…
GO:BP	cellular macromolecule biosynthetic process	GO:0034645	1.93792e-09	8.71266	5008	3800	1228	17906	ENSG00000108342,ENSG00000164400,ENSG00000106366,ENSG00000119508,ENSG00000056558,ENSG00000120337,ENSG00000020633,ENSG00000135625,ENSG00000199165,ENSG00000125740,ENSG00000095752,ENSG00000131668,ENSG00000162711,ENSG00000125538,ENSG00000229474,ENSG00000172748,ENSG00000144852,ENSG00000057657,ENSG00000163874,ENSG00000167207,ENSG00000110944,ENSG00000146592,ENSG00000278828,ENSG00000204610,ENSG00000171094…
GO:BP	regulation of cellular response to stress	GO:0080135	2.4004e-09	8.61972	764	3800	239	17906	ENSG00000119508,ENSG00000056558,ENSG00000125538,ENSG00000163874,ENSG00000204632,ENSG00000152137,ENSG00000167207,ENSG00000204390,ENSG00000074590,ENSG00000019549,ENSG00000124216,ENSG00000105894,ENSG00000158125,ENSG00000178607,ENSG00000041880,ENSG00000162783,ENSG00000112096,ENSG00000099860,ENSG00000143507,ENSG00000145632,ENSG00000198563,ENSG00000120899,ENSG00000204305,ENSG00000254087,ENSG00000083799…
GO:BP	regulation of G2/M transition of mitotic cell cycle	GO:0010389	3.63969e-09	8.43894	201	3800	84	17906	ENSG00000100902,ENSG00000204599,ENSG00000164695,ENSG00000198783,ENSG00000110274,ENSG00000139350,ENSG00000142192,ENSG00000054282,ENSG00000136930,ENSG00000129084,ENSG00000008018,ENSG00000099341,ENSG00000197102,ENSG00000101367,ENSG00000141551,ENSG00000101843,ENSG00000159352,ENSG00000142507,ENSG00000108953,ENSG00000165916,ENSG00000013275,ENSG00000100387,ENSG00000115233,ENSG00000125818,ENSG00000105373…
GO:BP	gene expression	GO:0010467	3.65951e-09	8.43658	5672	3800	1372	17906	ENSG00000108342,ENSG00000164400,ENSG00000106366,ENSG00000119508,ENSG00000056558,ENSG00000168685,ENSG00000120337,ENSG00000020633,ENSG00000135625,ENSG00000199165,ENSG00000125740,ENSG00000095752,ENSG00000131668,ENSG00000162711,ENSG00000125538,ENSG00000229474,ENSG00000172748,ENSG00000144852,ENSG00000262655,ENSG00000183160,ENSG00000057657,ENSG00000163874,ENSG00000171916,ENSG00000167207,ENSG00000101306…
GO:BP	G2/M transition of mitotic cell cycle	GO:0000086	3.91279e-09	8.40751	258	3800	101	17906	ENSG00000100902,ENSG00000204599,ENSG00000164695,ENSG00000198783,ENSG00000121774,ENSG00000170836,ENSG00000127452,ENSG00000110274,ENSG00000139350,ENSG00000142192,ENSG00000054282,ENSG00000136930,ENSG00000129084,ENSG00000058272,ENSG00000008018,ENSG00000099341,ENSG00000197102,ENSG00000101367,ENSG00000141551,ENSG00000101843,ENSG00000159352,ENSG00000142507,ENSG00000108953,ENSG00000165916,ENSG00000013275…
GO:BP	regulation of cellular catabolic process	GO:0031329	4.01019e-09	8.39684	850	3800	260	17906	ENSG00000188282,ENSG00000103313,ENSG00000125538,ENSG00000163874,ENSG00000152137,ENSG00000028137,ENSG00000178607,ENSG00000151651,ENSG00000145632,ENSG00000162946,ENSG00000066135,ENSG00000120899,ENSG00000100902,ENSG00000161955,ENSG00000163602,ENSG00000116044,ENSG00000159388,ENSG00000178381,ENSG00000136048,ENSG00000090432,ENSG00000204599,ENSG00000116903,ENSG00000130203,ENSG00000136888,ENSG00000168890…
GO:BP	protein catabolic process	GO:0030163	4.12457e-09	8.38462	965	3800	289	17906	ENSG00000235631,ENSG00000125538,ENSG00000213886,ENSG00000188050,ENSG00000028137,ENSG00000167705,ENSG00000151651,ENSG00000145632,ENSG00000162946,ENSG00000120899,ENSG00000100902,ENSG00000163602,ENSG00000083799,ENSG00000154914,ENSG00000116044,ENSG00000178381,ENSG00000147257,ENSG00000128590,ENSG00000155096,ENSG00000123843,ENSG00000072201,ENSG00000196188,ENSG00000204599,ENSG00000164695,ENSG00000130203…
GO:BP	protein-containing complex assembly	GO:0065003	4.92619e-09	8.30749	1770	3800	485	17906	ENSG00000154451,ENSG00000108342,ENSG00000164400,ENSG00000056558,ENSG00000103313,ENSG00000162711,ENSG00000168079,ENSG00000084636,ENSG00000163874,ENSG00000204632,ENSG00000113494,ENSG00000184678,ENSG00000178127,ENSG00000149781,ENSG00000099365,ENSG00000278828,ENSG00000144712,ENSG00000204287,ENSG00000274750,ENSG00000142867,ENSG00000112096,ENSG00000196126,ENSG00000101017,ENSG00000187189,ENSG00000198563…
GO:BP	organelle fission	GO:0048285	6.12097e-09	8.21318	463	3800	158	17906	ENSG00000125538,ENSG00000143452,ENSG00000003137,ENSG00000100814,ENSG00000011243,ENSG00000090432,ENSG00000167842,ENSG00000255112,ENSG00000120149,ENSG00000100311,ENSG00000164695,ENSG00000058729,ENSG00000179218,ENSG00000170315,ENSG00000002822,ENSG00000130724,ENSG00000172765,ENSG00000125459,ENSG00000083937,ENSG00000119048,ENSG00000071242,ENSG00000128908,ENSG00000123975,ENSG00000099812,ENSG00000113648…
GO:BP	organic substance catabolic process	GO:1901575	6.4452e-09	8.19076	2239	3800	595	17906	ENSG00000199165,ENSG00000235631,ENSG00000144837,ENSG00000087076,ENSG00000125538,ENSG00000229474,ENSG00000169169,ENSG00000213886,ENSG00000188050,ENSG00000163874,ENSG00000133328,ENSG00000184588,ENSG00000108515,ENSG00000159231,ENSG00000028137,ENSG00000111863,ENSG00000164867,ENSG00000158125,ENSG00000178607,ENSG00000197943,ENSG00000003137,ENSG00000105499,ENSG00000167705,ENSG00000138685,ENSG00000151651…
GO:BP	cellular protein catabolic process	GO:0044257	6.50125e-09	8.187	799	3800	246	17906	ENSG00000235631,ENSG00000213886,ENSG00000188050,ENSG00000145632,ENSG00000162946,ENSG00000120899,ENSG00000100902,ENSG00000163602,ENSG00000083799,ENSG00000154914,ENSG00000116044,ENSG00000178381,ENSG00000128590,ENSG00000072201,ENSG00000204599,ENSG00000164695,ENSG00000130203,ENSG00000170315,ENSG00000198742,ENSG00000007944,ENSG00000147065,ENSG00000115539,ENSG00000197579,ENSG00000127452,ENSG00000122705…
GO:BP	organic substance transport	GO:0071702	1.10745e-08	7.95568	2937	3800	755	17906	ENSG00000154451,ENSG00000164400,ENSG00000119508,ENSG00000087237,ENSG00000137571,ENSG00000162711,ENSG00000125538,ENSG00000166523,ENSG00000283761,ENSG00000100652,ENSG00000175336,ENSG00000145777,ENSG00000163874,ENSG00000171916,ENSG00000167207,ENSG00000204390,ENSG00000072818,ENSG00000099365,ENSG00000135604,ENSG00000178750,ENSG00000173918,ENSG00000148339,ENSG00000028277,ENSG00000108733,ENSG00000028137…
GO:BP	organelle assembly	GO:0070925	1.20783e-08	7.91799	847	3800	257	17906	ENSG00000164400,ENSG00000188282,ENSG00000183638,ENSG00000229474,ENSG00000109063,ENSG00000172426,ENSG00000111837,ENSG00000145632,ENSG00000162946,ENSG00000188596,ENSG00000083799,ENSG00000114841,ENSG00000140941,ENSG00000167842,ENSG00000255112,ENSG00000116584,ENSG00000135473,ENSG00000120370,ENSG00000164695,ENSG00000125863,ENSG00000114446,ENSG00000198742,ENSG00000147065,ENSG00000028839,ENSG00000118965…
GO:BP	establishment of localization	GO:0051234	1.31758e-08	7.88022	5460	3800	1320	17906	ENSG00000154451,ENSG00000138755,ENSG00000108691,ENSG00000164400,ENSG00000106366,ENSG00000173391,ENSG00000171860,ENSG00000119508,ENSG00000087237,ENSG00000137571,ENSG00000118160,ENSG00000095752,ENSG00000129226,ENSG00000162711,ENSG00000168079,ENSG00000125538,ENSG00000275302,ENSG00000166523,ENSG00000196632,ENSG00000144852,ENSG00000283761,ENSG00000100652,ENSG00000175336,ENSG00000145777,ENSG00000126759…
GO:BP	modification-dependent macromolecule catabolic process	GO:0043632	1.39297e-08	7.85606	657	3800	208	17906	ENSG00000235631,ENSG00000213886,ENSG00000188050,ENSG00000145632,ENSG00000162946,ENSG00000120899,ENSG00000100902,ENSG00000163602,ENSG00000083799,ENSG00000154914,ENSG00000116044,ENSG00000178381,ENSG00000128590,ENSG00000072201,ENSG00000204599,ENSG00000170315,ENSG00000198742,ENSG00000007944,ENSG00000115539,ENSG00000197579,ENSG00000127452,ENSG00000264522,ENSG00000145868,ENSG00000049759,ENSG00000135506…
GO:BP	proteolysis involved in cellular protein catabolic process	GO:0051603	1.49609e-08	7.82504	739	3800	229	17906	ENSG00000235631,ENSG00000213886,ENSG00000188050,ENSG00000145632,ENSG00000162946,ENSG00000120899,ENSG00000100902,ENSG00000163602,ENSG00000083799,ENSG00000154914,ENSG00000116044,ENSG00000178381,ENSG00000128590,ENSG00000072201,ENSG00000204599,ENSG00000164695,ENSG00000130203,ENSG00000170315,ENSG00000198742,ENSG00000007944,ENSG00000115539,ENSG00000197579,ENSG00000127452,ENSG00000264522,ENSG00000145868…
GO:BP	modification-dependent protein catabolic process	GO:0019941	1.49609e-08	7.82504	646	3800	205	17906	ENSG00000235631,ENSG00000213886,ENSG00000188050,ENSG00000145632,ENSG00000162946,ENSG00000120899,ENSG00000100902,ENSG00000163602,ENSG00000083799,ENSG00000154914,ENSG00000116044,ENSG00000178381,ENSG00000128590,ENSG00000072201,ENSG00000204599,ENSG00000170315,ENSG00000198742,ENSG00000007944,ENSG00000115539,ENSG00000197579,ENSG00000127452,ENSG00000264522,ENSG00000145868,ENSG00000049759,ENSG00000135506…
GO:BP	regulation of primary metabolic process	GO:0080090	1.4982e-08	7.82443	6189	3800	1479	17906	ENSG00000108342,ENSG00000108691,ENSG00000164400,ENSG00000106366,ENSG00000119508,ENSG00000056558,ENSG00000168685,ENSG00000120337,ENSG00000020633,ENSG00000135625,ENSG00000199165,ENSG00000125740,ENSG00000095752,ENSG00000131668,ENSG00000103313,ENSG00000162711,ENSG00000125538,ENSG00000275302,ENSG00000123689,ENSG00000229474,ENSG00000196632,ENSG00000172748,ENSG00000144852,ENSG00000262655,ENSG00000183160…
GO:BP	macromolecule biosynthetic process	GO:0009059	1.80729e-08	7.74297	5167	3800	1254	17906	ENSG00000108342,ENSG00000108691,ENSG00000164400,ENSG00000106366,ENSG00000119508,ENSG00000056558,ENSG00000120337,ENSG00000020633,ENSG00000135625,ENSG00000199165,ENSG00000125740,ENSG00000095752,ENSG00000131668,ENSG00000162711,ENSG00000125538,ENSG00000229474,ENSG00000172748,ENSG00000144852,ENSG00000057657,ENSG00000163874,ENSG00000167207,ENSG00000110944,ENSG00000227507,ENSG00000146592,ENSG00000278828…
GO:BP	ubiquitin-dependent protein catabolic process	GO:0006511	1.86302e-08	7.72978	640	3800	203	17906	ENSG00000235631,ENSG00000213886,ENSG00000188050,ENSG00000145632,ENSG00000162946,ENSG00000120899,ENSG00000100902,ENSG00000163602,ENSG00000083799,ENSG00000154914,ENSG00000116044,ENSG00000178381,ENSG00000128590,ENSG00000072201,ENSG00000204599,ENSG00000170315,ENSG00000198742,ENSG00000007944,ENSG00000115539,ENSG00000197579,ENSG00000127452,ENSG00000264522,ENSG00000145868,ENSG00000049759,ENSG00000135506…
GO:BP	phosphorus metabolic process	GO:0006793	1.88783e-08	7.72404	3393	3800	857	17906	ENSG00000108342,ENSG00000108691,ENSG00000164400,ENSG00000056558,ENSG00000087237,ENSG00000120337,ENSG00000020633,ENSG00000095752,ENSG00000144837,ENSG00000125538,ENSG00000275302,ENSG00000196632,ENSG00000183160,ENSG00000145777,ENSG00000163874,ENSG00000152137,ENSG00000133328,ENSG00000113494,ENSG00000167207,ENSG00000101306,ENSG00000178127,ENSG00000110944,ENSG00000109063,ENSG00000156427,ENSG00000184588…
GO:BP	regulation of macromolecule metabolic process	GO:0060255	2.47266e-08	7.60684	6438	3800	1531	17906	ENSG00000108342,ENSG00000108691,ENSG00000164400,ENSG00000106366,ENSG00000119508,ENSG00000056558,ENSG00000168685,ENSG00000120337,ENSG00000020633,ENSG00000135625,ENSG00000199165,ENSG00000125740,ENSG00000095752,ENSG00000131668,ENSG00000103313,ENSG00000162711,ENSG00000125538,ENSG00000275302,ENSG00000229474,ENSG00000196632,ENSG00000172748,ENSG00000144852,ENSG00000262655,ENSG00000183160,ENSG00000057657…
GO:BP	regulation of protein metabolic process	GO:0051246	2.98218e-08	7.52547	2922	3800	748	17906	ENSG00000108342,ENSG00000108691,ENSG00000164400,ENSG00000106366,ENSG00000056558,ENSG00000120337,ENSG00000199165,ENSG00000095752,ENSG00000103313,ENSG00000162711,ENSG00000125538,ENSG00000275302,ENSG00000229474,ENSG00000196632,ENSG00000262655,ENSG00000183160,ENSG00000145777,ENSG00000163874,ENSG00000113494,ENSG00000167207,ENSG00000110944,ENSG00000156427,ENSG00000227507,ENSG00000171094,ENSG00000173918…
GO:BP	negative regulation of cell cycle process	GO:0010948	3.15424e-08	7.50111	359	3800	127	17906	ENSG00000108691,ENSG00000143452,ENSG00000204632,ENSG00000145632,ENSG00000169136,ENSG00000100902,ENSG00000120616,ENSG00000163602,ENSG00000159388,ENSG00000124508,ENSG00000204599,ENSG00000164695,ENSG00000198783,ENSG00000179218,ENSG00000002822,ENSG00000136930,ENSG00000100393,ENSG00000130724,ENSG00000161970,ENSG00000167797,ENSG00000185499,ENSG00000188215,ENSG00000129084,ENSG00000126457,ENSG00000126756…
GO:BP	signal transduction by p53 class mediator	GO:0072331	4.05545e-08	7.39196	268	3800	101	17906	ENSG00000074590,ENSG00000019549,ENSG00000124216,ENSG00000069399,ENSG00000145632,ENSG00000159388,ENSG00000143514,ENSG00000156983,ENSG00000170836,ENSG00000170315,ENSG00000197579,ENSG00000172530,ENSG00000111641,ENSG00000100393,ENSG00000161970,ENSG00000185499,ENSG00000126457,ENSG00000064393,ENSG00000106399,ENSG00000204435,ENSG00000101843,ENSG00000157540,ENSG00000085721,ENSG00000101773,ENSG00000169567…
GO:BP	RNA metabolic process	GO:0016070	4.37107e-08	7.35941	4714	3800	1150	17906	ENSG00000108342,ENSG00000164400,ENSG00000106366,ENSG00000119508,ENSG00000056558,ENSG00000120337,ENSG00000020633,ENSG00000135625,ENSG00000199165,ENSG00000125740,ENSG00000095752,ENSG00000131668,ENSG00000162711,ENSG00000125538,ENSG00000229474,ENSG00000172748,ENSG00000144852,ENSG00000057657,ENSG00000163874,ENSG00000167207,ENSG00000110944,ENSG00000146592,ENSG00000278828,ENSG00000204610,ENSG00000171094…
GO:BP	phosphate-containing compound metabolic process	GO:0006796	4.37107e-08	7.35941	3367	3800	848	17906	ENSG00000108342,ENSG00000108691,ENSG00000164400,ENSG00000056558,ENSG00000087237,ENSG00000120337,ENSG00000020633,ENSG00000095752,ENSG00000144837,ENSG00000125538,ENSG00000275302,ENSG00000196632,ENSG00000183160,ENSG00000145777,ENSG00000163874,ENSG00000152137,ENSG00000133328,ENSG00000113494,ENSG00000167207,ENSG00000101306,ENSG00000178127,ENSG00000110944,ENSG00000109063,ENSG00000156427,ENSG00000184588…
GO:BP	proteasome-mediated ubiquitin-dependent protein catabolic process	GO:0043161	4.70873e-08	7.3271	427	3800	145	17906	ENSG00000145632,ENSG00000100902,ENSG00000163602,ENSG00000116044,ENSG00000178381,ENSG00000128590,ENSG00000204599,ENSG00000170315,ENSG00000198742,ENSG00000197579,ENSG00000127452,ENSG00000145868,ENSG00000049759,ENSG00000135506,ENSG00000136930,ENSG00000014123,ENSG00000072849,ENSG00000106803,ENSG00000129084,ENSG00000170142,ENSG00000182325,ENSG00000198171,ENSG00000119048,ENSG00000008018,ENSG00000162191…
GO:BP	microtubule cytoskeleton organization involved in mitosis	GO:1902850	4.715e-08	7.32652	139	3800	62	17906	ENSG00000041880,ENSG00000136158,ENSG00000145632,ENSG00000255112,ENSG00000116584,ENSG00000164695,ENSG00000152661,ENSG00000130724,ENSG00000125459,ENSG00000083937,ENSG00000197102,ENSG00000101146,ENSG00000099812,ENSG00000101421,ENSG00000067560,ENSG00000204843,ENSG00000117632,ENSG00000175203,ENSG00000163539,ENSG00000175216,ENSG00000047410,ENSG00000197386,ENSG00000108055,ENSG00000100242,ENSG00000008710…
GO:BP	nuclear division	GO:0000280	6.78778e-08	7.16827	418	3800	142	17906	ENSG00000125538,ENSG00000143452,ENSG00000003137,ENSG00000100814,ENSG00000011243,ENSG00000167842,ENSG00000255112,ENSG00000120149,ENSG00000100311,ENSG00000164695,ENSG00000058729,ENSG00000179218,ENSG00000170315,ENSG00000002822,ENSG00000130724,ENSG00000125459,ENSG00000083937,ENSG00000119048,ENSG00000071242,ENSG00000128908,ENSG00000123975,ENSG00000099812,ENSG00000113648,ENSG00000101421,ENSG00000151491…
GO:BP	regulation of cellular protein localization	GO:1903827	7.37478e-08	7.13225	550	3800	177	17906	ENSG00000125538,ENSG00000196632,ENSG00000163874,ENSG00000204390,ENSG00000105894,ENSG00000176697,ENSG00000083799,ENSG00000011243,ENSG00000147257,ENSG00000143514,ENSG00000086589,ENSG00000058729,ENSG00000147065,ENSG00000171206,ENSG00000115306,ENSG00000103496,ENSG00000264522,ENSG00000049759,ENSG00000135506,ENSG00000104805,ENSG00000112578,ENSG00000072849,ENSG00000136167,ENSG00000073921,ENSG00000005884…
GO:BP	regulation of nitrogen compound metabolic process	GO:0051171	1.07816e-07	6.96732	6009	3800	1431	17906	ENSG00000108342,ENSG00000108691,ENSG00000164400,ENSG00000106366,ENSG00000119508,ENSG00000056558,ENSG00000168685,ENSG00000120337,ENSG00000020633,ENSG00000135625,ENSG00000199165,ENSG00000125740,ENSG00000095752,ENSG00000131668,ENSG00000103313,ENSG00000162711,ENSG00000125538,ENSG00000275302,ENSG00000229474,ENSG00000196632,ENSG00000172748,ENSG00000144852,ENSG00000262655,ENSG00000183160,ENSG00000057657…
GO:BP	regulation of protein catabolic process	GO:0042176	1.61453e-07	6.79195	397	3800	135	17906	ENSG00000125538,ENSG00000028137,ENSG00000167705,ENSG00000151651,ENSG00000145632,ENSG00000162946,ENSG00000120899,ENSG00000163602,ENSG00000116044,ENSG00000178381,ENSG00000147257,ENSG00000155096,ENSG00000123843,ENSG00000204599,ENSG00000130203,ENSG00000101439,ENSG00000170315,ENSG00000198742,ENSG00000007944,ENSG00000147065,ENSG00000115539,ENSG00000100263,ENSG00000172530,ENSG00000049759,ENSG00000135506…
GO:BP	RNA splicing, via transesterification reactions	GO:0000375	1.71396e-07	6.766	357	3800	124	17906	ENSG00000198563,ENSG00000126653,ENSG00000169249,ENSG00000146457,ENSG00000137574,ENSG00000083896,ENSG00000163510,ENSG00000086589,ENSG00000121774,ENSG00000111196,ENSG00000116752,ENSG00000100941,ENSG00000125870,ENSG00000092199,ENSG00000123136,ENSG00000136875,ENSG00000106245,ENSG00000132600,ENSG00000134597,ENSG00000102103,ENSG00000125352,ENSG00000172409,ENSG00000108561,ENSG00000102317,ENSG00000163156…
GO:BP	cell cycle checkpoint	GO:0000075	1.72503e-07	6.7632	219	3800	85	17906	ENSG00000143452,ENSG00000145632,ENSG00000198563,ENSG00000159388,ENSG00000173559,ENSG00000204599,ENSG00000164695,ENSG00000198783,ENSG00000002822,ENSG00000100393,ENSG00000161970,ENSG00000185499,ENSG00000126457,ENSG00000137337,ENSG00000161642,ENSG00000105373,ENSG00000162734,ENSG00000143476,ENSG00000113141,ENSG00000122952,ENSG00000149115,ENSG00000154473,ENSG00000158941,ENSG00000188486,ENSG00000139687…
GO:BP	negative regulation of cell cycle	GO:0045786	1.76404e-07	6.75349	637	3800	198	17906	ENSG00000108691,ENSG00000020633,ENSG00000143452,ENSG00000204632,ENSG00000227268,ENSG00000178607,ENSG00000168517,ENSG00000145632,ENSG00000141448,ENSG00000123358,ENSG00000198563,ENSG00000169136,ENSG00000100902,ENSG00000120616,ENSG00000163602,ENSG00000159388,ENSG00000150457,ENSG00000143514,ENSG00000173559,ENSG00000143751,ENSG00000124508,ENSG00000204599,ENSG00000164695,ENSG00000198783,ENSG00000179218…
GO:BP	protein localization to chromosome	GO:0034502	1.77246e-07	6.75142	85	3800	43	17906	ENSG00000041880,ENSG00000167842,ENSG00000166848,ENSG00000111877,ENSG00000128513,ENSG00000156261,ENSG00000183207,ENSG00000135624,ENSG00000113648,ENSG00000166340,ENSG00000166226,ENSG00000163468,ENSG00000113141,ENSG00000115484,ENSG00000150753,ENSG00000164190,ENSG00000163938,ENSG00000154473,ENSG00000179051,ENSG00000139687,ENSG00000102974,ENSG00000175054,ENSG00000079246,ENSG00000031691,ENSG00000146670…
GO:BP	response to endoplasmic reticulum stress	GO:0034976	1.80459e-07	6.74362	289	3800	105	17906	ENSG00000108691,ENSG00000178607,ENSG00000196296,ENSG00000172216,ENSG00000070669,ENSG00000113811,ENSG00000116044,ENSG00000148572,ENSG00000198855,ENSG00000128590,ENSG00000090520,ENSG00000155660,ENSG00000023318,ENSG00000167004,ENSG00000179218,ENSG00000175354,ENSG00000149428,ENSG00000185624,ENSG00000120889,ENSG00000120742,ENSG00000143870,ENSG00000135506,ENSG00000137312,ENSG00000107175,ENSG00000158092…
GO:BP	positive regulation of cellular process	GO:0048522	1.90457e-07	6.7202	5605	3800	1340	17906	ENSG00000154451,ENSG00000138755,ENSG00000108342,ENSG00000108691,ENSG00000164400,ENSG00000106366,ENSG00000171860,ENSG00000119508,ENSG00000056558,ENSG00000197646,ENSG00000168685,ENSG00000120337,ENSG00000020633,ENSG00000135625,ENSG00000125740,ENSG00000118160,ENSG00000188282,ENSG00000095752,ENSG00000131668,ENSG00000156097,ENSG00000103313,ENSG00000162711,ENSG00000125538,ENSG00000275302,ENSG00000166523…
GO:BP	translational initiation	GO:0006413	2.01183e-07	6.69641	196	3800	78	17906	ENSG00000121774,ENSG00000153064,ENSG00000147677,ENSG00000130255,ENSG00000158092,ENSG00000242372,ENSG00000161970,ENSG00000063177,ENSG00000170889,ENSG00000147403,ENSG00000156482,ENSG00000083845,ENSG00000100601,ENSG00000105640,ENSG00000161016,ENSG00000145425,ENSG00000186468,ENSG00000104408,ENSG00000188846,ENSG00000149100,ENSG00000106211,ENSG00000130811,ENSG00000134001,ENSG00000119718,ENSG00000136942…
GO:BP	double-strand break repair	GO:0006302	2.3365e-07	6.63143	262	3800	97	17906	ENSG00000041880,ENSG00000163312,ENSG00000156384,ENSG00000173559,ENSG00000166848,ENSG00000138311,ENSG00000242802,ENSG00000111877,ENSG00000012061,ENSG00000163605,ENSG00000100109,ENSG00000128513,ENSG00000138375,ENSG00000137337,ENSG00000107290,ENSG00000128908,ENSG00000106399,ENSG00000101773,ENSG00000115233,ENSG00000152422,ENSG00000149923,ENSG00000164190,ENSG00000100297,ENSG00000079785,ENSG00000149115…
GO:BP	positive regulation of cellular protein localization	GO:1903829	2.42593e-07	6.61512	330	3800	116	17906	ENSG00000125538,ENSG00000196632,ENSG00000163874,ENSG00000204390,ENSG00000105894,ENSG00000083799,ENSG00000143514,ENSG00000086589,ENSG00000058729,ENSG00000147065,ENSG00000171206,ENSG00000115306,ENSG00000103496,ENSG00000005884,ENSG00000165527,ENSG00000123384,ENSG00000198171,ENSG00000156261,ENSG00000027075,ENSG00000160948,ENSG00000074319,ENSG00000109917,ENSG00000185825,ENSG00000173801,ENSG00000169251…
GO:BP	phosphorylation	GO:0016310	2.42593e-07	6.61512	2480	3800	639	17906	ENSG00000108342,ENSG00000108691,ENSG00000164400,ENSG00000056558,ENSG00000120337,ENSG00000020633,ENSG00000095752,ENSG00000125538,ENSG00000275302,ENSG00000196632,ENSG00000183160,ENSG00000145777,ENSG00000163874,ENSG00000152137,ENSG00000113494,ENSG00000167207,ENSG00000101306,ENSG00000178127,ENSG00000110944,ENSG00000156427,ENSG00000108515,ENSG00000171094,ENSG00000173918,ENSG00000162733,ENSG00000074590…
GO:BP	positive regulation of macromolecule metabolic process	GO:0010604	2.63627e-07	6.57901	3442	3800	858	17906	ENSG00000108342,ENSG00000108691,ENSG00000164400,ENSG00000106366,ENSG00000119508,ENSG00000056558,ENSG00000168685,ENSG00000120337,ENSG00000020633,ENSG00000135625,ENSG00000125740,ENSG00000095752,ENSG00000131668,ENSG00000103313,ENSG00000162711,ENSG00000125538,ENSG00000275302,ENSG00000196632,ENSG00000144852,ENSG00000262655,ENSG00000183160,ENSG00000057657,ENSG00000145777,ENSG00000163874,ENSG00000171916…
GO:BP	chromatin organization	GO:0006325	2.65727e-07	6.57556	822	3800	244	17906	ENSG00000125538,ENSG00000184678,ENSG00000278828,ENSG00000019549,ENSG00000124216,ENSG00000274750,ENSG00000142623,ENSG00000132510,ENSG00000203812,ENSG00000187189,ENSG00000196981,ENSG00000066135,ENSG00000071243,ENSG00000282034,ENSG00000120616,ENSG00000153391,ENSG00000272196,ENSG00000163602,ENSG00000140044,ENSG00000166349,ENSG00000171606,ENSG00000011243,ENSG00000177000,ENSG00000148143,ENSG00000179094…
GO:BP	regulation of chromosome segregation	GO:0051983	2.79672e-07	6.55335	107	3800	50	17906	ENSG00000143452,ENSG00000058729,ENSG00000002822,ENSG00000197102,ENSG00000113648,ENSG00000113141,ENSG00000164190,ENSG00000154473,ENSG00000179051,ENSG00000139687,ENSG00000153107,ENSG00000102974,ENSG00000114346,ENSG00000047410,ENSG00000070831,ENSG00000101266,ENSG00000146670,ENSG00000175063,ENSG00000013810,ENSG00000126215,ENSG00000168496,ENSG00000036257,ENSG00000149311,ENSG00000196510,ENSG00000089053…
GO:BP	RNA splicing, via transesterification reactions with bulged adenosine as nucleophile	GO:0000377	3.54133e-07	6.45083	354	3800	122	17906	ENSG00000198563,ENSG00000126653,ENSG00000169249,ENSG00000146457,ENSG00000137574,ENSG00000083896,ENSG00000163510,ENSG00000086589,ENSG00000121774,ENSG00000111196,ENSG00000116752,ENSG00000100941,ENSG00000125870,ENSG00000092199,ENSG00000123136,ENSG00000136875,ENSG00000106245,ENSG00000132600,ENSG00000134597,ENSG00000102103,ENSG00000125352,ENSG00000172409,ENSG00000108561,ENSG00000102317,ENSG00000163156…
GO:BP	mRNA splicing, via spliceosome	GO:0000398	3.54133e-07	6.45083	354	3800	122	17906	ENSG00000198563,ENSG00000126653,ENSG00000169249,ENSG00000146457,ENSG00000137574,ENSG00000083896,ENSG00000163510,ENSG00000086589,ENSG00000121774,ENSG00000111196,ENSG00000116752,ENSG00000100941,ENSG00000125870,ENSG00000092199,ENSG00000123136,ENSG00000136875,ENSG00000106245,ENSG00000132600,ENSG00000134597,ENSG00000102103,ENSG00000125352,ENSG00000172409,ENSG00000108561,ENSG00000102317,ENSG00000163156…
GO:BP	double-strand break repair via homologous recombination	GO:0000724	3.59547e-07	6.44424	139	3800	60	17906	ENSG00000163312,ENSG00000156384,ENSG00000173559,ENSG00000166848,ENSG00000138311,ENSG00000242802,ENSG00000111877,ENSG00000163605,ENSG00000128908,ENSG00000106399,ENSG00000101773,ENSG00000115233,ENSG00000149923,ENSG00000164190,ENSG00000100297,ENSG00000188486,ENSG00000067369,ENSG00000143799,ENSG00000160949,ENSG00000166508,ENSG00000073111,ENSG00000168411,ENSG00000149554,ENSG00000160957,ENSG00000126215…
GO:BP	proteasomal protein catabolic process	GO:0010498	3.69824e-07	6.432	485	3800	157	17906	ENSG00000145632,ENSG00000100902,ENSG00000163602,ENSG00000116044,ENSG00000178381,ENSG00000128590,ENSG00000204599,ENSG00000130203,ENSG00000170315,ENSG00000198742,ENSG00000197579,ENSG00000127452,ENSG00000145868,ENSG00000049759,ENSG00000135506,ENSG00000136930,ENSG00000014123,ENSG00000072849,ENSG00000128228,ENSG00000106803,ENSG00000129084,ENSG00000170142,ENSG00000182325,ENSG00000198171,ENSG00000233276…
GO:BP	regulation of cellular protein metabolic process	GO:0032268	3.71119e-07	6.43049	2744	3800	698	17906	ENSG00000108342,ENSG00000108691,ENSG00000164400,ENSG00000106366,ENSG00000056558,ENSG00000120337,ENSG00000199165,ENSG00000095752,ENSG00000103313,ENSG00000162711,ENSG00000125538,ENSG00000275302,ENSG00000229474,ENSG00000196632,ENSG00000262655,ENSG00000183160,ENSG00000145777,ENSG00000163874,ENSG00000113494,ENSG00000167207,ENSG00000110944,ENSG00000156427,ENSG00000171094,ENSG00000173918,ENSG00000162733…
GO:BP	nuclear transport	GO:0051169	3.9037e-07	6.40852	362	3800	124	17906	ENSG00000125538,ENSG00000163874,ENSG00000101888,ENSG00000111266,ENSG00000198563,ENSG00000011243,ENSG00000083896,ENSG00000086589,ENSG00000058729,ENSG00000179218,ENSG00000121774,ENSG00000198742,ENSG00000111196,ENSG00000123136,ENSG00000242372,ENSG00000145216,ENSG00000058272,ENSG00000125835,ENSG00000120686,ENSG00000125755,ENSG00000109917,ENSG00000198301,ENSG00000163634,ENSG00000173801,ENSG00000169251…
GO:BP	nucleocytoplasmic transport	GO:0006913	4.40009e-07	6.35654	359	3800	123	17906	ENSG00000125538,ENSG00000163874,ENSG00000101888,ENSG00000111266,ENSG00000198563,ENSG00000011243,ENSG00000083896,ENSG00000086589,ENSG00000058729,ENSG00000179218,ENSG00000121774,ENSG00000198742,ENSG00000111196,ENSG00000123136,ENSG00000242372,ENSG00000145216,ENSG00000058272,ENSG00000125835,ENSG00000120686,ENSG00000125755,ENSG00000109917,ENSG00000198301,ENSG00000163634,ENSG00000173801,ENSG00000169251…
GO:BP	transport	GO:0006810	4.55453e-07	6.34156	5337	3800	1277	17906	ENSG00000154451,ENSG00000138755,ENSG00000108691,ENSG00000164400,ENSG00000106366,ENSG00000173391,ENSG00000171860,ENSG00000119508,ENSG00000087237,ENSG00000137571,ENSG00000118160,ENSG00000095752,ENSG00000129226,ENSG00000162711,ENSG00000168079,ENSG00000125538,ENSG00000275302,ENSG00000166523,ENSG00000196632,ENSG00000144852,ENSG00000283761,ENSG00000100652,ENSG00000175336,ENSG00000145777,ENSG00000126759…
GO:BP	recombinational repair	GO:0000725	4.79583e-07	6.31914	140	3800	60	17906	ENSG00000163312,ENSG00000156384,ENSG00000173559,ENSG00000166848,ENSG00000138311,ENSG00000242802,ENSG00000111877,ENSG00000163605,ENSG00000128908,ENSG00000106399,ENSG00000101773,ENSG00000115233,ENSG00000149923,ENSG00000164190,ENSG00000100297,ENSG00000188486,ENSG00000067369,ENSG00000143799,ENSG00000160949,ENSG00000166508,ENSG00000073111,ENSG00000168411,ENSG00000149554,ENSG00000160957,ENSG00000126215…
GO:BP	covalent chromatin modification	GO:0016569	5.02349e-07	6.29899	491	3800	158	17906	ENSG00000125538,ENSG00000019549,ENSG00000142623,ENSG00000132510,ENSG00000196981,ENSG00000066135,ENSG00000071243,ENSG00000120616,ENSG00000163602,ENSG00000140044,ENSG00000166349,ENSG00000171606,ENSG00000011243,ENSG00000177000,ENSG00000148143,ENSG00000179094,ENSG00000135999,ENSG00000005339,ENSG00000156983,ENSG00000145349,ENSG00000133884,ENSG00000132600,ENSG00000141644,ENSG00000006459,ENSG00000100393…
GO:BP	centrosome cycle	GO:0007098	6.49492e-07	6.18743	125	3800	55	17906	ENSG00000145632,ENSG00000169136,ENSG00000255112,ENSG00000164695,ENSG00000054282,ENSG00000130724,ENSG00000126756,ENSG00000058272,ENSG00000108773,ENSG00000083937,ENSG00000110172,ENSG00000101421,ENSG00000204843,ENSG00000181163,ENSG00000099901,ENSG00000123374,ENSG00000175216,ENSG00000168014,ENSG00000149554,ENSG00000007047,ENSG00000126215,ENSG00000129810,ENSG00000137814,ENSG00000118762,ENSG00000072864…
GO:BP	ribonucleoprotein complex biogenesis	GO:0022613	7.5707e-07	6.12086	433	3800	142	17906	ENSG00000198563,ENSG00000169249,ENSG00000163312,ENSG00000137574,ENSG00000132467,ENSG00000124784,ENSG00000166133,ENSG00000151304,ENSG00000152464,ENSG00000083896,ENSG00000058729,ENSG00000037241,ENSG00000141101,ENSG00000117174,ENSG00000083635,ENSG00000178105,ENSG00000129460,ENSG00000133316,ENSG00000132600,ENSG00000159111,ENSG00000112159,ENSG00000254858,ENSG00000147677,ENSG00000169612,ENSG00000120158…
GO:BP	establishment of protein localization to organelle	GO:0072594	7.99649e-07	6.0971	579	3800	180	17906	ENSG00000129226,ENSG00000163874,ENSG00000204390,ENSG00000108733,ENSG00000101888,ENSG00000142408,ENSG00000143514,ENSG00000086589,ENSG00000170315,ENSG00000198742,ENSG00000132432,ENSG00000130255,ENSG00000120675,ENSG00000128513,ENSG00000144381,ENSG00000161970,ENSG00000063177,ENSG00000140319,ENSG00000106803,ENSG00000109519,ENSG00000170889,ENSG00000125995,ENSG00000147403,ENSG00000156482,ENSG00000125266…
GO:BP	cellular nitrogen compound biosynthetic process	GO:0044271	7.99649e-07	6.0971	5008	3800	1202	17906	ENSG00000108342,ENSG00000164400,ENSG00000106366,ENSG00000119508,ENSG00000056558,ENSG00000120337,ENSG00000020633,ENSG00000135625,ENSG00000199165,ENSG00000125740,ENSG00000095752,ENSG00000131668,ENSG00000162711,ENSG00000125538,ENSG00000229474,ENSG00000172748,ENSG00000144852,ENSG00000057657,ENSG00000163874,ENSG00000167207,ENSG00000110944,ENSG00000146592,ENSG00000278828,ENSG00000184588,ENSG00000204610…
GO:BP	mitotic spindle organization	GO:0007052	7.99649e-07	6.0971	110	3800	50	17906	ENSG00000041880,ENSG00000145632,ENSG00000255112,ENSG00000164695,ENSG00000130724,ENSG00000125459,ENSG00000083937,ENSG00000197102,ENSG00000101146,ENSG00000099812,ENSG00000101421,ENSG00000067560,ENSG00000204843,ENSG00000117632,ENSG00000175203,ENSG00000163539,ENSG00000175216,ENSG00000047410,ENSG00000108055,ENSG00000100242,ENSG00000008710,ENSG00000013810,ENSG00000047849,ENSG00000164114,ENSG00000178999…
GO:BP	viral gene expression	GO:0019080	8.11452e-07	6.09074	195	3800	76	17906	ENSG00000275302,ENSG00000137709,ENSG00000171206,ENSG00000130255,ENSG00000213246,ENSG00000100393,ENSG00000161970,ENSG00000063177,ENSG00000170889,ENSG00000147403,ENSG00000156482,ENSG00000083845,ENSG00000154370,ENSG00000105640,ENSG00000161016,ENSG00000145425,ENSG00000186468,ENSG00000188846,ENSG00000114902,ENSG00000130811,ENSG00000136942,ENSG00000101146,ENSG00000174444,ENSG00000167526,ENSG00000233927…
GO:BP	positive regulation of metabolic process	GO:0009893	9.5967e-07	6.01788	3742	3800	920	17906	ENSG00000108342,ENSG00000108691,ENSG00000164400,ENSG00000106366,ENSG00000119508,ENSG00000056558,ENSG00000168685,ENSG00000120337,ENSG00000020633,ENSG00000135625,ENSG00000125740,ENSG00000188282,ENSG00000095752,ENSG00000131668,ENSG00000103313,ENSG00000162711,ENSG00000125538,ENSG00000275302,ENSG00000123689,ENSG00000196632,ENSG00000144852,ENSG00000262655,ENSG00000183160,ENSG00000057657,ENSG00000145777…
GO:BP	regulation of cellular localization	GO:0060341	1.09052e-06	5.96237	823	3800	241	17906	ENSG00000138755,ENSG00000125538,ENSG00000196632,ENSG00000163874,ENSG00000101306,ENSG00000204390,ENSG00000105894,ENSG00000196296,ENSG00000196126,ENSG00000176697,ENSG00000120899,ENSG00000254087,ENSG00000083799,ENSG00000011243,ENSG00000147257,ENSG00000198355,ENSG00000143514,ENSG00000086589,ENSG00000058729,ENSG00000121774,ENSG00000145349,ENSG00000147065,ENSG00000171206,ENSG00000115306,ENSG00000103496…
GO:BP	cytoskeleton organization	GO:0007010	1.21612e-06	5.91502	1371	3800	374	17906	ENSG00000108342,ENSG00000108691,ENSG00000172602,ENSG00000183785,ENSG00000183638,ENSG00000109063,ENSG00000172426,ENSG00000069020,ENSG00000185479,ENSG00000041880,ENSG00000180263,ENSG00000139926,ENSG00000136158,ENSG00000145632,ENSG00000162946,ENSG00000120899,ENSG00000169136,ENSG00000168477,ENSG00000129116,ENSG00000067798,ENSG00000083799,ENSG00000114841,ENSG00000145147,ENSG00000163171,ENSG00000283154…
GO:BP	histone modification	GO:0016570	1.33606e-06	5.87417	471	3800	151	17906	ENSG00000125538,ENSG00000019549,ENSG00000142623,ENSG00000132510,ENSG00000196981,ENSG00000066135,ENSG00000071243,ENSG00000120616,ENSG00000163602,ENSG00000140044,ENSG00000166349,ENSG00000171606,ENSG00000011243,ENSG00000177000,ENSG00000148143,ENSG00000179094,ENSG00000135999,ENSG00000005339,ENSG00000156983,ENSG00000145349,ENSG00000133884,ENSG00000132600,ENSG00000006459,ENSG00000100393,ENSG00000087152…
GO:BP	DNA integrity checkpoint	GO:0031570	1.36488e-06	5.86491	160	3800	65	17906	ENSG00000145632,ENSG00000198563,ENSG00000159388,ENSG00000204599,ENSG00000198783,ENSG00000100393,ENSG00000161970,ENSG00000185499,ENSG00000126457,ENSG00000137337,ENSG00000161642,ENSG00000105373,ENSG00000162734,ENSG00000143476,ENSG00000149115,ENSG00000158941,ENSG00000188486,ENSG00000169018,ENSG00000204120,ENSG00000123374,ENSG00000113456,ENSG00000067369,ENSG00000085840,ENSG00000108465,ENSG00000175054…
GO:BP	microtubule organizing center organization	GO:0031023	1.44604e-06	5.83982	134	3800	57	17906	ENSG00000145632,ENSG00000169136,ENSG00000255112,ENSG00000164695,ENSG00000054282,ENSG00000130724,ENSG00000126756,ENSG00000058272,ENSG00000108773,ENSG00000083937,ENSG00000110172,ENSG00000101421,ENSG00000204843,ENSG00000181163,ENSG00000099901,ENSG00000163539,ENSG00000123374,ENSG00000175216,ENSG00000168014,ENSG00000149554,ENSG00000007047,ENSG00000126215,ENSG00000129810,ENSG00000137814,ENSG00000118762…
GO:BP	positive regulation of nitrogen compound metabolic process	GO:0051173	1.94383e-06	5.71134	3248	3800	806	17906	ENSG00000108342,ENSG00000108691,ENSG00000164400,ENSG00000106366,ENSG00000119508,ENSG00000056558,ENSG00000120337,ENSG00000020633,ENSG00000135625,ENSG00000125740,ENSG00000095752,ENSG00000131668,ENSG00000103313,ENSG00000162711,ENSG00000125538,ENSG00000275302,ENSG00000196632,ENSG00000144852,ENSG00000262655,ENSG00000183160,ENSG00000145777,ENSG00000163874,ENSG00000113494,ENSG00000167207,ENSG00000110944…
GO:BP	protein export from nucleus	GO:0006611	2.21324e-06	5.65497	182	3800	71	17906	ENSG00000125538,ENSG00000111266,ENSG00000198563,ENSG00000011243,ENSG00000083896,ENSG00000086589,ENSG00000058729,ENSG00000179218,ENSG00000198742,ENSG00000111196,ENSG00000123136,ENSG00000242372,ENSG00000145216,ENSG00000125755,ENSG00000198301,ENSG00000163634,ENSG00000169251,ENSG00000160679,ENSG00000101146,ENSG00000108953,ENSG00000109111,ENSG00000164609,ENSG00000141543,ENSG00000140829,ENSG00000161547…
GO:BP	DNA-dependent DNA replication	GO:0006261	2.34671e-06	5.62954	152	3800	62	17906	ENSG00000198783,ENSG00000138311,ENSG00000111877,ENSG00000138375,ENSG00000065268,ENSG00000128908,ENSG00000109917,ENSG00000106399,ENSG00000011451,ENSG00000100297,ENSG00000197771,ENSG00000123374,ENSG00000160949,ENSG00000148337,ENSG00000166508,ENSG00000073111,ENSG00000085840,ENSG00000132646,ENSG00000168411,ENSG00000135336,ENSG00000160957,ENSG00000035928,ENSG00000168496,ENSG00000079134,ENSG00000101868…
GO:BP	DNA recombination	GO:0006310	2.53532e-06	5.59597	292	3800	102	17906	ENSG00000168685,ENSG00000041880,ENSG00000101017,ENSG00000153391,ENSG00000161955,ENSG00000166349,ENSG00000100814,ENSG00000163312,ENSG00000156384,ENSG00000173559,ENSG00000129028,ENSG00000166848,ENSG00000138311,ENSG00000242802,ENSG00000151657,ENSG00000111877,ENSG00000129566,ENSG00000012061,ENSG00000163605,ENSG00000144381,ENSG00000166888,ENSG00000107290,ENSG00000119048,ENSG00000128908,ENSG00000106399…
GO:BP	DNA damage checkpoint	GO:0000077	2.53827e-06	5.59546	149	3800	61	17906	ENSG00000145632,ENSG00000198563,ENSG00000159388,ENSG00000204599,ENSG00000198783,ENSG00000100393,ENSG00000161970,ENSG00000185499,ENSG00000126457,ENSG00000137337,ENSG00000161642,ENSG00000105373,ENSG00000162734,ENSG00000143476,ENSG00000149115,ENSG00000158941,ENSG00000188486,ENSG00000169018,ENSG00000204120,ENSG00000123374,ENSG00000113456,ENSG00000067369,ENSG00000108465,ENSG00000175054,ENSG00000132646…
GO:BP	negative regulation of cell cycle phase transition	GO:1901988	2.8865e-06	5.53963	271	3800	96	17906	ENSG00000108691,ENSG00000145632,ENSG00000169136,ENSG00000100902,ENSG00000159388,ENSG00000124508,ENSG00000204599,ENSG00000164695,ENSG00000198783,ENSG00000002822,ENSG00000136930,ENSG00000100393,ENSG00000161970,ENSG00000167797,ENSG00000185499,ENSG00000188215,ENSG00000129084,ENSG00000126457,ENSG00000008018,ENSG00000099341,ENSG00000101843,ENSG00000159352,ENSG00000142507,ENSG00000165916,ENSG00000013275…
GO:BP	membrane docking	GO:0022406	3.58356e-06	5.44569	184	3800	71	17906	ENSG00000099365,ENSG00000135604,ENSG00000178750,ENSG00000147065,ENSG00000103496,ENSG00000110274,ENSG00000138768,ENSG00000139350,ENSG00000054282,ENSG00000092108,ENSG00000117758,ENSG00000118640,ENSG00000144118,ENSG00000197102,ENSG00000162236,ENSG00000101367,ENSG00000141551,ENSG00000076944,ENSG00000108953,ENSG00000167461,ENSG00000099940,ENSG00000105568,ENSG00000204843,ENSG00000117868,ENSG00000067900…
GO:BP	mRNA 3'-end processing	GO:0031124	3.58356e-06	5.44569	105	3800	47	17906	ENSG00000198563,ENSG00000255508,ENSG00000142528,ENSG00000083896,ENSG00000149016,ENSG00000111196,ENSG00000123136,ENSG00000172409,ENSG00000142192,ENSG00000213079,ENSG00000145216,ENSG00000115421,ENSG00000177613,ENSG00000125755,ENSG00000163634,ENSG00000160679,ENSG00000164609,ENSG00000196235,ENSG00000141543,ENSG00000140829,ENSG00000161547,ENSG00000265241,ENSG00000063244,ENSG00000125676,ENSG00000136450…
GO:BP	positive regulation of protein metabolic process	GO:0051247	4.12832e-06	5.38423	1751	3800	460	17906	ENSG00000108342,ENSG00000108691,ENSG00000164400,ENSG00000056558,ENSG00000120337,ENSG00000095752,ENSG00000103313,ENSG00000162711,ENSG00000125538,ENSG00000275302,ENSG00000196632,ENSG00000262655,ENSG00000183160,ENSG00000145777,ENSG00000163874,ENSG00000113494,ENSG00000167207,ENSG00000110944,ENSG00000156427,ENSG00000227507,ENSG00000171094,ENSG00000173918,ENSG00000162733,ENSG00000019549,ENSG00000165197…
GO:BP	response to abiotic stimulus	GO:0009628	4.26237e-06	5.37035	1248	3800	341	17906	ENSG00000125740,ENSG00000168079,ENSG00000125538,ENSG00000226979,ENSG00000152137,ENSG00000204390,ENSG00000162616,ENSG00000019549,ENSG00000196639,ENSG00000165197,ENSG00000169403,ENSG00000109320,ENSG00000164867,ENSG00000105894,ENSG00000150630,ENSG00000069399,ENSG00000162783,ENSG00000142867,ENSG00000134954,ENSG00000104368,ENSG00000131016,ENSG00000113742,ENSG00000151651,ENSG00000101017,ENSG00000162946…
GO:BP	negative regulation of mitotic cell cycle phase transition	GO:1901991	4.77272e-06	5.32123	252	3800	90	17906	ENSG00000108691,ENSG00000145632,ENSG00000100902,ENSG00000159388,ENSG00000124508,ENSG00000204599,ENSG00000164695,ENSG00000198783,ENSG00000002822,ENSG00000136930,ENSG00000100393,ENSG00000161970,ENSG00000167797,ENSG00000185499,ENSG00000188215,ENSG00000129084,ENSG00000126457,ENSG00000008018,ENSG00000099341,ENSG00000101843,ENSG00000159352,ENSG00000142507,ENSG00000165916,ENSG00000013275,ENSG00000163870…
GO:BP	organelle localization by membrane tethering	GO:0140056	4.8375e-06	5.31538	175	3800	68	17906	ENSG00000099365,ENSG00000135604,ENSG00000178750,ENSG00000103496,ENSG00000110274,ENSG00000138768,ENSG00000139350,ENSG00000054282,ENSG00000092108,ENSG00000117758,ENSG00000118640,ENSG00000144118,ENSG00000197102,ENSG00000162236,ENSG00000101367,ENSG00000141551,ENSG00000076944,ENSG00000108953,ENSG00000167461,ENSG00000099940,ENSG00000105568,ENSG00000204843,ENSG00000117868,ENSG00000131558,ENSG00000175203…
GO:BP	establishment of organelle localization	GO:0051656	4.9513e-06	5.30528	419	3800	135	17906	ENSG00000119508,ENSG00000164949,ENSG00000136158,ENSG00000197249,ENSG00000254087,ENSG00000167842,ENSG00000255112,ENSG00000116584,ENSG00000113615,ENSG00000164695,ENSG00000125863,ENSG00000189114,ENSG00000058729,ENSG00000172575,ENSG00000170315,ENSG00000105829,ENSG00000114270,ENSG00000138768,ENSG00000117153,ENSG00000002822,ENSG00000152661,ENSG00000242372,ENSG00000130724,ENSG00000189171,ENSG00000092108…
GO:BP	nuclear export	GO:0051168	5.28038e-06	5.27733	203	3800	76	17906	ENSG00000125538,ENSG00000111266,ENSG00000198563,ENSG00000011243,ENSG00000083896,ENSG00000086589,ENSG00000058729,ENSG00000179218,ENSG00000121774,ENSG00000198742,ENSG00000111196,ENSG00000123136,ENSG00000242372,ENSG00000145216,ENSG00000125755,ENSG00000198301,ENSG00000163634,ENSG00000169251,ENSG00000160679,ENSG00000101146,ENSG00000108953,ENSG00000109111,ENSG00000164609,ENSG00000141543,ENSG00000140829…
GO:BP	regulation of chromosome organization	GO:0033044	5.68369e-06	5.24537	367	3800	121	17906	ENSG00000125538,ENSG00000019549,ENSG00000140044,ENSG00000171606,ENSG00000011243,ENSG00000177000,ENSG00000148143,ENSG00000166848,ENSG00000058729,ENSG00000145349,ENSG00000092199,ENSG00000012061,ENSG00000002822,ENSG00000179119,ENSG00000128513,ENSG00000185499,ENSG00000156261,ENSG00000108773,ENSG00000119048,ENSG00000075856,ENSG00000171148,ENSG00000160679,ENSG00000109111,ENSG00000183207,ENSG00000135624…
GO:BP	organonitrogen compound biosynthetic process	GO:1901566	7.14879e-06	5.14577	1905	3800	494	17906	ENSG00000199165,ENSG00000125538,ENSG00000229474,ENSG00000163874,ENSG00000197093,ENSG00000169403,ENSG00000109320,ENSG00000164867,ENSG00000069399,ENSG00000166741,ENSG00000142867,ENSG00000170961,ENSG00000113742,ENSG00000172216,ENSG00000162407,ENSG00000168282,ENSG00000198563,ENSG00000070669,ENSG00000120899,ENSG00000113811,ENSG00000204305,ENSG00000087085,ENSG00000116044,ENSG00000176678,ENSG00000189369…
GO:BP	positive regulation of cellular metabolic process	GO:0031325	7.15954e-06	5.14512	3415	3800	838	17906	ENSG00000108342,ENSG00000108691,ENSG00000164400,ENSG00000106366,ENSG00000119508,ENSG00000056558,ENSG00000120337,ENSG00000020633,ENSG00000135625,ENSG00000125740,ENSG00000188282,ENSG00000095752,ENSG00000131668,ENSG00000103313,ENSG00000162711,ENSG00000125538,ENSG00000275302,ENSG00000196632,ENSG00000144852,ENSG00000262655,ENSG00000183160,ENSG00000145777,ENSG00000163874,ENSG00000152137,ENSG00000113494…
GO:BP	regulation of cellular protein catabolic process	GO:1903362	8.53025e-06	5.06904	255	3800	90	17906	ENSG00000145632,ENSG00000162946,ENSG00000120899,ENSG00000163602,ENSG00000116044,ENSG00000178381,ENSG00000204599,ENSG00000130203,ENSG00000170315,ENSG00000198742,ENSG00000007944,ENSG00000147065,ENSG00000115539,ENSG00000135506,ENSG00000014123,ENSG00000072849,ENSG00000064393,ENSG00000123384,ENSG00000198171,ENSG00000233276,ENSG00000162191,ENSG00000185825,ENSG00000130770,ENSG00000141551,ENSG00000135924…
GO:BP	regulation of signal transduction by p53 class mediator	GO:1901796	8.93165e-06	5.04907	181	3800	69	17906	ENSG00000074590,ENSG00000019549,ENSG00000124216,ENSG00000143514,ENSG00000156983,ENSG00000170315,ENSG00000172530,ENSG00000111641,ENSG00000100393,ENSG00000161970,ENSG00000185499,ENSG00000064393,ENSG00000106399,ENSG00000204435,ENSG00000101843,ENSG00000157540,ENSG00000085721,ENSG00000101773,ENSG00000161642,ENSG00000166337,ENSG00000105373,ENSG00000125691,ENSG00000165119,ENSG00000092201,ENSG00000100462…
GO:BP	viral transcription	GO:0019083	9.92985e-06	5.00306	178	3800	68	17906	ENSG00000275302,ENSG00000137709,ENSG00000171206,ENSG00000130255,ENSG00000213246,ENSG00000100393,ENSG00000161970,ENSG00000063177,ENSG00000170889,ENSG00000147403,ENSG00000156482,ENSG00000083845,ENSG00000154370,ENSG00000105640,ENSG00000161016,ENSG00000145425,ENSG00000186468,ENSG00000188846,ENSG00000136942,ENSG00000101146,ENSG00000174444,ENSG00000167526,ENSG00000233927,ENSG00000165916,ENSG00000100316…
GO:BP	spindle organization	GO:0007051	1.10345e-05	4.95725	175	3800	67	17906	ENSG00000041880,ENSG00000145632,ENSG00000255112,ENSG00000164695,ENSG00000130724,ENSG00000125459,ENSG00000083937,ENSG00000128908,ENSG00000197102,ENSG00000101367,ENSG00000141551,ENSG00000101146,ENSG00000099812,ENSG00000101421,ENSG00000067560,ENSG00000105568,ENSG00000204843,ENSG00000099901,ENSG00000117632,ENSG00000175203,ENSG00000112701,ENSG00000163539,ENSG00000175216,ENSG00000047410,ENSG00000164961…
GO:BP	peptidyl-amino acid modification	GO:0018193	1.12945e-05	4.94713	1281	3800	346	17906	ENSG00000108342,ENSG00000164400,ENSG00000120337,ENSG00000095752,ENSG00000125538,ENSG00000196632,ENSG00000145777,ENSG00000113494,ENSG00000101306,ENSG00000110944,ENSG00000171094,ENSG00000162733,ENSG00000019549,ENSG00000165923,ENSG00000069020,ENSG00000178607,ENSG00000157873,ENSG00000137936,ENSG00000142623,ENSG00000136158,ENSG00000101017,ENSG00000145632,ENSG00000176697,ENSG00000168282,ENSG00000013441…
GO:BP	process utilizing autophagic mechanism	GO:0061919	1.1652e-05	4.9336	514	3800	158	17906	ENSG00000188282,ENSG00000103313,ENSG00000163874,ENSG00000152137,ENSG00000178607,ENSG00000145632,ENSG00000066135,ENSG00000140968,ENSG00000148572,ENSG00000136048,ENSG00000140941,ENSG00000090432,ENSG00000116903,ENSG00000164695,ENSG00000136888,ENSG00000168890,ENSG00000198742,ENSG00000171206,ENSG00000078237,ENSG00000069509,ENSG00000123395,ENSG00000144848,ENSG00000141458,ENSG00000100393,ENSG00000062716…
GO:BP	autophagy	GO:0006914	1.1652e-05	4.9336	514	3800	158	17906	ENSG00000188282,ENSG00000103313,ENSG00000163874,ENSG00000152137,ENSG00000178607,ENSG00000145632,ENSG00000066135,ENSG00000140968,ENSG00000148572,ENSG00000136048,ENSG00000140941,ENSG00000090432,ENSG00000116903,ENSG00000164695,ENSG00000136888,ENSG00000168890,ENSG00000198742,ENSG00000171206,ENSG00000078237,ENSG00000069509,ENSG00000123395,ENSG00000144848,ENSG00000141458,ENSG00000100393,ENSG00000062716…
GO:BP	cellular protein-containing complex assembly	GO:0034622	1.19439e-05	4.92285	1077	3800	297	17906	ENSG00000154451,ENSG00000108342,ENSG00000103313,ENSG00000162711,ENSG00000113494,ENSG00000184678,ENSG00000178127,ENSG00000099365,ENSG00000278828,ENSG00000204287,ENSG00000274750,ENSG00000187189,ENSG00000198563,ENSG00000120899,ENSG00000169249,ENSG00000139192,ENSG00000067798,ENSG00000114841,ENSG00000198888,ENSG00000145147,ENSG00000167842,ENSG00000163171,ENSG00000137574,ENSG00000139180,ENSG00000083896…
GO:BP	positive regulation of cellular component organization	GO:0051130	1.28865e-05	4.88987	1245	3800	337	17906	ENSG00000154451,ENSG00000138755,ENSG00000108342,ENSG00000164400,ENSG00000106366,ENSG00000125538,ENSG00000084636,ENSG00000204390,ENSG00000171094,ENSG00000162733,ENSG00000019549,ENSG00000105894,ENSG00000197943,ENSG00000136040,ENSG00000170961,ENSG00000125730,ENSG00000162946,ENSG00000176697,ENSG00000120899,ENSG00000254087,ENSG00000140044,ENSG00000067798,ENSG00000116044,ENSG00000011243,ENSG00000090432…
GO:BP	centrosome duplication	GO:0051298	1.28874e-05	4.88983	66	3800	33	17906	ENSG00000145632,ENSG00000255112,ENSG00000164695,ENSG00000130724,ENSG00000108773,ENSG00000083937,ENSG00000110172,ENSG00000101421,ENSG00000181163,ENSG00000123374,ENSG00000175216,ENSG00000168014,ENSG00000126215,ENSG00000118762,ENSG00000072864,ENSG00000178295,ENSG00000176225,ENSG00000141577,ENSG00000116127,ENSG00000101639,ENSG00000103995,ENSG00000151849,ENSG00000170927,ENSG00000198920,ENSG00000163611…
GO:BP	organic cyclic compound biosynthetic process	GO:1901362	1.41235e-05	4.85006	4454	3800	1066	17906	ENSG00000108342,ENSG00000164400,ENSG00000138135,ENSG00000106366,ENSG00000119508,ENSG00000056558,ENSG00000120337,ENSG00000020633,ENSG00000135625,ENSG00000125740,ENSG00000095752,ENSG00000131668,ENSG00000087076,ENSG00000162711,ENSG00000125538,ENSG00000172748,ENSG00000144852,ENSG00000057657,ENSG00000163874,ENSG00000113494,ENSG00000167207,ENSG00000110944,ENSG00000146592,ENSG00000278828,ENSG00000184588…
GO:BP	mRNA catabolic process	GO:0006402	1.41235e-05	4.85006	373	3800	121	17906	ENSG00000199165,ENSG00000229474,ENSG00000163874,ENSG00000178607,ENSG00000100902,ENSG00000161955,ENSG00000189369,ENSG00000159388,ENSG00000170473,ENSG00000135473,ENSG00000170315,ENSG00000111196,ENSG00000092199,ENSG00000130255,ENSG00000083223,ENSG00000178896,ENSG00000136930,ENSG00000161970,ENSG00000063177,ENSG00000175324,ENSG00000129084,ENSG00000170889,ENSG00000147403,ENSG00000020577,ENSG00000156482…
GO:BP	positive regulation of biological process	GO:0048518	1.42169e-05	4.8472	6366	3800	1484	17906	ENSG00000154451,ENSG00000138755,ENSG00000108342,ENSG00000108691,ENSG00000164400,ENSG00000106366,ENSG00000171860,ENSG00000119508,ENSG00000056558,ENSG00000197646,ENSG00000168685,ENSG00000087237,ENSG00000120337,ENSG00000020633,ENSG00000135625,ENSG00000125740,ENSG00000118160,ENSG00000188282,ENSG00000095752,ENSG00000131668,ENSG00000156097,ENSG00000103313,ENSG00000162711,ENSG00000125538,ENSG00000275302…
GO:BP	protein targeting	GO:0006605	1.59409e-05	4.79749	435	3800	137	17906	ENSG00000204390,ENSG00000108733,ENSG00000131016,ENSG00000170315,ENSG00000198742,ENSG00000144848,ENSG00000132432,ENSG00000135506,ENSG00000130255,ENSG00000120675,ENSG00000104805,ENSG00000144381,ENSG00000161970,ENSG00000063177,ENSG00000140319,ENSG00000106803,ENSG00000109519,ENSG00000119681,ENSG00000170889,ENSG00000125995,ENSG00000147403,ENSG00000156482,ENSG00000083845,ENSG00000136247,ENSG00000105401…
GO:BP	RNA catabolic process	GO:0006401	1.63893e-05	4.78544	416	3800	132	17906	ENSG00000199165,ENSG00000229474,ENSG00000163874,ENSG00000028137,ENSG00000178607,ENSG00000100902,ENSG00000161955,ENSG00000160570,ENSG00000189369,ENSG00000159388,ENSG00000170473,ENSG00000135473,ENSG00000170315,ENSG00000111196,ENSG00000092199,ENSG00000130255,ENSG00000083223,ENSG00000178896,ENSG00000136930,ENSG00000161970,ENSG00000063177,ENSG00000175324,ENSG00000129084,ENSG00000170889,ENSG00000147403…
GO:BP	organonitrogen compound catabolic process	GO:1901565	1.69757e-05	4.77017	1333	3800	357	17906	ENSG00000235631,ENSG00000125538,ENSG00000213886,ENSG00000188050,ENSG00000184588,ENSG00000028137,ENSG00000164867,ENSG00000158125,ENSG00000167705,ENSG00000138685,ENSG00000151651,ENSG00000145632,ENSG00000162946,ENSG00000120899,ENSG00000100902,ENSG00000163602,ENSG00000083799,ENSG00000154914,ENSG00000116044,ENSG00000178381,ENSG00000147257,ENSG00000139410,ENSG00000179750,ENSG00000128590,ENSG00000155096…
GO:BP	regulation of centrosome cycle	GO:0046605	1.69757e-05	4.77017	58	3800	30	17906	ENSG00000145632,ENSG00000169136,ENSG00000255112,ENSG00000164695,ENSG00000130724,ENSG00000108773,ENSG00000083937,ENSG00000110172,ENSG00000101421,ENSG00000181163,ENSG00000099901,ENSG00000149554,ENSG00000007047,ENSG00000126215,ENSG00000178295,ENSG00000164114,ENSG00000141577,ENSG00000116127,ENSG00000138160,ENSG00000151849,ENSG00000170927,ENSG00000087586,ENSG00000117650,ENSG00000163611,ENSG00000215114…
GO:BP	post-translational protein modification	GO:0043687	1.70382e-05	4.76858	363	3800	118	17906	ENSG00000213886,ENSG00000125730,ENSG00000120833,ENSG00000041982,ENSG00000100902,ENSG00000197249,ENSG00000141753,ENSG00000147257,ENSG00000130203,ENSG00000101439,ENSG00000145780,ENSG00000139990,ENSG00000006118,ENSG00000127452,ENSG00000185624,ENSG00000100097,ENSG00000100949,ENSG00000143870,ENSG00000136026,ENSG00000142192,ENSG00000104805,ENSG00000084234,ENSG00000136930,ENSG00000049449,ENSG00000140545…
GO:BP	cell cycle DNA replication	GO:0044786	1.87272e-05	4.72753	64	3800	32	17906	ENSG00000198783,ENSG00000128908,ENSG00000109917,ENSG00000106399,ENSG00000011451,ENSG00000100297,ENSG00000166508,ENSG00000073111,ENSG00000132646,ENSG00000135336,ENSG00000035928,ENSG00000168496,ENSG00000101868,ENSG00000105486,ENSG00000112312,ENSG00000077514,ENSG00000014138,ENSG00000163904,ENSG00000062822,ENSG00000132383,ENSG00000076003,ENSG00000176208,ENSG00000111445,ENSG00000159147,ENSG00000100479…
GO:BP	plasma membrane bounded cell projection assembly	GO:0120031	2.03063e-05	4.69237	562	3800	169	17906	ENSG00000183638,ENSG00000172426,ENSG00000111837,ENSG00000180263,ENSG00000162946,ENSG00000188596,ENSG00000083799,ENSG00000114841,ENSG00000145147,ENSG00000163171,ENSG00000150625,ENSG00000120370,ENSG00000131037,ENSG00000125863,ENSG00000100558,ENSG00000114446,ENSG00000128567,ENSG00000118965,ENSG00000112658,ENSG00000144848,ENSG00000110274,ENSG00000109756,ENSG00000104450,ENSG00000139350,ENSG00000158092…
GO:BP	cell projection assembly	GO:0030031	2.31269e-05	4.63588	575	3800	172	17906	ENSG00000183638,ENSG00000172426,ENSG00000111837,ENSG00000180263,ENSG00000162946,ENSG00000188596,ENSG00000083799,ENSG00000114841,ENSG00000145147,ENSG00000163171,ENSG00000150625,ENSG00000120370,ENSG00000131037,ENSG00000125863,ENSG00000100558,ENSG00000114446,ENSG00000128567,ENSG00000118965,ENSG00000112658,ENSG00000144848,ENSG00000110274,ENSG00000109756,ENSG00000104450,ENSG00000139350,ENSG00000158092…
GO:BP	mitotic cell cycle checkpoint	GO:0007093	2.31269e-05	4.63588	168	3800	64	17906	ENSG00000145632,ENSG00000159388,ENSG00000173559,ENSG00000204599,ENSG00000164695,ENSG00000198783,ENSG00000002822,ENSG00000100393,ENSG00000161970,ENSG00000185499,ENSG00000126457,ENSG00000137337,ENSG00000161642,ENSG00000105373,ENSG00000113141,ENSG00000122952,ENSG00000149115,ENSG00000154473,ENSG00000139687,ENSG00000204120,ENSG00000123374,ENSG00000047410,ENSG00000132612,ENSG00000085840,ENSG00000108465…
GO:BP	in utero embryonic development	GO:0001701	2.40909e-05	4.61815	392	3800	125	17906	ENSG00000164400,ENSG00000111254,ENSG00000143452,ENSG00000057657,ENSG00000124216,ENSG00000164867,ENSG00000135111,ENSG00000139679,ENSG00000172216,ENSG00000141448,ENSG00000100814,ENSG00000127528,ENSG00000112559,ENSG00000100311,ENSG00000104375,ENSG00000198783,ENSG00000163683,ENSG00000188910,ENSG00000136603,ENSG00000138433,ENSG00000133316,ENSG00000112658,ENSG00000264522,ENSG00000198886,ENSG00000197063…
GO:BP	translation	GO:0006412	2.69506e-05	4.56943	745	3800	214	17906	ENSG00000199165,ENSG00000229474,ENSG00000163874,ENSG00000169403,ENSG00000069399,ENSG00000113742,ENSG00000198563,ENSG00000120899,ENSG00000189369,ENSG00000159388,ENSG00000179094,ENSG00000110619,ENSG00000170473,ENSG00000104375,ENSG00000131759,ENSG00000037241,ENSG00000179218,ENSG00000121774,ENSG00000185608,ENSG00000153064,ENSG00000129460,ENSG00000159111,ENSG00000254858,ENSG00000090263,ENSG00000147677…
GO:BP	positive regulation of cell cycle	GO:0045787	2.77668e-05	4.55647	393	3800	125	17906	ENSG00000119508,ENSG00000125538,ENSG00000135111,ENSG00000145632,ENSG00000141448,ENSG00000140465,ENSG00000198563,ENSG00000070669,ENSG00000159388,ENSG00000120149,ENSG00000100311,ENSG00000131759,ENSG00000179218,ENSG00000142192,ENSG00000100393,ENSG00000182247,ENSG00000146834,ENSG00000161970,ENSG00000185499,ENSG00000126457,ENSG00000198171,ENSG00000119048,ENSG00000128908,ENSG00000123975,ENSG00000197102…
GO:BP	peptidyl-lysine modification	GO:0018205	2.97273e-05	4.52685	405	3800	128	17906	ENSG00000125538,ENSG00000019549,ENSG00000196981,ENSG00000071243,ENSG00000120616,ENSG00000171606,ENSG00000090432,ENSG00000179094,ENSG00000135999,ENSG00000005339,ENSG00000156983,ENSG00000100483,ENSG00000133884,ENSG00000137133,ENSG00000197579,ENSG00000125352,ENSG00000100393,ENSG00000106397,ENSG00000185499,ENSG00000085276,ENSG00000096070,ENSG00000108773,ENSG00000094631,ENSG00000171148,ENSG00000101146…
GO:BP	positive regulation of intracellular transport	GO:0032388	3.40309e-05	4.46813	212	3800	76	17906	ENSG00000125538,ENSG00000163874,ENSG00000204390,ENSG00000196296,ENSG00000086589,ENSG00000058729,ENSG00000121774,ENSG00000147065,ENSG00000118640,ENSG00000109917,ENSG00000185825,ENSG00000197102,ENSG00000173801,ENSG00000143761,ENSG00000108953,ENSG00000110651,ENSG00000214253,ENSG00000116171,ENSG00000101337,ENSG00000039068,ENSG00000136938,ENSG00000065150,ENSG00000164151,ENSG00000076201,ENSG00000114209…
GO:BP	generation of precursor metabolites and energy	GO:0006091	4.0145e-05	4.39637	544	3800	163	17906	ENSG00000119508,ENSG00000178127,ENSG00000108515,ENSG00000148339,ENSG00000158125,ENSG00000116701,ENSG00000171174,ENSG00000198804,ENSG00000198888,ENSG00000198712,ENSG00000196182,ENSG00000170955,ENSG00000139180,ENSG00000172331,ENSG00000198938,ENSG00000164258,ENSG00000198695,ENSG00000198899,ENSG00000228253,ENSG00000078237,ENSG00000198840,ENSG00000198786,ENSG00000212907,ENSG00000198886,ENSG00000142669…
GO:BP	ribonucleoprotein complex export from nucleus	GO:0071426	4.7258e-05	4.32552	130	3800	52	17906	ENSG00000198563,ENSG00000011243,ENSG00000083896,ENSG00000058729,ENSG00000111196,ENSG00000123136,ENSG00000242372,ENSG00000145216,ENSG00000125755,ENSG00000198301,ENSG00000163634,ENSG00000169251,ENSG00000160679,ENSG00000101146,ENSG00000109111,ENSG00000164609,ENSG00000141543,ENSG00000140829,ENSG00000161547,ENSG00000124789,ENSG00000157020,ENSG00000265241,ENSG00000063244,ENSG00000125676,ENSG00000181163…
GO:BP	regulation of organelle assembly	GO:1902115	4.97426e-05	4.30327	196	3800	71	17906	ENSG00000164400,ENSG00000229474,ENSG00000111837,ENSG00000145632,ENSG00000083799,ENSG00000255112,ENSG00000116584,ENSG00000135473,ENSG00000164695,ENSG00000147065,ENSG00000144848,ENSG00000054282,ENSG00000130724,ENSG00000136167,ENSG00000092108,ENSG00000144118,ENSG00000108773,ENSG00000083937,ENSG00000074319,ENSG00000145907,ENSG00000197102,ENSG00000168488,ENSG00000146038,ENSG00000101421,ENSG00000171055…
GO:BP	aromatic compound biosynthetic process	GO:0019438	5.0272e-05	4.29867	4302	3800	1026	17906	ENSG00000108342,ENSG00000164400,ENSG00000106366,ENSG00000119508,ENSG00000056558,ENSG00000120337,ENSG00000020633,ENSG00000135625,ENSG00000125740,ENSG00000095752,ENSG00000131668,ENSG00000162711,ENSG00000125538,ENSG00000172748,ENSG00000144852,ENSG00000057657,ENSG00000163874,ENSG00000167207,ENSG00000110944,ENSG00000146592,ENSG00000278828,ENSG00000184588,ENSG00000204610,ENSG00000171094,ENSG00000204947…
GO:BP	negative regulation of cellular process	GO:0048523	5.72294e-05	4.24238	4996	3800	1178	17906	ENSG00000138755,ENSG00000108342,ENSG00000108691,ENSG00000164400,ENSG00000106366,ENSG00000119508,ENSG00000197646,ENSG00000168685,ENSG00000087237,ENSG00000140379,ENSG00000120337,ENSG00000172602,ENSG00000132554,ENSG00000020633,ENSG00000199165,ENSG00000125740,ENSG00000095752,ENSG00000131668,ENSG00000103313,ENSG00000162711,ENSG00000049249,ENSG00000125538,ENSG00000229474,ENSG00000196632,ENSG00000226979…
GO:BP	protein polyubiquitination	GO:0000209	5.93505e-05	4.22658	322	3800	105	17906	ENSG00000056558,ENSG00000167207,ENSG00000100902,ENSG00000170315,ENSG00000198742,ENSG00000007944,ENSG00000197579,ENSG00000127452,ENSG00000145868,ENSG00000049759,ENSG00000136930,ENSG00000182247,ENSG00000136153,ENSG00000129084,ENSG00000102858,ENSG00000170142,ENSG00000119048,ENSG00000008018,ENSG00000094631,ENSG00000099341,ENSG00000186660,ENSG00000127191,ENSG00000101843,ENSG00000159352,ENSG00000142507…
GO:BP	ribonucleoprotein complex localization	GO:0071166	6.05712e-05	4.21773	131	3800	52	17906	ENSG00000198563,ENSG00000011243,ENSG00000083896,ENSG00000058729,ENSG00000111196,ENSG00000123136,ENSG00000242372,ENSG00000145216,ENSG00000125755,ENSG00000198301,ENSG00000163634,ENSG00000169251,ENSG00000160679,ENSG00000101146,ENSG00000109111,ENSG00000164609,ENSG00000141543,ENSG00000140829,ENSG00000161547,ENSG00000124789,ENSG00000157020,ENSG00000265241,ENSG00000063244,ENSG00000125676,ENSG00000181163…
GO:BP	cilium organization	GO:0044782	6.05712e-05	4.21773	387	3800	122	17906	ENSG00000183638,ENSG00000172426,ENSG00000111837,ENSG00000162946,ENSG00000188596,ENSG00000168026,ENSG00000083799,ENSG00000114841,ENSG00000120370,ENSG00000125863,ENSG00000114446,ENSG00000118965,ENSG00000144848,ENSG00000110274,ENSG00000104450,ENSG00000139350,ENSG00000148400,ENSG00000054282,ENSG00000119048,ENSG00000094631,ENSG00000135338,ENSG00000197102,ENSG00000101367,ENSG00000141551,ENSG00000108953…
GO:BP	peptide biosynthetic process	GO:0043043	6.31674e-05	4.19951	770	3800	218	17906	ENSG00000199165,ENSG00000229474,ENSG00000163874,ENSG00000169403,ENSG00000069399,ENSG00000113742,ENSG00000198563,ENSG00000120899,ENSG00000116044,ENSG00000189369,ENSG00000159388,ENSG00000179094,ENSG00000110619,ENSG00000133313,ENSG00000170473,ENSG00000104375,ENSG00000131759,ENSG00000037241,ENSG00000179218,ENSG00000121774,ENSG00000185608,ENSG00000153064,ENSG00000129460,ENSG00000159111,ENSG00000254858…
GO:BP	small GTPase mediated signal transduction	GO:0007264	6.34681e-05	4.19744	584	3800	172	17906	ENSG00000172602,ENSG00000164691,ENSG00000187510,ENSG00000053524,ENSG00000162595,ENSG00000180263,ENSG00000139679,ENSG00000137936,ENSG00000136158,ENSG00000138685,ENSG00000145632,ENSG00000107554,ENSG00000254087,ENSG00000133121,ENSG00000145147,ENSG00000163171,ENSG00000236699,ENSG00000015133,ENSG00000116584,ENSG00000131037,ENSG00000130203,ENSG00000164741,ENSG00000172780,ENSG00000172575,ENSG00000143878…
GO:BP	ciliary basal body-plasma membrane docking	GO:0097711	6.34681e-05	4.19744	95	3800	41	17906	ENSG00000110274,ENSG00000139350,ENSG00000054282,ENSG00000197102,ENSG00000101367,ENSG00000141551,ENSG00000108953,ENSG00000105568,ENSG00000204843,ENSG00000175203,ENSG00000077380,ENSG00000175216,ENSG00000072062,ENSG00000168014,ENSG00000213923,ENSG00000007047,ENSG00000137814,ENSG00000007168,ENSG00000072864,ENSG00000121289,ENSG00000138107,ENSG00000141577,ENSG00000116127,ENSG00000101639,ENSG00000119977…
GO:BP	positive regulation of cell cycle process	GO:0090068	6.35426e-05	4.19693	300	3800	99	17906	ENSG00000125538,ENSG00000145632,ENSG00000141448,ENSG00000140465,ENSG00000159388,ENSG00000120149,ENSG00000100311,ENSG00000142192,ENSG00000100393,ENSG00000182247,ENSG00000146834,ENSG00000161970,ENSG00000185499,ENSG00000126457,ENSG00000198171,ENSG00000119048,ENSG00000128908,ENSG00000197102,ENSG00000113648,ENSG00000114867,ENSG00000161642,ENSG00000011451,ENSG00000125691,ENSG00000067560,ENSG00000143476…
GO:BP	negative regulation of cell cycle G2/M phase transition	GO:1902750	6.37315e-05	4.19565	108	3800	45	17906	ENSG00000169136,ENSG00000100902,ENSG00000204599,ENSG00000164695,ENSG00000198783,ENSG00000136930,ENSG00000129084,ENSG00000008018,ENSG00000099341,ENSG00000101843,ENSG00000159352,ENSG00000142507,ENSG00000165916,ENSG00000013275,ENSG00000113648,ENSG00000100387,ENSG00000115233,ENSG00000125818,ENSG00000105373,ENSG00000113558,ENSG00000100764,ENSG00000087191,ENSG00000143476,ENSG00000108344,ENSG00000185627…
GO:BP	positive regulation of catabolic process	GO:0009896	6.50976e-05	4.18643	442	3800	136	17906	ENSG00000188282,ENSG00000103313,ENSG00000125538,ENSG00000163874,ENSG00000152137,ENSG00000028137,ENSG00000167705,ENSG00000151651,ENSG00000145632,ENSG00000162946,ENSG00000120899,ENSG00000116044,ENSG00000159388,ENSG00000178381,ENSG00000090432,ENSG00000147257,ENSG00000123843,ENSG00000130203,ENSG00000198742,ENSG00000007944,ENSG00000147065,ENSG00000171206,ENSG00000100263,ENSG00000049759,ENSG00000142192…
GO:BP	protein localization to membrane	GO:0072657	6.8098e-05	4.16687	641	3800	186	17906	ENSG00000196632,ENSG00000099365,ENSG00000105894,ENSG00000204305,ENSG00000147257,ENSG00000142408,ENSG00000143514,ENSG00000130203,ENSG00000168890,ENSG00000198742,ENSG00000115306,ENSG00000103496,ENSG00000144848,ENSG00000141458,ENSG00000109756,ENSG00000130255,ENSG00000137312,ENSG00000161970,ENSG00000063177,ENSG00000172270,ENSG00000140319,ENSG00000073921,ENSG00000106803,ENSG00000170889,ENSG00000125995…
GO:BP	heterocycle biosynthetic process	GO:0018130	6.84182e-05	4.16483	4292	3800	1022	17906	ENSG00000108342,ENSG00000164400,ENSG00000106366,ENSG00000119508,ENSG00000056558,ENSG00000120337,ENSG00000020633,ENSG00000135625,ENSG00000125740,ENSG00000095752,ENSG00000131668,ENSG00000162711,ENSG00000125538,ENSG00000172748,ENSG00000144852,ENSG00000057657,ENSG00000163874,ENSG00000167207,ENSG00000110944,ENSG00000146592,ENSG00000278828,ENSG00000184588,ENSG00000204610,ENSG00000171094,ENSG00000204947…
GO:BP	positive regulation of translation	GO:0045727	6.84182e-05	4.16483	135	3800	53	17906	ENSG00000169403,ENSG00000069399,ENSG00000198563,ENSG00000120899,ENSG00000170473,ENSG00000121774,ENSG00000254858,ENSG00000120742,ENSG00000158092,ENSG00000108561,ENSG00000102317,ENSG00000242372,ENSG00000161970,ENSG00000170889,ENSG00000020577,ENSG00000156482,ENSG00000104408,ENSG00000102580,ENSG00000138668,ENSG00000168002,ENSG00000167658,ENSG00000141543,ENSG00000182768,ENSG00000067560,ENSG00000172239…
GO:BP	positive regulation of protein catabolic process	GO:0045732	6.84182e-05	4.16483	223	3800	78	17906	ENSG00000125538,ENSG00000028137,ENSG00000167705,ENSG00000151651,ENSG00000145632,ENSG00000162946,ENSG00000120899,ENSG00000116044,ENSG00000178381,ENSG00000147257,ENSG00000123843,ENSG00000130203,ENSG00000198742,ENSG00000007944,ENSG00000147065,ENSG00000100263,ENSG00000049759,ENSG00000152661,ENSG00000123384,ENSG00000159210,ENSG00000198171,ENSG00000160948,ENSG00000185825,ENSG00000130770,ENSG00000162236…
GO:BP	cilium assembly	GO:0060271	6.86758e-05	4.1632	369	3800	117	17906	ENSG00000183638,ENSG00000172426,ENSG00000111837,ENSG00000162946,ENSG00000188596,ENSG00000083799,ENSG00000114841,ENSG00000120370,ENSG00000125863,ENSG00000114446,ENSG00000118965,ENSG00000144848,ENSG00000110274,ENSG00000104450,ENSG00000139350,ENSG00000148400,ENSG00000054282,ENSG00000119048,ENSG00000094631,ENSG00000197102,ENSG00000101367,ENSG00000141551,ENSG00000108953,ENSG00000146038,ENSG00000167461…
GO:BP	Golgi vesicle transport	GO:0048193	7.16833e-05	4.14458	377	3800	119	17906	ENSG00000197249,ENSG00000174567,ENSG00000113615,ENSG00000116903,ENSG00000149428,ENSG00000105829,ENSG00000115306,ENSG00000103496,ENSG00000101310,ENSG00000066455,ENSG00000114270,ENSG00000138768,ENSG00000205302,ENSG00000117153,ENSG00000105669,ENSG00000092108,ENSG00000154305,ENSG00000118640,ENSG00000186480,ENSG00000198734,ENSG00000077549,ENSG00000185825,ENSG00000197102,ENSG00000162236,ENSG00000128641…
GO:BP	regulation of autophagy	GO:0010506	7.20224e-05	4.14253	335	3800	108	17906	ENSG00000188282,ENSG00000103313,ENSG00000163874,ENSG00000152137,ENSG00000178607,ENSG00000145632,ENSG00000066135,ENSG00000136048,ENSG00000090432,ENSG00000116903,ENSG00000136888,ENSG00000168890,ENSG00000198742,ENSG00000171206,ENSG00000078237,ENSG00000123395,ENSG00000141458,ENSG00000100393,ENSG00000092108,ENSG00000126247,ENSG00000105401,ENSG00000164305,ENSG00000144118,ENSG00000156508,ENSG00000094631…
GO:BP	telomere maintenance	GO:0000723	7.56401e-05	4.12125	163	3800	61	17906	ENSG00000041880,ENSG00000204859,ENSG00000166848,ENSG00000138311,ENSG00000092199,ENSG00000129566,ENSG00000012061,ENSG00000100109,ENSG00000128513,ENSG00000138375,ENSG00000156261,ENSG00000106399,ENSG00000135624,ENSG00000138668,ENSG00000166226,ENSG00000163468,ENSG00000110958,ENSG00000115484,ENSG00000150753,ENSG00000163938,ENSG00000149115,ENSG00000143799,ENSG00000175054,ENSG00000132646,ENSG00000079246…
GO:BP	regulation of mRNA metabolic process	GO:1903311	8.35342e-05	4.07814	336	3800	108	17906	ENSG00000163874,ENSG00000126653,ENSG00000100902,ENSG00000161955,ENSG00000146457,ENSG00000159388,ENSG00000083896,ENSG00000163510,ENSG00000121774,ENSG00000170315,ENSG00000092199,ENSG00000108561,ENSG00000178896,ENSG00000102317,ENSG00000136930,ENSG00000129084,ENSG00000020577,ENSG00000126254,ENSG00000075856,ENSG00000008018,ENSG00000150459,ENSG00000099341,ENSG00000106211,ENSG00000143368,ENSG00000101843…
GO:BP	peptide metabolic process	GO:0006518	8.72608e-05	4.05918	910	3800	251	17906	ENSG00000199165,ENSG00000229474,ENSG00000262655,ENSG00000163874,ENSG00000169403,ENSG00000069399,ENSG00000113742,ENSG00000198563,ENSG00000120899,ENSG00000116044,ENSG00000189369,ENSG00000159388,ENSG00000179094,ENSG00000110619,ENSG00000133313,ENSG00000170473,ENSG00000130203,ENSG00000104375,ENSG00000131759,ENSG00000037241,ENSG00000179218,ENSG00000121774,ENSG00000185608,ENSG00000153064,ENSG00000129460…
GO:BP	protein-containing complex localization	GO:0031503	8.77107e-05	4.05695	291	3800	96	17906	ENSG00000099365,ENSG00000111837,ENSG00000198563,ENSG00000168026,ENSG00000011243,ENSG00000142408,ENSG00000083896,ENSG00000114446,ENSG00000058729,ENSG00000111196,ENSG00000118965,ENSG00000123136,ENSG00000242372,ENSG00000125266,ENSG00000145216,ENSG00000144118,ENSG00000135338,ENSG00000125755,ENSG00000198301,ENSG00000163634,ENSG00000169251,ENSG00000160679,ENSG00000101146,ENSG00000109111,ENSG00000167461…
GO:BP	nuclear DNA replication	GO:0033260	8.82867e-05	4.0541	59	3800	29	17906	ENSG00000198783,ENSG00000128908,ENSG00000106399,ENSG00000011451,ENSG00000100297,ENSG00000166508,ENSG00000073111,ENSG00000132646,ENSG00000135336,ENSG00000035928,ENSG00000168496,ENSG00000101868,ENSG00000105486,ENSG00000112312,ENSG00000077514,ENSG00000014138,ENSG00000062822,ENSG00000132383,ENSG00000076003,ENSG00000176208,ENSG00000111445,ENSG00000159147,ENSG00000100479,ENSG00000133119,ENSG00000138346…
GO:BP	nucleobase-containing compound biosynthetic process	GO:0034654	8.82867e-05	4.0541	4226	3800	1006	17906	ENSG00000108342,ENSG00000164400,ENSG00000106366,ENSG00000119508,ENSG00000056558,ENSG00000120337,ENSG00000020633,ENSG00000135625,ENSG00000125740,ENSG00000095752,ENSG00000131668,ENSG00000162711,ENSG00000125538,ENSG00000172748,ENSG00000144852,ENSG00000057657,ENSG00000163874,ENSG00000167207,ENSG00000110944,ENSG00000146592,ENSG00000278828,ENSG00000184588,ENSG00000204610,ENSG00000171094,ENSG00000204947…
GO:BP	regulation of nucleobase-containing compound metabolic process	GO:0019219	0.000100955	3.99587	4116	3800	981	17906	ENSG00000108342,ENSG00000164400,ENSG00000106366,ENSG00000119508,ENSG00000056558,ENSG00000168685,ENSG00000120337,ENSG00000020633,ENSG00000135625,ENSG00000125740,ENSG00000095752,ENSG00000131668,ENSG00000162711,ENSG00000125538,ENSG00000172748,ENSG00000144852,ENSG00000057657,ENSG00000163874,ENSG00000167207,ENSG00000110944,ENSG00000146592,ENSG00000278828,ENSG00000204610,ENSG00000171094,ENSG00000204947…
GO:BP	vesicle-mediated transport	GO:0016192	0.000104505	3.98086	2146	3800	539	17906	ENSG00000108691,ENSG00000106366,ENSG00000173391,ENSG00000171860,ENSG00000119508,ENSG00000129226,ENSG00000168079,ENSG00000125538,ENSG00000126759,ENSG00000204390,ENSG00000149781,ENSG00000099365,ENSG00000135604,ENSG00000178750,ENSG00000165197,ENSG00000028137,ENSG00000169403,ENSG00000109320,ENSG00000169851,ENSG00000160183,ENSG00000150630,ENSG00000147168,ENSG00000197943,ENSG00000188404,ENSG00000125730…
GO:BP	regulation of intracellular transport	GO:0032386	0.000110628	3.95614	361	3800	114	17906	ENSG00000125538,ENSG00000163874,ENSG00000101306,ENSG00000204390,ENSG00000196296,ENSG00000254087,ENSG00000011243,ENSG00000086589,ENSG00000058729,ENSG00000121774,ENSG00000147065,ENSG00000135506,ENSG00000104805,ENSG00000072849,ENSG00000136167,ENSG00000092108,ENSG00000118640,ENSG00000186480,ENSG00000058272,ENSG00000120686,ENSG00000109917,ENSG00000185825,ENSG00000130770,ENSG00000197102,ENSG00000173801…
GO:BP	RNA export from nucleus	GO:0006405	0.000113018	3.94685	144	3800	55	17906	ENSG00000198563,ENSG00000011243,ENSG00000083896,ENSG00000058729,ENSG00000121774,ENSG00000111196,ENSG00000123136,ENSG00000242372,ENSG00000145216,ENSG00000125755,ENSG00000198301,ENSG00000163634,ENSG00000169251,ENSG00000160679,ENSG00000101146,ENSG00000109111,ENSG00000164609,ENSG00000141543,ENSG00000140829,ENSG00000161547,ENSG00000124789,ENSG00000157020,ENSG00000265241,ENSG00000063244,ENSG00000125676…
GO:BP	RNA 3'-end processing	GO:0031123	0.000115842	3.93613	158	3800	59	17906	ENSG00000141642,ENSG00000198563,ENSG00000255508,ENSG00000138785,ENSG00000142528,ENSG00000102786,ENSG00000083896,ENSG00000149016,ENSG00000111196,ENSG00000123136,ENSG00000172409,ENSG00000142192,ENSG00000083223,ENSG00000178896,ENSG00000213079,ENSG00000145216,ENSG00000115421,ENSG00000177613,ENSG00000125755,ENSG00000163634,ENSG00000160679,ENSG00000164609,ENSG00000138614,ENSG00000196235,ENSG00000141543…
GO:BP	positive regulation of viral process	GO:0048524	0.000116139	3.93502	107	3800	44	17906	ENSG00000184012,ENSG00000164695,ENSG00000130203,ENSG00000185624,ENSG00000100097,ENSG00000148400,ENSG00000213246,ENSG00000100393,ENSG00000130724,ENSG00000196262,ENSG00000154370,ENSG00000083937,ENSG00000074319,ENSG00000168002,ENSG00000153922,ENSG00000101421,ENSG00000196235,ENSG00000163882,ENSG00000179262,ENSG00000155506,ENSG00000070756,ENSG00000121864,ENSG00000132612,ENSG00000177700,ENSG00000139722…
GO:BP	ATP metabolic process	GO:0046034	0.000116139	3.93502	308	3800	100	17906	ENSG00000178127,ENSG00000109063,ENSG00000108515,ENSG00000148339,ENSG00000198804,ENSG00000198888,ENSG00000198712,ENSG00000139180,ENSG00000172331,ENSG00000198938,ENSG00000164258,ENSG00000198695,ENSG00000198899,ENSG00000228253,ENSG00000078237,ENSG00000198840,ENSG00000198786,ENSG00000212907,ENSG00000198886,ENSG00000164919,ENSG00000142192,ENSG00000120675,ENSG00000109390,ENSG00000100393,ENSG00000242372…
GO:BP	telomere organization	GO:0032200	0.000125259	3.90219	176	3800	64	17906	ENSG00000278828,ENSG00000041880,ENSG00000274750,ENSG00000204859,ENSG00000166848,ENSG00000138311,ENSG00000092199,ENSG00000129566,ENSG00000012061,ENSG00000100109,ENSG00000128513,ENSG00000138375,ENSG00000156261,ENSG00000106399,ENSG00000135624,ENSG00000138668,ENSG00000166226,ENSG00000163468,ENSG00000110958,ENSG00000115484,ENSG00000150753,ENSG00000163938,ENSG00000149115,ENSG00000143799,ENSG00000175054…
GO:BP	intracellular transport of virus	GO:0075733	0.000129592	3.88742	57	3800	28	17906	ENSG00000204610,ENSG00000170315,ENSG00000160948,ENSG00000074319,ENSG00000101146,ENSG00000114030,ENSG00000155975,ENSG00000124789,ENSG00000157020,ENSG00000095319,ENSG00000153201,ENSG00000139496,ENSG00000113569,ENSG00000047410,ENSG00000139722,ENSG00000102753,ENSG00000182481,ENSG00000120253,ENSG00000111581,ENSG00000126883,ENSG00000075188,ENSG00000069248,ENSG00000025800,ENSG00000058804,ENSG00000125450…
GO:BP	transport of virus	GO:0046794	0.000130701	3.88372	60	3800	29	17906	ENSG00000204610,ENSG00000170315,ENSG00000160948,ENSG00000074319,ENSG00000101146,ENSG00000114030,ENSG00000155975,ENSG00000124789,ENSG00000157020,ENSG00000095319,ENSG00000153201,ENSG00000139496,ENSG00000113569,ENSG00000047410,ENSG00000139722,ENSG00000102753,ENSG00000085832,ENSG00000182481,ENSG00000120253,ENSG00000111581,ENSG00000126883,ENSG00000075188,ENSG00000069248,ENSG00000025800,ENSG00000058804…
GO:BP	positive regulation of cellular protein metabolic process	GO:0032270	0.000135885	3.86683	1642	3800	422	17906	ENSG00000108342,ENSG00000108691,ENSG00000164400,ENSG00000056558,ENSG00000120337,ENSG00000095752,ENSG00000103313,ENSG00000162711,ENSG00000125538,ENSG00000275302,ENSG00000196632,ENSG00000262655,ENSG00000183160,ENSG00000145777,ENSG00000163874,ENSG00000113494,ENSG00000167207,ENSG00000110944,ENSG00000156427,ENSG00000171094,ENSG00000173918,ENSG00000162733,ENSG00000019549,ENSG00000165197,ENSG00000028137…
GO:BP	regulation of macroautophagy	GO:0016241	0.000138126	3.85973	173	3800	63	17906	ENSG00000188282,ENSG00000152137,ENSG00000178607,ENSG00000116903,ENSG00000136888,ENSG00000198742,ENSG00000078237,ENSG00000123395,ENSG00000141458,ENSG00000092108,ENSG00000126247,ENSG00000105401,ENSG00000164305,ENSG00000144118,ENSG00000094631,ENSG00000116586,ENSG00000089006,ENSG00000111640,ENSG00000101421,ENSG00000135018,ENSG00000196235,ENSG00000171055,ENSG00000182473,ENSG00000113732,ENSG00000114573…
GO:BP	antigen processing and presentation of exogenous peptide antigen	GO:0002478	0.000138126	3.85973	173	3800	63	17906	ENSG00000204632,ENSG00000231389,ENSG00000204287,ENSG00000167705,ENSG00000196126,ENSG00000116701,ENSG00000100902,ENSG00000113615,ENSG00000196188,ENSG00000167004,ENSG00000179218,ENSG00000179344,ENSG00000122705,ENSG00000136930,ENSG00000129084,ENSG00000118640,ENSG00000100280,ENSG00000008018,ENSG00000077549,ENSG00000099341,ENSG00000197102,ENSG00000101843,ENSG00000143761,ENSG00000159352,ENSG00000117984…
GO:BP	plasma membrane bounded cell projection organization	GO:0120036	0.000138126	3.85973	1539	3800	398	17906	ENSG00000119508,ENSG00000183638,ENSG00000099365,ENSG00000171094,ENSG00000153993,ENSG00000172426,ENSG00000105894,ENSG00000111837,ENSG00000180263,ENSG00000136040,ENSG00000145632,ENSG00000162946,ENSG00000176697,ENSG00000041982,ENSG00000188596,ENSG00000120899,ENSG00000168026,ENSG00000204305,ENSG00000129116,ENSG00000254087,ENSG00000067798,ENSG00000083799,ENSG00000114841,ENSG00000116044,ENSG00000159388…
GO:BP	carbohydrate derivative metabolic process	GO:1901135	0.000140656	3.85184	1130	3800	302	17906	ENSG00000125538,ENSG00000184588,ENSG00000108515,ENSG00000197093,ENSG00000109320,ENSG00000170961,ENSG00000138685,ENSG00000168282,ENSG00000171174,ENSG00000176678,ENSG00000147257,ENSG00000095794,ENSG00000198712,ENSG00000179750,ENSG00000172331,ENSG00000198286,ENSG00000088451,ENSG00000100311,ENSG00000176928,ENSG00000168806,ENSG00000023318,ENSG00000101439,ENSG00000076685,ENSG00000181027,ENSG00000117151…
GO:BP	regulation of sister chromatid segregation	GO:0033045	0.000140656	3.85184	85	3800	37	17906	ENSG00000058729,ENSG00000002822,ENSG00000113648,ENSG00000113141,ENSG00000164190,ENSG00000154473,ENSG00000139687,ENSG00000153107,ENSG00000102974,ENSG00000047410,ENSG00000146670,ENSG00000175063,ENSG00000013810,ENSG00000126215,ENSG00000168496,ENSG00000036257,ENSG00000149311,ENSG00000196510,ENSG00000089053,ENSG00000178295,ENSG00000086827,ENSG00000178999,ENSG00000175643,ENSG00000080986,ENSG00000164109…
GO:BP	regulation of proteolysis involved in cellular protein catabolic process	GO:1903050	0.000141443	3.84942	220	3800	76	17906	ENSG00000145632,ENSG00000162946,ENSG00000120899,ENSG00000163602,ENSG00000116044,ENSG00000178381,ENSG00000204599,ENSG00000130203,ENSG00000170315,ENSG00000198742,ENSG00000115539,ENSG00000135506,ENSG00000014123,ENSG00000072849,ENSG00000064393,ENSG00000198171,ENSG00000233276,ENSG00000162191,ENSG00000185825,ENSG00000130770,ENSG00000141551,ENSG00000135924,ENSG00000101843,ENSG00000109861,ENSG00000013275…
GO:BP	positive regulation of chromosome organization	GO:2001252	0.000145446	3.8373	184	3800	66	17906	ENSG00000125538,ENSG00000019549,ENSG00000140044,ENSG00000011243,ENSG00000012061,ENSG00000128513,ENSG00000185499,ENSG00000156261,ENSG00000108773,ENSG00000075856,ENSG00000160679,ENSG00000183207,ENSG00000135624,ENSG00000113648,ENSG00000138668,ENSG00000166226,ENSG00000163468,ENSG00000115484,ENSG00000150753,ENSG00000164190,ENSG00000163938,ENSG00000139687,ENSG00000130816,ENSG00000047410,ENSG00000140632…
GO:BP	respiratory electron transport chain	GO:0022904	0.000147615	3.83087	118	3800	47	17906	ENSG00000178127,ENSG00000198804,ENSG00000198888,ENSG00000198712,ENSG00000139180,ENSG00000198938,ENSG00000164258,ENSG00000198695,ENSG00000198840,ENSG00000198786,ENSG00000212907,ENSG00000198886,ENSG00000164919,ENSG00000120675,ENSG00000109390,ENSG00000168275,ENSG00000165264,ENSG00000147123,ENSG00000147684,ENSG00000119013,ENSG00000135940,ENSG00000156467,ENSG00000164405,ENSG00000178741,ENSG00000117118…
GO:BP	regulation of cellular response to heat	GO:1900034	0.000155807	3.80741	79	3800	35	17906	ENSG00000152137,ENSG00000204390,ENSG00000162783,ENSG00000005339,ENSG00000145349,ENSG00000100393,ENSG00000110172,ENSG00000106399,ENSG00000101146,ENSG00000108953,ENSG00000230989,ENSG00000124789,ENSG00000157020,ENSG00000110958,ENSG00000105993,ENSG00000158941,ENSG00000095319,ENSG00000153201,ENSG00000139496,ENSG00000113569,ENSG00000047410,ENSG00000175054,ENSG00000149311,ENSG00000100030,ENSG00000120253…
GO:BP	negative regulation of metabolic process	GO:0009892	0.000158961	3.79871	3299	3800	797	17906	ENSG00000164400,ENSG00000106366,ENSG00000119508,ENSG00000020633,ENSG00000199165,ENSG00000125740,ENSG00000125538,ENSG00000229474,ENSG00000144852,ENSG00000262655,ENSG00000057657,ENSG00000163874,ENSG00000171916,ENSG00000113389,ENSG00000278828,ENSG00000204947,ENSG00000160678,ENSG00000019549,ENSG00000130749,ENSG00000109320,ENSG00000124216,ENSG00000115604,ENSG00000105894,ENSG00000158125,ENSG00000077150…
GO:BP	negative regulation of biological process	GO:0048519	0.000162371	3.78949	5681	3800	1321	17906	ENSG00000138755,ENSG00000108342,ENSG00000108691,ENSG00000164400,ENSG00000106366,ENSG00000119508,ENSG00000197646,ENSG00000168685,ENSG00000087237,ENSG00000140379,ENSG00000120337,ENSG00000172602,ENSG00000132554,ENSG00000020633,ENSG00000199165,ENSG00000125740,ENSG00000095752,ENSG00000131668,ENSG00000129226,ENSG00000103313,ENSG00000162711,ENSG00000049249,ENSG00000125538,ENSG00000275302,ENSG00000229474…
GO:BP	antigen processing and presentation of peptide antigen	GO:0048002	0.000169433	3.771	192	3800	68	17906	ENSG00000204632,ENSG00000231389,ENSG00000204287,ENSG00000167705,ENSG00000196126,ENSG00000116701,ENSG00000100902,ENSG00000139192,ENSG00000153029,ENSG00000113615,ENSG00000196188,ENSG00000167004,ENSG00000179218,ENSG00000179344,ENSG00000122705,ENSG00000136930,ENSG00000129084,ENSG00000118640,ENSG00000100280,ENSG00000008018,ENSG00000077549,ENSG00000099341,ENSG00000185825,ENSG00000104870,ENSG00000197102…
GO:BP	response to ionizing radiation	GO:0010212	0.000170341	3.76868	146	3800	55	17906	ENSG00000019549,ENSG00000173559,ENSG00000143878,ENSG00000078237,ENSG00000012061,ENSG00000161970,ENSG00000188215,ENSG00000065427,ENSG00000164305,ENSG00000233276,ENSG00000128908,ENSG00000136560,ENSG00000104529,ENSG00000152422,ENSG00000164190,ENSG00000149115,ENSG00000188486,ENSG00000113456,ENSG00000067369,ENSG00000143799,ENSG00000133895,ENSG00000114346,ENSG00000126767,ENSG00000175054,ENSG00000168411…
GO:BP	mRNA-containing ribonucleoprotein complex export from nucleus	GO:0071427	0.000175095	3.75673	112	3800	45	17906	ENSG00000198563,ENSG00000011243,ENSG00000083896,ENSG00000111196,ENSG00000123136,ENSG00000145216,ENSG00000125755,ENSG00000163634,ENSG00000160679,ENSG00000101146,ENSG00000109111,ENSG00000164609,ENSG00000141543,ENSG00000140829,ENSG00000161547,ENSG00000124789,ENSG00000157020,ENSG00000265241,ENSG00000063244,ENSG00000125676,ENSG00000136450,ENSG00000114503,ENSG00000163950,ENSG00000095319,ENSG00000153201…
GO:BP	mRNA export from nucleus	GO:0006406	0.000175095	3.75673	112	3800	45	17906	ENSG00000198563,ENSG00000011243,ENSG00000083896,ENSG00000111196,ENSG00000123136,ENSG00000145216,ENSG00000125755,ENSG00000163634,ENSG00000160679,ENSG00000101146,ENSG00000109111,ENSG00000164609,ENSG00000141543,ENSG00000140829,ENSG00000161547,ENSG00000124789,ENSG00000157020,ENSG00000265241,ENSG00000063244,ENSG00000125676,ENSG00000136450,ENSG00000114503,ENSG00000163950,ENSG00000095319,ENSG00000153201…
GO:BP	macroautophagy	GO:0016236	0.000177581	3.7506	296	3800	96	17906	ENSG00000188282,ENSG00000152137,ENSG00000178607,ENSG00000140941,ENSG00000116903,ENSG00000164695,ENSG00000136888,ENSG00000198742,ENSG00000078237,ENSG00000069509,ENSG00000123395,ENSG00000144848,ENSG00000141458,ENSG00000062716,ENSG00000130724,ENSG00000092108,ENSG00000126247,ENSG00000117758,ENSG00000118640,ENSG00000105401,ENSG00000159210,ENSG00000164305,ENSG00000131475,ENSG00000144118,ENSG00000083937…
GO:BP	cell projection organization	GO:0030030	0.000177839	3.74997	1578	3800	406	17906	ENSG00000119508,ENSG00000183638,ENSG00000099365,ENSG00000171094,ENSG00000007174,ENSG00000153993,ENSG00000172426,ENSG00000105894,ENSG00000111837,ENSG00000180263,ENSG00000136040,ENSG00000136158,ENSG00000145632,ENSG00000162946,ENSG00000176697,ENSG00000041982,ENSG00000188596,ENSG00000120899,ENSG00000168026,ENSG00000204305,ENSG00000129116,ENSG00000254087,ENSG00000067798,ENSG00000083799,ENSG00000114841…
GO:BP	ATP synthesis coupled electron transport	GO:0042773	0.000187068	3.728	99	3800	41	17906	ENSG00000178127,ENSG00000198804,ENSG00000198888,ENSG00000198712,ENSG00000139180,ENSG00000198938,ENSG00000164258,ENSG00000198695,ENSG00000198840,ENSG00000198786,ENSG00000212907,ENSG00000198886,ENSG00000164919,ENSG00000120675,ENSG00000109390,ENSG00000168275,ENSG00000165264,ENSG00000147123,ENSG00000147684,ENSG00000119013,ENSG00000135940,ENSG00000156467,ENSG00000164405,ENSG00000178741,ENSG00000110717…
GO:BP	negative regulation of G2/M transition of mitotic cell cycle	GO:0010972	0.000202997	3.69251	96	3800	40	17906	ENSG00000100902,ENSG00000204599,ENSG00000164695,ENSG00000198783,ENSG00000136930,ENSG00000129084,ENSG00000008018,ENSG00000099341,ENSG00000101843,ENSG00000159352,ENSG00000142507,ENSG00000165916,ENSG00000013275,ENSG00000100387,ENSG00000115233,ENSG00000125818,ENSG00000105373,ENSG00000113558,ENSG00000100764,ENSG00000087191,ENSG00000108344,ENSG00000185627,ENSG00000197170,ENSG00000132612,ENSG00000085840…
GO:BP	vesicle organization	GO:0016050	0.000204554	3.68919	339	3800	107	17906	ENSG00000099365,ENSG00000135604,ENSG00000178750,ENSG00000167705,ENSG00000197249,ENSG00000255112,ENSG00000113615,ENSG00000116903,ENSG00000164695,ENSG00000189114,ENSG00000179218,ENSG00000105829,ENSG00000028839,ENSG00000103496,ENSG00000101310,ENSG00000114270,ENSG00000138768,ENSG00000117153,ENSG00000130724,ENSG00000172765,ENSG00000092108,ENSG00000117758,ENSG00000073921,ENSG00000154305,ENSG00000118640…
GO:BP	ribonucleoprotein complex subunit organization	GO:0071826	0.000216907	3.66373	197	3800	69	17906	ENSG00000198563,ENSG00000169249,ENSG00000137574,ENSG00000083896,ENSG00000117174,ENSG00000083635,ENSG00000132600,ENSG00000112159,ENSG00000147677,ENSG00000169612,ENSG00000172409,ENSG00000111641,ENSG00000100109,ENSG00000242372,ENSG00000147403,ENSG00000131043,ENSG00000083845,ENSG00000125835,ENSG00000107290,ENSG00000075856,ENSG00000104408,ENSG00000149100,ENSG00000130811,ENSG00000137876,ENSG00000183207…
GO:BP	DNA-dependent DNA replication maintenance of fidelity	GO:0045005	0.000217308	3.66292	41	3800	22	17906	ENSG00000198783,ENSG00000138311,ENSG00000111877,ENSG00000138375,ENSG00000160949,ENSG00000132646,ENSG00000168411,ENSG00000079134,ENSG00000069275,ENSG00000178295,ENSG00000081177,ENSG00000062822,ENSG00000165392,ENSG00000197299,ENSG00000187790,ENSG00000020922,ENSG00000146263,ENSG00000159147,ENSG00000197774,ENSG00000013573,ENSG00000138346,ENSG00000051180
GO:BP	regulation of cellular component biogenesis	GO:0044087	0.00021843	3.66069	968	3800	262	17906	ENSG00000154451,ENSG00000108342,ENSG00000164400,ENSG00000103313,ENSG00000125538,ENSG00000229474,ENSG00000084636,ENSG00000099365,ENSG00000019549,ENSG00000124216,ENSG00000111837,ENSG00000170961,ENSG00000112139,ENSG00000145632,ENSG00000176697,ENSG00000120899,ENSG00000067798,ENSG00000083799,ENSG00000145147,ENSG00000163171,ENSG00000150625,ENSG00000255112,ENSG00000124784,ENSG00000116584,ENSG00000135473…
GO:BP	ribonucleoprotein complex assembly	GO:0022618	0.000224919	3.64797	190	3800	67	17906	ENSG00000198563,ENSG00000169249,ENSG00000137574,ENSG00000083896,ENSG00000117174,ENSG00000083635,ENSG00000132600,ENSG00000112159,ENSG00000147677,ENSG00000169612,ENSG00000172409,ENSG00000111641,ENSG00000242372,ENSG00000147403,ENSG00000131043,ENSG00000083845,ENSG00000125835,ENSG00000107290,ENSG00000075856,ENSG00000104408,ENSG00000149100,ENSG00000130811,ENSG00000137876,ENSG00000183207,ENSG00000233927…
GO:BP	positive regulation of intracellular protein transport	GO:0090316	0.000230795	3.63677	158	3800	58	17906	ENSG00000125538,ENSG00000163874,ENSG00000204390,ENSG00000086589,ENSG00000058729,ENSG00000109917,ENSG00000185825,ENSG00000173801,ENSG00000108953,ENSG00000110651,ENSG00000214253,ENSG00000101337,ENSG00000039068,ENSG00000136938,ENSG00000065150,ENSG00000164151,ENSG00000114209,ENSG00000102119,ENSG00000104517,ENSG00000142230,ENSG00000072062,ENSG00000114346,ENSG00000047410,ENSG00000171720,ENSG00000175224…
GO:BP	RNA localization	GO:0006403	0.000240104	3.6196	238	3800	80	17906	ENSG00000101888,ENSG00000198563,ENSG00000011243,ENSG00000083896,ENSG00000058729,ENSG00000121774,ENSG00000117174,ENSG00000111196,ENSG00000123136,ENSG00000137312,ENSG00000242372,ENSG00000145216,ENSG00000156261,ENSG00000087302,ENSG00000125755,ENSG00000198301,ENSG00000163634,ENSG00000169251,ENSG00000160679,ENSG00000101146,ENSG00000112110,ENSG00000109111,ENSG00000183207,ENSG00000135624,ENSG00000164609…
GO:BP	positive regulation of cellular amide metabolic process	GO:0034250	0.000254198	3.59483	162	3800	59	17906	ENSG00000169403,ENSG00000069399,ENSG00000198563,ENSG00000120899,ENSG00000116044,ENSG00000170473,ENSG00000121774,ENSG00000254858,ENSG00000120742,ENSG00000142192,ENSG00000158092,ENSG00000108561,ENSG00000102317,ENSG00000242372,ENSG00000027697,ENSG00000161970,ENSG00000073921,ENSG00000170889,ENSG00000020577,ENSG00000156482,ENSG00000164305,ENSG00000104408,ENSG00000102580,ENSG00000138668,ENSG00000168002…
GO:BP	antigen processing and presentation of exogenous antigen	GO:0019884	0.000261707	3.58218	180	3800	64	17906	ENSG00000204632,ENSG00000231389,ENSG00000204287,ENSG00000167705,ENSG00000196126,ENSG00000116701,ENSG00000100902,ENSG00000113615,ENSG00000196188,ENSG00000167004,ENSG00000179218,ENSG00000179344,ENSG00000122705,ENSG00000136930,ENSG00000129084,ENSG00000118640,ENSG00000100280,ENSG00000008018,ENSG00000077549,ENSG00000099341,ENSG00000197102,ENSG00000101843,ENSG00000143761,ENSG00000159352,ENSG00000117984…
GO:BP	multi-organism transport	GO:0044766	0.000264197	3.57807	62	3800	29	17906	ENSG00000204610,ENSG00000170315,ENSG00000160948,ENSG00000074319,ENSG00000101146,ENSG00000114030,ENSG00000155975,ENSG00000124789,ENSG00000157020,ENSG00000095319,ENSG00000153201,ENSG00000139496,ENSG00000113569,ENSG00000047410,ENSG00000139722,ENSG00000102753,ENSG00000085832,ENSG00000182481,ENSG00000120253,ENSG00000111581,ENSG00000126883,ENSG00000075188,ENSG00000069248,ENSG00000025800,ENSG00000058804…
GO:BP	multi-organism localization	GO:1902579	0.000264197	3.57807	62	3800	29	17906	ENSG00000204610,ENSG00000170315,ENSG00000160948,ENSG00000074319,ENSG00000101146,ENSG00000114030,ENSG00000155975,ENSG00000124789,ENSG00000157020,ENSG00000095319,ENSG00000153201,ENSG00000139496,ENSG00000113569,ENSG00000047410,ENSG00000139722,ENSG00000102753,ENSG00000085832,ENSG00000182481,ENSG00000120253,ENSG00000111581,ENSG00000126883,ENSG00000075188,ENSG00000069248,ENSG00000025800,ENSG00000058804…
GO:BP	nucleobase-containing compound transport	GO:0015931	0.000272589	3.56449	250	3800	83	17906	ENSG00000283761,ENSG00000148339,ENSG00000101888,ENSG00000198563,ENSG00000011243,ENSG00000083896,ENSG00000121073,ENSG00000058729,ENSG00000121774,ENSG00000111196,ENSG00000123136,ENSG00000137312,ENSG00000152661,ENSG00000242372,ENSG00000145216,ENSG00000087302,ENSG00000125755,ENSG00000198301,ENSG00000163634,ENSG00000169251,ENSG00000160679,ENSG00000101146,ENSG00000112110,ENSG00000109111,ENSG00000164609…
GO:BP	morphogenesis of a polarized epithelium	GO:0001738	0.000286896	3.54228	145	3800	54	17906	ENSG00000100902,ENSG00000147257,ENSG00000198742,ENSG00000147065,ENSG00000136930,ENSG00000129084,ENSG00000008018,ENSG00000099341,ENSG00000101843,ENSG00000159352,ENSG00000142507,ENSG00000165916,ENSG00000013275,ENSG00000115233,ENSG00000125818,ENSG00000100764,ENSG00000076716,ENSG00000087191,ENSG00000071127,ENSG00000067560,ENSG00000130702,ENSG00000108344,ENSG00000185627,ENSG00000151208,ENSG00000197170…
GO:BP	G1/S transition of mitotic cell cycle	GO:0000082	0.000303082	3.51844	277	3800	90	17906	ENSG00000108691,ENSG00000145632,ENSG00000140465,ENSG00000159388,ENSG00000150457,ENSG00000124508,ENSG00000121774,ENSG00000100393,ENSG00000182247,ENSG00000146834,ENSG00000161970,ENSG00000167797,ENSG00000185499,ENSG00000188215,ENSG00000126457,ENSG00000128908,ENSG00000169016,ENSG00000109917,ENSG00000132780,ENSG00000106399,ENSG00000122882,ENSG00000101773,ENSG00000114867,ENSG00000161642,ENSG00000166337…
GO:BP	cell cycle G1/S phase transition	GO:0044843	0.000311873	3.50602	300	3800	96	17906	ENSG00000108691,ENSG00000145632,ENSG00000140465,ENSG00000159388,ENSG00000150457,ENSG00000124508,ENSG00000204599,ENSG00000121774,ENSG00000100393,ENSG00000182247,ENSG00000146834,ENSG00000161970,ENSG00000167797,ENSG00000185499,ENSG00000188215,ENSG00000126457,ENSG00000198171,ENSG00000128908,ENSG00000169016,ENSG00000109917,ENSG00000132780,ENSG00000106399,ENSG00000122882,ENSG00000173327,ENSG00000101773…
GO:BP	DNA conformation change	GO:0071103	0.000311873	3.50602	323	3800	102	17906	ENSG00000184678,ENSG00000278828,ENSG00000274750,ENSG00000187189,ENSG00000011243,ENSG00000163312,ENSG00000170315,ENSG00000111877,ENSG00000179119,ENSG00000128513,ENSG00000184205,ENSG00000138375,ENSG00000107290,ENSG00000075856,ENSG00000128908,ENSG00000132780,ENSG00000145907,ENSG00000183207,ENSG00000113648,ENSG00000128708,ENSG00000153922,ENSG00000100387,ENSG00000100813,ENSG00000112249,ENSG00000181163…
GO:BP	cellular respiration	GO:0045333	0.00032181	3.4924	192	3800	67	17906	ENSG00000119508,ENSG00000178127,ENSG00000148339,ENSG00000198804,ENSG00000198888,ENSG00000198712,ENSG00000139180,ENSG00000198938,ENSG00000164258,ENSG00000198695,ENSG00000198840,ENSG00000198786,ENSG00000212907,ENSG00000198886,ENSG00000164919,ENSG00000120675,ENSG00000109390,ENSG00000168275,ENSG00000082212,ENSG00000165264,ENSG00000147123,ENSG00000147684,ENSG00000119013,ENSG00000135940,ENSG00000156467…
GO:BP	response to stress	GO:0006950	0.00032577	3.48709	4147	3800	981	17906	ENSG00000154451,ENSG00000138755,ENSG00000108691,ENSG00000164400,ENSG00000106366,ENSG00000173391,ENSG00000171860,ENSG00000119508,ENSG00000056558,ENSG00000140379,ENSG00000134339,ENSG00000129226,ENSG00000103313,ENSG00000162711,ENSG00000168079,ENSG00000125538,ENSG00000275302,ENSG00000166523,ENSG00000162739,ENSG00000226979,ENSG00000183347,ENSG00000213886,ENSG00000057657,ENSG00000145777,ENSG00000126759…
GO:BP	organophosphate biosynthetic process	GO:0090407	0.00032577	3.48709	601	3800	172	17906	ENSG00000196639,ENSG00000169403,ENSG00000164867,ENSG00000166741,ENSG00000197943,ENSG00000138685,ENSG00000086544,ENSG00000120899,ENSG00000087085,ENSG00000198712,ENSG00000131979,ENSG00000100311,ENSG00000152904,ENSG00000198899,ENSG00000228253,ENSG00000028839,ENSG00000196511,ENSG00000115919,ENSG00000197142,ENSG00000116711,ENSG00000183696,ENSG00000114956,ENSG00000143156,ENSG00000065427,ENSG00000097021…
GO:BP	regulation of intracellular protein transport	GO:0033157	0.000326009	3.48677	240	3800	80	17906	ENSG00000125538,ENSG00000163874,ENSG00000204390,ENSG00000011243,ENSG00000086589,ENSG00000058729,ENSG00000135506,ENSG00000104805,ENSG00000072849,ENSG00000136167,ENSG00000186480,ENSG00000120686,ENSG00000109917,ENSG00000185825,ENSG00000130770,ENSG00000173801,ENSG00000108953,ENSG00000109111,ENSG00000110651,ENSG00000068400,ENSG00000214253,ENSG00000116288,ENSG00000203879,ENSG00000101337,ENSG00000125676…
GO:BP	endoplasmic reticulum unfolded protein response	GO:0030968	0.000339586	3.46905	125	3800	48	17906	ENSG00000108691,ENSG00000178607,ENSG00000070669,ENSG00000116044,ENSG00000198855,ENSG00000128590,ENSG00000090520,ENSG00000179218,ENSG00000175354,ENSG00000149428,ENSG00000120742,ENSG00000143870,ENSG00000107175,ENSG00000158092,ENSG00000100393,ENSG00000072849,ENSG00000074842,ENSG00000184205,ENSG00000160691,ENSG00000065485,ENSG00000137817,ENSG00000134001,ENSG00000072778,ENSG00000158615,ENSG00000102580…
GO:BP	mitotic DNA integrity checkpoint	GO:0044774	0.000339586	3.46905	108	3800	43	17906	ENSG00000145632,ENSG00000159388,ENSG00000204599,ENSG00000198783,ENSG00000100393,ENSG00000161970,ENSG00000185499,ENSG00000126457,ENSG00000137337,ENSG00000161642,ENSG00000105373,ENSG00000149115,ENSG00000204120,ENSG00000123374,ENSG00000085840,ENSG00000108465,ENSG00000132646,ENSG00000168411,ENSG00000090097,ENSG00000198791,ENSG00000144580,ENSG00000135679,ENSG00000149311,ENSG00000198176,ENSG00000144554…
GO:BP	mitochondrial ATP synthesis coupled electron transport	GO:0042775	0.00034046	3.46793	98	3800	40	17906	ENSG00000178127,ENSG00000198804,ENSG00000198888,ENSG00000198712,ENSG00000139180,ENSG00000198938,ENSG00000164258,ENSG00000198695,ENSG00000198840,ENSG00000198786,ENSG00000212907,ENSG00000198886,ENSG00000164919,ENSG00000120675,ENSG00000109390,ENSG00000165264,ENSG00000147123,ENSG00000147684,ENSG00000119013,ENSG00000135940,ENSG00000156467,ENSG00000164405,ENSG00000178741,ENSG00000110717,ENSG00000184752…
GO:BP	response to heat	GO:0009408	0.000359345	3.44449	171	3800	61	17906	ENSG00000168079,ENSG00000152137,ENSG00000204390,ENSG00000162616,ENSG00000164867,ENSG00000162783,ENSG00000254087,ENSG00000005339,ENSG00000145349,ENSG00000115539,ENSG00000140403,ENSG00000138119,ENSG00000069345,ENSG00000100393,ENSG00000144381,ENSG00000163453,ENSG00000142168,ENSG00000110172,ENSG00000134001,ENSG00000106399,ENSG00000119718,ENSG00000101146,ENSG00000108953,ENSG00000164609,ENSG00000230989…
GO:BP	organophosphate metabolic process	GO:0019637	0.000365716	3.43686	1051	3800	280	17906	ENSG00000087237,ENSG00000144837,ENSG00000133328,ENSG00000167207,ENSG00000184588,ENSG00000108515,ENSG00000196639,ENSG00000169403,ENSG00000164867,ENSG00000158125,ENSG00000166741,ENSG00000197943,ENSG00000105499,ENSG00000138685,ENSG00000141448,ENSG00000120833,ENSG00000086544,ENSG00000162407,ENSG00000120899,ENSG00000171174,ENSG00000254087,ENSG00000087085,ENSG00000198712,ENSG00000131979,ENSG00000172331…
GO:BP	protein localization to chromosome, centromeric region	GO:0071459	0.000365753	3.43681	21	3800	14	17906	ENSG00000167842,ENSG00000113141,ENSG00000154473,ENSG00000179051,ENSG00000139687,ENSG00000102974,ENSG00000031691,ENSG00000171853,ENSG00000086827,ENSG00000178999,ENSG00000080986,ENSG00000115163,ENSG00000112742,ENSG00000137812
GO:BP	metaphase plate congression	GO:0051310	0.000379144	3.4212	60	3800	28	17906	ENSG00000164949,ENSG00000167842,ENSG00000255112,ENSG00000164695,ENSG00000002822,ENSG00000130724,ENSG00000083937,ENSG00000197102,ENSG00000101421,ENSG00000175203,ENSG00000132612,ENSG00000031691,ENSG00000146670,ENSG00000036257,ENSG00000171853,ENSG00000086827,ENSG00000178999,ENSG00000237649,ENSG00000080986,ENSG00000134222,ENSG00000114999,ENSG00000134057,ENSG00000163611,ENSG00000142945,ENSG00000094880…
GO:BP	establishment of protein localization to vacuole	GO:0072666	0.000382829	3.41699	51	3800	25	17906	ENSG00000142408,ENSG00000198742,ENSG00000159210,ENSG00000131475,ENSG00000160948,ENSG00000003056,ENSG00000132842,ENSG00000155975,ENSG00000266412,ENSG00000006715,ENSG00000132612,ENSG00000103111,ENSG00000196455,ENSG00000139722,ENSG00000100568,ENSG00000048707,ENSG00000151532,ENSG00000197969,ENSG00000153339,ENSG00000039319,ENSG00000185009,ENSG00000111670,ENSG00000221838,ENSG00000075461,ENSG00000176428
GO:BP	regulation of translational initiation	GO:0006446	0.00040117	3.39667	79	3800	34	17906	ENSG00000121774,ENSG00000153064,ENSG00000147677,ENSG00000158092,ENSG00000100601,ENSG00000104408,ENSG00000106211,ENSG00000134001,ENSG00000119718,ENSG00000158615,ENSG00000102580,ENSG00000168002,ENSG00000178982,ENSG00000114867,ENSG00000172239,ENSG00000181163,ENSG00000145191,ENSG00000079785,ENSG00000155506,ENSG00000110321,ENSG00000114503,ENSG00000047410,ENSG00000185728,ENSG00000086232,ENSG00000149658…
GO:BP	DNA duplex unwinding	GO:0032508	0.000434401	3.36211	109	3800	43	17906	ENSG00000163312,ENSG00000170315,ENSG00000111877,ENSG00000128513,ENSG00000138375,ENSG00000107290,ENSG00000128908,ENSG00000145907,ENSG00000183207,ENSG00000153922,ENSG00000100387,ENSG00000112249,ENSG00000175792,ENSG00000100297,ENSG00000079785,ENSG00000143799,ENSG00000166508,ENSG00000073111,ENSG00000079246,ENSG00000160957,ENSG00000177200,ENSG00000132740,ENSG00000136982,ENSG00000131153,ENSG00000136492…
GO:BP	mitotic cytokinesis	GO:0000281	0.000454473	3.34249	73	3800	32	17906	ENSG00000255112,ENSG00000164695,ENSG00000143878,ENSG00000115306,ENSG00000124356,ENSG00000130724,ENSG00000083937,ENSG00000143761,ENSG00000111737,ENSG00000145715,ENSG00000101421,ENSG00000067560,ENSG00000159140,ENSG00000067900,ENSG00000117632,ENSG00000114346,ENSG00000132612,ENSG00000114993,ENSG00000136108,ENSG00000164114,ENSG00000140463,ENSG00000149503,ENSG00000138175,ENSG00000137807,ENSG00000135476…
GO:BP	cellular response to heat	GO:0034605	0.000479995	3.31876	130	3800	49	17906	ENSG00000168079,ENSG00000152137,ENSG00000204390,ENSG00000162783,ENSG00000254087,ENSG00000005339,ENSG00000145349,ENSG00000115539,ENSG00000138119,ENSG00000100393,ENSG00000144381,ENSG00000110172,ENSG00000134001,ENSG00000106399,ENSG00000101146,ENSG00000108953,ENSG00000164609,ENSG00000230989,ENSG00000124789,ENSG00000157020,ENSG00000110958,ENSG00000105993,ENSG00000158941,ENSG00000196712,ENSG00000095319…
GO:BP	intracellular signal transduction	GO:0035556	0.000486596	3.31283	2896	3800	701	17906	ENSG00000138755,ENSG00000108342,ENSG00000108691,ENSG00000164400,ENSG00000056558,ENSG00000140379,ENSG00000172602,ENSG00000095752,ENSG00000156097,ENSG00000162711,ENSG00000164691,ENSG00000125538,ENSG00000275302,ENSG00000183638,ENSG00000196632,ENSG00000187510,ENSG00000213886,ENSG00000163874,ENSG00000204632,ENSG00000167207,ENSG00000110944,ENSG00000156427,ENSG00000113389,ENSG00000204610,ENSG00000171094…
GO:BP	regulation of protein binding	GO:0043393	0.000502374	3.29897	213	3800	72	17906	ENSG00000108342,ENSG00000262655,ENSG00000145632,ENSG00000162946,ENSG00000176697,ENSG00000083799,ENSG00000100311,ENSG00000130203,ENSG00000104375,ENSG00000132600,ENSG00000109756,ENSG00000137312,ENSG00000142192,ENSG00000100109,ENSG00000100393,ENSG00000124107,ENSG00000064393,ENSG00000123384,ENSG00000144118,ENSG00000125755,ENSG00000134001,ENSG00000169251,ENSG00000101367,ENSG00000135924,ENSG00000183207…
GO:BP	proteolysis	GO:0006508	0.000502374	3.29897	1818	3800	457	17906	ENSG00000106366,ENSG00000173391,ENSG00000235631,ENSG00000103313,ENSG00000162711,ENSG00000125538,ENSG00000262655,ENSG00000213886,ENSG00000188050,ENSG00000163874,ENSG00000182326,ENSG00000159403,ENSG00000028137,ENSG00000109320,ENSG00000160183,ENSG00000165923,ENSG00000049192,ENSG00000158125,ENSG00000156218,ENSG00000142867,ENSG00000125730,ENSG00000104368,ENSG00000129451,ENSG00000151651,ENSG00000145632…
GO:BP	cellular component disassembly	GO:0022411	0.000506449	3.29546	553	3800	159	17906	ENSG00000162733,ENSG00000019549,ENSG00000134954,ENSG00000125730,ENSG00000151651,ENSG00000067798,ENSG00000011243,ENSG00000160570,ENSG00000189369,ENSG00000140941,ENSG00000090432,ENSG00000116675,ENSG00000255112,ENSG00000116584,ENSG00000170473,ENSG00000116903,ENSG00000167566,ENSG00000101439,ENSG00000185608,ENSG00000198742,ENSG00000115306,ENSG00000078237,ENSG00000069509,ENSG00000137673,ENSG00000159111…
GO:BP	mitotic DNA damage checkpoint	GO:0044773	0.000576082	3.23952	100	3800	40	17906	ENSG00000145632,ENSG00000159388,ENSG00000204599,ENSG00000198783,ENSG00000100393,ENSG00000161970,ENSG00000185499,ENSG00000126457,ENSG00000137337,ENSG00000161642,ENSG00000105373,ENSG00000149115,ENSG00000204120,ENSG00000123374,ENSG00000108465,ENSG00000132646,ENSG00000168411,ENSG00000090097,ENSG00000198791,ENSG00000144580,ENSG00000135679,ENSG00000149311,ENSG00000198176,ENSG00000144554,ENSG00000136273…
GO:BP	regulation of mitotic nuclear division	GO:0007088	0.000585924	3.23216	170	3800	60	17906	ENSG00000125538,ENSG00000255112,ENSG00000100311,ENSG00000164695,ENSG00000058729,ENSG00000002822,ENSG00000130724,ENSG00000083937,ENSG00000113648,ENSG00000101421,ENSG00000113141,ENSG00000099901,ENSG00000082641,ENSG00000164190,ENSG00000154473,ENSG00000100462,ENSG00000139687,ENSG00000153107,ENSG00000047410,ENSG00000108055,ENSG00000070831,ENSG00000149554,ENSG00000146670,ENSG00000175063,ENSG00000013810…
GO:BP	replication fork processing	GO:0031297	0.000585924	3.23216	32	3800	18	17906	ENSG00000138311,ENSG00000138375,ENSG00000160949,ENSG00000132646,ENSG00000168411,ENSG00000079134,ENSG00000069275,ENSG00000178295,ENSG00000081177,ENSG00000165392,ENSG00000197299,ENSG00000187790,ENSG00000020922,ENSG00000146263,ENSG00000197774,ENSG00000013573,ENSG00000138346,ENSG00000051180
GO:BP	establishment of RNA localization	GO:0051236	0.000601221	3.22097	203	3800	69	17906	ENSG00000101888,ENSG00000198563,ENSG00000011243,ENSG00000083896,ENSG00000058729,ENSG00000121774,ENSG00000111196,ENSG00000123136,ENSG00000137312,ENSG00000242372,ENSG00000145216,ENSG00000087302,ENSG00000125755,ENSG00000198301,ENSG00000163634,ENSG00000169251,ENSG00000160679,ENSG00000101146,ENSG00000112110,ENSG00000109111,ENSG00000164609,ENSG00000141543,ENSG00000140829,ENSG00000161547,ENSG00000124789…
GO:BP	negative regulation of mitotic cell cycle	GO:0045930	0.000619788	3.20776	340	3800	105	17906	ENSG00000108691,ENSG00000145632,ENSG00000100902,ENSG00000159388,ENSG00000173559,ENSG00000124508,ENSG00000204599,ENSG00000164695,ENSG00000198783,ENSG00000002822,ENSG00000136930,ENSG00000100393,ENSG00000161970,ENSG00000167797,ENSG00000185499,ENSG00000188215,ENSG00000129084,ENSG00000126457,ENSG00000137337,ENSG00000008018,ENSG00000099341,ENSG00000101843,ENSG00000159352,ENSG00000142507,ENSG00000165916…
GO:BP	negative regulation of cellular component organization	GO:0051129	0.00062062	3.20717	748	3800	206	17906	ENSG00000103313,ENSG00000125538,ENSG00000229474,ENSG00000143452,ENSG00000099365,ENSG00000028137,ENSG00000153993,ENSG00000111863,ENSG00000105894,ENSG00000111837,ENSG00000136158,ENSG00000145632,ENSG00000067798,ENSG00000090432,ENSG00000145147,ENSG00000283154,ENSG00000116584,ENSG00000166848,ENSG00000130203,ENSG00000125863,ENSG00000164741,ENSG00000101439,ENSG00000007944,ENSG00000138311,ENSG00000075223…
GO:BP	regulation of protein localization	GO:0032880	0.000639857	3.19392	1076	3800	284	17906	ENSG00000162711,ENSG00000125538,ENSG00000166523,ENSG00000196632,ENSG00000145777,ENSG00000163874,ENSG00000171916,ENSG00000167207,ENSG00000204390,ENSG00000028137,ENSG00000111863,ENSG00000105894,ENSG00000150630,ENSG00000157873,ENSG00000131016,ENSG00000151651,ENSG00000196126,ENSG00000101017,ENSG00000176697,ENSG00000113811,ENSG00000204305,ENSG00000254087,ENSG00000087085,ENSG00000083799,ENSG00000011243…
GO:BP	cell junction assembly	GO:0034329	0.000701025	3.15427	245	3800	80	17906	ENSG00000125538,ENSG00000084636,ENSG00000019549,ENSG00000124216,ENSG00000065618,ENSG00000120899,ENSG00000196878,ENSG00000058085,ENSG00000164741,ENSG00000178209,ENSG00000112658,ENSG00000109756,ENSG00000137312,ENSG00000044115,ENSG00000152661,ENSG00000062716,ENSG00000090020,ENSG00000123384,ENSG00000027075,ENSG00000073712,ENSG00000148498,ENSG00000173801,ENSG00000057294,ENSG00000062038,ENSG00000104067…
GO:BP	positive regulation of macromolecule biosynthetic process	GO:0010557	0.000701286	3.1541	1925	3800	480	17906	ENSG00000108342,ENSG00000108691,ENSG00000106366,ENSG00000119508,ENSG00000020633,ENSG00000135625,ENSG00000125740,ENSG00000095752,ENSG00000131668,ENSG00000162711,ENSG00000125538,ENSG00000144852,ENSG00000163874,ENSG00000167207,ENSG00000110944,ENSG00000227507,ENSG00000146592,ENSG00000166268,ENSG00000028277,ENSG00000144712,ENSG00000107796,ENSG00000169403,ENSG00000109320,ENSG00000124216,ENSG00000077150…
GO:BP	regulation of cellular macromolecule biosynthetic process	GO:2000112	0.00070232	3.15346	4036	3800	952	17906	ENSG00000108342,ENSG00000164400,ENSG00000106366,ENSG00000119508,ENSG00000056558,ENSG00000120337,ENSG00000020633,ENSG00000135625,ENSG00000199165,ENSG00000125740,ENSG00000095752,ENSG00000131668,ENSG00000162711,ENSG00000125538,ENSG00000229474,ENSG00000172748,ENSG00000144852,ENSG00000057657,ENSG00000163874,ENSG00000167207,ENSG00000110944,ENSG00000146592,ENSG00000278828,ENSG00000204610,ENSG00000171094…
GO:BP	mitotic sister chromatid separation	GO:0051306	0.000723937	3.1403	65	3800	29	17906	ENSG00000058729,ENSG00000002822,ENSG00000105568,ENSG00000113141,ENSG00000154473,ENSG00000139687,ENSG00000153107,ENSG00000047410,ENSG00000175063,ENSG00000013810,ENSG00000126215,ENSG00000036257,ENSG00000149311,ENSG00000196510,ENSG00000089053,ENSG00000144535,ENSG00000178295,ENSG00000086827,ENSG00000178999,ENSG00000080986,ENSG00000164109,ENSG00000071539,ENSG00000135476,ENSG00000134057,ENSG00000112742…
GO:BP	IRE1-mediated unfolded protein response	GO:0036498	0.000723937	3.1403	65	3800	29	17906	ENSG00000178607,ENSG00000198855,ENSG00000128590,ENSG00000090520,ENSG00000149428,ENSG00000120742,ENSG00000143870,ENSG00000074842,ENSG00000184205,ENSG00000160691,ENSG00000065485,ENSG00000072778,ENSG00000102580,ENSG00000166340,ENSG00000204843,ENSG00000106541,ENSG00000137076,ENSG00000124783,ENSG00000103429,ENSG00000159720,ENSG00000087274,ENSG00000101199,ENSG00000134109,ENSG00000109133,ENSG00000106080…
GO:BP	negative regulation of macromolecule metabolic process	GO:0010605	0.000730982	3.13609	3049	3800	733	17906	ENSG00000164400,ENSG00000106366,ENSG00000119508,ENSG00000020633,ENSG00000199165,ENSG00000125740,ENSG00000125538,ENSG00000229474,ENSG00000144852,ENSG00000262655,ENSG00000057657,ENSG00000163874,ENSG00000171916,ENSG00000278828,ENSG00000204947,ENSG00000160678,ENSG00000019549,ENSG00000130749,ENSG00000109320,ENSG00000124216,ENSG00000105894,ENSG00000158125,ENSG00000077150,ENSG00000069399,ENSG00000184545…
GO:BP	establishment of chromosome localization	GO:0051303	0.000773023	3.11181	78	3800	33	17906	ENSG00000164949,ENSG00000167842,ENSG00000255112,ENSG00000164695,ENSG00000002822,ENSG00000130724,ENSG00000083937,ENSG00000119048,ENSG00000197102,ENSG00000101421,ENSG00000175203,ENSG00000132612,ENSG00000031691,ENSG00000146670,ENSG00000036257,ENSG00000149311,ENSG00000072864,ENSG00000171853,ENSG00000164828,ENSG00000086827,ENSG00000178999,ENSG00000237649,ENSG00000140854,ENSG00000080986,ENSG00000134222…
GO:BP	negative regulation of G0 to G1 transition	GO:0070317	0.000774882	3.11076	41	3800	21	17906	ENSG00000204632,ENSG00000120616,ENSG00000163602,ENSG00000126756,ENSG00000169016,ENSG00000101773,ENSG00000122565,ENSG00000173889,ENSG00000178691,ENSG00000149554,ENSG00000204371,ENSG00000106462,ENSG00000074266,ENSG00000198176,ENSG00000102054,ENSG00000111752,ENSG00000184481,ENSG00000162521,ENSG00000051180,ENSG00000097046,ENSG00000012048
GO:BP	antigen processing and presentation	GO:0019882	0.000814305	3.08921	231	3800	76	17906	ENSG00000129226,ENSG00000204632,ENSG00000167207,ENSG00000231389,ENSG00000204287,ENSG00000167705,ENSG00000196126,ENSG00000116701,ENSG00000100902,ENSG00000139192,ENSG00000153029,ENSG00000113615,ENSG00000196188,ENSG00000167004,ENSG00000179218,ENSG00000179344,ENSG00000122705,ENSG00000136930,ENSG00000129084,ENSG00000118640,ENSG00000100280,ENSG00000008018,ENSG00000077549,ENSG00000099341,ENSG00000185825…
GO:BP	positive regulation of organelle organization	GO:0010638	0.00082112	3.08559	644	3800	180	17906	ENSG00000108342,ENSG00000164400,ENSG00000125538,ENSG00000204390,ENSG00000019549,ENSG00000120899,ENSG00000140044,ENSG00000067798,ENSG00000011243,ENSG00000090432,ENSG00000163171,ENSG00000143514,ENSG00000120149,ENSG00000135473,ENSG00000100311,ENSG00000198742,ENSG00000147065,ENSG00000118965,ENSG00000030582,ENSG00000012061,ENSG00000158092,ENSG00000128513,ENSG00000136167,ENSG00000185499,ENSG00000105401…
GO:BP	regulation of nuclear division	GO:0051783	0.000840669	3.07537	194	3800	66	17906	ENSG00000125538,ENSG00000143452,ENSG00000255112,ENSG00000120149,ENSG00000100311,ENSG00000164695,ENSG00000058729,ENSG00000179218,ENSG00000002822,ENSG00000130724,ENSG00000083937,ENSG00000119048,ENSG00000071242,ENSG00000113648,ENSG00000101421,ENSG00000113141,ENSG00000099901,ENSG00000082641,ENSG00000164190,ENSG00000154473,ENSG00000100462,ENSG00000139687,ENSG00000153107,ENSG00000113456,ENSG00000047410…
GO:BP	regulation of ubiquitin-dependent protein catabolic process	GO:2000058	0.000840669	3.07537	154	3800	55	17906	ENSG00000145632,ENSG00000162946,ENSG00000120899,ENSG00000163602,ENSG00000116044,ENSG00000178381,ENSG00000204599,ENSG00000198742,ENSG00000115539,ENSG00000014123,ENSG00000064393,ENSG00000198171,ENSG00000162191,ENSG00000185825,ENSG00000141551,ENSG00000135924,ENSG00000101843,ENSG00000100387,ENSG00000135018,ENSG00000116288,ENSG00000105373,ENSG00000133265,ENSG00000125691,ENSG00000179262,ENSG00000158941…
GO:BP	positive regulation of cellular catabolic process	GO:0031331	0.000843873	3.07372	374	3800	113	17906	ENSG00000188282,ENSG00000103313,ENSG00000125538,ENSG00000163874,ENSG00000152137,ENSG00000028137,ENSG00000151651,ENSG00000145632,ENSG00000162946,ENSG00000120899,ENSG00000116044,ENSG00000159388,ENSG00000178381,ENSG00000090432,ENSG00000130203,ENSG00000198742,ENSG00000147065,ENSG00000171206,ENSG00000142192,ENSG00000105401,ENSG00000123384,ENSG00000198171,ENSG00000144118,ENSG00000094631,ENSG00000185825…
GO:BP	protein modification by small protein removal	GO:0070646	0.000888421	3.05138	308	3800	96	17906	ENSG00000162711,ENSG00000163874,ENSG00000100902,ENSG00000153391,ENSG00000083799,ENSG00000154914,ENSG00000170315,ENSG00000158480,ENSG00000264522,ENSG00000124356,ENSG00000175073,ENSG00000136930,ENSG00000100393,ENSG00000087152,ENSG00000129084,ENSG00000273604,ENSG00000108773,ENSG00000075856,ENSG00000102226,ENSG00000008018,ENSG00000162191,ENSG00000128908,ENSG00000099341,ENSG00000171148,ENSG00000127191…
GO:BP	amide biosynthetic process	GO:0043604	0.000909433	3.04123	912	3800	244	17906	ENSG00000199165,ENSG00000229474,ENSG00000163874,ENSG00000169403,ENSG00000069399,ENSG00000113742,ENSG00000198563,ENSG00000070669,ENSG00000120899,ENSG00000116044,ENSG00000189369,ENSG00000159388,ENSG00000179094,ENSG00000110619,ENSG00000131979,ENSG00000133313,ENSG00000170473,ENSG00000104375,ENSG00000131759,ENSG00000037241,ENSG00000179218,ENSG00000121774,ENSG00000185608,ENSG00000081181,ENSG00000153064…
GO:BP	regulation of gene expression	GO:0010468	0.000909433	3.04123	4727	3800	1102	17906	ENSG00000108342,ENSG00000164400,ENSG00000106366,ENSG00000119508,ENSG00000056558,ENSG00000168685,ENSG00000120337,ENSG00000020633,ENSG00000135625,ENSG00000199165,ENSG00000125740,ENSG00000095752,ENSG00000131668,ENSG00000162711,ENSG00000125538,ENSG00000229474,ENSG00000172748,ENSG00000144852,ENSG00000262655,ENSG00000183160,ENSG00000057657,ENSG00000163874,ENSG00000171916,ENSG00000167207,ENSG00000101306…
GO:BP	cell junction organization	GO:0034330	0.000959111	3.01813	297	3800	93	17906	ENSG00000069188,ENSG00000125538,ENSG00000084636,ENSG00000019549,ENSG00000124216,ENSG00000065618,ENSG00000120899,ENSG00000196878,ENSG00000058085,ENSG00000164741,ENSG00000178209,ENSG00000112658,ENSG00000109756,ENSG00000137312,ENSG00000044115,ENSG00000152661,ENSG00000062716,ENSG00000090020,ENSG00000125266,ENSG00000165527,ENSG00000123384,ENSG00000027075,ENSG00000073712,ENSG00000148498,ENSG00000173801…
GO:BP	vacuolar transport	GO:0007034	0.000963381	3.0162	144	3800	52	17906	ENSG00000167705,ENSG00000142408,ENSG00000255112,ENSG00000164695,ENSG00000143878,ENSG00000198742,ENSG00000030582,ENSG00000141458,ENSG00000130724,ENSG00000102858,ENSG00000123384,ENSG00000159210,ENSG00000131475,ENSG00000083937,ENSG00000160948,ENSG00000074319,ENSG00000003056,ENSG00000143761,ENSG00000132842,ENSG00000155975,ENSG00000101421,ENSG00000185896,ENSG00000266412,ENSG00000006715,ENSG00000159720…
GO:BP	protein autophosphorylation	GO:0046777	0.000969088	3.01364	236	3800	77	17906	ENSG00000196632,ENSG00000101306,ENSG00000171094,ENSG00000162733,ENSG00000150630,ENSG00000178607,ENSG00000111837,ENSG00000013441,ENSG00000120899,ENSG00000254087,ENSG00000198873,ENSG00000198355,ENSG00000100311,ENSG00000072786,ENSG00000058729,ENSG00000113240,ENSG00000145349,ENSG00000174292,ENSG00000179335,ENSG00000134001,ENSG00000157540,ENSG00000173327,ENSG00000072518,ENSG00000167258,ENSG00000176105…
GO:BP	regulation of nucleocytoplasmic transport	GO:0046822	0.000984342	3.00685	116	3800	44	17906	ENSG00000125538,ENSG00000163874,ENSG00000011243,ENSG00000086589,ENSG00000058729,ENSG00000121774,ENSG00000058272,ENSG00000120686,ENSG00000109917,ENSG00000173801,ENSG00000108953,ENSG00000109111,ENSG00000116288,ENSG00000124789,ENSG00000125676,ENSG00000039068,ENSG00000136938,ENSG00000065150,ENSG00000114503,ENSG00000196712,ENSG00000102119,ENSG00000104517,ENSG00000139496,ENSG00000072062,ENSG00000114346…
GO:BP	endoplasmic reticulum to Golgi vesicle-mediated transport	GO:0006888	0.00100647	2.9972	210	3800	70	17906	ENSG00000197249,ENSG00000174567,ENSG00000113615,ENSG00000149428,ENSG00000105829,ENSG00000115306,ENSG00000101310,ENSG00000114270,ENSG00000138768,ENSG00000117153,ENSG00000105669,ENSG00000092108,ENSG00000154305,ENSG00000186480,ENSG00000198734,ENSG00000077549,ENSG00000185825,ENSG00000197102,ENSG00000162236,ENSG00000181789,ENSG00000141551,ENSG00000143761,ENSG00000169223,ENSG00000109861,ENSG00000047932…
GO:BP	chromosome localization	GO:0050000	0.00101048	2.99547	79	3800	33	17906	ENSG00000164949,ENSG00000167842,ENSG00000255112,ENSG00000164695,ENSG00000002822,ENSG00000130724,ENSG00000083937,ENSG00000119048,ENSG00000197102,ENSG00000101421,ENSG00000175203,ENSG00000132612,ENSG00000031691,ENSG00000146670,ENSG00000036257,ENSG00000149311,ENSG00000072864,ENSG00000171853,ENSG00000164828,ENSG00000086827,ENSG00000178999,ENSG00000237649,ENSG00000140854,ENSG00000080986,ENSG00000134222…
GO:BP	regulation of proteasomal protein catabolic process	GO:0061136	0.00104471	2.98101	188	3800	64	17906	ENSG00000145632,ENSG00000163602,ENSG00000116044,ENSG00000178381,ENSG00000204599,ENSG00000130203,ENSG00000170315,ENSG00000135506,ENSG00000014123,ENSG00000072849,ENSG00000198171,ENSG00000233276,ENSG00000162191,ENSG00000185825,ENSG00000141551,ENSG00000135924,ENSG00000101843,ENSG00000013275,ENSG00000100387,ENSG00000135018,ENSG00000115233,ENSG00000125818,ENSG00000116288,ENSG00000105373,ENSG00000133265…
GO:BP	metaphase/anaphase transition of mitotic cell cycle	GO:0007091	0.00108261	2.96553	60	3800	27	17906	ENSG00000058729,ENSG00000002822,ENSG00000113141,ENSG00000154473,ENSG00000139687,ENSG00000153107,ENSG00000047410,ENSG00000175063,ENSG00000013810,ENSG00000126215,ENSG00000036257,ENSG00000149311,ENSG00000196510,ENSG00000089053,ENSG00000178295,ENSG00000086827,ENSG00000178999,ENSG00000080986,ENSG00000164109,ENSG00000071539,ENSG00000135476,ENSG00000134057,ENSG00000112742,ENSG00000094880,ENSG00000119408…
GO:BP	protein phosphorylation	GO:0006468	0.00111005	2.95466	2027	3800	501	17906	ENSG00000108342,ENSG00000108691,ENSG00000164400,ENSG00000056558,ENSG00000120337,ENSG00000020633,ENSG00000095752,ENSG00000125538,ENSG00000275302,ENSG00000196632,ENSG00000183160,ENSG00000145777,ENSG00000163874,ENSG00000152137,ENSG00000113494,ENSG00000167207,ENSG00000101306,ENSG00000110944,ENSG00000156427,ENSG00000171094,ENSG00000173918,ENSG00000162733,ENSG00000074590,ENSG00000165197,ENSG00000109320…
GO:BP	antigen processing and presentation of exogenous peptide antigen via MHC class II	GO:0019886	0.00111005	2.95466	96	3800	38	17906	ENSG00000231389,ENSG00000204287,ENSG00000167705,ENSG00000196126,ENSG00000113615,ENSG00000196188,ENSG00000179344,ENSG00000122705,ENSG00000100280,ENSG00000077549,ENSG00000197102,ENSG00000143761,ENSG00000117984,ENSG00000157020,ENSG00000198898,ENSG00000204843,ENSG00000175203,ENSG00000077380,ENSG00000176986,ENSG00000166747,ENSG00000166847,ENSG00000072958,ENSG00000196961,ENSG00000152700,ENSG00000183020…
GO:BP	cellular response to topologically incorrect protein	GO:0035967	0.00115891	2.93595	163	3800	57	17906	ENSG00000108691,ENSG00000152137,ENSG00000204390,ENSG00000178607,ENSG00000070669,ENSG00000116044,ENSG00000198855,ENSG00000128590,ENSG00000090520,ENSG00000179218,ENSG00000175354,ENSG00000149428,ENSG00000120742,ENSG00000143870,ENSG00000107175,ENSG00000158092,ENSG00000100393,ENSG00000072849,ENSG00000128228,ENSG00000074842,ENSG00000184205,ENSG00000160691,ENSG00000065485,ENSG00000094631,ENSG00000137817…
GO:BP	oxidative phosphorylation	GO:0006119	0.0011596	2.93569	145	3800	52	17906	ENSG00000178127,ENSG00000198804,ENSG00000198888,ENSG00000198712,ENSG00000139180,ENSG00000198938,ENSG00000164258,ENSG00000198695,ENSG00000198899,ENSG00000228253,ENSG00000198840,ENSG00000198786,ENSG00000212907,ENSG00000198886,ENSG00000164919,ENSG00000120675,ENSG00000109390,ENSG00000168275,ENSG00000165264,ENSG00000147123,ENSG00000147684,ENSG00000119013,ENSG00000135940,ENSG00000156467,ENSG00000164405…
GO:BP	regulation of mitotic sister chromatid segregation	GO:0033047	0.00116363	2.93419	73	3800	31	17906	ENSG00000058729,ENSG00000002822,ENSG00000113648,ENSG00000113141,ENSG00000164190,ENSG00000154473,ENSG00000139687,ENSG00000153107,ENSG00000047410,ENSG00000175063,ENSG00000013810,ENSG00000126215,ENSG00000036257,ENSG00000149311,ENSG00000196510,ENSG00000089053,ENSG00000178295,ENSG00000086827,ENSG00000178999,ENSG00000080986,ENSG00000164109,ENSG00000198887,ENSG00000071539,ENSG00000135476,ENSG00000134057…
GO:BP	nucleobase-containing compound catabolic process	GO:0034655	0.00117273	2.9308	554	3800	157	17906	ENSG00000199165,ENSG00000229474,ENSG00000163874,ENSG00000184588,ENSG00000028137,ENSG00000158125,ENSG00000178607,ENSG00000100902,ENSG00000161955,ENSG00000160570,ENSG00000189369,ENSG00000159388,ENSG00000179750,ENSG00000170473,ENSG00000135473,ENSG00000076685,ENSG00000170315,ENSG00000111196,ENSG00000092199,ENSG00000130255,ENSG00000083223,ENSG00000183696,ENSG00000178896,ENSG00000136930,ENSG00000161970…
GO:BP	regulation of G0 to G1 transition	GO:0070316	0.00118114	2.9277	45	3800	22	17906	ENSG00000204632,ENSG00000120616,ENSG00000163602,ENSG00000126756,ENSG00000169016,ENSG00000101773,ENSG00000122565,ENSG00000125686,ENSG00000173889,ENSG00000178691,ENSG00000149554,ENSG00000204371,ENSG00000106462,ENSG00000074266,ENSG00000198176,ENSG00000102054,ENSG00000111752,ENSG00000184481,ENSG00000162521,ENSG00000051180,ENSG00000097046,ENSG00000012048
GO:BP	RNA transport	GO:0050658	0.00118935	2.92469	200	3800	67	17906	ENSG00000101888,ENSG00000198563,ENSG00000011243,ENSG00000083896,ENSG00000058729,ENSG00000121774,ENSG00000111196,ENSG00000123136,ENSG00000137312,ENSG00000242372,ENSG00000145216,ENSG00000087302,ENSG00000125755,ENSG00000198301,ENSG00000163634,ENSG00000169251,ENSG00000160679,ENSG00000101146,ENSG00000112110,ENSG00000109111,ENSG00000164609,ENSG00000141543,ENSG00000140829,ENSG00000161547,ENSG00000124789…
GO:BP	nucleic acid transport	GO:0050657	0.00118935	2.92469	200	3800	67	17906	ENSG00000101888,ENSG00000198563,ENSG00000011243,ENSG00000083896,ENSG00000058729,ENSG00000121774,ENSG00000111196,ENSG00000123136,ENSG00000137312,ENSG00000242372,ENSG00000145216,ENSG00000087302,ENSG00000125755,ENSG00000198301,ENSG00000163634,ENSG00000169251,ENSG00000160679,ENSG00000101146,ENSG00000112110,ENSG00000109111,ENSG00000164609,ENSG00000141543,ENSG00000140829,ENSG00000161547,ENSG00000124789…
GO:BP	Ras protein signal transduction	GO:0007265	0.00118935	2.92469	457	3800	133	17906	ENSG00000172602,ENSG00000187510,ENSG00000053524,ENSG00000180263,ENSG00000139679,ENSG00000136158,ENSG00000138685,ENSG00000145632,ENSG00000107554,ENSG00000254087,ENSG00000163171,ENSG00000236699,ENSG00000116584,ENSG00000131037,ENSG00000130203,ENSG00000164741,ENSG00000172780,ENSG00000172575,ENSG00000143878,ENSG00000124782,ENSG00000124356,ENSG00000174292,ENSG00000068028,ENSG00000109756,ENSG00000137312…
GO:BP	negative regulation of cellular metabolic process	GO:0031324	0.00125378	2.90178	2718	3800	656	17906	ENSG00000164400,ENSG00000106366,ENSG00000119508,ENSG00000020633,ENSG00000199165,ENSG00000125740,ENSG00000125538,ENSG00000229474,ENSG00000144852,ENSG00000262655,ENSG00000057657,ENSG00000163874,ENSG00000278828,ENSG00000204947,ENSG00000160678,ENSG00000019549,ENSG00000130749,ENSG00000109320,ENSG00000124216,ENSG00000105894,ENSG00000158125,ENSG00000077150,ENSG00000069399,ENSG00000184545,ENSG00000135111…
GO:BP	regulation of intracellular signal transduction	GO:1902531	0.00126312	2.89855	1876	3800	466	17906	ENSG00000108342,ENSG00000108691,ENSG00000056558,ENSG00000095752,ENSG00000156097,ENSG00000162711,ENSG00000164691,ENSG00000125538,ENSG00000275302,ENSG00000187510,ENSG00000213886,ENSG00000163874,ENSG00000204632,ENSG00000167207,ENSG00000110944,ENSG00000156427,ENSG00000204610,ENSG00000171094,ENSG00000173918,ENSG00000074590,ENSG00000019549,ENSG00000053524,ENSG00000124216,ENSG00000115604,ENSG00000158125…
GO:BP	DNA biosynthetic process	GO:0071897	0.00127202	2.89551	193	3800	65	17906	ENSG00000041880,ENSG00000138685,ENSG00000198563,ENSG00000120899,ENSG00000154914,ENSG00000166848,ENSG00000100311,ENSG00000170315,ENSG00000092199,ENSG00000129566,ENSG00000152661,ENSG00000128513,ENSG00000196262,ENSG00000156261,ENSG00000106399,ENSG00000135624,ENSG00000138668,ENSG00000070010,ENSG00000166226,ENSG00000167085,ENSG00000163468,ENSG00000110958,ENSG00000143476,ENSG00000115484,ENSG00000150753…
GO:BP	transport along microtubule	GO:0010970	0.00136797	2.86392	164	3800	57	17906	ENSG00000111837,ENSG00000168026,ENSG00000189114,ENSG00000114446,ENSG00000172575,ENSG00000170315,ENSG00000118965,ENSG00000142192,ENSG00000126756,ENSG00000142168,ENSG00000135338,ENSG00000106211,ENSG00000197102,ENSG00000181789,ENSG00000132842,ENSG00000185896,ENSG00000204843,ENSG00000077380,ENSG00000107863,ENSG00000119333,ENSG00000197386,ENSG00000151914,ENSG00000100242,ENSG00000070831,ENSG00000007168…
GO:BP	positive regulation of viral life cycle	GO:1903902	0.00148422	2.8285	61	3800	27	17906	ENSG00000184012,ENSG00000164695,ENSG00000185624,ENSG00000100097,ENSG00000148400,ENSG00000130724,ENSG00000196262,ENSG00000154370,ENSG00000083937,ENSG00000074319,ENSG00000101421,ENSG00000179262,ENSG00000155506,ENSG00000070756,ENSG00000132612,ENSG00000139722,ENSG00000182481,ENSG00000135250,ENSG00000198791,ENSG00000096063,ENSG00000069275,ENSG00000074696,ENSG00000065243,ENSG00000077097,ENSG00000025800…
GO:BP	attachment of spindle microtubules to kinetochore	GO:0008608	0.0015362	2.81355	34	3800	18	17906	ENSG00000167842,ENSG00000002822,ENSG00000154473,ENSG00000179051,ENSG00000139687,ENSG00000114346,ENSG00000070831,ENSG00000129810,ENSG00000178999,ENSG00000080986,ENSG00000128944,ENSG00000134057,ENSG00000117650,ENSG00000142945,ENSG00000161800,ENSG00000143228,ENSG00000138778,ENSG00000137812
GO:BP	cytoskeleton-dependent cytokinesis	GO:0061640	0.00162346	2.78956	101	3800	39	17906	ENSG00000255112,ENSG00000164695,ENSG00000143878,ENSG00000115306,ENSG00000124356,ENSG00000130724,ENSG00000083937,ENSG00000143761,ENSG00000111737,ENSG00000145715,ENSG00000101421,ENSG00000067560,ENSG00000159140,ENSG00000067900,ENSG00000186522,ENSG00000117632,ENSG00000182149,ENSG00000114346,ENSG00000164961,ENSG00000132612,ENSG00000114993,ENSG00000136108,ENSG00000138758,ENSG00000100167,ENSG00000164114…
GO:BP	response to topologically incorrect protein	GO:0035966	0.00164929	2.7827	202	3800	67	17906	ENSG00000108691,ENSG00000152137,ENSG00000204390,ENSG00000162616,ENSG00000178607,ENSG00000070669,ENSG00000116044,ENSG00000198855,ENSG00000128590,ENSG00000090520,ENSG00000149257,ENSG00000023318,ENSG00000179218,ENSG00000175354,ENSG00000149428,ENSG00000120742,ENSG00000143870,ENSG00000107175,ENSG00000158092,ENSG00000100393,ENSG00000072849,ENSG00000144381,ENSG00000128228,ENSG00000074842,ENSG00000184205…
GO:BP	protein monoubiquitination	GO:0006513	0.00166528	2.77851	71	3800	30	17906	ENSG00000108733,ENSG00000163602,ENSG00000166349,ENSG00000170315,ENSG00000197579,ENSG00000049759,ENSG00000117153,ENSG00000087152,ENSG00000102858,ENSG00000170142,ENSG00000119048,ENSG00000074319,ENSG00000100387,ENSG00000070423,ENSG00000113558,ENSG00000143476,ENSG00000198730,ENSG00000155827,ENSG00000175931,ENSG00000055130,ENSG00000036257,ENSG00000110395,ENSG00000070950,ENSG00000089094,ENSG00000276043…
GO:BP	response to unfolded protein	GO:0006986	0.00173032	2.76187	180	3800	61	17906	ENSG00000108691,ENSG00000152137,ENSG00000204390,ENSG00000162616,ENSG00000178607,ENSG00000070669,ENSG00000116044,ENSG00000198855,ENSG00000128590,ENSG00000090520,ENSG00000149257,ENSG00000023318,ENSG00000179218,ENSG00000175354,ENSG00000149428,ENSG00000120742,ENSG00000143870,ENSG00000107175,ENSG00000158092,ENSG00000100393,ENSG00000072849,ENSG00000144381,ENSG00000074842,ENSG00000184205,ENSG00000160691…
GO:BP	regulation of centrosome duplication	GO:0010824	0.00173638	2.76036	43	3800	21	17906	ENSG00000145632,ENSG00000255112,ENSG00000164695,ENSG00000130724,ENSG00000108773,ENSG00000083937,ENSG00000110172,ENSG00000101421,ENSG00000181163,ENSG00000126215,ENSG00000178295,ENSG00000141577,ENSG00000116127,ENSG00000151849,ENSG00000170927,ENSG00000163611,ENSG00000164087,ENSG00000142731,ENSG00000108395,ENSG00000162063,ENSG00000012048
GO:BP	ncRNA metabolic process	GO:0034660	0.00174555	2.75807	481	3800	138	17906	ENSG00000163874,ENSG00000109320,ENSG00000141642,ENSG00000160570,ENSG00000138785,ENSG00000163312,ENSG00000110619,ENSG00000132467,ENSG00000124784,ENSG00000166133,ENSG00000102786,ENSG00000151304,ENSG00000152464,ENSG00000113272,ENSG00000168806,ENSG00000058729,ENSG00000149016,ENSG00000141101,ENSG00000117174,ENSG00000110060,ENSG00000121486,ENSG00000178105,ENSG00000129460,ENSG00000133316,ENSG00000112159…
GO:BP	establishment of tissue polarity	GO:0007164	0.00183365	2.73668	126	3800	46	17906	ENSG00000100902,ENSG00000147257,ENSG00000198742,ENSG00000136930,ENSG00000129084,ENSG00000008018,ENSG00000099341,ENSG00000101843,ENSG00000159352,ENSG00000142507,ENSG00000165916,ENSG00000013275,ENSG00000115233,ENSG00000125818,ENSG00000100764,ENSG00000076716,ENSG00000087191,ENSG00000071127,ENSG00000067560,ENSG00000108344,ENSG00000185627,ENSG00000197170,ENSG00000082458,ENSG00000107404,ENSG00000161202…
GO:BP	establishment of planar polarity	GO:0001736	0.00183365	2.73668	126	3800	46	17906	ENSG00000100902,ENSG00000147257,ENSG00000198742,ENSG00000136930,ENSG00000129084,ENSG00000008018,ENSG00000099341,ENSG00000101843,ENSG00000159352,ENSG00000142507,ENSG00000165916,ENSG00000013275,ENSG00000115233,ENSG00000125818,ENSG00000100764,ENSG00000076716,ENSG00000087191,ENSG00000071127,ENSG00000067560,ENSG00000108344,ENSG00000185627,ENSG00000197170,ENSG00000082458,ENSG00000107404,ENSG00000161202…
GO:BP	regulation of DNA replication	GO:0006275	0.00184866	2.73314	112	3800	42	17906	ENSG00000137936,ENSG00000177311,ENSG00000198783,ENSG00000101439,ENSG00000138311,ENSG00000123268,ENSG00000184205,ENSG00000138375,ENSG00000065268,ENSG00000128908,ENSG00000011451,ENSG00000105568,ENSG00000116161,ENSG00000185104,ENSG00000123374,ENSG00000148337,ENSG00000108055,ENSG00000175054,ENSG00000132646,ENSG00000070831,ENSG00000135336,ENSG00000204371,ENSG00000069275,ENSG00000112312,ENSG00000136982…
GO:BP	endosomal transport	GO:0016197	0.00184866	2.73314	233	3800	75	17906	ENSG00000167705,ENSG00000255112,ENSG00000164695,ENSG00000170315,ENSG00000242802,ENSG00000205302,ENSG00000167306,ENSG00000130724,ENSG00000172765,ENSG00000119522,ENSG00000073921,ENSG00000008294,ENSG00000165527,ENSG00000159210,ENSG00000131475,ENSG00000083937,ENSG00000160948,ENSG00000074319,ENSG00000162236,ENSG00000184014,ENSG00000089006,ENSG00000167461,ENSG00000132842,ENSG00000068400,ENSG00000111737…
GO:BP	cellular response to unfolded protein	GO:0034620	0.00187184	2.72773	144	3800	51	17906	ENSG00000108691,ENSG00000152137,ENSG00000204390,ENSG00000178607,ENSG00000070669,ENSG00000116044,ENSG00000198855,ENSG00000128590,ENSG00000090520,ENSG00000179218,ENSG00000175354,ENSG00000149428,ENSG00000120742,ENSG00000143870,ENSG00000107175,ENSG00000158092,ENSG00000100393,ENSG00000072849,ENSG00000074842,ENSG00000184205,ENSG00000160691,ENSG00000065485,ENSG00000137817,ENSG00000134001,ENSG00000072778…
GO:BP	electron transport chain	GO:0022900	0.00188066	2.72569	188	3800	63	17906	ENSG00000178127,ENSG00000158125,ENSG00000116701,ENSG00000198804,ENSG00000198888,ENSG00000198712,ENSG00000139180,ENSG00000198938,ENSG00000164258,ENSG00000198695,ENSG00000198840,ENSG00000198786,ENSG00000212907,ENSG00000198886,ENSG00000142669,ENSG00000164919,ENSG00000120675,ENSG00000109390,ENSG00000168275,ENSG00000082212,ENSG00000165264,ENSG00000147123,ENSG00000147684,ENSG00000119013,ENSG00000135940…
GO:BP	protein folding	GO:0006457	0.00188066	2.72569	218	3800	71	17906	ENSG00000204390,ENSG00000162616,ENSG00000132141,ENSG00000090520,ENSG00000155660,ENSG00000125863,ENSG00000023318,ENSG00000167004,ENSG00000179218,ENSG00000115539,ENSG00000140403,ENSG00000185624,ENSG00000030582,ENSG00000143870,ENSG00000069345,ENSG00000124659,ENSG00000144381,ENSG00000109519,ENSG00000196262,ENSG00000263353,ENSG00000105401,ENSG00000065485,ENSG00000113068,ENSG00000136770,ENSG00000156261…
GO:BP	energy derivation by oxidation of organic compounds	GO:0015980	0.001881	2.72561	287	3800	89	17906	ENSG00000119508,ENSG00000178127,ENSG00000148339,ENSG00000198804,ENSG00000198888,ENSG00000198712,ENSG00000196182,ENSG00000170955,ENSG00000139180,ENSG00000198938,ENSG00000164258,ENSG00000198695,ENSG00000078237,ENSG00000198840,ENSG00000198786,ENSG00000212907,ENSG00000198886,ENSG00000164919,ENSG00000134352,ENSG00000120675,ENSG00000109390,ENSG00000168275,ENSG00000082212,ENSG00000171298,ENSG00000165264…
GO:BP	protein deubiquitination	GO:0016579	0.00190636	2.71979	291	3800	90	17906	ENSG00000162711,ENSG00000163874,ENSG00000100902,ENSG00000153391,ENSG00000083799,ENSG00000154914,ENSG00000170315,ENSG00000158480,ENSG00000264522,ENSG00000124356,ENSG00000175073,ENSG00000136930,ENSG00000100393,ENSG00000087152,ENSG00000129084,ENSG00000273604,ENSG00000108773,ENSG00000075856,ENSG00000102226,ENSG00000008018,ENSG00000162191,ENSG00000128908,ENSG00000099341,ENSG00000171148,ENSG00000127191…
GO:BP	positive regulation of gene expression	GO:0010628	0.001919	2.71692	2048	3800	503	17906	ENSG00000108342,ENSG00000164400,ENSG00000106366,ENSG00000119508,ENSG00000168685,ENSG00000020633,ENSG00000135625,ENSG00000125740,ENSG00000095752,ENSG00000131668,ENSG00000162711,ENSG00000125538,ENSG00000144852,ENSG00000262655,ENSG00000183160,ENSG00000057657,ENSG00000163874,ENSG00000171916,ENSG00000167207,ENSG00000101306,ENSG00000110944,ENSG00000146592,ENSG00000173918,ENSG00000166268,ENSG00000028277…
GO:BP	regulation of small GTPase mediated signal transduction	GO:0051056	0.001919	2.71692	342	3800	103	17906	ENSG00000164691,ENSG00000187510,ENSG00000053524,ENSG00000180263,ENSG00000139679,ENSG00000136158,ENSG00000107554,ENSG00000254087,ENSG00000133121,ENSG00000145147,ENSG00000236699,ENSG00000116584,ENSG00000131037,ENSG00000130203,ENSG00000164741,ENSG00000172575,ENSG00000143878,ENSG00000124356,ENSG00000174292,ENSG00000137312,ENSG00000148400,ENSG00000119522,ENSG00000005884,ENSG00000160691,ENSG00000165527…
GO:BP	regulation of biosynthetic process	GO:0009889	0.00195686	2.70844	4417	3800	1029	17906	ENSG00000108342,ENSG00000108691,ENSG00000164400,ENSG00000106366,ENSG00000119508,ENSG00000056558,ENSG00000120337,ENSG00000020633,ENSG00000135625,ENSG00000199165,ENSG00000125740,ENSG00000095752,ENSG00000131668,ENSG00000162711,ENSG00000125538,ENSG00000229474,ENSG00000172748,ENSG00000144852,ENSG00000057657,ENSG00000163874,ENSG00000167207,ENSG00000110944,ENSG00000227507,ENSG00000146592,ENSG00000278828…
GO:BP	regulation of mitotic sister chromatid separation	GO:0010965	0.00197906	2.70354	62	3800	27	17906	ENSG00000058729,ENSG00000002822,ENSG00000113141,ENSG00000154473,ENSG00000139687,ENSG00000153107,ENSG00000047410,ENSG00000175063,ENSG00000013810,ENSG00000126215,ENSG00000036257,ENSG00000149311,ENSG00000196510,ENSG00000089053,ENSG00000178295,ENSG00000086827,ENSG00000178999,ENSG00000080986,ENSG00000164109,ENSG00000071539,ENSG00000135476,ENSG00000134057,ENSG00000112742,ENSG00000094880,ENSG00000119408…
GO:BP	regulation of mRNA stability	GO:0043488	0.00197906	2.70354	181	3800	61	17906	ENSG00000163874,ENSG00000100902,ENSG00000161955,ENSG00000170315,ENSG00000092199,ENSG00000178896,ENSG00000136930,ENSG00000129084,ENSG00000020577,ENSG00000008018,ENSG00000099341,ENSG00000106211,ENSG00000101843,ENSG00000159352,ENSG00000142507,ENSG00000165916,ENSG00000013275,ENSG00000138668,ENSG00000164924,ENSG00000114867,ENSG00000115233,ENSG00000125818,ENSG00000100764,ENSG00000087191,ENSG00000172239…
GO:BP	metaphase/anaphase transition of cell cycle	GO:0044784	0.00197906	2.70354	62	3800	27	17906	ENSG00000058729,ENSG00000002822,ENSG00000113141,ENSG00000154473,ENSG00000139687,ENSG00000153107,ENSG00000047410,ENSG00000175063,ENSG00000013810,ENSG00000126215,ENSG00000036257,ENSG00000149311,ENSG00000196510,ENSG00000089053,ENSG00000178295,ENSG00000086827,ENSG00000178999,ENSG00000080986,ENSG00000164109,ENSG00000071539,ENSG00000135476,ENSG00000134057,ENSG00000112742,ENSG00000094880,ENSG00000119408…
GO:BP	negative regulation of organelle organization	GO:0010639	0.00197906	2.70354	414	3800	121	17906	ENSG00000229474,ENSG00000143452,ENSG00000111837,ENSG00000067798,ENSG00000090432,ENSG00000145147,ENSG00000283154,ENSG00000116584,ENSG00000166848,ENSG00000125863,ENSG00000164741,ENSG00000115306,ENSG00000092199,ENSG00000078237,ENSG00000012061,ENSG00000125746,ENSG00000002822,ENSG00000165175,ENSG00000128513,ENSG00000130724,ENSG00000092108,ENSG00000186480,ENSG00000233276,ENSG00000108773,ENSG00000119048…
GO:BP	regulation of macromolecule biosynthetic process	GO:0010556	0.00205521	2.68714	4186	3800	978	17906	ENSG00000108342,ENSG00000108691,ENSG00000164400,ENSG00000106366,ENSG00000119508,ENSG00000056558,ENSG00000120337,ENSG00000020633,ENSG00000135625,ENSG00000199165,ENSG00000125740,ENSG00000095752,ENSG00000131668,ENSG00000162711,ENSG00000125538,ENSG00000229474,ENSG00000172748,ENSG00000144852,ENSG00000057657,ENSG00000163874,ENSG00000167207,ENSG00000110944,ENSG00000227507,ENSG00000146592,ENSG00000278828…
GO:BP	regulation of protein stability	GO:0031647	0.00207129	2.68376	284	3800	88	17906	ENSG00000162407,ENSG00000168564,ENSG00000090432,ENSG00000015133,ENSG00000005339,ENSG00000204599,ENSG00000104375,ENSG00000179218,ENSG00000007944,ENSG00000115539,ENSG00000030582,ENSG00000049759,ENSG00000137312,ENSG00000100393,ENSG00000144381,ENSG00000117758,ENSG00000063241,ENSG00000105401,ENSG00000164305,ENSG00000156261,ENSG00000108773,ENSG00000119048,ENSG00000094631,ENSG00000171148,ENSG00000110651…
GO:BP	cytokinesis	GO:0000910	0.00239297	2.62106	171	3800	58	17906	ENSG00000145632,ENSG00000255112,ENSG00000164695,ENSG00000143878,ENSG00000115306,ENSG00000124356,ENSG00000130724,ENSG00000083937,ENSG00000143761,ENSG00000111737,ENSG00000145715,ENSG00000101421,ENSG00000067560,ENSG00000122359,ENSG00000159140,ENSG00000067900,ENSG00000186522,ENSG00000117632,ENSG00000182149,ENSG00000114346,ENSG00000115760,ENSG00000164961,ENSG00000132612,ENSG00000101224,ENSG00000114993…
GO:BP	ncRNA export from nucleus	GO:0097064	0.00245644	2.60969	38	3800	19	17906	ENSG00000101146,ENSG00000124789,ENSG00000157020,ENSG00000181163,ENSG00000114503,ENSG00000095319,ENSG00000153201,ENSG00000139496,ENSG00000113569,ENSG00000047410,ENSG00000120253,ENSG00000111581,ENSG00000126883,ENSG00000075188,ENSG00000069248,ENSG00000058804,ENSG00000125450,ENSG00000165699,ENSG00000093000
GO:BP	negative regulation of organelle assembly	GO:1902116	0.00245644	2.60969	38	3800	19	17906	ENSG00000229474,ENSG00000111837,ENSG00000116584,ENSG00000130724,ENSG00000092108,ENSG00000108773,ENSG00000101421,ENSG00000171055,ENSG00000047849,ENSG00000204371,ENSG00000176994,ENSG00000185324,ENSG00000265808,ENSG00000171100,ENSG00000139437,ENSG00000103540,ENSG00000145979,ENSG00000108395,ENSG00000012048
GO:BP	G0 to G1 transition	GO:0045023	0.00245644	2.60969	47	3800	22	17906	ENSG00000204632,ENSG00000120616,ENSG00000163602,ENSG00000126756,ENSG00000169016,ENSG00000101773,ENSG00000122565,ENSG00000125686,ENSG00000173889,ENSG00000178691,ENSG00000149554,ENSG00000204371,ENSG00000106462,ENSG00000074266,ENSG00000198176,ENSG00000102054,ENSG00000111752,ENSG00000184481,ENSG00000162521,ENSG00000051180,ENSG00000097046,ENSG00000012048
GO:BP	DNA geometric change	GO:0032392	0.00248368	2.6049	117	3800	43	17906	ENSG00000163312,ENSG00000170315,ENSG00000111877,ENSG00000128513,ENSG00000138375,ENSG00000107290,ENSG00000128908,ENSG00000145907,ENSG00000183207,ENSG00000153922,ENSG00000100387,ENSG00000112249,ENSG00000175792,ENSG00000100297,ENSG00000079785,ENSG00000143799,ENSG00000166508,ENSG00000073111,ENSG00000079246,ENSG00000160957,ENSG00000177200,ENSG00000132740,ENSG00000136982,ENSG00000131153,ENSG00000136492…
GO:BP	termination of RNA polymerase II transcription	GO:0006369	0.00248368	2.6049	41	3800	20	17906	ENSG00000130772,ENSG00000142528,ENSG00000172409,ENSG00000213079,ENSG00000145216,ENSG00000125835,ENSG00000107290,ENSG00000177613,ENSG00000125755,ENSG00000114503,ENSG00000163950,ENSG00000090060,ENSG00000160075,ENSG00000103495,ENSG00000101138,ENSG00000116830,ENSG00000167005,ENSG00000136937,ENSG00000155858,ENSG00000160917
GO:BP	regulation of protein modification process	GO:0031399	0.00250074	2.60193	1917	3800	472	17906	ENSG00000108342,ENSG00000108691,ENSG00000164400,ENSG00000056558,ENSG00000120337,ENSG00000095752,ENSG00000125538,ENSG00000275302,ENSG00000196632,ENSG00000183160,ENSG00000145777,ENSG00000163874,ENSG00000113494,ENSG00000167207,ENSG00000110944,ENSG00000156427,ENSG00000171094,ENSG00000173918,ENSG00000162733,ENSG00000074590,ENSG00000019549,ENSG00000165197,ENSG00000111863,ENSG00000105894,ENSG00000150630…
GO:BP	cytoskeleton-dependent intracellular transport	GO:0030705	0.00252991	2.5969	190	3800	63	17906	ENSG00000111837,ENSG00000168026,ENSG00000015133,ENSG00000189114,ENSG00000114446,ENSG00000172575,ENSG00000170315,ENSG00000118965,ENSG00000142192,ENSG00000126756,ENSG00000142168,ENSG00000135338,ENSG00000106211,ENSG00000197102,ENSG00000181789,ENSG00000145555,ENSG00000132842,ENSG00000185896,ENSG00000204843,ENSG00000077380,ENSG00000107863,ENSG00000134709,ENSG00000119333,ENSG00000197386,ENSG00000151914…
GO:BP	regulation of cellular biosynthetic process	GO:0031326	0.00255778	2.59214	4334	3800	1009	17906	ENSG00000108342,ENSG00000164400,ENSG00000106366,ENSG00000119508,ENSG00000056558,ENSG00000120337,ENSG00000020633,ENSG00000135625,ENSG00000199165,ENSG00000125740,ENSG00000095752,ENSG00000131668,ENSG00000162711,ENSG00000125538,ENSG00000229474,ENSG00000172748,ENSG00000144852,ENSG00000057657,ENSG00000163874,ENSG00000167207,ENSG00000110944,ENSG00000227507,ENSG00000146592,ENSG00000278828,ENSG00000204610…
GO:BP	embryo development ending in birth or egg hatching	GO:0009792	0.00256452	2.59099	675	3800	184	17906	ENSG00000164400,ENSG00000111254,ENSG00000143452,ENSG00000057657,ENSG00000124216,ENSG00000164867,ENSG00000135111,ENSG00000142867,ENSG00000139679,ENSG00000172216,ENSG00000141448,ENSG00000100814,ENSG00000177000,ENSG00000127528,ENSG00000135334,ENSG00000112559,ENSG00000100311,ENSG00000120370,ENSG00000104375,ENSG00000131759,ENSG00000164741,ENSG00000114446,ENSG00000198783,ENSG00000163683,ENSG00000188910…
GO:BP	protein localization to nucleus	GO:0034504	0.00257649	2.58897	278	3800	86	17906	ENSG00000163874,ENSG00000069399,ENSG00000101888,ENSG00000086589,ENSG00000179218,ENSG00000171206,ENSG00000197579,ENSG00000131018,ENSG00000172530,ENSG00000264522,ENSG00000112578,ENSG00000156261,ENSG00000120686,ENSG00000109917,ENSG00000173801,ENSG00000169251,ENSG00000108953,ENSG00000135624,ENSG00000114030,ENSG00000116288,ENSG00000105373,ENSG00000124789,ENSG00000125691,ENSG00000166226,ENSG00000113558…
GO:BP	antigen processing and presentation of peptide antigen via MHC class II	GO:0002495	0.00273218	2.56349	100	3800	38	17906	ENSG00000231389,ENSG00000204287,ENSG00000167705,ENSG00000196126,ENSG00000113615,ENSG00000196188,ENSG00000179344,ENSG00000122705,ENSG00000100280,ENSG00000077549,ENSG00000197102,ENSG00000143761,ENSG00000117984,ENSG00000157020,ENSG00000198898,ENSG00000204843,ENSG00000175203,ENSG00000077380,ENSG00000176986,ENSG00000166747,ENSG00000166847,ENSG00000072958,ENSG00000196961,ENSG00000152700,ENSG00000183020…
GO:BP	positive regulation of molecular function	GO:0044093	0.00273218	2.56349	1822	3800	450	17906	ENSG00000108342,ENSG00000108691,ENSG00000056558,ENSG00000120337,ENSG00000103313,ENSG00000162711,ENSG00000164691,ENSG00000125538,ENSG00000275302,ENSG00000196632,ENSG00000262655,ENSG00000113494,ENSG00000167207,ENSG00000110944,ENSG00000156427,ENSG00000072818,ENSG00000113389,ENSG00000204610,ENSG00000171094,ENSG00000162616,ENSG00000162733,ENSG00000160678,ENSG00000169403,ENSG00000109320,ENSG00000164867…
GO:BP	positive regulation of cellular biosynthetic process	GO:0031328	0.00277646	2.55651	2021	3800	495	17906	ENSG00000108342,ENSG00000106366,ENSG00000119508,ENSG00000020633,ENSG00000135625,ENSG00000125740,ENSG00000095752,ENSG00000131668,ENSG00000162711,ENSG00000125538,ENSG00000144852,ENSG00000163874,ENSG00000167207,ENSG00000110944,ENSG00000227507,ENSG00000146592,ENSG00000166268,ENSG00000028277,ENSG00000144712,ENSG00000196639,ENSG00000107796,ENSG00000169403,ENSG00000109320,ENSG00000124216,ENSG00000164867…
GO:BP	anaphase-promoting complex-dependent catabolic process	GO:0031145	0.00278394	2.55534	83	3800	33	17906	ENSG00000100902,ENSG00000170315,ENSG00000136930,ENSG00000129084,ENSG00000170142,ENSG00000008018,ENSG00000099341,ENSG00000101843,ENSG00000159352,ENSG00000142507,ENSG00000165916,ENSG00000013275,ENSG00000115233,ENSG00000125818,ENSG00000100764,ENSG00000087191,ENSG00000108344,ENSG00000185627,ENSG00000154473,ENSG00000197170,ENSG00000153107,ENSG00000123374,ENSG00000166295,ENSG00000175063,ENSG00000036257…
GO:BP	mRNA transport	GO:0051028	0.0027933	2.55388	150	3800	52	17906	ENSG00000101888,ENSG00000198563,ENSG00000011243,ENSG00000083896,ENSG00000111196,ENSG00000123136,ENSG00000145216,ENSG00000125755,ENSG00000163634,ENSG00000160679,ENSG00000101146,ENSG00000109111,ENSG00000164609,ENSG00000141543,ENSG00000140829,ENSG00000161547,ENSG00000124789,ENSG00000157020,ENSG00000265241,ENSG00000063244,ENSG00000125676,ENSG00000088247,ENSG00000136450,ENSG00000114503,ENSG00000163950…
GO:BP	telomere maintenance via semi-conservative replication	GO:0032201	0.00286564	2.54278	27	3800	15	17906	ENSG00000106399,ENSG00000132646,ENSG00000035928,ENSG00000168496,ENSG00000101868,ENSG00000077514,ENSG00000014138,ENSG00000062822,ENSG00000132383,ENSG00000111445,ENSG00000100479,ENSG00000133119,ENSG00000138346,ENSG00000198056,ENSG00000163918
GO:BP	sterol biosynthetic process	GO:0016126	0.00306003	2.51427	80	3800	32	17906	ENSG00000138135,ENSG00000003137,ENSG00000205808,ENSG00000130203,ENSG00000152904,ENSG00000132196,ENSG00000186480,ENSG00000142168,ENSG00000066136,ENSG00000133935,ENSG00000067064,ENSG00000167315,ENSG00000113161,ENSG00000052802,ENSG00000120437,ENSG00000100243,ENSG00000169714,ENSG00000131473,ENSG00000079459,ENSG00000116133,ENSG00000160285,ENSG00000140943,ENSG00000114650,ENSG00000104549,ENSG00000132356…
GO:BP	apoptotic process	GO:0006915	0.00313831	2.5033	2006	3800	491	17906	ENSG00000108691,ENSG00000164400,ENSG00000106366,ENSG00000119508,ENSG00000056558,ENSG00000168685,ENSG00000140379,ENSG00000120337,ENSG00000162711,ENSG00000049249,ENSG00000125538,ENSG00000123689,ENSG00000196632,ENSG00000226979,ENSG00000213886,ENSG00000145777,ENSG00000163874,ENSG00000204632,ENSG00000113494,ENSG00000167207,ENSG00000171094,ENSG00000019549,ENSG00000255823,ENSG00000028137,ENSG00000109320…
GO:BP	chordate embryonic development	GO:0043009	0.00319622	2.49536	657	3800	179	17906	ENSG00000164400,ENSG00000111254,ENSG00000143452,ENSG00000057657,ENSG00000124216,ENSG00000164867,ENSG00000135111,ENSG00000142867,ENSG00000139679,ENSG00000172216,ENSG00000141448,ENSG00000100814,ENSG00000177000,ENSG00000127528,ENSG00000112559,ENSG00000100311,ENSG00000120370,ENSG00000104375,ENSG00000131759,ENSG00000164741,ENSG00000114446,ENSG00000198783,ENSG00000163683,ENSG00000188910,ENSG00000075223…
GO:BP	regulation of mRNA catabolic process	GO:0061013	0.00326344	2.48632	203	3800	66	17906	ENSG00000163874,ENSG00000100902,ENSG00000161955,ENSG00000159388,ENSG00000170315,ENSG00000092199,ENSG00000178896,ENSG00000136930,ENSG00000129084,ENSG00000020577,ENSG00000008018,ENSG00000099341,ENSG00000106211,ENSG00000101843,ENSG00000159352,ENSG00000142507,ENSG00000165916,ENSG00000013275,ENSG00000138668,ENSG00000168002,ENSG00000164924,ENSG00000114867,ENSG00000115233,ENSG00000125818,ENSG00000100764…
GO:BP	positive regulation of DNA biosynthetic process	GO:2000573	0.00327846	2.48433	67	3800	28	17906	ENSG00000138685,ENSG00000198563,ENSG00000120899,ENSG00000100311,ENSG00000128513,ENSG00000156261,ENSG00000135624,ENSG00000138668,ENSG00000166226,ENSG00000163468,ENSG00000110958,ENSG00000115484,ENSG00000150753,ENSG00000160867,ENSG00000175054,ENSG00000079246,ENSG00000149311,ENSG00000089022,ENSG00000100030,ENSG00000136982,ENSG00000178999,ENSG00000076984,ENSG00000141480,ENSG00000117650,ENSG00000111445…
GO:BP	regulation of chromosome separation	GO:1905818	0.00327846	2.48433	67	3800	28	17906	ENSG00000058729,ENSG00000002822,ENSG00000113141,ENSG00000154473,ENSG00000139687,ENSG00000153107,ENSG00000047410,ENSG00000101266,ENSG00000175063,ENSG00000013810,ENSG00000126215,ENSG00000036257,ENSG00000149311,ENSG00000196510,ENSG00000089053,ENSG00000178295,ENSG00000086827,ENSG00000178999,ENSG00000080986,ENSG00000164109,ENSG00000071539,ENSG00000135476,ENSG00000134057,ENSG00000112742,ENSG00000094880…
GO:BP	response to UV	GO:0009411	0.0032811	2.48398	140	3800	49	17906	ENSG00000105894,ENSG00000069399,ENSG00000143751,ENSG00000005339,ENSG00000012061,ENSG00000100393,ENSG00000161970,ENSG00000078808,ENSG00000188215,ENSG00000172428,ENSG00000164305,ENSG00000233276,ENSG00000119048,ENSG00000128908,ENSG00000134001,ENSG00000183207,ENSG00000143476,ENSG00000205581,ENSG00000181163,ENSG00000158941,ENSG00000143799,ENSG00000133895,ENSG00000175054,ENSG00000132646,ENSG00000149554…
GO:BP	positive regulation of cell projection organization	GO:0031346	0.00329088	2.48269	395	3800	115	17906	ENSG00000171094,ENSG00000105894,ENSG00000136040,ENSG00000162946,ENSG00000176697,ENSG00000120899,ENSG00000254087,ENSG00000067798,ENSG00000116044,ENSG00000090432,ENSG00000145147,ENSG00000163171,ENSG00000150625,ENSG00000137285,ENSG00000131037,ENSG00000130203,ENSG00000100558,ENSG00000198742,ENSG00000124782,ENSG00000136603,ENSG00000112658,ENSG00000030582,ENSG00000145868,ENSG00000109756,ENSG00000049759…
GO:BP	positive regulation of proteolysis	GO:0045862	0.00330022	2.48146	367	3800	108	17906	ENSG00000103313,ENSG00000162711,ENSG00000125538,ENSG00000262655,ENSG00000163874,ENSG00000028137,ENSG00000158125,ENSG00000142867,ENSG00000151651,ENSG00000145632,ENSG00000162946,ENSG00000120899,ENSG00000204305,ENSG00000254087,ENSG00000116044,ENSG00000178381,ENSG00000090432,ENSG00000107020,ENSG00000135334,ENSG00000168040,ENSG00000130203,ENSG00000164741,ENSG00000114446,ENSG00000198742,ENSG00000118965…
GO:BP	chromosome separation	GO:0051304	0.00331077	2.48007	94	3800	36	17906	ENSG00000058729,ENSG00000002822,ENSG00000105568,ENSG00000113141,ENSG00000154473,ENSG00000139687,ENSG00000153107,ENSG00000047410,ENSG00000101266,ENSG00000175063,ENSG00000013810,ENSG00000126215,ENSG00000036257,ENSG00000149311,ENSG00000196510,ENSG00000089053,ENSG00000144535,ENSG00000178295,ENSG00000086827,ENSG00000177302,ENSG00000121152,ENSG00000178999,ENSG00000077097,ENSG00000080986,ENSG00000164109…
GO:BP	blastocyst development	GO:0001824	0.00336443	2.47309	108	3800	40	17906	ENSG00000111254,ENSG00000143452,ENSG00000139679,ENSG00000100814,ENSG00000198783,ENSG00000163683,ENSG00000136603,ENSG00000133316,ENSG00000112658,ENSG00000112578,ENSG00000109917,ENSG00000132780,ENSG00000115128,ENSG00000109111,ENSG00000165916,ENSG00000013275,ENSG00000101773,ENSG00000104067,ENSG00000166200,ENSG00000129562,ENSG00000140564,ENSG00000125676,ENSG00000169908,ENSG00000136518,ENSG00000172845…
GO:BP	cellular amide metabolic process	GO:0043603	0.00342319	2.46557	1181	3800	302	17906	ENSG00000199165,ENSG00000229474,ENSG00000262655,ENSG00000163874,ENSG00000133328,ENSG00000169403,ENSG00000069399,ENSG00000113742,ENSG00000198563,ENSG00000070669,ENSG00000120899,ENSG00000116044,ENSG00000189369,ENSG00000177000,ENSG00000159388,ENSG00000179094,ENSG00000110619,ENSG00000131979,ENSG00000133313,ENSG00000170473,ENSG00000130203,ENSG00000104375,ENSG00000131759,ENSG00000037241,ENSG00000179218…
GO:BP	regulation of signal transduction	GO:0009966	0.003457	2.4613	3244	3800	767	17906	ENSG00000108342,ENSG00000108691,ENSG00000164400,ENSG00000106366,ENSG00000056558,ENSG00000168685,ENSG00000120337,ENSG00000132554,ENSG00000199165,ENSG00000095752,ENSG00000131668,ENSG00000156097,ENSG00000162711,ENSG00000164691,ENSG00000125538,ENSG00000275302,ENSG00000123689,ENSG00000187510,ENSG00000213886,ENSG00000145777,ENSG00000163874,ENSG00000204632,ENSG00000113494,ENSG00000167207,ENSG00000110944…
GO:BP	regulation of RNA metabolic process	GO:0051252	0.003457	2.4613	3856	3800	902	17906	ENSG00000108342,ENSG00000164400,ENSG00000106366,ENSG00000119508,ENSG00000056558,ENSG00000120337,ENSG00000020633,ENSG00000135625,ENSG00000125740,ENSG00000095752,ENSG00000131668,ENSG00000162711,ENSG00000125538,ENSG00000172748,ENSG00000144852,ENSG00000057657,ENSG00000163874,ENSG00000167207,ENSG00000110944,ENSG00000146592,ENSG00000278828,ENSG00000204610,ENSG00000171094,ENSG00000204947,ENSG00000166268…
GO:BP	regulation of RNA splicing	GO:0043484	0.003457	2.4613	144	3800	50	17906	ENSG00000178607,ENSG00000197976,ENSG00000013441,ENSG00000126653,ENSG00000146457,ENSG00000083896,ENSG00000163510,ENSG00000086589,ENSG00000121774,ENSG00000113240,ENSG00000102103,ENSG00000108561,ENSG00000102317,ENSG00000169813,ENSG00000126254,ENSG00000107290,ENSG00000075856,ENSG00000179335,ENSG00000150459,ENSG00000109917,ENSG00000143368,ENSG00000157540,ENSG00000139644,ENSG00000161547,ENSG00000265241…
GO:BP	pyrimidine nucleotide biosynthetic process	GO:0006221	0.00347848	2.45861	45	3800	21	17906	ENSG00000028839,ENSG00000183696,ENSG00000143156,ENSG00000239672,ENSG00000103202,ENSG00000160216,ENSG00000084774,ENSG00000168393,ENSG00000176890,ENSG00000143179,ENSG00000176974,ENSG00000171793,ENSG00000130717,ENSG00000047230,ENSG00000163624,ENSG00000158669,ENSG00000094841,ENSG00000172954,ENSG00000119927,ENSG00000101290,ENSG00000102543
GO:BP	regulation of proteasomal ubiquitin-dependent protein catabolic process	GO:0032434	0.0034986	2.45611	126	3800	45	17906	ENSG00000145632,ENSG00000163602,ENSG00000116044,ENSG00000178381,ENSG00000204599,ENSG00000014123,ENSG00000198171,ENSG00000162191,ENSG00000185825,ENSG00000141551,ENSG00000135924,ENSG00000101843,ENSG00000100387,ENSG00000135018,ENSG00000116288,ENSG00000105373,ENSG00000133265,ENSG00000179262,ENSG00000158941,ENSG00000116750,ENSG00000107404,ENSG00000188021,ENSG00000033800,ENSG00000013561,ENSG00000101557…
GO:BP	protein targeting to vacuole	GO:0006623	0.00352703	2.45259	42	3800	20	17906	ENSG00000198742,ENSG00000003056,ENSG00000132842,ENSG00000155975,ENSG00000266412,ENSG00000006715,ENSG00000132612,ENSG00000103111,ENSG00000196455,ENSG00000139722,ENSG00000100568,ENSG00000048707,ENSG00000151532,ENSG00000197969,ENSG00000153339,ENSG00000039319,ENSG00000185009,ENSG00000111670,ENSG00000221838,ENSG00000176428
GO:BP	protein-containing complex disassembly	GO:0032984	0.00353911	2.45111	328	3800	98	17906	ENSG00000067798,ENSG00000189369,ENSG00000140941,ENSG00000116675,ENSG00000255112,ENSG00000116584,ENSG00000170473,ENSG00000167566,ENSG00000185608,ENSG00000115306,ENSG00000159111,ENSG00000090263,ENSG00000148187,ENSG00000096080,ENSG00000100109,ENSG00000165175,ENSG00000130724,ENSG00000118640,ENSG00000213079,ENSG00000137547,ENSG00000082515,ENSG00000136897,ENSG00000107290,ENSG00000083937,ENSG00000094631…
GO:BP	regulation of DNA metabolic process	GO:0051052	0.00360735	2.44281	360	3800	106	17906	ENSG00000168685,ENSG00000041880,ENSG00000138685,ENSG00000101017,ENSG00000198563,ENSG00000120899,ENSG00000161955,ENSG00000166848,ENSG00000100311,ENSG00000138311,ENSG00000092199,ENSG00000078237,ENSG00000141644,ENSG00000012061,ENSG00000163605,ENSG00000100109,ENSG00000152661,ENSG00000128513,ENSG00000166888,ENSG00000156261,ENSG00000119048,ENSG00000065268,ENSG00000109111,ENSG00000135624,ENSG00000138668…
GO:BP	protein localization to kinetochore	GO:0034501	0.00370945	2.43069	17	3800	11	17906	ENSG00000167842,ENSG00000113141,ENSG00000154473,ENSG00000179051,ENSG00000031691,ENSG00000171853,ENSG00000086827,ENSG00000178999,ENSG00000080986,ENSG00000112742,ENSG00000137812
GO:BP	positive regulation of neuron projection development	GO:0010976	0.00374325	2.42675	293	3800	89	17906	ENSG00000171094,ENSG00000105894,ENSG00000136040,ENSG00000162946,ENSG00000176697,ENSG00000120899,ENSG00000254087,ENSG00000116044,ENSG00000090432,ENSG00000145147,ENSG00000137285,ENSG00000130203,ENSG00000198742,ENSG00000136603,ENSG00000112658,ENSG00000030582,ENSG00000145868,ENSG00000109756,ENSG00000049759,ENSG00000158092,ENSG00000139233,ENSG00000123268,ENSG00000100393,ENSG00000005884,ENSG00000123384…
GO:BP	regulation of cytoskeleton organization	GO:0051493	0.00378706	2.4217	564	3800	156	17906	ENSG00000108342,ENSG00000172602,ENSG00000041880,ENSG00000145632,ENSG00000120899,ENSG00000169136,ENSG00000067798,ENSG00000083799,ENSG00000145147,ENSG00000163171,ENSG00000283154,ENSG00000255112,ENSG00000116584,ENSG00000164695,ENSG00000125863,ENSG00000164741,ENSG00000143878,ENSG00000196526,ENSG00000115306,ENSG00000068028,ENSG00000125746,ENSG00000158092,ENSG00000165175,ENSG00000130724,ENSG00000167797…
GO:BP	RNA-dependent DNA biosynthetic process	GO:0006278	0.00387887	2.4113	71	3800	29	17906	ENSG00000166848,ENSG00000092199,ENSG00000129566,ENSG00000128513,ENSG00000196262,ENSG00000156261,ENSG00000135624,ENSG00000166226,ENSG00000163468,ENSG00000110958,ENSG00000115484,ENSG00000150753,ENSG00000149115,ENSG00000175054,ENSG00000079246,ENSG00000035928,ENSG00000100726,ENSG00000149311,ENSG00000089022,ENSG00000100030,ENSG00000178999,ENSG00000076984,ENSG00000132383,ENSG00000130119,ENSG00000117650…
GO:BP	stress-activated protein kinase signaling cascade	GO:0031098	0.00389029	2.41002	317	3800	95	17906	ENSG00000056558,ENSG00000125538,ENSG00000163874,ENSG00000167207,ENSG00000109320,ENSG00000158125,ENSG00000178607,ENSG00000099860,ENSG00000143507,ENSG00000120899,ENSG00000204305,ENSG00000254087,ENSG00000083799,ENSG00000090432,ENSG00000179094,ENSG00000006062,ENSG00000015133,ENSG00000198001,ENSG00000072786,ENSG00000104375,ENSG00000172575,ENSG00000170315,ENSG00000142192,ENSG00000065427,ENSG00000085276…
GO:BP	non-motile cilium assembly	GO:1905515	0.00394999	2.4034	58	3800	25	17906	ENSG00000111837,ENSG00000162946,ENSG00000120370,ENSG00000125863,ENSG00000114446,ENSG00000141551,ENSG00000204843,ENSG00000168014,ENSG00000047849,ENSG00000070367,ENSG00000121289,ENSG00000125124,ENSG00000140463,ENSG00000048342,ENSG00000151849,ENSG00000116213,ENSG00000187240,ENSG00000164087,ENSG00000078674,ENSG00000068885,ENSG00000103494,ENSG00000165533,ENSG00000131437,ENSG00000179029,ENSG00000164066
GO:BP	regulation of mitotic metaphase/anaphase transition	GO:0030071	0.00394999	2.4034	58	3800	25	17906	ENSG00000058729,ENSG00000002822,ENSG00000113141,ENSG00000154473,ENSG00000139687,ENSG00000047410,ENSG00000175063,ENSG00000126215,ENSG00000036257,ENSG00000149311,ENSG00000196510,ENSG00000089053,ENSG00000178295,ENSG00000086827,ENSG00000178999,ENSG00000080986,ENSG00000164109,ENSG00000071539,ENSG00000135476,ENSG00000134057,ENSG00000112742,ENSG00000094880,ENSG00000119408,ENSG00000138778,ENSG00000099910
GO:BP	protein targeting to membrane	GO:0006612	0.00396722	2.40151	197	3800	64	17906	ENSG00000144848,ENSG00000130255,ENSG00000161970,ENSG00000063177,ENSG00000140319,ENSG00000106803,ENSG00000170889,ENSG00000147403,ENSG00000156482,ENSG00000083845,ENSG00000136247,ENSG00000105640,ENSG00000161016,ENSG00000145425,ENSG00000186468,ENSG00000188846,ENSG00000148498,ENSG00000136942,ENSG00000174444,ENSG00000167526,ENSG00000233927,ENSG00000100316,ENSG00000214253,ENSG00000155975,ENSG00000101421…
GO:BP	antigen processing and presentation of peptide or polysaccharide antigen via MHC class II	GO:0002504	0.00408701	2.38859	102	3800	38	17906	ENSG00000231389,ENSG00000204287,ENSG00000167705,ENSG00000196126,ENSG00000113615,ENSG00000196188,ENSG00000179344,ENSG00000122705,ENSG00000100280,ENSG00000077549,ENSG00000197102,ENSG00000143761,ENSG00000117984,ENSG00000157020,ENSG00000198898,ENSG00000204843,ENSG00000175203,ENSG00000077380,ENSG00000176986,ENSG00000166747,ENSG00000166847,ENSG00000072958,ENSG00000196961,ENSG00000152700,ENSG00000183020…
GO:BP	protein acylation	GO:0043543	0.00408966	2.38831	247	3800	77	17906	ENSG00000125538,ENSG00000019549,ENSG00000071243,ENSG00000113811,ENSG00000120616,ENSG00000179094,ENSG00000166848,ENSG00000135999,ENSG00000005339,ENSG00000156983,ENSG00000133884,ENSG00000137133,ENSG00000100393,ENSG00000185499,ENSG00000136247,ENSG00000096070,ENSG00000102312,ENSG00000108773,ENSG00000146701,ENSG00000171148,ENSG00000183207,ENSG00000128708,ENSG00000166337,ENSG00000116288,ENSG00000117505…
GO:BP	anatomical structure homeostasis	GO:0060249	0.00409858	2.38737	442	3800	126	17906	ENSG00000183638,ENSG00000183160,ENSG00000167207,ENSG00000164867,ENSG00000041880,ENSG00000111837,ENSG00000162078,ENSG00000151651,ENSG00000174564,ENSG00000120899,ENSG00000204859,ENSG00000196136,ENSG00000136425,ENSG00000166848,ENSG00000125863,ENSG00000198783,ENSG00000138311,ENSG00000092199,ENSG00000112658,ENSG00000129566,ENSG00000012061,ENSG00000148400,ENSG00000100109,ENSG00000128513,ENSG00000171298…
GO:BP	positive regulation of nucleocytoplasmic transport	GO:0046824	0.00417696	2.37914	68	3800	28	17906	ENSG00000125538,ENSG00000163874,ENSG00000086589,ENSG00000058729,ENSG00000121774,ENSG00000109917,ENSG00000173801,ENSG00000108953,ENSG00000039068,ENSG00000136938,ENSG00000065150,ENSG00000114503,ENSG00000102119,ENSG00000104517,ENSG00000072062,ENSG00000114346,ENSG00000047410,ENSG00000111605,ENSG00000171720,ENSG00000137770,ENSG00000135679,ENSG00000100030,ENSG00000184304,ENSG00000120948,ENSG00000203965…
GO:BP	regulation of RNA stability	GO:0043487	0.00429465	2.36707	190	3800	62	17906	ENSG00000163874,ENSG00000028137,ENSG00000100902,ENSG00000161955,ENSG00000170315,ENSG00000092199,ENSG00000178896,ENSG00000136930,ENSG00000129084,ENSG00000020577,ENSG00000008018,ENSG00000099341,ENSG00000106211,ENSG00000101843,ENSG00000159352,ENSG00000142507,ENSG00000165916,ENSG00000013275,ENSG00000138668,ENSG00000164924,ENSG00000114867,ENSG00000115233,ENSG00000125818,ENSG00000100764,ENSG00000087191…
GO:BP	regulation of molecular function	GO:0065009	0.00429669	2.36687	3061	3800	725	17906	ENSG00000108342,ENSG00000108691,ENSG00000106366,ENSG00000056558,ENSG00000120337,ENSG00000103313,ENSG00000162711,ENSG00000164691,ENSG00000125538,ENSG00000275302,ENSG00000196632,ENSG00000234465,ENSG00000262655,ENSG00000163874,ENSG00000113494,ENSG00000167207,ENSG00000110944,ENSG00000156427,ENSG00000072818,ENSG00000113389,ENSG00000184588,ENSG00000204610,ENSG00000171094,ENSG00000162616,ENSG00000164949…
GO:BP	microtubule polymerization or depolymerization	GO:0031109	0.00429742	2.36679	120	3800	43	17906	ENSG00000067798,ENSG00000116584,ENSG00000167566,ENSG00000125746,ENSG00000165175,ENSG00000094631,ENSG00000101367,ENSG00000141551,ENSG00000157540,ENSG00000204843,ENSG00000117632,ENSG00000130779,ENSG00000163539,ENSG00000175216,ENSG00000136108,ENSG00000118200,ENSG00000111199,ENSG00000070610,ENSG00000149269,ENSG00000109171,ENSG00000185340,ENSG00000072864,ENSG00000128159,ENSG00000166503,ENSG00000165480…
GO:BP	response to temperature stimulus	GO:0009266	0.00439211	2.35733	236	3800	74	17906	ENSG00000168079,ENSG00000152137,ENSG00000204390,ENSG00000162616,ENSG00000164867,ENSG00000162783,ENSG00000254087,ENSG00000198712,ENSG00000005339,ENSG00000145349,ENSG00000115539,ENSG00000140403,ENSG00000138119,ENSG00000069345,ENSG00000100393,ENSG00000144381,ENSG00000090020,ENSG00000163453,ENSG00000142168,ENSG00000102109,ENSG00000110172,ENSG00000134001,ENSG00000106399,ENSG00000072778,ENSG00000119718…
GO:BP	protein localization to microtubule cytoskeleton	GO:0072698	0.00440263	2.35629	52	3800	23	17906	ENSG00000162946,ENSG00000139350,ENSG00000101367,ENSG00000141551,ENSG00000175203,ENSG00000107404,ENSG00000168014,ENSG00000015676,ENSG00000185340,ENSG00000007047,ENSG00000131504,ENSG00000140463,ENSG00000141577,ENSG00000101639,ENSG00000198920,ENSG00000173588,ENSG00000119878,ENSG00000087586,ENSG00000215114,ENSG00000138182,ENSG00000078674,ENSG00000112742,ENSG00000175455
GO:BP	protein localization to vacuole	GO:0072665	0.00450723	2.34609	65	3800	27	17906	ENSG00000142408,ENSG00000198742,ENSG00000159210,ENSG00000131475,ENSG00000160948,ENSG00000003056,ENSG00000110651,ENSG00000132842,ENSG00000155975,ENSG00000266412,ENSG00000006715,ENSG00000132612,ENSG00000103111,ENSG00000196455,ENSG00000139722,ENSG00000100568,ENSG00000048707,ENSG00000151532,ENSG00000197969,ENSG00000153339,ENSG00000039319,ENSG00000185009,ENSG00000111670,ENSG00000221838,ENSG00000140950…
GO:BP	mitotic metaphase plate congression	GO:0007080	0.00485049	2.31421	46	3800	21	17906	ENSG00000167842,ENSG00000255112,ENSG00000164695,ENSG00000002822,ENSG00000130724,ENSG00000083937,ENSG00000101421,ENSG00000175203,ENSG00000132612,ENSG00000146670,ENSG00000036257,ENSG00000086827,ENSG00000178999,ENSG00000237649,ENSG00000080986,ENSG00000134222,ENSG00000134057,ENSG00000142945,ENSG00000094880,ENSG00000143228,ENSG00000138778
GO:BP	protein localization to centrosome	GO:0071539	0.00486022	2.31334	31	3800	16	17906	ENSG00000162946,ENSG00000139350,ENSG00000141551,ENSG00000175203,ENSG00000168014,ENSG00000015676,ENSG00000007047,ENSG00000140463,ENSG00000141577,ENSG00000101639,ENSG00000198920,ENSG00000173588,ENSG00000087586,ENSG00000215114,ENSG00000078674,ENSG00000175455
GO:BP	stimulatory C-type lectin receptor signaling pathway	GO:0002223	0.00493694	2.30654	110	3800	40	17906	ENSG00000166523,ENSG00000109320,ENSG00000197943,ENSG00000142867,ENSG00000100902,ENSG00000254087,ENSG00000198286,ENSG00000005339,ENSG00000136930,ENSG00000100393,ENSG00000185499,ENSG00000129084,ENSG00000008018,ENSG00000099341,ENSG00000101843,ENSG00000159352,ENSG00000142507,ENSG00000165916,ENSG00000013275,ENSG00000115233,ENSG00000125818,ENSG00000113558,ENSG00000100764,ENSG00000087191,ENSG00000108344…
GO:BP	positive regulation of DNA metabolic process	GO:0051054	0.00510347	2.29213	195	3800	63	17906	ENSG00000041880,ENSG00000138685,ENSG00000101017,ENSG00000198563,ENSG00000120899,ENSG00000161955,ENSG00000100311,ENSG00000078237,ENSG00000012061,ENSG00000128513,ENSG00000166888,ENSG00000156261,ENSG00000119048,ENSG00000135624,ENSG00000138668,ENSG00000166226,ENSG00000163468,ENSG00000110958,ENSG00000115484,ENSG00000150753,ENSG00000124486,ENSG00000163938,ENSG00000188486,ENSG00000160867,ENSG00000123374…
GO:BP	regulation of cell death	GO:0010941	0.00510347	2.29213	1757	3800	432	17906	ENSG00000108342,ENSG00000108691,ENSG00000164400,ENSG00000106366,ENSG00000119508,ENSG00000056558,ENSG00000168685,ENSG00000140379,ENSG00000120337,ENSG00000162711,ENSG00000125538,ENSG00000123689,ENSG00000196632,ENSG00000226979,ENSG00000213886,ENSG00000145777,ENSG00000163874,ENSG00000204632,ENSG00000113494,ENSG00000167207,ENSG00000171094,ENSG00000019549,ENSG00000255823,ENSG00000028137,ENSG00000109320…
GO:BP	centriole replication	GO:0007099	0.00510347	2.29213	37	3800	18	17906	ENSG00000145632,ENSG00000130724,ENSG00000108773,ENSG00000181163,ENSG00000123374,ENSG00000168014,ENSG00000176225,ENSG00000116127,ENSG00000103995,ENSG00000151849,ENSG00000198920,ENSG00000163611,ENSG00000156876,ENSG00000142731,ENSG00000075702,ENSG00000103540,ENSG00000108395,ENSG00000012048
GO:BP	cellular protein complex disassembly	GO:0043624	0.00528054	2.27732	222	3800	70	17906	ENSG00000067798,ENSG00000189369,ENSG00000116675,ENSG00000116584,ENSG00000167566,ENSG00000185608,ENSG00000115306,ENSG00000159111,ENSG00000090263,ENSG00000148187,ENSG00000096080,ENSG00000165175,ENSG00000137547,ENSG00000082515,ENSG00000136897,ENSG00000094631,ENSG00000106591,ENSG00000172172,ENSG00000077549,ENSG00000143436,ENSG00000173141,ENSG00000135900,ENSG00000112110,ENSG00000173113,ENSG00000148180…
GO:BP	positive regulation of protein localization to nucleus	GO:1900182	0.00528054	2.27732	79	3800	31	17906	ENSG00000163874,ENSG00000086589,ENSG00000171206,ENSG00000156261,ENSG00000109917,ENSG00000173801,ENSG00000169251,ENSG00000135624,ENSG00000116288,ENSG00000166226,ENSG00000163468,ENSG00000115484,ENSG00000039068,ENSG00000150753,ENSG00000065150,ENSG00000104517,ENSG00000143799,ENSG00000114346,ENSG00000047410,ENSG00000171720,ENSG00000108465,ENSG00000100030,ENSG00000100065,ENSG00000184304,ENSG00000136504…
GO:BP	positive regulation of cellular protein catabolic process	GO:1903364	0.00534766	2.27184	143	3800	49	17906	ENSG00000145632,ENSG00000162946,ENSG00000120899,ENSG00000116044,ENSG00000178381,ENSG00000130203,ENSG00000198742,ENSG00000147065,ENSG00000123384,ENSG00000198171,ENSG00000185825,ENSG00000130770,ENSG00000141551,ENSG00000135924,ENSG00000101843,ENSG00000109861,ENSG00000110651,ENSG00000013275,ENSG00000100387,ENSG00000135018,ENSG00000105373,ENSG00000133265,ENSG00000100764,ENSG00000179262,ENSG00000185104…
GO:BP	protein depolymerization	GO:0051261	0.00534766	2.27184	114	3800	41	17906	ENSG00000067798,ENSG00000116675,ENSG00000116584,ENSG00000167566,ENSG00000115306,ENSG00000165175,ENSG00000094631,ENSG00000077549,ENSG00000148180,ENSG00000198898,ENSG00000151491,ENSG00000071127,ENSG00000151239,ENSG00000197694,ENSG00000198363,ENSG00000117632,ENSG00000163539,ENSG00000175216,ENSG00000137710,ENSG00000087274,ENSG00000132612,ENSG00000136108,ENSG00000118200,ENSG00000100092,ENSG00000111199…
GO:BP	protein import	GO:0017038	0.00536508	2.27042	203	3800	65	17906	ENSG00000163874,ENSG00000108733,ENSG00000101888,ENSG00000086589,ENSG00000130203,ENSG00000120675,ENSG00000144381,ENSG00000109519,ENSG00000125995,ENSG00000120686,ENSG00000109917,ENSG00000173801,ENSG00000114030,ENSG00000124789,ENSG00000125691,ENSG00000039068,ENSG00000125686,ENSG00000065150,ENSG00000196712,ENSG00000095319,ENSG00000215193,ENSG00000104517,ENSG00000153201,ENSG00000139496,ENSG00000120709…
GO:BP	regulation of catalytic activity	GO:0050790	0.00547014	2.262	2385	3800	573	17906	ENSG00000108691,ENSG00000106366,ENSG00000103313,ENSG00000162711,ENSG00000164691,ENSG00000125538,ENSG00000275302,ENSG00000234465,ENSG00000113494,ENSG00000167207,ENSG00000110944,ENSG00000156427,ENSG00000072818,ENSG00000113389,ENSG00000171094,ENSG00000162616,ENSG00000162733,ENSG00000074590,ENSG00000160678,ENSG00000169403,ENSG00000109320,ENSG00000164867,ENSG00000105894,ENSG00000150630,ENSG00000158125…
GO:BP	response to organic substance	GO:0010033	0.00549118	2.26033	3421	3800	803	17906	ENSG00000154451,ENSG00000138755,ENSG00000108342,ENSG00000108691,ENSG00000164400,ENSG00000106366,ENSG00000119508,ENSG00000056558,ENSG00000197646,ENSG00000168685,ENSG00000120337,ENSG00000020633,ENSG00000199165,ENSG00000125740,ENSG00000188282,ENSG00000095752,ENSG00000168671,ENSG00000129226,ENSG00000103313,ENSG00000162711,ENSG00000049249,ENSG00000125538,ENSG00000275302,ENSG00000226979,ENSG00000144852…
GO:BP	DNA damage response, signal transduction by p53 class mediator resulting in cell cycle arrest	GO:0006977	0.0055916	2.25246	56	3800	24	17906	ENSG00000145632,ENSG00000159388,ENSG00000100393,ENSG00000161970,ENSG00000185499,ENSG00000126457,ENSG00000161642,ENSG00000149115,ENSG00000123374,ENSG00000132646,ENSG00000090097,ENSG00000198791,ENSG00000144580,ENSG00000135679,ENSG00000149311,ENSG00000198176,ENSG00000158435,ENSG00000087586,ENSG00000134057,ENSG00000158402,ENSG00000129173,ENSG00000075218,ENSG00000118495,ENSG00000103479
GO:BP	regulation of cellular amide metabolic process	GO:0034248	0.00564111	2.24864	503	3800	140	17906	ENSG00000199165,ENSG00000229474,ENSG00000262655,ENSG00000163874,ENSG00000169403,ENSG00000069399,ENSG00000113742,ENSG00000198563,ENSG00000120899,ENSG00000116044,ENSG00000159388,ENSG00000179094,ENSG00000170473,ENSG00000130203,ENSG00000104375,ENSG00000131759,ENSG00000179218,ENSG00000121774,ENSG00000153064,ENSG00000129460,ENSG00000078237,ENSG00000254858,ENSG00000147677,ENSG00000120742,ENSG00000142192…
GO:BP	establishment of localization in cell	GO:0051649	0.00577522	2.23843	557	3800	153	17906	ENSG00000138755,ENSG00000164949,ENSG00000197943,ENSG00000136158,ENSG00000138685,ENSG00000196126,ENSG00000120899,ENSG00000197249,ENSG00000254087,ENSG00000198355,ENSG00000167842,ENSG00000255112,ENSG00000116584,ENSG00000113615,ENSG00000164695,ENSG00000125863,ENSG00000189114,ENSG00000172575,ENSG00000145349,ENSG00000198742,ENSG00000105829,ENSG00000103496,ENSG00000114270,ENSG00000138768,ENSG00000117153…
GO:BP	ribosome biogenesis	GO:0042254	0.00582619	2.23462	301	3800	90	17906	ENSG00000163312,ENSG00000132467,ENSG00000124784,ENSG00000166133,ENSG00000151304,ENSG00000152464,ENSG00000058729,ENSG00000037241,ENSG00000141101,ENSG00000117174,ENSG00000178105,ENSG00000129460,ENSG00000133316,ENSG00000159111,ENSG00000112159,ENSG00000254858,ENSG00000120158,ENSG00000067533,ENSG00000114767,ENSG00000111641,ENSG00000145220,ENSG00000108561,ENSG00000125485,ENSG00000178896,ENSG00000112578…
GO:BP	apical junction assembly	GO:0043297	0.00585056	2.2328	66	3800	27	17906	ENSG00000019549,ENSG00000124216,ENSG00000112658,ENSG00000044115,ENSG00000152661,ENSG00000027075,ENSG00000148498,ENSG00000104067,ENSG00000071127,ENSG00000067560,ENSG00000035403,ENSG00000067900,ENSG00000067955,ENSG00000151208,ENSG00000147649,ENSG00000072415,ENSG00000072062,ENSG00000114346,ENSG00000197879,ENSG00000165215,ENSG00000132849,ENSG00000115808,ENSG00000065243,ENSG00000152939,ENSG00000104365…
GO:BP	viral life cycle	GO:0019058	0.00592992	2.22695	333	3800	98	17906	ENSG00000108691,ENSG00000100652,ENSG00000163874,ENSG00000204610,ENSG00000157873,ENSG00000196126,ENSG00000204613,ENSG00000179750,ENSG00000255112,ENSG00000184012,ENSG00000164695,ENSG00000130203,ENSG00000172780,ENSG00000170315,ENSG00000171206,ENSG00000185624,ENSG00000100097,ENSG00000141458,ENSG00000049759,ENSG00000148400,ENSG00000130724,ENSG00000124107,ENSG00000118640,ENSG00000196262,ENSG00000125266…
GO:BP	interstrand cross-link repair	GO:0036297	0.00593293	2.22673	53	3800	23	17906	ENSG00000170315,ENSG00000111877,ENSG00000012061,ENSG00000106399,ENSG00000175054,ENSG00000168411,ENSG00000126215,ENSG00000069275,ENSG00000221829,ENSG00000185504,ENSG00000187741,ENSG00000144554,ENSG00000140525,ENSG00000125885,ENSG00000198690,ENSG00000132383,ENSG00000187790,ENSG00000198924,ENSG00000158169,ENSG00000051180,ENSG00000181544,ENSG00000116062,ENSG00000115392
GO:BP	ribonucleoside triphosphate metabolic process	GO:0009199	0.00597749	2.22348	83	3800	32	17906	ENSG00000198712,ENSG00000198899,ENSG00000228253,ENSG00000143156,ENSG00000135940,ENSG00000239672,ENSG00000099624,ENSG00000067225,ENSG00000167863,ENSG00000154723,ENSG00000140598,ENSG00000110955,ENSG00000178035,ENSG00000154518,ENSG00000067560,ENSG00000179091,ENSG00000103202,ENSG00000074800,ENSG00000106348,ENSG00000065135,ENSG00000143799,ENSG00000084774,ENSG00000143179,ENSG00000171793,ENSG00000130717…
GO:BP	aerobic respiration	GO:0009060	0.00609861	2.21477	90	3800	34	17906	ENSG00000198804,ENSG00000198888,ENSG00000198712,ENSG00000198938,ENSG00000198886,ENSG00000164919,ENSG00000082212,ENSG00000135940,ENSG00000156467,ENSG00000178741,ENSG00000166411,ENSG00000099624,ENSG00000117118,ENSG00000110717,ENSG00000146701,ENSG00000176340,ENSG00000189043,ENSG00000131174,ENSG00000126267,ENSG00000105373,ENSG00000067829,ENSG00000173660,ENSG00000100412,ENSG00000140740,ENSG00000182054…
GO:BP	regulation of apoptotic signaling pathway	GO:2001233	0.00613386	2.21227	414	3800	118	17906	ENSG00000164400,ENSG00000106366,ENSG00000056558,ENSG00000125538,ENSG00000123689,ENSG00000019549,ENSG00000124216,ENSG00000164867,ENSG00000142867,ENSG00000112096,ENSG00000176697,ENSG00000083799,ENSG00000116044,ENSG00000160570,ENSG00000090432,ENSG00000148841,ENSG00000143514,ENSG00000168040,ENSG00000116584,ENSG00000204599,ENSG00000104375,ENSG00000167004,ENSG00000175354,ENSG00000170315,ENSG00000149428…
GO:BP	mitotic G1 DNA damage checkpoint	GO:0031571	0.00632292	2.19908	63	3800	26	17906	ENSG00000145632,ENSG00000159388,ENSG00000100393,ENSG00000161970,ENSG00000185499,ENSG00000126457,ENSG00000161642,ENSG00000149115,ENSG00000204120,ENSG00000123374,ENSG00000132646,ENSG00000168411,ENSG00000090097,ENSG00000198791,ENSG00000144580,ENSG00000135679,ENSG00000149311,ENSG00000198176,ENSG00000158435,ENSG00000087586,ENSG00000134057,ENSG00000158402,ENSG00000129173,ENSG00000075218,ENSG00000118495…
GO:BP	mitotic G1/S transition checkpoint	GO:0044819	0.00632292	2.19908	63	3800	26	17906	ENSG00000145632,ENSG00000159388,ENSG00000100393,ENSG00000161970,ENSG00000185499,ENSG00000126457,ENSG00000161642,ENSG00000149115,ENSG00000204120,ENSG00000123374,ENSG00000132646,ENSG00000168411,ENSG00000090097,ENSG00000198791,ENSG00000144580,ENSG00000135679,ENSG00000149311,ENSG00000198176,ENSG00000158435,ENSG00000087586,ENSG00000134057,ENSG00000158402,ENSG00000129173,ENSG00000075218,ENSG00000118495…
GO:BP	methylation	GO:0032259	0.0063759	2.19546	382	3800	110	17906	ENSG00000057657,ENSG00000166741,ENSG00000152784,ENSG00000196981,ENSG00000171606,ENSG00000146457,ENSG00000177000,ENSG00000159388,ENSG00000148143,ENSG00000105879,ENSG00000137574,ENSG00000019485,ENSG00000005339,ENSG00000168806,ENSG00000100483,ENSG00000170836,ENSG00000121486,ENSG00000132600,ENSG00000141644,ENSG00000169612,ENSG00000111641,ENSG00000146834,ENSG00000085276,ENSG00000126457,ENSG00000125835…
GO:BP	positive regulation of biosynthetic process	GO:0009891	0.00644116	2.19104	2055	3800	498	17906	ENSG00000108342,ENSG00000108691,ENSG00000106366,ENSG00000119508,ENSG00000020633,ENSG00000135625,ENSG00000125740,ENSG00000095752,ENSG00000131668,ENSG00000162711,ENSG00000125538,ENSG00000144852,ENSG00000163874,ENSG00000167207,ENSG00000110944,ENSG00000227507,ENSG00000146592,ENSG00000166268,ENSG00000028277,ENSG00000144712,ENSG00000196639,ENSG00000107796,ENSG00000169403,ENSG00000109320,ENSG00000124216…
GO:BP	protein localization to cell periphery	GO:1990778	0.00653618	2.18468	334	3800	98	17906	ENSG00000196632,ENSG00000099365,ENSG00000142408,ENSG00000168890,ENSG00000198742,ENSG00000115306,ENSG00000103496,ENSG00000109756,ENSG00000137312,ENSG00000172270,ENSG00000073921,ENSG00000005884,ENSG00000118640,ENSG00000165527,ENSG00000123384,ENSG00000027075,ENSG00000120509,ENSG00000116209,ENSG00000173801,ENSG00000057294,ENSG00000110651,ENSG00000099812,ENSG00000167461,ENSG00000068400,ENSG00000047932…
GO:BP	negative regulation of nucleobase-containing compound metabolic process	GO:0045934	0.00654345	2.18419	1512	3800	375	17906	ENSG00000164400,ENSG00000119508,ENSG00000020633,ENSG00000125740,ENSG00000144852,ENSG00000057657,ENSG00000163874,ENSG00000278828,ENSG00000204947,ENSG00000160678,ENSG00000019549,ENSG00000130749,ENSG00000109320,ENSG00000124216,ENSG00000077150,ENSG00000069399,ENSG00000135111,ENSG00000041880,ENSG00000274750,ENSG00000197279,ENSG00000168517,ENSG00000172216,ENSG00000141448,ENSG00000203812,ENSG00000177311…
GO:BP	DNA damage response, signal transduction by p53 class mediator	GO:0030330	0.006555	2.18343	108	3800	39	17906	ENSG00000019549,ENSG00000124216,ENSG00000069399,ENSG00000145632,ENSG00000159388,ENSG00000170836,ENSG00000100393,ENSG00000161970,ENSG00000185499,ENSG00000126457,ENSG00000064393,ENSG00000101843,ENSG00000157540,ENSG00000161642,ENSG00000149115,ENSG00000123374,ENSG00000196586,ENSG00000175054,ENSG00000132646,ENSG00000090097,ENSG00000198791,ENSG00000144580,ENSG00000135679,ENSG00000149311,ENSG00000004487…
GO:BP	mRNA cleavage involved in mRNA processing	GO:0098787	0.00665779	2.17667	13	3800	9	17906	ENSG00000178607,ENSG00000149016,ENSG00000145216,ENSG00000177613,ENSG00000114503,ENSG00000111605,ENSG00000167005,ENSG00000136937,ENSG00000160917
GO:BP	positive regulation of nucleobase-containing compound metabolic process	GO:0045935	0.00665779	2.17667	1905	3800	464	17906	ENSG00000108342,ENSG00000106366,ENSG00000119508,ENSG00000020633,ENSG00000135625,ENSG00000125740,ENSG00000095752,ENSG00000131668,ENSG00000162711,ENSG00000125538,ENSG00000144852,ENSG00000163874,ENSG00000167207,ENSG00000110944,ENSG00000146592,ENSG00000166268,ENSG00000028277,ENSG00000144712,ENSG00000107796,ENSG00000028137,ENSG00000109320,ENSG00000124216,ENSG00000164867,ENSG00000077150,ENSG00000069399…
GO:BP	regulation of metaphase/anaphase transition of cell cycle	GO:1902099	0.00679753	2.16765	60	3800	25	17906	ENSG00000058729,ENSG00000002822,ENSG00000113141,ENSG00000154473,ENSG00000139687,ENSG00000047410,ENSG00000175063,ENSG00000126215,ENSG00000036257,ENSG00000149311,ENSG00000196510,ENSG00000089053,ENSG00000178295,ENSG00000086827,ENSG00000178999,ENSG00000080986,ENSG00000164109,ENSG00000071539,ENSG00000135476,ENSG00000134057,ENSG00000112742,ENSG00000094880,ENSG00000119408,ENSG00000138778,ENSG00000099910
GO:BP	histone methylation	GO:0016571	0.00682242	2.16606	152	3800	51	17906	ENSG00000196981,ENSG00000171606,ENSG00000177000,ENSG00000148143,ENSG00000005339,ENSG00000132600,ENSG00000085276,ENSG00000126457,ENSG00000160679,ENSG00000109111,ENSG00000113648,ENSG00000272333,ENSG00000168137,ENSG00000105202,ENSG00000055609,ENSG00000100462,ENSG00000178691,ENSG00000136045,ENSG00000130816,ENSG00000102974,ENSG00000133895,ENSG00000198730,ENSG00000155827,ENSG00000117222,ENSG00000104885…
GO:BP	heterocycle catabolic process	GO:0046700	0.00682366	2.16598	601	3800	163	17906	ENSG00000199165,ENSG00000229474,ENSG00000163874,ENSG00000184588,ENSG00000028137,ENSG00000158125,ENSG00000178607,ENSG00000140465,ENSG00000100902,ENSG00000161955,ENSG00000116044,ENSG00000160570,ENSG00000189369,ENSG00000159388,ENSG00000179750,ENSG00000170473,ENSG00000135473,ENSG00000076685,ENSG00000170315,ENSG00000111196,ENSG00000092199,ENSG00000115919,ENSG00000130255,ENSG00000083223,ENSG00000183696…
GO:BP	regulation of translation	GO:0006417	0.00685217	2.16417	448	3800	126	17906	ENSG00000199165,ENSG00000229474,ENSG00000163874,ENSG00000169403,ENSG00000069399,ENSG00000113742,ENSG00000198563,ENSG00000120899,ENSG00000159388,ENSG00000179094,ENSG00000170473,ENSG00000104375,ENSG00000131759,ENSG00000179218,ENSG00000121774,ENSG00000153064,ENSG00000129460,ENSG00000254858,ENSG00000147677,ENSG00000120742,ENSG00000142192,ENSG00000158092,ENSG00000108561,ENSG00000102317,ENSG00000242372…
GO:BP	protein localization to microtubule organizing center	GO:1905508	0.00721931	2.1415	32	3800	16	17906	ENSG00000162946,ENSG00000139350,ENSG00000141551,ENSG00000175203,ENSG00000168014,ENSG00000015676,ENSG00000007047,ENSG00000140463,ENSG00000141577,ENSG00000101639,ENSG00000198920,ENSG00000173588,ENSG00000087586,ENSG00000215114,ENSG00000078674,ENSG00000175455
GO:BP	intracellular signal transduction involved in G1 DNA damage checkpoint	GO:1902400	0.00726636	2.13868	57	3800	24	17906	ENSG00000145632,ENSG00000159388,ENSG00000100393,ENSG00000161970,ENSG00000185499,ENSG00000126457,ENSG00000161642,ENSG00000149115,ENSG00000123374,ENSG00000132646,ENSG00000090097,ENSG00000198791,ENSG00000144580,ENSG00000135679,ENSG00000149311,ENSG00000198176,ENSG00000158435,ENSG00000087586,ENSG00000134057,ENSG00000158402,ENSG00000129173,ENSG00000075218,ENSG00000118495,ENSG00000103479
GO:BP	carbohydrate derivative biosynthetic process	GO:1901137	0.00726636	2.13868	669	3800	179	17906	ENSG00000125538,ENSG00000197093,ENSG00000109320,ENSG00000170961,ENSG00000168282,ENSG00000176678,ENSG00000147257,ENSG00000198712,ENSG00000100311,ENSG00000176928,ENSG00000168806,ENSG00000181027,ENSG00000198899,ENSG00000228253,ENSG00000028839,ENSG00000197142,ENSG00000141458,ENSG00000120742,ENSG00000183696,ENSG00000162971,ENSG00000128228,ENSG00000106397,ENSG00000143156,ENSG00000185499,ENSG00000118705…
GO:BP	cortical cytoskeleton organization	GO:0030865	0.00726636	2.13868	57	3800	24	17906	ENSG00000170955,ENSG00000179218,ENSG00000165527,ENSG00000157827,ENSG00000071127,ENSG00000137076,ENSG00000067900,ENSG00000114346,ENSG00000132612,ENSG00000114993,ENSG00000070831,ENSG00000024422,ENSG00000111199,ENSG00000171475,ENSG00000007168,ENSG00000143093,ENSG00000159023,ENSG00000161791,ENSG00000119729,ENSG00000104365,ENSG00000137807,ENSG00000161800,ENSG00000164292,ENSG00000116574
GO:BP	signal transduction involved in mitotic G1 DNA damage checkpoint	GO:0072431	0.00726636	2.13868	57	3800	24	17906	ENSG00000145632,ENSG00000159388,ENSG00000100393,ENSG00000161970,ENSG00000185499,ENSG00000126457,ENSG00000161642,ENSG00000149115,ENSG00000123374,ENSG00000132646,ENSG00000090097,ENSG00000198791,ENSG00000144580,ENSG00000135679,ENSG00000149311,ENSG00000198176,ENSG00000158435,ENSG00000087586,ENSG00000134057,ENSG00000158402,ENSG00000129173,ENSG00000075218,ENSG00000118495,ENSG00000103479
GO:BP	sister chromatid cohesion	GO:0007062	0.00726636	2.13868	57	3800	24	17906	ENSG00000143452,ENSG00000113648,ENSG00000105568,ENSG00000164190,ENSG00000197771,ENSG00000139687,ENSG00000102974,ENSG00000108055,ENSG00000146670,ENSG00000121579,ENSG00000168496,ENSG00000129810,ENSG00000136982,ENSG00000121892,ENSG00000083642,ENSG00000112941,ENSG00000198887,ENSG00000135476,ENSG00000171320,ENSG00000119906,ENSG00000020922,ENSG00000147099,ENSG00000013573,ENSG00000163535
GO:BP	cellular nitrogen compound catabolic process	GO:0044270	0.0073015	2.13659	602	3800	163	17906	ENSG00000199165,ENSG00000229474,ENSG00000163874,ENSG00000184588,ENSG00000028137,ENSG00000158125,ENSG00000178607,ENSG00000100902,ENSG00000161955,ENSG00000160570,ENSG00000189369,ENSG00000159388,ENSG00000179750,ENSG00000170473,ENSG00000135473,ENSG00000076685,ENSG00000170315,ENSG00000111196,ENSG00000092199,ENSG00000115919,ENSG00000130255,ENSG00000083223,ENSG00000183696,ENSG00000178896,ENSG00000136930…
GO:BP	establishment or maintenance of cell polarity	GO:0007163	0.00755035	2.12203	225	3800	70	17906	ENSG00000172602,ENSG00000275302,ENSG00000162849,ENSG00000003137,ENSG00000136158,ENSG00000120899,ENSG00000116584,ENSG00000143878,ENSG00000147065,ENSG00000044115,ENSG00000054282,ENSG00000152661,ENSG00000090020,ENSG00000165527,ENSG00000120509,ENSG00000131236,ENSG00000148498,ENSG00000099812,ENSG00000148180,ENSG00000072518,ENSG00000071127,ENSG00000067560,ENSG00000204843,ENSG00000067900,ENSG00000151208…
GO:BP	ncRNA processing	GO:0034470	0.00759152	2.11967	384	3800	110	17906	ENSG00000141642,ENSG00000138785,ENSG00000163312,ENSG00000132467,ENSG00000124784,ENSG00000166133,ENSG00000102786,ENSG00000151304,ENSG00000152464,ENSG00000113272,ENSG00000168806,ENSG00000058729,ENSG00000149016,ENSG00000141101,ENSG00000117174,ENSG00000110060,ENSG00000121486,ENSG00000178105,ENSG00000129460,ENSG00000133316,ENSG00000112159,ENSG00000120158,ENSG00000067533,ENSG00000125352,ENSG00000172409…
GO:BP	nucleotide biosynthetic process	GO:0009165	0.00771066	2.11291	280	3800	84	17906	ENSG00000164867,ENSG00000166741,ENSG00000198712,ENSG00000198899,ENSG00000228253,ENSG00000028839,ENSG00000115919,ENSG00000197142,ENSG00000183696,ENSG00000114956,ENSG00000143156,ENSG00000065427,ENSG00000097021,ENSG00000135940,ENSG00000239672,ENSG00000147813,ENSG00000099624,ENSG00000067225,ENSG00000167863,ENSG00000198931,ENSG00000154723,ENSG00000110955,ENSG00000178035,ENSG00000154518,ENSG00000099797…
GO:BP	G1 DNA damage checkpoint	GO:0044783	0.00812124	2.09038	64	3800	26	17906	ENSG00000145632,ENSG00000159388,ENSG00000100393,ENSG00000161970,ENSG00000185499,ENSG00000126457,ENSG00000161642,ENSG00000149115,ENSG00000204120,ENSG00000123374,ENSG00000132646,ENSG00000168411,ENSG00000090097,ENSG00000198791,ENSG00000144580,ENSG00000135679,ENSG00000149311,ENSG00000198176,ENSG00000158435,ENSG00000087586,ENSG00000134057,ENSG00000158402,ENSG00000129173,ENSG00000075218,ENSG00000118495…
GO:BP	regulation of response to stress	GO:0080134	0.00813129	2.08984	1574	3800	388	17906	ENSG00000154451,ENSG00000106366,ENSG00000119508,ENSG00000056558,ENSG00000103313,ENSG00000162711,ENSG00000125538,ENSG00000166523,ENSG00000162739,ENSG00000226979,ENSG00000145777,ENSG00000163874,ENSG00000204632,ENSG00000152137,ENSG00000167207,ENSG00000110944,ENSG00000204390,ENSG00000204610,ENSG00000173918,ENSG00000074590,ENSG00000160678,ENSG00000019549,ENSG00000028137,ENSG00000109320,ENSG00000124216…
GO:BP	viral budding via host ESCRT complex	GO:0039702	0.00833357	2.07917	21	3800	12	17906	ENSG00000255112,ENSG00000164695,ENSG00000130724,ENSG00000159210,ENSG00000083937,ENSG00000160948,ENSG00000074319,ENSG00000155975,ENSG00000101421,ENSG00000132612,ENSG00000139722,ENSG00000176428
GO:BP	innate immune response activating cell surface receptor signaling pathway	GO:0002220	0.00849363	2.07091	113	3800	40	17906	ENSG00000166523,ENSG00000109320,ENSG00000197943,ENSG00000142867,ENSG00000100902,ENSG00000254087,ENSG00000198286,ENSG00000005339,ENSG00000136930,ENSG00000100393,ENSG00000185499,ENSG00000129084,ENSG00000008018,ENSG00000099341,ENSG00000101843,ENSG00000159352,ENSG00000142507,ENSG00000165916,ENSG00000013275,ENSG00000115233,ENSG00000125818,ENSG00000113558,ENSG00000100764,ENSG00000087191,ENSG00000108344…
GO:BP	small molecule metabolic process	GO:0044281	0.008703	2.06033	1987	3800	481	17906	ENSG00000138135,ENSG00000119508,ENSG00000087237,ENSG00000125538,ENSG00000169169,ENSG00000175336,ENSG00000184588,ENSG00000108515,ENSG00000159231,ENSG00000173918,ENSG00000009765,ENSG00000019549,ENSG00000196639,ENSG00000169403,ENSG00000109320,ENSG00000124216,ENSG00000111863,ENSG00000164867,ENSG00000158125,ENSG00000166741,ENSG00000197943,ENSG00000170961,ENSG00000125730,ENSG00000003137,ENSG00000105499…
GO:BP	microtubule-based movement	GO:0007018	0.00870998	2.05998	289	3800	86	17906	ENSG00000007174,ENSG00000172426,ENSG00000187775,ENSG00000162849,ENSG00000111837,ENSG00000188596,ENSG00000168026,ENSG00000114841,ENSG00000125863,ENSG00000189114,ENSG00000114446,ENSG00000172575,ENSG00000170315,ENSG00000118965,ENSG00000142192,ENSG00000126756,ENSG00000142168,ENSG00000094631,ENSG00000135338,ENSG00000106211,ENSG00000197102,ENSG00000181789,ENSG00000132842,ENSG00000185896,ENSG00000204843…
GO:BP	pyrimidine nucleotide metabolic process	GO:0006220	0.00883141	2.05397	61	3800	25	17906	ENSG00000028839,ENSG00000183696,ENSG00000143156,ENSG00000239672,ENSG00000103202,ENSG00000160216,ENSG00000084774,ENSG00000168393,ENSG00000176890,ENSG00000143179,ENSG00000176974,ENSG00000171793,ENSG00000076248,ENSG00000130717,ENSG00000114026,ENSG00000047230,ENSG00000163624,ENSG00000129071,ENSG00000158669,ENSG00000094841,ENSG00000172954,ENSG00000119927,ENSG00000101290,ENSG00000102543,ENSG00000197217
GO:BP	ubiquitin-dependent ERAD pathway	GO:0030433	0.00902988	2.04432	78	3800	30	17906	ENSG00000116044,ENSG00000128590,ENSG00000135506,ENSG00000072849,ENSG00000106803,ENSG00000185825,ENSG00000135924,ENSG00000005486,ENSG00000177239,ENSG00000070010,ENSG00000135018,ENSG00000136813,ENSG00000159461,ENSG00000188021,ENSG00000101557,ENSG00000134109,ENSG00000145495,ENSG00000198168,ENSG00000164897,ENSG00000110344,ENSG00000050130,ENSG00000138942,ENSG00000168936,ENSG00000182446,ENSG00000107566…
GO:BP	protein import into nucleus	GO:0006606	0.00928424	2.03225	154	3800	51	17906	ENSG00000163874,ENSG00000101888,ENSG00000086589,ENSG00000120686,ENSG00000109917,ENSG00000173801,ENSG00000114030,ENSG00000124789,ENSG00000125691,ENSG00000039068,ENSG00000125686,ENSG00000065150,ENSG00000196712,ENSG00000095319,ENSG00000104517,ENSG00000153201,ENSG00000139496,ENSG00000120709,ENSG00000113569,ENSG00000114346,ENSG00000047410,ENSG00000171720,ENSG00000140943,ENSG00000086200,ENSG00000205339…
GO:BP	protein localization to cytoskeleton	GO:0044380	0.00963504	2.01615	58	3800	24	17906	ENSG00000162946,ENSG00000139350,ENSG00000101367,ENSG00000141551,ENSG00000175203,ENSG00000107404,ENSG00000168014,ENSG00000114993,ENSG00000015676,ENSG00000185340,ENSG00000007047,ENSG00000131504,ENSG00000140463,ENSG00000141577,ENSG00000101639,ENSG00000198920,ENSG00000173588,ENSG00000119878,ENSG00000087586,ENSG00000215114,ENSG00000138182,ENSG00000078674,ENSG00000112742,ENSG00000175455
GO:BP	RNA splicing, via endonucleolytic cleavage and ligation	GO:0000394	0.00970905	2.01282	16	3800	10	17906	ENSG00000178607,ENSG00000172409,ENSG00000198860,ENSG00000087302,ENSG00000100220,ENSG00000079785,ENSG00000170892,ENSG00000182173,ENSG00000154743,ENSG00000160917
GO:BP	regulation of GTPase activity	GO:0043087	0.00980133	2.00872	481	3800	133	17906	ENSG00000108691,ENSG00000164691,ENSG00000275302,ENSG00000072818,ENSG00000180263,ENSG00000136040,ENSG00000137936,ENSG00000136158,ENSG00000101017,ENSG00000120899,ENSG00000133121,ENSG00000144843,ENSG00000145147,ENSG00000198855,ENSG00000125863,ENSG00000164741,ENSG00000188234,ENSG00000172575,ENSG00000132669,ENSG00000101310,ENSG00000109756,ENSG00000119522,ENSG00000136141,ENSG00000073921,ENSG00000065491…
GO:BP	secondary alcohol biosynthetic process	GO:1902653	0.0100072	1.99969	75	3800	29	17906	ENSG00000003137,ENSG00000205808,ENSG00000130203,ENSG00000152904,ENSG00000132196,ENSG00000186480,ENSG00000142168,ENSG00000066136,ENSG00000133935,ENSG00000067064,ENSG00000167315,ENSG00000113161,ENSG00000052802,ENSG00000120437,ENSG00000100243,ENSG00000169714,ENSG00000131473,ENSG00000079459,ENSG00000116133,ENSG00000160285,ENSG00000140943,ENSG00000114650,ENSG00000104549,ENSG00000132356,ENSG00000185591…
GO:BP	carbohydrate catabolic process	GO:0016052	0.0100365	1.99842	204	3800	64	17906	ENSG00000108515,ENSG00000171174,ENSG00000172331,ENSG00000117151,ENSG00000078237,ENSG00000142192,ENSG00000104774,ENSG00000100393,ENSG00000242372,ENSG00000171298,ENSG00000067225,ENSG00000117308,ENSG00000101146,ENSG00000204386,ENSG00000122882,ENSG00000013288,ENSG00000067057,ENSG00000111640,ENSG00000049860,ENSG00000124789,ENSG00000170266,ENSG00000157020,ENSG00000111669,ENSG00000074800,ENSG00000095319…
GO:BP	negative regulation of nitrogen compound metabolic process	GO:0051172	0.0101649	1.9929	2523	3800	600	17906	ENSG00000164400,ENSG00000106366,ENSG00000119508,ENSG00000020633,ENSG00000199165,ENSG00000125740,ENSG00000125538,ENSG00000229474,ENSG00000144852,ENSG00000262655,ENSG00000057657,ENSG00000163874,ENSG00000278828,ENSG00000204947,ENSG00000160678,ENSG00000019549,ENSG00000130749,ENSG00000109320,ENSG00000124216,ENSG00000105894,ENSG00000158125,ENSG00000077150,ENSG00000069399,ENSG00000184545,ENSG00000135111…
GO:BP	ribose phosphate metabolic process	GO:0019693	0.0101673	1.9928	428	3800	120	17906	ENSG00000184588,ENSG00000108515,ENSG00000198712,ENSG00000172331,ENSG00000198286,ENSG00000076685,ENSG00000198899,ENSG00000228253,ENSG00000115919,ENSG00000078237,ENSG00000197142,ENSG00000142192,ENSG00000183696,ENSG00000100393,ENSG00000242372,ENSG00000143156,ENSG00000112541,ENSG00000008311,ENSG00000097021,ENSG00000135940,ENSG00000239672,ENSG00000099624,ENSG00000067225,ENSG00000123130,ENSG00000167863…
GO:BP	positive regulation of cell cycle arrest	GO:0071158	0.0101673	1.9928	82	3800	31	17906	ENSG00000145632,ENSG00000141448,ENSG00000159388,ENSG00000100393,ENSG00000161970,ENSG00000185499,ENSG00000126457,ENSG00000161642,ENSG00000125691,ENSG00000149115,ENSG00000123374,ENSG00000072062,ENSG00000132382,ENSG00000132646,ENSG00000090097,ENSG00000198791,ENSG00000144580,ENSG00000135679,ENSG00000149311,ENSG00000118762,ENSG00000198176,ENSG00000158435,ENSG00000087586,ENSG00000134057,ENSG00000158402…
GO:BP	negative regulation of protein catabolic process	GO:0042177	0.0101673	1.9928	136	3800	46	17906	ENSG00000167705,ENSG00000163602,ENSG00000155096,ENSG00000204599,ENSG00000101439,ENSG00000115539,ENSG00000172530,ENSG00000135506,ENSG00000158796,ENSG00000100234,ENSG00000072849,ENSG00000064393,ENSG00000135919,ENSG00000198171,ENSG00000162191,ENSG00000064601,ENSG00000113161,ENSG00000125818,ENSG00000116288,ENSG00000105373,ENSG00000138085,ENSG00000125691,ENSG00000140564,ENSG00000167085,ENSG00000189091…
GO:BP	virion assembly	GO:0019068	0.0102036	1.99125	39	3800	18	17906	ENSG00000255112,ENSG00000164695,ENSG00000130203,ENSG00000172780,ENSG00000170315,ENSG00000130724,ENSG00000196262,ENSG00000159210,ENSG00000083937,ENSG00000160948,ENSG00000074319,ENSG00000114902,ENSG00000155975,ENSG00000101421,ENSG00000132612,ENSG00000139722,ENSG00000173599,ENSG00000176428
GO:BP	centromere complex assembly	GO:0034508	0.0102818	1.98793	55	3800	23	17906	ENSG00000167842,ENSG00000132780,ENSG00000181163,ENSG00000175792,ENSG00000139687,ENSG00000112701,ENSG00000031691,ENSG00000120334,ENSG00000142856,ENSG00000166582,ENSG00000171853,ENSG00000102901,ENSG00000102054,ENSG00000123219,ENSG00000115163,ENSG00000162521,ENSG00000188312,ENSG00000138778,ENSG00000119969,ENSG00000138092,ENSG00000104147,ENSG00000137812,ENSG00000102384
GO:BP	cytoplasmic microtubule organization	GO:0031122	0.0102818	1.98793	55	3800	23	17906	ENSG00000015133,ENSG00000197102,ENSG00000065613,ENSG00000134709,ENSG00000107404,ENSG00000118200,ENSG00000151914,ENSG00000111199,ENSG00000109171,ENSG00000187446,ENSG00000007168,ENSG00000128159,ENSG00000275835,ENSG00000186868,ENSG00000126216,ENSG00000076826,ENSG00000119878,ENSG00000021574,ENSG00000137822,ENSG00000078674,ENSG00000115355,ENSG00000132436,ENSG00000102781
GO:BP	pyrimidine-containing compound biosynthetic process	GO:0072528	0.0102818	1.98793	55	3800	23	17906	ENSG00000028839,ENSG00000196511,ENSG00000183696,ENSG00000143156,ENSG00000239672,ENSG00000103202,ENSG00000160216,ENSG00000084774,ENSG00000168393,ENSG00000176890,ENSG00000143179,ENSG00000176974,ENSG00000171793,ENSG00000130717,ENSG00000047230,ENSG00000163624,ENSG00000158669,ENSG00000094841,ENSG00000172954,ENSG00000178700,ENSG00000119927,ENSG00000101290,ENSG00000102543
GO:BP	centrosome localization	GO:0051642	0.0103962	1.98313	30	3800	15	17906	ENSG00000148498,ENSG00000099812,ENSG00000153201,ENSG00000100242,ENSG00000007168,ENSG00000072864,ENSG00000113838,ENSG00000164828,ENSG00000135723,ENSG00000100503,ENSG00000164109,ENSG00000173588,ENSG00000135720,ENSG00000087586,ENSG00000121957
GO:BP	protein localization to chromosome, telomeric region	GO:0070198	0.0103962	1.98313	30	3800	15	17906	ENSG00000166848,ENSG00000128513,ENSG00000156261,ENSG00000135624,ENSG00000113648,ENSG00000166340,ENSG00000166226,ENSG00000163468,ENSG00000115484,ENSG00000150753,ENSG00000163938,ENSG00000175054,ENSG00000079246,ENSG00000149311,ENSG00000130119
GO:BP	regulation of cell projection organization	GO:0031344	0.0104507	1.98086	704	3800	186	17906	ENSG00000099365,ENSG00000171094,ENSG00000153993,ENSG00000105894,ENSG00000111837,ENSG00000136040,ENSG00000136158,ENSG00000145632,ENSG00000162946,ENSG00000176697,ENSG00000120899,ENSG00000254087,ENSG00000067798,ENSG00000083799,ENSG00000116044,ENSG00000090432,ENSG00000145147,ENSG00000163171,ENSG00000150625,ENSG00000137285,ENSG00000131037,ENSG00000130203,ENSG00000100558,ENSG00000128567,ENSG00000198742…
GO:BP	endomembrane system organization	GO:0010256	0.0104507	1.98086	449	3800	125	17906	ENSG00000163746,ENSG00000167705,ENSG00000011243,ENSG00000255112,ENSG00000116903,ENSG00000164695,ENSG00000189114,ENSG00000172780,ENSG00000028839,ENSG00000115306,ENSG00000131018,ENSG00000120742,ENSG00000066455,ENSG00000138768,ENSG00000137312,ENSG00000176018,ENSG00000138119,ENSG00000175073,ENSG00000062716,ENSG00000130724,ENSG00000172765,ENSG00000154305,ENSG00000142168,ENSG00000159210,ENSG00000135919…
GO:BP	positive regulation of chromosome segregation	GO:0051984	0.0104507	1.98086	33	3800	16	17906	ENSG00000113648,ENSG00000164190,ENSG00000179051,ENSG00000139687,ENSG00000168496,ENSG00000036257,ENSG00000196510,ENSG00000089053,ENSG00000178999,ENSG00000070950,ENSG00000198887,ENSG00000135476,ENSG00000134057,ENSG00000119906,ENSG00000094880,ENSG00000013573
GO:BP	regulation of programmed cell death	GO:0043067	0.0105149	1.9782	1633	3800	400	17906	ENSG00000108691,ENSG00000164400,ENSG00000106366,ENSG00000119508,ENSG00000056558,ENSG00000168685,ENSG00000140379,ENSG00000120337,ENSG00000162711,ENSG00000125538,ENSG00000123689,ENSG00000196632,ENSG00000226979,ENSG00000213886,ENSG00000145777,ENSG00000163874,ENSG00000204632,ENSG00000113494,ENSG00000167207,ENSG00000171094,ENSG00000019549,ENSG00000255823,ENSG00000028137,ENSG00000109320,ENSG00000124216…
GO:BP	protein methylation	GO:0006479	0.0105401	1.97716	193	3800	61	17906	ENSG00000196981,ENSG00000171606,ENSG00000177000,ENSG00000159388,ENSG00000148143,ENSG00000005339,ENSG00000100483,ENSG00000132600,ENSG00000085276,ENSG00000126457,ENSG00000125835,ENSG00000160679,ENSG00000109111,ENSG00000173113,ENSG00000113648,ENSG00000272333,ENSG00000168137,ENSG00000105202,ENSG00000055609,ENSG00000100462,ENSG00000178691,ENSG00000136045,ENSG00000130816,ENSG00000102974,ENSG00000133895…
GO:BP	protein alkylation	GO:0008213	0.0105401	1.97716	193	3800	61	17906	ENSG00000196981,ENSG00000171606,ENSG00000177000,ENSG00000159388,ENSG00000148143,ENSG00000005339,ENSG00000100483,ENSG00000132600,ENSG00000085276,ENSG00000126457,ENSG00000125835,ENSG00000160679,ENSG00000109111,ENSG00000173113,ENSG00000113648,ENSG00000272333,ENSG00000168137,ENSG00000105202,ENSG00000055609,ENSG00000100462,ENSG00000178691,ENSG00000136045,ENSG00000130816,ENSG00000102974,ENSG00000133895…
GO:BP	response to oxygen levels	GO:0070482	0.0105518	1.97667	400	3800	113	17906	ENSG00000226979,ENSG00000165197,ENSG00000105894,ENSG00000150630,ENSG00000134954,ENSG00000104368,ENSG00000113742,ENSG00000151651,ENSG00000141448,ENSG00000140465,ENSG00000120899,ENSG00000100902,ENSG00000204305,ENSG00000116044,ENSG00000177000,ENSG00000005339,ENSG00000136888,ENSG00000101439,ENSG00000170315,ENSG00000149428,ENSG00000198899,ENSG00000078237,ENSG00000112658,ENSG00000185624,ENSG00000069509…
GO:BP	regulation of response to DNA damage stimulus	GO:2001020	0.0105663	1.97608	224	3800	69	17906	ENSG00000019549,ENSG00000124216,ENSG00000041880,ENSG00000198563,ENSG00000166848,ENSG00000138311,ENSG00000136603,ENSG00000078237,ENSG00000012061,ENSG00000163605,ENSG00000100109,ENSG00000128513,ENSG00000161970,ENSG00000185499,ENSG00000101843,ENSG00000157540,ENSG00000161642,ENSG00000149923,ENSG00000114416,ENSG00000165119,ENSG00000158941,ENSG00000188486,ENSG00000169018,ENSG00000104517,ENSG00000067369…
GO:BP	alcohol biosynthetic process	GO:0046165	0.0106636	1.97209	174	3800	56	17906	ENSG00000125538,ENSG00000196639,ENSG00000169403,ENSG00000109320,ENSG00000197943,ENSG00000003137,ENSG00000138685,ENSG00000086544,ENSG00000120899,ENSG00000131979,ENSG00000205808,ENSG00000130203,ENSG00000152904,ENSG00000132196,ENSG00000186480,ENSG00000142168,ENSG00000066136,ENSG00000085662,ENSG00000133935,ENSG00000067064,ENSG00000167315,ENSG00000113161,ENSG00000052802,ENSG00000116288,ENSG00000120437…
GO:BP	nucleotide metabolic process	GO:0009117	0.0107728	1.96767	549	3800	149	17906	ENSG00000184588,ENSG00000108515,ENSG00000164867,ENSG00000158125,ENSG00000166741,ENSG00000198712,ENSG00000172331,ENSG00000198286,ENSG00000076685,ENSG00000198899,ENSG00000228253,ENSG00000028839,ENSG00000115919,ENSG00000078237,ENSG00000197142,ENSG00000142192,ENSG00000183696,ENSG00000114956,ENSG00000100393,ENSG00000242372,ENSG00000143156,ENSG00000112541,ENSG00000065427,ENSG00000008311,ENSG00000097021…
GO:BP	nucleobase-containing small molecule metabolic process	GO:0055086	0.0115854	1.93609	638	3800	170	17906	ENSG00000184588,ENSG00000108515,ENSG00000164867,ENSG00000158125,ENSG00000166741,ENSG00000198712,ENSG00000179750,ENSG00000172331,ENSG00000198286,ENSG00000088451,ENSG00000076685,ENSG00000198899,ENSG00000228253,ENSG00000028839,ENSG00000115919,ENSG00000078237,ENSG00000197142,ENSG00000142192,ENSG00000183696,ENSG00000114956,ENSG00000100393,ENSG00000242372,ENSG00000143156,ENSG00000112541,ENSG00000065427…
GO:BP	vesicle budding from membrane	GO:0006900	0.0115854	1.93609	104	3800	37	17906	ENSG00000167705,ENSG00000197249,ENSG00000113615,ENSG00000105829,ENSG00000101310,ENSG00000114270,ENSG00000138768,ENSG00000117153,ENSG00000092108,ENSG00000073921,ENSG00000154305,ENSG00000186480,ENSG00000198734,ENSG00000162236,ENSG00000141551,ENSG00000143761,ENSG00000109861,ENSG00000132842,ENSG00000101160,ENSG00000180398,ENSG00000157020,ENSG00000184840,ENSG00000170348,ENSG00000176986,ENSG00000132612…
GO:BP	regulation of DNA recombination	GO:0000018	0.0115854	1.93609	104	3800	37	17906	ENSG00000168685,ENSG00000041880,ENSG00000101017,ENSG00000161955,ENSG00000166848,ENSG00000138311,ENSG00000163605,ENSG00000166888,ENSG00000119048,ENSG00000109111,ENSG00000114030,ENSG00000149923,ENSG00000067369,ENSG00000143799,ENSG00000149554,ENSG00000182481,ENSG00000109685,ENSG00000079134,ENSG00000004487,ENSG00000110066,ENSG00000155229,ENSG00000160803,ENSG00000175643,ENSG00000165392,ENSG00000176208…
GO:BP	aromatic compound catabolic process	GO:0019439	0.0115854	1.93609	617	3800	165	17906	ENSG00000199165,ENSG00000229474,ENSG00000163874,ENSG00000184588,ENSG00000028137,ENSG00000158125,ENSG00000178607,ENSG00000140465,ENSG00000100902,ENSG00000161955,ENSG00000160570,ENSG00000189369,ENSG00000159388,ENSG00000179750,ENSG00000170473,ENSG00000135473,ENSG00000076685,ENSG00000170315,ENSG00000111196,ENSG00000092199,ENSG00000115919,ENSG00000130255,ENSG00000083223,ENSG00000183696,ENSG00000178896…
GO:BP	positive regulation of mitotic cell cycle	GO:0045931	0.0115982	1.93561	167	3800	54	17906	ENSG00000125538,ENSG00000140465,ENSG00000070669,ENSG00000100311,ENSG00000142192,ENSG00000182247,ENSG00000146834,ENSG00000113648,ENSG00000114867,ENSG00000143476,ENSG00000004142,ENSG00000099901,ENSG00000164190,ENSG00000179051,ENSG00000139687,ENSG00000135446,ENSG00000137710,ENSG00000047410,ENSG00000101224,ENSG00000146670,ENSG00000175063,ENSG00000173757,ENSG00000126215,ENSG00000135679,ENSG00000036257…
GO:BP	negative regulation of catabolic process	GO:0009895	0.0116226	1.9347	320	3800	93	17906	ENSG00000125538,ENSG00000167705,ENSG00000066135,ENSG00000163602,ENSG00000155096,ENSG00000204599,ENSG00000101439,ENSG00000115539,ENSG00000092199,ENSG00000078237,ENSG00000172530,ENSG00000141458,ENSG00000135506,ENSG00000158796,ENSG00000100234,ENSG00000072849,ENSG00000092108,ENSG00000064393,ENSG00000135919,ENSG00000198171,ENSG00000119705,ENSG00000162191,ENSG00000064601,ENSG00000113161,ENSG00000138668…
GO:BP	transcription by RNA polymerase II	GO:0006366	0.0116976	1.9319	2393	3800	570	17906	ENSG00000108342,ENSG00000106366,ENSG00000119508,ENSG00000020633,ENSG00000135625,ENSG00000125740,ENSG00000095752,ENSG00000131668,ENSG00000162711,ENSG00000125538,ENSG00000144852,ENSG00000057657,ENSG00000163874,ENSG00000167207,ENSG00000110944,ENSG00000146592,ENSG00000028277,ENSG00000160678,ENSG00000019549,ENSG00000130749,ENSG00000169403,ENSG00000136630,ENSG00000109320,ENSG00000124216,ENSG00000077150…
GO:BP	ribonucleoside triphosphate biosynthetic process	GO:0009201	0.0117485	1.93002	69	3800	27	17906	ENSG00000198712,ENSG00000198899,ENSG00000228253,ENSG00000143156,ENSG00000135940,ENSG00000239672,ENSG00000099624,ENSG00000067225,ENSG00000167863,ENSG00000154723,ENSG00000110955,ENSG00000178035,ENSG00000154518,ENSG00000179091,ENSG00000103202,ENSG00000074800,ENSG00000106348,ENSG00000143799,ENSG00000084774,ENSG00000143179,ENSG00000171793,ENSG00000130717,ENSG00000047230,ENSG00000115840,ENSG00000106617…
GO:BP	telomere maintenance via telomerase	GO:0007004	0.0117485	1.93002	69	3800	27	17906	ENSG00000166848,ENSG00000092199,ENSG00000128513,ENSG00000156261,ENSG00000135624,ENSG00000166226,ENSG00000163468,ENSG00000110958,ENSG00000115484,ENSG00000150753,ENSG00000149115,ENSG00000175054,ENSG00000079246,ENSG00000035928,ENSG00000100726,ENSG00000149311,ENSG00000089022,ENSG00000100030,ENSG00000178999,ENSG00000076984,ENSG00000132383,ENSG00000130119,ENSG00000117650,ENSG00000020922,ENSG00000085511…
GO:BP	pyrimidine nucleoside triphosphate biosynthetic process	GO:0009148	0.0117485	1.93002	19	3800	11	17906	ENSG00000028839,ENSG00000143156,ENSG00000239672,ENSG00000103202,ENSG00000084774,ENSG00000168393,ENSG00000176890,ENSG00000143179,ENSG00000171793,ENSG00000130717,ENSG00000047230
GO:BP	mitochondrial transmembrane transport	GO:1990542	0.0118496	1.9263	97	3800	35	17906	ENSG00000005059,ENSG00000198899,ENSG00000228253,ENSG00000120675,ENSG00000165175,ENSG00000144381,ENSG00000109519,ENSG00000125995,ENSG00000135940,ENSG00000089060,ENSG00000099624,ENSG00000167863,ENSG00000112110,ENSG00000154723,ENSG00000110955,ENSG00000154518,ENSG00000179091,ENSG00000100075,ENSG00000141385,ENSG00000128311,ENSG00000110090,ENSG00000124532,ENSG00000164466,ENSG00000158882,ENSG00000156398…
GO:BP	signal transduction involved in mitotic cell cycle checkpoint	GO:0072413	0.0119935	1.92105	59	3800	24	17906	ENSG00000145632,ENSG00000159388,ENSG00000100393,ENSG00000161970,ENSG00000185499,ENSG00000126457,ENSG00000161642,ENSG00000149115,ENSG00000123374,ENSG00000132646,ENSG00000090097,ENSG00000198791,ENSG00000144580,ENSG00000135679,ENSG00000149311,ENSG00000198176,ENSG00000158435,ENSG00000087586,ENSG00000134057,ENSG00000158402,ENSG00000129173,ENSG00000075218,ENSG00000118495,ENSG00000103479
GO:BP	ribonucleotide metabolic process	GO:0009259	0.0119935	1.92105	418	3800	117	17906	ENSG00000184588,ENSG00000108515,ENSG00000198712,ENSG00000172331,ENSG00000198286,ENSG00000076685,ENSG00000198899,ENSG00000228253,ENSG00000115919,ENSG00000078237,ENSG00000197142,ENSG00000142192,ENSG00000183696,ENSG00000100393,ENSG00000242372,ENSG00000143156,ENSG00000112541,ENSG00000008311,ENSG00000097021,ENSG00000135940,ENSG00000239672,ENSG00000099624,ENSG00000067225,ENSG00000123130,ENSG00000167863…
GO:BP	signal transduction involved in mitotic DNA damage checkpoint	GO:1902402	0.0119935	1.92105	59	3800	24	17906	ENSG00000145632,ENSG00000159388,ENSG00000100393,ENSG00000161970,ENSG00000185499,ENSG00000126457,ENSG00000161642,ENSG00000149115,ENSG00000123374,ENSG00000132646,ENSG00000090097,ENSG00000198791,ENSG00000144580,ENSG00000135679,ENSG00000149311,ENSG00000198176,ENSG00000158435,ENSG00000087586,ENSG00000134057,ENSG00000158402,ENSG00000129173,ENSG00000075218,ENSG00000118495,ENSG00000103479
GO:BP	signal transduction involved in mitotic DNA integrity checkpoint	GO:1902403	0.0119935	1.92105	59	3800	24	17906	ENSG00000145632,ENSG00000159388,ENSG00000100393,ENSG00000161970,ENSG00000185499,ENSG00000126457,ENSG00000161642,ENSG00000149115,ENSG00000123374,ENSG00000132646,ENSG00000090097,ENSG00000198791,ENSG00000144580,ENSG00000135679,ENSG00000149311,ENSG00000198176,ENSG00000158435,ENSG00000087586,ENSG00000134057,ENSG00000158402,ENSG00000129173,ENSG00000075218,ENSG00000118495,ENSG00000103479
GO:BP	regulation of binding	GO:0051098	0.0119935	1.92105	373	3800	106	17906	ENSG00000108342,ENSG00000262655,ENSG00000069399,ENSG00000145632,ENSG00000162946,ENSG00000176697,ENSG00000204305,ENSG00000083799,ENSG00000148143,ENSG00000112559,ENSG00000120149,ENSG00000100311,ENSG00000130203,ENSG00000104375,ENSG00000131759,ENSG00000132600,ENSG00000109756,ENSG00000137312,ENSG00000142192,ENSG00000100109,ENSG00000100393,ENSG00000146834,ENSG00000124107,ENSG00000064393,ENSG00000123384…
GO:BP	ribosomal large subunit biogenesis	GO:0042273	0.0119935	1.92105	76	3800	29	17906	ENSG00000037241,ENSG00000117174,ENSG00000133316,ENSG00000112159,ENSG00000067533,ENSG00000111641,ENSG00000148296,ENSG00000242372,ENSG00000161970,ENSG00000117395,ENSG00000147403,ENSG00000173545,ENSG00000188846,ENSG00000137876,ENSG00000198301,ENSG00000136942,ENSG00000100316,ENSG00000105373,ENSG00000089009,ENSG00000164346,ENSG00000198242,ENSG00000148303,ENSG00000198755,ENSG00000089157,ENSG00000181163…
GO:BP	regulation of plasma membrane bounded cell projection organization	GO:0120035	0.0121691	1.91474	694	3800	183	17906	ENSG00000099365,ENSG00000171094,ENSG00000153993,ENSG00000105894,ENSG00000111837,ENSG00000136040,ENSG00000145632,ENSG00000162946,ENSG00000176697,ENSG00000120899,ENSG00000254087,ENSG00000067798,ENSG00000083799,ENSG00000116044,ENSG00000090432,ENSG00000145147,ENSG00000163171,ENSG00000150625,ENSG00000137285,ENSG00000131037,ENSG00000130203,ENSG00000100558,ENSG00000128567,ENSG00000198742,ENSG00000007944…
GO:BP	spindle assembly	GO:0051225	0.0122082	1.91335	108	3800	38	17906	ENSG00000255112,ENSG00000164695,ENSG00000130724,ENSG00000125459,ENSG00000083937,ENSG00000128908,ENSG00000197102,ENSG00000101367,ENSG00000141551,ENSG00000099812,ENSG00000101421,ENSG00000067560,ENSG00000112701,ENSG00000047410,ENSG00000164961,ENSG00000171720,ENSG00000108055,ENSG00000137814,ENSG00000141027,ENSG00000128159,ENSG00000164114,ENSG00000178999,ENSG00000068796,ENSG00000138160,ENSG00000237649…
GO:BP	nucleoside phosphate biosynthetic process	GO:1901293	0.0127853	1.89329	285	3800	84	17906	ENSG00000164867,ENSG00000166741,ENSG00000198712,ENSG00000198899,ENSG00000228253,ENSG00000028839,ENSG00000115919,ENSG00000197142,ENSG00000183696,ENSG00000114956,ENSG00000143156,ENSG00000065427,ENSG00000097021,ENSG00000135940,ENSG00000239672,ENSG00000147813,ENSG00000099624,ENSG00000067225,ENSG00000167863,ENSG00000198931,ENSG00000154723,ENSG00000110955,ENSG00000178035,ENSG00000154518,ENSG00000099797…
GO:BP	signal transduction in response to DNA damage	GO:0042770	0.0129077	1.88915	134	3800	45	17906	ENSG00000019549,ENSG00000124216,ENSG00000069399,ENSG00000145632,ENSG00000159388,ENSG00000170836,ENSG00000100393,ENSG00000161970,ENSG00000185499,ENSG00000126457,ENSG00000064393,ENSG00000101843,ENSG00000157540,ENSG00000161642,ENSG00000143476,ENSG00000149115,ENSG00000123374,ENSG00000196586,ENSG00000175054,ENSG00000132646,ENSG00000149554,ENSG00000090097,ENSG00000198791,ENSG00000144580,ENSG00000135679…
GO:BP	regulation of protein localization to chromosome, telomeric region	GO:1904814	0.0131064	1.88252	14	3800	9	17906	ENSG00000156261,ENSG00000135624,ENSG00000113648,ENSG00000166226,ENSG00000163468,ENSG00000115484,ENSG00000150753,ENSG00000163938,ENSG00000130119
GO:BP	microtubule-based transport	GO:0099111	0.0131773	1.88017	191	3800	60	17906	ENSG00000111837,ENSG00000168026,ENSG00000114841,ENSG00000189114,ENSG00000114446,ENSG00000172575,ENSG00000170315,ENSG00000118965,ENSG00000142192,ENSG00000126756,ENSG00000142168,ENSG00000135338,ENSG00000106211,ENSG00000197102,ENSG00000181789,ENSG00000132842,ENSG00000185896,ENSG00000204843,ENSG00000077380,ENSG00000107863,ENSG00000119333,ENSG00000197386,ENSG00000151914,ENSG00000100242,ENSG00000070831…
GO:BP	ubiquitin-dependent protein catabolic process via the multivesicular body sorting pathway	GO:0043162	0.0132341	1.87831	22	3800	12	17906	ENSG00000159210,ENSG00000131475,ENSG00000094631,ENSG00000160948,ENSG00000074319,ENSG00000137055,ENSG00000155975,ENSG00000070423,ENSG00000076201,ENSG00000132612,ENSG00000139722,ENSG00000176428
GO:BP	signal transduction involved in DNA integrity checkpoint	GO:0072401	0.0132341	1.87831	73	3800	28	17906	ENSG00000145632,ENSG00000159388,ENSG00000100393,ENSG00000161970,ENSG00000185499,ENSG00000126457,ENSG00000161642,ENSG00000143476,ENSG00000149115,ENSG00000123374,ENSG00000132646,ENSG00000149554,ENSG00000090097,ENSG00000198791,ENSG00000144580,ENSG00000135679,ENSG00000149311,ENSG00000198176,ENSG00000158435,ENSG00000087586,ENSG00000134057,ENSG00000158402,ENSG00000081377,ENSG00000129173,ENSG00000075218…
GO:BP	signal transduction involved in DNA damage checkpoint	GO:0072422	0.0132341	1.87831	73	3800	28	17906	ENSG00000145632,ENSG00000159388,ENSG00000100393,ENSG00000161970,ENSG00000185499,ENSG00000126457,ENSG00000161642,ENSG00000143476,ENSG00000149115,ENSG00000123374,ENSG00000132646,ENSG00000149554,ENSG00000090097,ENSG00000198791,ENSG00000144580,ENSG00000135679,ENSG00000149311,ENSG00000198176,ENSG00000158435,ENSG00000087586,ENSG00000134057,ENSG00000158402,ENSG00000081377,ENSG00000129173,ENSG00000075218…
GO:BP	Golgi vesicle budding	GO:0048194	0.0133717	1.87381	80	3800	30	17906	ENSG00000197249,ENSG00000113615,ENSG00000105829,ENSG00000101310,ENSG00000114270,ENSG00000138768,ENSG00000117153,ENSG00000092108,ENSG00000154305,ENSG00000186480,ENSG00000198734,ENSG00000162236,ENSG00000141551,ENSG00000109861,ENSG00000101160,ENSG00000180398,ENSG00000157020,ENSG00000184840,ENSG00000170348,ENSG00000176986,ENSG00000242247,ENSG00000160218,ENSG00000110075,ENSG00000152700,ENSG00000036257…
GO:BP	nucleoside triphosphate biosynthetic process	GO:0009142	0.0133717	1.87381	80	3800	30	17906	ENSG00000198712,ENSG00000198899,ENSG00000228253,ENSG00000028839,ENSG00000143156,ENSG00000135940,ENSG00000239672,ENSG00000099624,ENSG00000067225,ENSG00000167863,ENSG00000154723,ENSG00000110955,ENSG00000178035,ENSG00000154518,ENSG00000179091,ENSG00000103202,ENSG00000074800,ENSG00000106348,ENSG00000143799,ENSG00000084774,ENSG00000168393,ENSG00000176890,ENSG00000143179,ENSG00000171793,ENSG00000130717…
GO:BP	centriole assembly	GO:0098534	0.013643	1.86509	40	3800	18	17906	ENSG00000145632,ENSG00000130724,ENSG00000108773,ENSG00000181163,ENSG00000123374,ENSG00000168014,ENSG00000176225,ENSG00000116127,ENSG00000103995,ENSG00000151849,ENSG00000198920,ENSG00000163611,ENSG00000156876,ENSG00000142731,ENSG00000075702,ENSG00000103540,ENSG00000108395,ENSG00000012048
GO:BP	regulation of extracellular matrix organization	GO:1903053	0.013643	1.86509	40	3800	18	17906	ENSG00000162733,ENSG00000028137,ENSG00000111863,ENSG00000134954,ENSG00000170961,ENSG00000101439,ENSG00000148400,ENSG00000123384,ENSG00000163975,ENSG00000197635,ENSG00000130309,ENSG00000139687,ENSG00000160867,ENSG00000163539,ENSG00000075618,ENSG00000173402,ENSG00000019144,ENSG00000097007
GO:BP	regulation of apoptotic process	GO:0042981	0.0140623	1.85194	1605	3800	392	17906	ENSG00000108691,ENSG00000164400,ENSG00000106366,ENSG00000119508,ENSG00000056558,ENSG00000168685,ENSG00000140379,ENSG00000120337,ENSG00000162711,ENSG00000125538,ENSG00000123689,ENSG00000196632,ENSG00000226979,ENSG00000213886,ENSG00000145777,ENSG00000163874,ENSG00000204632,ENSG00000113494,ENSG00000167207,ENSG00000171094,ENSG00000019549,ENSG00000255823,ENSG00000028137,ENSG00000109320,ENSG00000124216…
GO:BP	maintenance of location in cell	GO:0051651	0.0141385	1.8496	98	3800	35	17906	ENSG00000069399,ENSG00000196296,ENSG00000130203,ENSG00000197579,ENSG00000131018,ENSG00000135506,ENSG00000152661,ENSG00000171298,ENSG00000186480,ENSG00000173801,ENSG00000100300,ENSG00000136068,ENSG00000116288,ENSG00000148180,ENSG00000113558,ENSG00000167996,ENSG00000151239,ENSG00000137076,ENSG00000136240,ENSG00000075142,ENSG00000107863,ENSG00000148337,ENSG00000100242,ENSG00000247596,ENSG00000173402…
GO:BP	nuclear-transcribed mRNA catabolic process	GO:0000956	0.0141385	1.8496	211	3800	65	17906	ENSG00000199165,ENSG00000229474,ENSG00000163874,ENSG00000189369,ENSG00000159388,ENSG00000170473,ENSG00000135473,ENSG00000111196,ENSG00000130255,ENSG00000083223,ENSG00000178896,ENSG00000161970,ENSG00000063177,ENSG00000175324,ENSG00000170889,ENSG00000147403,ENSG00000020577,ENSG00000156482,ENSG00000083845,ENSG00000105640,ENSG00000161016,ENSG00000145425,ENSG00000186468,ENSG00000104408,ENSG00000188846…
GO:BP	DNA strand elongation	GO:0022616	0.0141648	1.84879	25	3800	13	17906	ENSG00000128513,ENSG00000166508,ENSG00000132646,ENSG00000101868,ENSG00000069275,ENSG00000105486,ENSG00000077514,ENSG00000131153,ENSG00000147536,ENSG00000020922,ENSG00000133119,ENSG00000138346,ENSG00000163918
GO:BP	response to fluid shear stress	GO:0034405	0.0141648	1.84879	37	3800	17	17906	ENSG00000164400,ENSG00000164867,ENSG00000134954,ENSG00000170961,ENSG00000120899,ENSG00000116044,ENSG00000127528,ENSG00000152661,ENSG00000105825,ENSG00000171720,ENSG00000008710,ENSG00000118762,ENSG00000104267,ENSG00000137764,ENSG00000166484,ENSG00000137834,ENSG00000165029
GO:BP	Golgi organization	GO:0007030	0.0144036	1.84153	146	3800	48	17906	ENSG00000172780,ENSG00000131018,ENSG00000066455,ENSG00000138768,ENSG00000176018,ENSG00000175073,ENSG00000062716,ENSG00000162236,ENSG00000141551,ENSG00000169223,ENSG00000164924,ENSG00000117500,ENSG00000184840,ENSG00000170348,ENSG00000115806,ENSG00000114209,ENSG00000100462,ENSG00000107863,ENSG00000134709,ENSG00000081923,ENSG00000163539,ENSG00000114988,ENSG00000131381,ENSG00000197386,ENSG00000118200…
GO:BP	Wnt signaling pathway, planar cell polarity pathway	GO:0060071	0.0144503	1.84012	109	3800	38	17906	ENSG00000100902,ENSG00000147257,ENSG00000198742,ENSG00000136930,ENSG00000129084,ENSG00000008018,ENSG00000099341,ENSG00000101843,ENSG00000159352,ENSG00000142507,ENSG00000165916,ENSG00000013275,ENSG00000115233,ENSG00000125818,ENSG00000100764,ENSG00000076716,ENSG00000087191,ENSG00000067560,ENSG00000108344,ENSG00000185627,ENSG00000197170,ENSG00000107404,ENSG00000161202,ENSG00000070831,ENSG00000196961…
GO:BP	tRNA-containing ribonucleoprotein complex export from nucleus	GO:0071431	0.0144503	1.84012	34	3800	16	17906	ENSG00000101146,ENSG00000124789,ENSG00000157020,ENSG00000095319,ENSG00000153201,ENSG00000139496,ENSG00000113569,ENSG00000047410,ENSG00000120253,ENSG00000111581,ENSG00000126883,ENSG00000075188,ENSG00000069248,ENSG00000058804,ENSG00000125450,ENSG00000093000
GO:BP	cellular response to ionizing radiation	GO:0071479	0.0144503	1.84012	70	3800	27	17906	ENSG00000019549,ENSG00000143878,ENSG00000161970,ENSG00000128908,ENSG00000136560,ENSG00000104529,ENSG00000164190,ENSG00000149115,ENSG00000188486,ENSG00000113456,ENSG00000067369,ENSG00000114346,ENSG00000126767,ENSG00000175054,ENSG00000079246,ENSG00000135679,ENSG00000069275,ENSG00000149311,ENSG00000004487,ENSG00000143493,ENSG00000136273,ENSG00000165392,ENSG00000197299,ENSG00000112062,ENSG00000134852…
GO:BP	positive regulation of telomere maintenance via telomerase	GO:0032212	0.0144503	1.84012	34	3800	16	17906	ENSG00000128513,ENSG00000156261,ENSG00000135624,ENSG00000166226,ENSG00000163468,ENSG00000115484,ENSG00000150753,ENSG00000175054,ENSG00000079246,ENSG00000149311,ENSG00000089022,ENSG00000100030,ENSG00000178999,ENSG00000076984,ENSG00000117650,ENSG00000085511
GO:BP	epithelial cell morphogenesis	GO:0003382	0.0144503	1.84012	34	3800	16	17906	ENSG00000139926,ENSG00000129116,ENSG00000015133,ENSG00000182871,ENSG00000132698,ENSG00000106397,ENSG00000149418,ENSG00000136068,ENSG00000067900,ENSG00000165215,ENSG00000105738,ENSG00000115109,ENSG00000114790,ENSG00000125968,ENSG00000169083,ENSG00000163501
GO:BP	tRNA export from nucleus	GO:0006409	0.0144503	1.84012	34	3800	16	17906	ENSG00000101146,ENSG00000124789,ENSG00000157020,ENSG00000095319,ENSG00000153201,ENSG00000139496,ENSG00000113569,ENSG00000047410,ENSG00000120253,ENSG00000111581,ENSG00000126883,ENSG00000075188,ENSG00000069248,ENSG00000058804,ENSG00000125450,ENSG00000093000
GO:BP	negative regulation of RNA metabolic process	GO:0051253	0.0144681	1.83959	1412	3800	348	17906	ENSG00000164400,ENSG00000119508,ENSG00000020633,ENSG00000125740,ENSG00000144852,ENSG00000057657,ENSG00000163874,ENSG00000278828,ENSG00000204947,ENSG00000160678,ENSG00000019549,ENSG00000130749,ENSG00000109320,ENSG00000124216,ENSG00000077150,ENSG00000069399,ENSG00000135111,ENSG00000274750,ENSG00000197279,ENSG00000168517,ENSG00000172216,ENSG00000141448,ENSG00000203812,ENSG00000177311,ENSG00000066135…
GO:BP	microtubule organizing center localization	GO:0061842	0.0145872	1.83603	31	3800	15	17906	ENSG00000148498,ENSG00000099812,ENSG00000153201,ENSG00000100242,ENSG00000007168,ENSG00000072864,ENSG00000113838,ENSG00000164828,ENSG00000135723,ENSG00000100503,ENSG00000164109,ENSG00000173588,ENSG00000135720,ENSG00000087586,ENSG00000121957
GO:BP	multivesicular body organization	GO:0036257	0.0145872	1.83603	31	3800	15	17906	ENSG00000255112,ENSG00000164695,ENSG00000130724,ENSG00000159210,ENSG00000131475,ENSG00000083937,ENSG00000160948,ENSG00000074319,ENSG00000155975,ENSG00000101421,ENSG00000182149,ENSG00000132612,ENSG00000139722,ENSG00000069974,ENSG00000176428
GO:BP	ribose phosphate biosynthetic process	GO:0046390	0.0146229	1.83497	192	3800	60	17906	ENSG00000198712,ENSG00000198899,ENSG00000228253,ENSG00000197142,ENSG00000183696,ENSG00000143156,ENSG00000097021,ENSG00000135940,ENSG00000239672,ENSG00000099624,ENSG00000067225,ENSG00000167863,ENSG00000198931,ENSG00000154723,ENSG00000110955,ENSG00000178035,ENSG00000154518,ENSG00000099797,ENSG00000179091,ENSG00000103202,ENSG00000123983,ENSG00000074800,ENSG00000106348,ENSG00000138031,ENSG00000100075…
GO:BP	exocytosis	GO:0006887	0.0147077	1.83246	907	3800	232	17906	ENSG00000106366,ENSG00000173391,ENSG00000171860,ENSG00000119508,ENSG00000129226,ENSG00000126759,ENSG00000149781,ENSG00000099365,ENSG00000135604,ENSG00000178750,ENSG00000165197,ENSG00000028137,ENSG00000169403,ENSG00000109320,ENSG00000169851,ENSG00000150630,ENSG00000188404,ENSG00000125730,ENSG00000151651,ENSG00000139278,ENSG00000197249,ENSG00000254087,ENSG00000196136,ENSG00000163472,ENSG00000163993…
GO:BP	neutrophil activation involved in immune response	GO:0002283	0.0147331	1.83171	487	3800	133	17906	ENSG00000173391,ENSG00000171860,ENSG00000129226,ENSG00000126759,ENSG00000028137,ENSG00000169403,ENSG00000109320,ENSG00000188404,ENSG00000125730,ENSG00000151651,ENSG00000139278,ENSG00000197249,ENSG00000196136,ENSG00000163993,ENSG00000185127,ENSG00000072786,ENSG00000023318,ENSG00000171236,ENSG00000101439,ENSG00000086548,ENSG00000115828,ENSG00000030582,ENSG00000136026,ENSG00000136930,ENSG00000104774…
GO:BP	establishment of protein localization to membrane	GO:0090150	0.0148253	1.829	331	3800	95	17906	ENSG00000099365,ENSG00000143514,ENSG00000115306,ENSG00000144848,ENSG00000141458,ENSG00000130255,ENSG00000161970,ENSG00000063177,ENSG00000140319,ENSG00000106803,ENSG00000170889,ENSG00000125995,ENSG00000147403,ENSG00000156482,ENSG00000083845,ENSG00000136247,ENSG00000105640,ENSG00000161016,ENSG00000145425,ENSG00000186468,ENSG00000188846,ENSG00000148498,ENSG00000136942,ENSG00000174444,ENSG00000108953…
GO:BP	macromolecule methylation	GO:0043414	0.0149429	1.82557	323	3800	93	17906	ENSG00000196981,ENSG00000171606,ENSG00000146457,ENSG00000177000,ENSG00000159388,ENSG00000148143,ENSG00000105879,ENSG00000137574,ENSG00000005339,ENSG00000168806,ENSG00000100483,ENSG00000170836,ENSG00000121486,ENSG00000132600,ENSG00000141644,ENSG00000169612,ENSG00000111641,ENSG00000146834,ENSG00000085276,ENSG00000126457,ENSG00000125835,ENSG00000087460,ENSG00000160679,ENSG00000109111,ENSG00000173113…
GO:BP	positive regulation of catalytic activity	GO:0043085	0.0151351	1.82001	1466	3800	360	17906	ENSG00000108691,ENSG00000103313,ENSG00000162711,ENSG00000164691,ENSG00000125538,ENSG00000275302,ENSG00000113494,ENSG00000167207,ENSG00000110944,ENSG00000156427,ENSG00000072818,ENSG00000113389,ENSG00000171094,ENSG00000162616,ENSG00000162733,ENSG00000160678,ENSG00000169403,ENSG00000164867,ENSG00000150630,ENSG00000158125,ENSG00000178607,ENSG00000142867,ENSG00000099860,ENSG00000137936,ENSG00000136158…
GO:BP	response to decreased oxygen levels	GO:0036293	0.0151351	1.82001	376	3800	106	17906	ENSG00000226979,ENSG00000165197,ENSG00000105894,ENSG00000150630,ENSG00000134954,ENSG00000104368,ENSG00000113742,ENSG00000151651,ENSG00000141448,ENSG00000140465,ENSG00000120899,ENSG00000100902,ENSG00000204305,ENSG00000116044,ENSG00000177000,ENSG00000005339,ENSG00000101439,ENSG00000170315,ENSG00000149428,ENSG00000078237,ENSG00000112658,ENSG00000185624,ENSG00000069509,ENSG00000198786,ENSG00000198886…
GO:BP	signal transduction involved in cell cycle checkpoint	GO:0072395	0.0161016	1.79313	74	3800	28	17906	ENSG00000145632,ENSG00000159388,ENSG00000100393,ENSG00000161970,ENSG00000185499,ENSG00000126457,ENSG00000161642,ENSG00000143476,ENSG00000149115,ENSG00000123374,ENSG00000132646,ENSG00000149554,ENSG00000090097,ENSG00000198791,ENSG00000144580,ENSG00000135679,ENSG00000149311,ENSG00000198176,ENSG00000158435,ENSG00000087586,ENSG00000134057,ENSG00000158402,ENSG00000081377,ENSG00000129173,ENSG00000075218…
GO:BP	neutrophil degranulation	GO:0043312	0.0161016	1.79313	484	3800	132	17906	ENSG00000173391,ENSG00000171860,ENSG00000129226,ENSG00000126759,ENSG00000028137,ENSG00000169403,ENSG00000109320,ENSG00000188404,ENSG00000125730,ENSG00000151651,ENSG00000139278,ENSG00000197249,ENSG00000196136,ENSG00000163993,ENSG00000185127,ENSG00000072786,ENSG00000023318,ENSG00000171236,ENSG00000101439,ENSG00000086548,ENSG00000115828,ENSG00000030582,ENSG00000136026,ENSG00000136930,ENSG00000104774…
GO:BP	mitochondrion localization	GO:0051646	0.0161016	1.79313	47	3800	20	17906	ENSG00000196296,ENSG00000090432,ENSG00000170315,ENSG00000126756,ENSG00000068305,ENSG00000125459,ENSG00000108773,ENSG00000094631,ENSG00000072518,ENSG00000132361,ENSG00000087470,ENSG00000126858,ENSG00000135049,ENSG00000171100,ENSG00000186868,ENSG00000213463,ENSG00000112290,ENSG00000021574,ENSG00000171109,ENSG00000277586
GO:BP	telomere maintenance via telomere lengthening	GO:0010833	0.0161016	1.79313	81	3800	30	17906	ENSG00000204859,ENSG00000166848,ENSG00000092199,ENSG00000128513,ENSG00000156261,ENSG00000135624,ENSG00000166226,ENSG00000163468,ENSG00000110958,ENSG00000115484,ENSG00000150753,ENSG00000149115,ENSG00000143799,ENSG00000175054,ENSG00000079246,ENSG00000035928,ENSG00000100726,ENSG00000149311,ENSG00000089022,ENSG00000100030,ENSG00000178999,ENSG00000076984,ENSG00000132383,ENSG00000130119,ENSG00000117650…
GO:BP	protein sumoylation	GO:0016925	0.0161016	1.79313	81	3800	30	17906	ENSG00000090432,ENSG00000197579,ENSG00000101146,ENSG00000140382,ENSG00000116288,ENSG00000124789,ENSG00000163938,ENSG00000095319,ENSG00000112701,ENSG00000153201,ENSG00000139496,ENSG00000142230,ENSG00000113569,ENSG00000047410,ENSG00000033800,ENSG00000135679,ENSG00000103275,ENSG00000119231,ENSG00000120253,ENSG00000111581,ENSG00000126883,ENSG00000075188,ENSG00000163904,ENSG00000069248,ENSG00000058804…
GO:BP	regulation of transferase activity	GO:0051338	0.016258	1.78893	1017	3800	257	17906	ENSG00000125538,ENSG00000113494,ENSG00000167207,ENSG00000110944,ENSG00000156427,ENSG00000171094,ENSG00000162733,ENSG00000150630,ENSG00000184545,ENSG00000178607,ENSG00000041880,ENSG00000142867,ENSG00000162595,ENSG00000099860,ENSG00000143507,ENSG00000136158,ENSG00000168517,ENSG00000138685,ENSG00000151651,ENSG00000101017,ENSG00000111266,ENSG00000120833,ENSG00000176697,ENSG00000139318,ENSG00000120899…
GO:BP	regulation of RNA export from nucleus	GO:0046831	0.0162815	1.7883	17	3800	10	17906	ENSG00000011243,ENSG00000058729,ENSG00000121774,ENSG00000109111,ENSG00000124789,ENSG00000125676,ENSG00000114503,ENSG00000047410,ENSG00000111605,ENSG00000119720
GO:BP	mitotic chromosome condensation	GO:0007076	0.0162815	1.7883	17	3800	10	17906	ENSG00000011243,ENSG00000164190,ENSG00000113810,ENSG00000146670,ENSG00000121152,ENSG00000136824,ENSG00000109805,ENSG00000112941,ENSG00000151503,ENSG00000116273
GO:BP	internal protein amino acid acetylation	GO:0006475	0.0163195	1.78729	166	3800	53	17906	ENSG00000125538,ENSG00000019549,ENSG00000071243,ENSG00000120616,ENSG00000179094,ENSG00000135999,ENSG00000005339,ENSG00000156983,ENSG00000133884,ENSG00000100393,ENSG00000185499,ENSG00000096070,ENSG00000108773,ENSG00000146701,ENSG00000171148,ENSG00000183207,ENSG00000128708,ENSG00000166337,ENSG00000117505,ENSG00000168137,ENSG00000175792,ENSG00000008838,ENSG00000196367,ENSG00000102974,ENSG00000136518…
GO:BP	response to radiation	GO:0009314	0.0164324	1.7843	447	3800	123	17906	ENSG00000019549,ENSG00000196639,ENSG00000105894,ENSG00000069399,ENSG00000070669,ENSG00000130522,ENSG00000166349,ENSG00000179094,ENSG00000173559,ENSG00000143751,ENSG00000005339,ENSG00000143878,ENSG00000170836,ENSG00000078237,ENSG00000198840,ENSG00000012061,ENSG00000142192,ENSG00000100393,ENSG00000161970,ENSG00000078808,ENSG00000188215,ENSG00000065427,ENSG00000172428,ENSG00000164305,ENSG00000233276…
GO:BP	cell-substrate junction organization	GO:0150115	0.0164873	1.78285	99	3800	35	17906	ENSG00000084636,ENSG00000065618,ENSG00000120899,ENSG00000196878,ENSG00000058085,ENSG00000164741,ENSG00000178209,ENSG00000090020,ENSG00000123384,ENSG00000073712,ENSG00000177697,ENSG00000067560,ENSG00000137076,ENSG00000135862,ENSG00000035403,ENSG00000085733,ENSG00000140575,ENSG00000067900,ENSG00000065613,ENSG00000179051,ENSG00000163539,ENSG00000151914,ENSG00000119185,ENSG00000115109,ENSG00000102606…
GO:BP	cell-substrate junction assembly	GO:0007044	0.0164873	1.78285	99	3800	35	17906	ENSG00000084636,ENSG00000065618,ENSG00000120899,ENSG00000196878,ENSG00000058085,ENSG00000164741,ENSG00000178209,ENSG00000090020,ENSG00000123384,ENSG00000073712,ENSG00000177697,ENSG00000067560,ENSG00000137076,ENSG00000135862,ENSG00000035403,ENSG00000085733,ENSG00000140575,ENSG00000067900,ENSG00000065613,ENSG00000179051,ENSG00000163539,ENSG00000151914,ENSG00000119185,ENSG00000115109,ENSG00000102606…
GO:BP	cell activation involved in immune response	GO:0002263	0.0167186	1.7768	708	3800	185	17906	ENSG00000173391,ENSG00000171860,ENSG00000119508,ENSG00000120337,ENSG00000129226,ENSG00000162711,ENSG00000166523,ENSG00000162739,ENSG00000126759,ENSG00000163874,ENSG00000110944,ENSG00000028137,ENSG00000169403,ENSG00000136630,ENSG00000109320,ENSG00000115604,ENSG00000069399,ENSG00000041880,ENSG00000197943,ENSG00000188404,ENSG00000125730,ENSG00000151651,ENSG00000101017,ENSG00000120899,ENSG00000139278…
GO:BP	regulation of cell adhesion	GO:0030155	0.0169519	1.77078	721	3800	188	17906	ENSG00000108691,ENSG00000106366,ENSG00000119508,ENSG00000197646,ENSG00000168685,ENSG00000120337,ENSG00000172602,ENSG00000020633,ENSG00000162711,ENSG00000125538,ENSG00000084636,ENSG00000163874,ENSG00000204632,ENSG00000171916,ENSG00000113494,ENSG00000167207,ENSG00000110944,ENSG00000149781,ENSG00000173918,ENSG00000074590,ENSG00000019549,ENSG00000169403,ENSG00000231389,ENSG00000136630,ENSG00000111863…
GO:BP	regulation of viral transcription	GO:0046782	0.0172571	1.76303	64	3800	25	17906	ENSG00000275302,ENSG00000137709,ENSG00000171206,ENSG00000213246,ENSG00000100393,ENSG00000154370,ENSG00000165916,ENSG00000168002,ENSG00000153922,ENSG00000196235,ENSG00000163882,ENSG00000121864,ENSG00000177700,ENSG00000084093,ENSG00000069275,ENSG00000144231,ENSG00000047315,ENSG00000160208,ENSG00000185591,ENSG00000188986,ENSG00000090447,ENSG00000120948,ENSG00000064995,ENSG00000116525,ENSG00000135272
GO:BP	regulation of double-strand break repair	GO:2000779	0.0174903	1.7572	85	3800	31	17906	ENSG00000041880,ENSG00000166848,ENSG00000138311,ENSG00000163605,ENSG00000100109,ENSG00000128513,ENSG00000149923,ENSG00000104517,ENSG00000067369,ENSG00000143799,ENSG00000149554,ENSG00000198585,ENSG00000109685,ENSG00000166439,ENSG00000004487,ENSG00000110066,ENSG00000114026,ENSG00000155229,ENSG00000160803,ENSG00000111206,ENSG00000175643,ENSG00000122376,ENSG00000119906,ENSG00000147231,ENSG00000013573…
GO:BP	pre-mRNA cleavage required for polyadenylation	GO:0098789	0.0174903	1.7572	12	3800	8	17906	ENSG00000149016,ENSG00000145216,ENSG00000177613,ENSG00000114503,ENSG00000111605,ENSG00000167005,ENSG00000136937,ENSG00000160917
GO:BP	positive regulation of protein localization to chromosome, telomeric region	GO:1904816	0.0174903	1.7572	12	3800	8	17906	ENSG00000156261,ENSG00000135624,ENSG00000166226,ENSG00000163468,ENSG00000115484,ENSG00000150753,ENSG00000163938,ENSG00000130119
GO:BP	regulation of smoothened signaling pathway	GO:0008589	0.0174903	1.7572	85	3800	31	17906	ENSG00000147257,ENSG00000005339,ENSG00000120370,ENSG00000044115,ENSG00000102858,ENSG00000135919,ENSG00000146038,ENSG00000151208,ENSG00000139687,ENSG00000072062,ENSG00000168014,ENSG00000078246,ENSG00000140474,ENSG00000185347,ENSG00000107882,ENSG00000113621,ENSG00000143147,ENSG00000103852,ENSG00000113966,ENSG00000187240,ENSG00000135931,ENSG00000126603,ENSG00000188997,ENSG00000123607,ENSG00000162062…
GO:BP	cholesterol biosynthetic process	GO:0006695	0.0176319	1.7537	71	3800	27	17906	ENSG00000205808,ENSG00000130203,ENSG00000152904,ENSG00000132196,ENSG00000186480,ENSG00000142168,ENSG00000066136,ENSG00000067064,ENSG00000167315,ENSG00000113161,ENSG00000052802,ENSG00000120437,ENSG00000100243,ENSG00000169714,ENSG00000131473,ENSG00000079459,ENSG00000116133,ENSG00000160285,ENSG00000140943,ENSG00000114650,ENSG00000104549,ENSG00000132356,ENSG00000185591,ENSG00000107566,ENSG00000119927…
GO:BP	cell death	GO:0008219	0.0177406	1.75103	2285	3800	543	17906	ENSG00000108342,ENSG00000108691,ENSG00000164400,ENSG00000106366,ENSG00000119508,ENSG00000056558,ENSG00000168685,ENSG00000140379,ENSG00000120337,ENSG00000162711,ENSG00000049249,ENSG00000125538,ENSG00000123689,ENSG00000196632,ENSG00000226979,ENSG00000213886,ENSG00000145777,ENSG00000163874,ENSG00000204632,ENSG00000113494,ENSG00000167207,ENSG00000171094,ENSG00000019549,ENSG00000255823,ENSG00000028137…
GO:BP	neutrophil mediated immunity	GO:0002446	0.0177406	1.75103	498	3800	135	17906	ENSG00000173391,ENSG00000171860,ENSG00000129226,ENSG00000126759,ENSG00000028137,ENSG00000169403,ENSG00000109320,ENSG00000188404,ENSG00000125730,ENSG00000151651,ENSG00000139278,ENSG00000197249,ENSG00000196136,ENSG00000163993,ENSG00000185127,ENSG00000198001,ENSG00000072786,ENSG00000023318,ENSG00000171236,ENSG00000101439,ENSG00000086548,ENSG00000115828,ENSG00000030582,ENSG00000136026,ENSG00000136930…
GO:BP	nucleoside phosphate metabolic process	GO:0006753	0.0182267	1.73929	557	3800	149	17906	ENSG00000184588,ENSG00000108515,ENSG00000164867,ENSG00000158125,ENSG00000166741,ENSG00000198712,ENSG00000172331,ENSG00000198286,ENSG00000076685,ENSG00000198899,ENSG00000228253,ENSG00000028839,ENSG00000115919,ENSG00000078237,ENSG00000197142,ENSG00000142192,ENSG00000183696,ENSG00000114956,ENSG00000100393,ENSG00000242372,ENSG00000143156,ENSG00000112541,ENSG00000065427,ENSG00000008311,ENSG00000097021…
GO:BP	SCF-dependent proteasomal ubiquitin-dependent protein catabolic process	GO:0031146	0.0183157	1.73718	96	3800	34	17906	ENSG00000100902,ENSG00000127452,ENSG00000145868,ENSG00000136930,ENSG00000129084,ENSG00000182325,ENSG00000008018,ENSG00000099341,ENSG00000101843,ENSG00000159352,ENSG00000142507,ENSG00000165916,ENSG00000013275,ENSG00000100387,ENSG00000114125,ENSG00000115233,ENSG00000125818,ENSG00000113558,ENSG00000100764,ENSG00000087191,ENSG00000108344,ENSG00000185627,ENSG00000197170,ENSG00000055130,ENSG00000068878…
GO:BP	regulation of cell junction assembly	GO:1901888	0.0183157	1.73718	96	3800	34	17906	ENSG00000125538,ENSG00000084636,ENSG00000019549,ENSG00000124216,ENSG00000164741,ENSG00000109756,ENSG00000137312,ENSG00000152661,ENSG00000090020,ENSG00000123384,ENSG00000027075,ENSG00000104067,ENSG00000067560,ENSG00000035403,ENSG00000140575,ENSG00000067900,ENSG00000067955,ENSG00000065613,ENSG00000179051,ENSG00000163539,ENSG00000072062,ENSG00000197879,ENSG00000165215,ENSG00000119185,ENSG00000115109…
GO:BP	error-free translesion synthesis	GO:0070987	0.0184867	1.73314	20	3800	11	17906	ENSG00000170315,ENSG00000106399,ENSG00000070010,ENSG00000132646,ENSG00000035928,ENSG00000182446,ENSG00000132383,ENSG00000111445,ENSG00000133119,ENSG00000163918,ENSG00000170734
GO:BP	error-prone translesion synthesis	GO:0042276	0.0184867	1.73314	20	3800	11	17906	ENSG00000170315,ENSG00000106399,ENSG00000132646,ENSG00000035928,ENSG00000009413,ENSG00000132383,ENSG00000111445,ENSG00000100479,ENSG00000133119,ENSG00000163918,ENSG00000170734
GO:BP	mitochondrial electron transport, cytochrome c to oxygen	GO:0006123	0.0184867	1.73314	20	3800	11	17906	ENSG00000198804,ENSG00000198712,ENSG00000198938,ENSG00000164919,ENSG00000135940,ENSG00000178741,ENSG00000176340,ENSG00000189043,ENSG00000131174,ENSG00000126267,ENSG00000014919
GO:BP	aerobic electron transport chain	GO:0019646	0.0184867	1.73314	20	3800	11	17906	ENSG00000198804,ENSG00000198712,ENSG00000198938,ENSG00000164919,ENSG00000135940,ENSG00000178741,ENSG00000176340,ENSG00000189043,ENSG00000131174,ENSG00000126267,ENSG00000014919
GO:BP	regulation of cell cycle arrest	GO:0071156	0.0185285	1.73216	107	3800	37	17906	ENSG00000145632,ENSG00000141448,ENSG00000159388,ENSG00000143751,ENSG00000179218,ENSG00000100393,ENSG00000161970,ENSG00000185499,ENSG00000126457,ENSG00000161642,ENSG00000125691,ENSG00000149115,ENSG00000135446,ENSG00000123374,ENSG00000072062,ENSG00000132382,ENSG00000132646,ENSG00000090097,ENSG00000198791,ENSG00000144580,ENSG00000135679,ENSG00000149311,ENSG00000118762,ENSG00000198176,ENSG00000090447…
GO:BP	positive regulation of protein binding	GO:0032092	0.0188743	1.72413	89	3800	32	17906	ENSG00000108342,ENSG00000262655,ENSG00000145632,ENSG00000176697,ENSG00000130203,ENSG00000104375,ENSG00000109756,ENSG00000137312,ENSG00000142192,ENSG00000100393,ENSG00000064393,ENSG00000123384,ENSG00000144118,ENSG00000169251,ENSG00000101367,ENSG00000159461,ENSG00000133895,ENSG00000087274,ENSG00000008710,ENSG00000075413,ENSG00000169733,ENSG00000115109,ENSG00000102606,ENSG00000159023,ENSG00000119912…
GO:BP	regulation of mitotic spindle organization	GO:0060236	0.0188872	1.72383	38	3800	17	17906	ENSG00000041880,ENSG00000255112,ENSG00000164695,ENSG00000130724,ENSG00000083937,ENSG00000197102,ENSG00000101146,ENSG00000101421,ENSG00000204843,ENSG00000047410,ENSG00000108055,ENSG00000008710,ENSG00000013810,ENSG00000164114,ENSG00000134222,ENSG00000154429,ENSG00000121957
GO:BP	import into nucleus	GO:0051170	0.0191544	1.71773	175	3800	55	17906	ENSG00000163874,ENSG00000101888,ENSG00000086589,ENSG00000125835,ENSG00000120686,ENSG00000109917,ENSG00000173801,ENSG00000114030,ENSG00000124789,ENSG00000125691,ENSG00000039068,ENSG00000125686,ENSG00000065150,ENSG00000196712,ENSG00000095319,ENSG00000099246,ENSG00000104517,ENSG00000153201,ENSG00000139496,ENSG00000120709,ENSG00000113569,ENSG00000114346,ENSG00000047410,ENSG00000171720,ENSG00000140943…
GO:BP	positive regulation of proteolysis involved in cellular protein catabolic process	GO:1903052	0.0192668	1.71519	122	3800	41	17906	ENSG00000145632,ENSG00000162946,ENSG00000120899,ENSG00000116044,ENSG00000178381,ENSG00000198742,ENSG00000198171,ENSG00000185825,ENSG00000130770,ENSG00000141551,ENSG00000135924,ENSG00000101843,ENSG00000109861,ENSG00000013275,ENSG00000100387,ENSG00000135018,ENSG00000105373,ENSG00000133265,ENSG00000100764,ENSG00000179262,ENSG00000182087,ENSG00000107404,ENSG00000188021,ENSG00000033800,ENSG00000013561…
GO:BP	regulation of ATP metabolic process	GO:1903578	0.0192668	1.71519	122	3800	41	17906	ENSG00000198712,ENSG00000078237,ENSG00000142192,ENSG00000120675,ENSG00000100393,ENSG00000242372,ENSG00000130770,ENSG00000101146,ENSG00000122882,ENSG00000100300,ENSG00000116288,ENSG00000124789,ENSG00000157020,ENSG00000067560,ENSG00000074800,ENSG00000095319,ENSG00000153201,ENSG00000139496,ENSG00000113569,ENSG00000143799,ENSG00000047410,ENSG00000087470,ENSG00000132356,ENSG00000141027,ENSG00000120253…
GO:BP	glycerophospholipid biosynthetic process	GO:0046474	0.0194652	1.71074	218	3800	66	17906	ENSG00000197943,ENSG00000138685,ENSG00000087085,ENSG00000100311,ENSG00000116711,ENSG00000124155,ENSG00000204435,ENSG00000143761,ENSG00000176783,ENSG00000165195,ENSG00000123983,ENSG00000161395,ENSG00000100241,ENSG00000122126,ENSG00000165458,ENSG00000160216,ENSG00000063601,ENSG00000241973,ENSG00000143393,ENSG00000196455,ENSG00000156471,ENSG00000084090,ENSG00000101266,ENSG00000011405,ENSG00000138018…
GO:BP	regulation of establishment of planar polarity	GO:0090175	0.0195305	1.70929	111	3800	38	17906	ENSG00000100902,ENSG00000147257,ENSG00000198742,ENSG00000136930,ENSG00000129084,ENSG00000008018,ENSG00000099341,ENSG00000101843,ENSG00000159352,ENSG00000142507,ENSG00000165916,ENSG00000013275,ENSG00000115233,ENSG00000125818,ENSG00000100764,ENSG00000076716,ENSG00000087191,ENSG00000067560,ENSG00000108344,ENSG00000185627,ENSG00000197170,ENSG00000107404,ENSG00000161202,ENSG00000070831,ENSG00000196961…
GO:BP	regulation of cell morphogenesis	GO:0022604	0.0198311	1.70265	508	3800	137	17906	ENSG00000108691,ENSG00000172602,ENSG00000153993,ENSG00000105894,ENSG00000180263,ENSG00000136040,ENSG00000170961,ENSG00000162946,ENSG00000176697,ENSG00000120899,ENSG00000107554,ENSG00000090432,ENSG00000145147,ENSG00000163171,ENSG00000137285,ENSG00000130203,ENSG00000164741,ENSG00000179218,ENSG00000143878,ENSG00000198742,ENSG00000147065,ENSG00000124782,ENSG00000130449,ENSG00000075223,ENSG00000136603…
GO:BP	negative regulation of gene expression	GO:0010629	0.019972	1.69958	2172	3800	517	17906	ENSG00000164400,ENSG00000106366,ENSG00000119508,ENSG00000020633,ENSG00000199165,ENSG00000125740,ENSG00000229474,ENSG00000144852,ENSG00000057657,ENSG00000163874,ENSG00000171916,ENSG00000278828,ENSG00000204947,ENSG00000160678,ENSG00000019549,ENSG00000130749,ENSG00000109320,ENSG00000124216,ENSG00000158125,ENSG00000077150,ENSG00000069399,ENSG00000135111,ENSG00000178607,ENSG00000274750,ENSG00000113742…
GO:BP	establishment of cell polarity	GO:0030010	0.0200095	1.69876	141	3800	46	17906	ENSG00000162849,ENSG00000003137,ENSG00000136158,ENSG00000120899,ENSG00000116584,ENSG00000147065,ENSG00000054282,ENSG00000152661,ENSG00000165527,ENSG00000148498,ENSG00000099812,ENSG00000148180,ENSG00000072518,ENSG00000067560,ENSG00000204843,ENSG00000067900,ENSG00000072415,ENSG00000099942,ENSG00000075618,ENSG00000197386,ENSG00000100092,ENSG00000070831,ENSG00000008710,ENSG00000149269,ENSG00000047849…
GO:BP	establishment of mitotic spindle orientation	GO:0000132	0.0202964	1.69258	32	3800	15	17906	ENSG00000136158,ENSG00000116584,ENSG00000152661,ENSG00000099812,ENSG00000204843,ENSG00000197386,ENSG00000007168,ENSG00000072864,ENSG00000086827,ENSG00000138107,ENSG00000080986,ENSG00000164109,ENSG00000115163,ENSG00000215114,ENSG00000121957
GO:BP	response to X-ray	GO:0010165	0.0202964	1.69258	32	3800	15	17906	ENSG00000012061,ENSG00000065427,ENSG00000164305,ENSG00000152422,ENSG00000164190,ENSG00000067369,ENSG00000079246,ENSG00000069275,ENSG00000149311,ENSG00000166130,ENSG00000166435,ENSG00000197299,ENSG00000095002,ENSG00000051180,ENSG00000196584
GO:BP	microtubule nucleation	GO:0007020	0.0206155	1.68581	29	3800	14	17906	ENSG00000125746,ENSG00000141551,ENSG00000204843,ENSG00000163539,ENSG00000175216,ENSG00000109171,ENSG00000072864,ENSG00000128159,ENSG00000101639,ENSG00000275835,ENSG00000100503,ENSG00000151849,ENSG00000126216,ENSG00000137822
GO:BP	microtubule depolymerization	GO:0007019	0.0206155	1.68581	48	3800	20	17906	ENSG00000067798,ENSG00000116584,ENSG00000167566,ENSG00000165175,ENSG00000094631,ENSG00000117632,ENSG00000163539,ENSG00000175216,ENSG00000136108,ENSG00000118200,ENSG00000111199,ENSG00000166503,ENSG00000068796,ENSG00000140854,ENSG00000076826,ENSG00000021574,ENSG00000142945,ENSG00000186185,ENSG00000186638,ENSG00000154429
GO:BP	cellular response to organic substance	GO:0071310	0.0206996	1.68404	2813	3800	659	17906	ENSG00000154451,ENSG00000138755,ENSG00000108342,ENSG00000108691,ENSG00000164400,ENSG00000106366,ENSG00000119508,ENSG00000056558,ENSG00000197646,ENSG00000168685,ENSG00000120337,ENSG00000199165,ENSG00000125740,ENSG00000188282,ENSG00000095752,ENSG00000168671,ENSG00000129226,ENSG00000162711,ENSG00000049249,ENSG00000125538,ENSG00000275302,ENSG00000226979,ENSG00000144852,ENSG00000183347,ENSG00000145777…
GO:BP	regulation of response to endoplasmic reticulum stress	GO:1905897	0.0208841	1.68018	86	3800	31	17906	ENSG00000178607,ENSG00000116044,ENSG00000198855,ENSG00000128590,ENSG00000175354,ENSG00000149428,ENSG00000135506,ENSG00000107175,ENSG00000158092,ENSG00000072849,ENSG00000162191,ENSG00000185825,ENSG00000158615,ENSG00000102580,ENSG00000139644,ENSG00000135018,ENSG00000116288,ENSG00000089248,ENSG00000106541,ENSG00000082641,ENSG00000103429,ENSG00000182087,ENSG00000188021,ENSG00000101557,ENSG00000134109…
GO:BP	protein acetylation	GO:0006473	0.02097	1.6784	203	3800	62	17906	ENSG00000125538,ENSG00000019549,ENSG00000071243,ENSG00000120616,ENSG00000179094,ENSG00000166848,ENSG00000135999,ENSG00000005339,ENSG00000156983,ENSG00000133884,ENSG00000137133,ENSG00000100393,ENSG00000185499,ENSG00000096070,ENSG00000108773,ENSG00000146701,ENSG00000171148,ENSG00000183207,ENSG00000128708,ENSG00000166337,ENSG00000116288,ENSG00000117505,ENSG00000168137,ENSG00000175792,ENSG00000008838…
GO:BP	microtubule polymerization	GO:0046785	0.0213176	1.67126	79	3800	29	17906	ENSG00000067798,ENSG00000125746,ENSG00000101367,ENSG00000141551,ENSG00000157540,ENSG00000204843,ENSG00000117632,ENSG00000130779,ENSG00000163539,ENSG00000175216,ENSG00000118200,ENSG00000111199,ENSG00000070610,ENSG00000149269,ENSG00000109171,ENSG00000072864,ENSG00000128159,ENSG00000166503,ENSG00000129680,ENSG00000097007,ENSG00000101639,ENSG00000275835,ENSG00000100503,ENSG00000186868,ENSG00000151849…
GO:BP	endosome organization	GO:0007032	0.0213176	1.67126	79	3800	29	17906	ENSG00000167705,ENSG00000255112,ENSG00000116903,ENSG00000164695,ENSG00000130724,ENSG00000172765,ENSG00000159210,ENSG00000131475,ENSG00000083937,ENSG00000160948,ENSG00000074319,ENSG00000155975,ENSG00000101421,ENSG00000182149,ENSG00000134709,ENSG00000138246,ENSG00000132612,ENSG00000139722,ENSG00000003393,ENSG00000173456,ENSG00000135823,ENSG00000178038,ENSG00000198324,ENSG00000069974,ENSG00000104886…
GO:BP	leukocyte activation involved in immune response	GO:0002366	0.0216085	1.66538	704	3800	183	17906	ENSG00000173391,ENSG00000171860,ENSG00000119508,ENSG00000120337,ENSG00000129226,ENSG00000162711,ENSG00000166523,ENSG00000162739,ENSG00000126759,ENSG00000163874,ENSG00000110944,ENSG00000028137,ENSG00000169403,ENSG00000136630,ENSG00000109320,ENSG00000115604,ENSG00000069399,ENSG00000041880,ENSG00000197943,ENSG00000188404,ENSG00000125730,ENSG00000151651,ENSG00000101017,ENSG00000120899,ENSG00000139278…
GO:BP	programmed cell death	GO:0012501	0.0216085	1.66538	2152	3800	512	17906	ENSG00000108691,ENSG00000164400,ENSG00000106366,ENSG00000119508,ENSG00000056558,ENSG00000168685,ENSG00000140379,ENSG00000120337,ENSG00000162711,ENSG00000049249,ENSG00000125538,ENSG00000123689,ENSG00000196632,ENSG00000226979,ENSG00000213886,ENSG00000145777,ENSG00000163874,ENSG00000204632,ENSG00000113494,ENSG00000167207,ENSG00000171094,ENSG00000019549,ENSG00000255823,ENSG00000028137,ENSG00000109320…
GO:BP	nucleoside triphosphate metabolic process	GO:0009141	0.0216916	1.66371	108	3800	37	17906	ENSG00000198712,ENSG00000198899,ENSG00000228253,ENSG00000028839,ENSG00000114956,ENSG00000143156,ENSG00000135940,ENSG00000239672,ENSG00000099624,ENSG00000067225,ENSG00000167863,ENSG00000154723,ENSG00000140598,ENSG00000110955,ENSG00000178035,ENSG00000154518,ENSG00000067560,ENSG00000179091,ENSG00000103202,ENSG00000074800,ENSG00000106348,ENSG00000065135,ENSG00000143799,ENSG00000084774,ENSG00000168393…
GO:BP	mitochondrion organization	GO:0007005	0.0220966	1.65567	539	3800	144	17906	ENSG00000178127,ENSG00000204390,ENSG00000164867,ENSG00000196296,ENSG00000112096,ENSG00000140941,ENSG00000090432,ENSG00000198888,ENSG00000143514,ENSG00000139180,ENSG00000164258,ENSG00000198742,ENSG00000198695,ENSG00000198899,ENSG00000228253,ENSG00000118965,ENSG00000078237,ENSG00000069509,ENSG00000198840,ENSG00000198786,ENSG00000198886,ENSG00000144848,ENSG00000120675,ENSG00000109390,ENSG00000100393…
GO:BP	regulation of Ras protein signal transduction	GO:0046578	0.0221399	1.65482	243	3800	72	17906	ENSG00000187510,ENSG00000053524,ENSG00000180263,ENSG00000139679,ENSG00000136158,ENSG00000107554,ENSG00000254087,ENSG00000236699,ENSG00000116584,ENSG00000131037,ENSG00000130203,ENSG00000164741,ENSG00000172575,ENSG00000124356,ENSG00000174292,ENSG00000137312,ENSG00000148400,ENSG00000119522,ENSG00000005884,ENSG00000160691,ENSG00000165527,ENSG00000198399,ENSG00000038382,ENSG00000105767,ENSG00000205336…
GO:BP	protein localization to plasma membrane	GO:0072659	0.0221399	1.65482	275	3800	80	17906	ENSG00000196632,ENSG00000168890,ENSG00000198742,ENSG00000115306,ENSG00000103496,ENSG00000109756,ENSG00000137312,ENSG00000172270,ENSG00000073921,ENSG00000005884,ENSG00000118640,ENSG00000165527,ENSG00000123384,ENSG00000027075,ENSG00000116209,ENSG00000173801,ENSG00000057294,ENSG00000110651,ENSG00000167461,ENSG00000068400,ENSG00000047932,ENSG00000106541,ENSG00000130702,ENSG00000123983,ENSG00000039068…
GO:BP	transcription, DNA-templated	GO:0006351	0.022204	1.65357	3698	3800	853	17906	ENSG00000108342,ENSG00000164400,ENSG00000106366,ENSG00000119508,ENSG00000056558,ENSG00000120337,ENSG00000020633,ENSG00000135625,ENSG00000125740,ENSG00000095752,ENSG00000131668,ENSG00000162711,ENSG00000125538,ENSG00000172748,ENSG00000144852,ENSG00000057657,ENSG00000163874,ENSG00000167207,ENSG00000110944,ENSG00000146592,ENSG00000278828,ENSG00000204610,ENSG00000171094,ENSG00000204947,ENSG00000166268…
GO:BP	positive regulation of axonogenesis	GO:0050772	0.0224181	1.6494	90	3800	32	17906	ENSG00000136040,ENSG00000162946,ENSG00000176697,ENSG00000145147,ENSG00000137285,ENSG00000136603,ENSG00000112658,ENSG00000123384,ENSG00000198910,ENSG00000203879,ENSG00000067560,ENSG00000085733,ENSG00000101126,ENSG00000110321,ENSG00000130827,ENSG00000182149,ENSG00000157764,ENSG00000149269,ENSG00000247596,ENSG00000144674,ENSG00000007168,ENSG00000106683,ENSG00000169855,ENSG00000100503,ENSG00000186868…
GO:BP	response to organonitrogen compound	GO:0010243	0.0224718	1.64836	1085	3800	271	17906	ENSG00000119508,ENSG00000125740,ENSG00000129226,ENSG00000162711,ENSG00000125538,ENSG00000084636,ENSG00000113494,ENSG00000167207,ENSG00000184588,ENSG00000171094,ENSG00000196639,ENSG00000169403,ENSG00000109320,ENSG00000111863,ENSG00000105894,ENSG00000166741,ENSG00000188404,ENSG00000137936,ENSG00000113742,ENSG00000101017,ENSG00000172216,ENSG00000120833,ENSG00000123358,ENSG00000070669,ENSG00000120899…
GO:BP	nucleotide-excision repair	GO:0006289	0.0227198	1.6436	112	3800	38	17906	ENSG00000198783,ENSG00000170315,ENSG00000012061,ENSG00000100393,ENSG00000106399,ENSG00000101773,ENSG00000168002,ENSG00000100387,ENSG00000166200,ENSG00000163882,ENSG00000179262,ENSG00000205581,ENSG00000143799,ENSG00000177700,ENSG00000132646,ENSG00000035928,ENSG00000014824,ENSG00000144231,ENSG00000047315,ENSG00000105486,ENSG00000077514,ENSG00000144524,ENSG00000114026,ENSG00000123552,ENSG00000155229…
GO:BP	tRNA splicing, via endonucleolytic cleavage and ligation	GO:0006388	0.0227198	1.6436	15	3800	9	17906	ENSG00000172409,ENSG00000198860,ENSG00000087302,ENSG00000100220,ENSG00000079785,ENSG00000170892,ENSG00000182173,ENSG00000154743,ENSG00000160917
GO:BP	cytosolic transport	GO:0016482	0.0230678	1.63699	165	3800	52	17906	ENSG00000167705,ENSG00000147065,ENSG00000205302,ENSG00000008294,ENSG00000159210,ENSG00000162236,ENSG00000184014,ENSG00000089006,ENSG00000070423,ENSG00000185896,ENSG00000102189,ENSG00000204843,ENSG00000076201,ENSG00000134709,ENSG00000138246,ENSG00000137710,ENSG00000166747,ENSG00000131381,ENSG00000169221,ENSG00000175931,ENSG00000131374,ENSG00000196961,ENSG00000160218,ENSG00000135823,ENSG00000085832…
GO:BP	cellular response to brain-derived neurotrophic factor stimulus	GO:1990416	0.0230969	1.63645	10	3800	7	17906	ENSG00000167658,ENSG00000141543,ENSG00000140992,ENSG00000114062,ENSG00000186868,ENSG00000112290,ENSG00000103319
GO:BP	apoptotic signaling pathway	GO:0097190	0.0233767	1.63122	616	3800	162	17906	ENSG00000164400,ENSG00000106366,ENSG00000056558,ENSG00000140379,ENSG00000125538,ENSG00000123689,ENSG00000019549,ENSG00000028137,ENSG00000124216,ENSG00000164867,ENSG00000069399,ENSG00000178607,ENSG00000196296,ENSG00000142867,ENSG00000112096,ENSG00000172216,ENSG00000176697,ENSG00000113811,ENSG00000263528,ENSG00000083799,ENSG00000116044,ENSG00000160570,ENSG00000090432,ENSG00000148841,ENSG00000143514…
GO:BP	organic cyclic compound catabolic process	GO:1901361	0.0233767	1.63122	650	3800	170	17906	ENSG00000199165,ENSG00000087076,ENSG00000229474,ENSG00000163874,ENSG00000184588,ENSG00000028137,ENSG00000158125,ENSG00000178607,ENSG00000140465,ENSG00000100902,ENSG00000161955,ENSG00000116044,ENSG00000160570,ENSG00000189369,ENSG00000159388,ENSG00000179750,ENSG00000170473,ENSG00000135473,ENSG00000130203,ENSG00000076685,ENSG00000170315,ENSG00000111196,ENSG00000092199,ENSG00000115919,ENSG00000130255…
GO:BP	peptidyl-lysine acetylation	GO:0018394	0.0234242	1.63034	169	3800	53	17906	ENSG00000125538,ENSG00000019549,ENSG00000071243,ENSG00000120616,ENSG00000179094,ENSG00000135999,ENSG00000005339,ENSG00000156983,ENSG00000133884,ENSG00000137133,ENSG00000100393,ENSG00000185499,ENSG00000096070,ENSG00000108773,ENSG00000171148,ENSG00000183207,ENSG00000128708,ENSG00000166337,ENSG00000117505,ENSG00000168137,ENSG00000175792,ENSG00000008838,ENSG00000196367,ENSG00000102974,ENSG00000136518…
GO:BP	regulation of spindle organization	GO:0090224	0.023586	1.62735	42	3800	18	17906	ENSG00000041880,ENSG00000255112,ENSG00000164695,ENSG00000130724,ENSG00000083937,ENSG00000197102,ENSG00000101146,ENSG00000101421,ENSG00000204843,ENSG00000112701,ENSG00000047410,ENSG00000108055,ENSG00000008710,ENSG00000013810,ENSG00000164114,ENSG00000134222,ENSG00000154429,ENSG00000121957
GO:BP	stress-activated MAPK cascade	GO:0051403	0.0240594	1.61872	288	3800	83	17906	ENSG00000056558,ENSG00000125538,ENSG00000163874,ENSG00000167207,ENSG00000109320,ENSG00000158125,ENSG00000178607,ENSG00000099860,ENSG00000143507,ENSG00000120899,ENSG00000204305,ENSG00000083799,ENSG00000090432,ENSG00000179094,ENSG00000198001,ENSG00000104375,ENSG00000172575,ENSG00000170315,ENSG00000142192,ENSG00000065427,ENSG00000085276,ENSG00000126457,ENSG00000008294,ENSG00000064393,ENSG00000173545…
GO:BP	postreplication repair	GO:0006301	0.0242732	1.61487	52	3800	21	17906	ENSG00000154914,ENSG00000170315,ENSG00000119048,ENSG00000106399,ENSG00000070010,ENSG00000143476,ENSG00000132646,ENSG00000035928,ENSG00000009413,ENSG00000077514,ENSG00000182446,ENSG00000062822,ENSG00000070950,ENSG00000132383,ENSG00000111445,ENSG00000100479,ENSG00000133119,ENSG00000095002,ENSG00000163918,ENSG00000170734,ENSG00000012048
GO:BP	cellular response to oxygen levels	GO:0071453	0.0243779	1.613	240	3800	71	17906	ENSG00000105894,ENSG00000113742,ENSG00000151651,ENSG00000141448,ENSG00000100902,ENSG00000116044,ENSG00000005339,ENSG00000136888,ENSG00000170315,ENSG00000149428,ENSG00000078237,ENSG00000185624,ENSG00000148400,ENSG00000136930,ENSG00000100393,ENSG00000129084,ENSG00000154582,ENSG00000090020,ENSG00000064393,ENSG00000008018,ENSG00000099341,ENSG00000167315,ENSG00000101843,ENSG00000159352,ENSG00000142507…
GO:BP	organelle fusion	GO:0048284	0.0246942	1.6074	135	3800	44	17906	ENSG00000099365,ENSG00000135604,ENSG00000178750,ENSG00000090432,ENSG00000179218,ENSG00000105829,ENSG00000103496,ENSG00000138768,ENSG00000175073,ENSG00000117758,ENSG00000118640,ENSG00000083937,ENSG00000162236,ENSG00000167461,ENSG00000106554,ENSG00000214253,ENSG00000099940,ENSG00000102189,ENSG00000006715,ENSG00000065135,ENSG00000141385,ENSG00000079950,ENSG00000132612,ENSG00000087470,ENSG00000135823…
GO:BP	ribonucleotide biosynthetic process	GO:0009260	0.0248879	1.60401	185	3800	57	17906	ENSG00000198712,ENSG00000198899,ENSG00000228253,ENSG00000197142,ENSG00000183696,ENSG00000143156,ENSG00000097021,ENSG00000135940,ENSG00000239672,ENSG00000099624,ENSG00000067225,ENSG00000167863,ENSG00000198931,ENSG00000154723,ENSG00000110955,ENSG00000178035,ENSG00000154518,ENSG00000099797,ENSG00000179091,ENSG00000103202,ENSG00000123983,ENSG00000074800,ENSG00000106348,ENSG00000138031,ENSG00000100075…
GO:BP	cytokinetic process	GO:0032506	0.0252093	1.59844	39	3800	17	17906	ENSG00000255112,ENSG00000164695,ENSG00000130724,ENSG00000083937,ENSG00000143761,ENSG00000101421,ENSG00000067560,ENSG00000122359,ENSG00000114346,ENSG00000132612,ENSG00000114993,ENSG00000178999,ENSG00000137807,ENSG00000138182,ENSG00000021574,ENSG00000185909,ENSG00000161800
GO:BP	nucleic acid-templated transcription	GO:0097659	0.0252396	1.59792	3744	3800	862	17906	ENSG00000108342,ENSG00000164400,ENSG00000106366,ENSG00000119508,ENSG00000056558,ENSG00000120337,ENSG00000020633,ENSG00000135625,ENSG00000125740,ENSG00000095752,ENSG00000131668,ENSG00000162711,ENSG00000125538,ENSG00000172748,ENSG00000144852,ENSG00000057657,ENSG00000163874,ENSG00000167207,ENSG00000110944,ENSG00000146592,ENSG00000278828,ENSG00000204610,ENSG00000171094,ENSG00000204947,ENSG00000166268…
GO:BP	regulation of DNA biosynthetic process	GO:2000278	0.0253101	1.59671	109	3800	37	17906	ENSG00000041880,ENSG00000138685,ENSG00000198563,ENSG00000120899,ENSG00000100311,ENSG00000092199,ENSG00000152661,ENSG00000128513,ENSG00000156261,ENSG00000135624,ENSG00000138668,ENSG00000166226,ENSG00000163468,ENSG00000110958,ENSG00000115484,ENSG00000150753,ENSG00000160867,ENSG00000133895,ENSG00000175054,ENSG00000079246,ENSG00000149311,ENSG00000089022,ENSG00000100030,ENSG00000136982,ENSG00000198176…
GO:BP	RNA biosynthetic process	GO:0032774	0.0253835	1.59545	3758	3800	865	17906	ENSG00000108342,ENSG00000164400,ENSG00000106366,ENSG00000119508,ENSG00000056558,ENSG00000120337,ENSG00000020633,ENSG00000135625,ENSG00000125740,ENSG00000095752,ENSG00000131668,ENSG00000162711,ENSG00000125538,ENSG00000172748,ENSG00000144852,ENSG00000057657,ENSG00000163874,ENSG00000167207,ENSG00000110944,ENSG00000146592,ENSG00000278828,ENSG00000204610,ENSG00000171094,ENSG00000204947,ENSG00000166268…
GO:BP	proton transmembrane transport	GO:1902600	0.0255851	1.59201	162	3800	51	17906	ENSG00000196296,ENSG00000198804,ENSG00000198712,ENSG00000198938,ENSG00000136888,ENSG00000198899,ENSG00000228253,ENSG00000198886,ENSG00000164919,ENSG00000197818,ENSG00000090020,ENSG00000128524,ENSG00000135940,ENSG00000178741,ENSG00000099624,ENSG00000138495,ENSG00000176340,ENSG00000189043,ENSG00000167863,ENSG00000131174,ENSG00000112695,ENSG00000154723,ENSG00000126267,ENSG00000071553,ENSG00000075415…
GO:BP	positive regulation of establishment of protein localization	GO:1904951	0.0256824	1.59036	470	3800	127	17906	ENSG00000162711,ENSG00000125538,ENSG00000166523,ENSG00000145777,ENSG00000163874,ENSG00000171916,ENSG00000167207,ENSG00000204390,ENSG00000150630,ENSG00000157873,ENSG00000131016,ENSG00000151651,ENSG00000196126,ENSG00000113811,ENSG00000204305,ENSG00000087085,ENSG00000163702,ENSG00000143514,ENSG00000113615,ENSG00000086589,ENSG00000058729,ENSG00000172575,ENSG00000115306,ENSG00000103496,ENSG00000120742…
GO:BP	regulated exocytosis	GO:0045055	0.0257488	1.58924	793	3800	203	17906	ENSG00000106366,ENSG00000173391,ENSG00000171860,ENSG00000119508,ENSG00000129226,ENSG00000126759,ENSG00000149781,ENSG00000099365,ENSG00000135604,ENSG00000178750,ENSG00000165197,ENSG00000028137,ENSG00000169403,ENSG00000109320,ENSG00000169851,ENSG00000150630,ENSG00000188404,ENSG00000125730,ENSG00000151651,ENSG00000139278,ENSG00000197249,ENSG00000254087,ENSG00000196136,ENSG00000163472,ENSG00000163993…
GO:BP	nervous system development	GO:0007399	0.0258492	1.58755	2432	3800	573	17906	ENSG00000108691,ENSG00000119508,ENSG00000140379,ENSG00000172602,ENSG00000020633,ENSG00000069188,ENSG00000125538,ENSG00000183638,ENSG00000226979,ENSG00000169085,ENSG00000057657,ENSG00000163874,ENSG00000178127,ENSG00000099365,ENSG00000108515,ENSG00000171094,ENSG00000160678,ENSG00000165197,ENSG00000028137,ENSG00000153993,ENSG00000136630,ENSG00000105894,ENSG00000189431,ENSG00000150630,ENSG00000135111…
GO:BP	DNA strand elongation involved in DNA replication	GO:0006271	0.0262789	1.58039	18	3800	10	17906	ENSG00000166508,ENSG00000132646,ENSG00000101868,ENSG00000105486,ENSG00000077514,ENSG00000131153,ENSG00000147536,ENSG00000133119,ENSG00000138346,ENSG00000163918
GO:BP	regulation of establishment of protein localization	GO:0070201	0.0262789	1.58039	802	3800	205	17906	ENSG00000162711,ENSG00000125538,ENSG00000166523,ENSG00000145777,ENSG00000163874,ENSG00000171916,ENSG00000167207,ENSG00000204390,ENSG00000028137,ENSG00000111863,ENSG00000150630,ENSG00000157873,ENSG00000131016,ENSG00000151651,ENSG00000196126,ENSG00000101017,ENSG00000113811,ENSG00000204305,ENSG00000254087,ENSG00000087085,ENSG00000011243,ENSG00000163702,ENSG00000198355,ENSG00000143514,ENSG00000124508…
GO:BP	nuclear-transcribed mRNA poly(A) tail shortening	GO:0000289	0.0265472	1.57598	36	3800	16	17906	ENSG00000199165,ENSG00000159388,ENSG00000135473,ENSG00000083223,ENSG00000020577,ENSG00000168002,ENSG00000149115,ENSG00000070756,ENSG00000179134,ENSG00000090905,ENSG00000198791,ENSG00000144580,ENSG00000158435,ENSG00000112941,ENSG00000134744,ENSG00000152520
GO:BP	non-canonical Wnt signaling pathway	GO:0035567	0.0266684	1.574	147	3800	47	17906	ENSG00000100902,ENSG00000147257,ENSG00000015133,ENSG00000198742,ENSG00000136930,ENSG00000129084,ENSG00000008018,ENSG00000099341,ENSG00000141551,ENSG00000101843,ENSG00000159352,ENSG00000142507,ENSG00000165916,ENSG00000013275,ENSG00000115233,ENSG00000125818,ENSG00000100764,ENSG00000076716,ENSG00000087191,ENSG00000067560,ENSG00000108344,ENSG00000185627,ENSG00000197170,ENSG00000107404,ENSG00000090905…
GO:BP	interleukin-1-mediated signaling pathway	GO:0070498	0.0267373	1.57288	102	3800	35	17906	ENSG00000125538,ENSG00000167207,ENSG00000109320,ENSG00000100902,ENSG00000198001,ENSG00000170315,ENSG00000136930,ENSG00000129084,ENSG00000008018,ENSG00000099341,ENSG00000101843,ENSG00000159352,ENSG00000142507,ENSG00000165916,ENSG00000013275,ENSG00000100387,ENSG00000115233,ENSG00000125818,ENSG00000113558,ENSG00000100764,ENSG00000087191,ENSG00000196083,ENSG00000108344,ENSG00000185627,ENSG00000197170…
GO:BP	homeostasis of number of cells	GO:0048872	0.0267852	1.57211	253	3800	74	17906	ENSG00000168685,ENSG00000184588,ENSG00000164867,ENSG00000142867,ENSG00000134954,ENSG00000174564,ENSG00000204613,ENSG00000254087,ENSG00000083799,ENSG00000166349,ENSG00000127528,ENSG00000168040,ENSG00000172331,ENSG00000198286,ENSG00000176928,ENSG00000175354,ENSG00000136603,ENSG00000112658,ENSG00000121989,ENSG00000145220,ENSG00000148400,ENSG00000126457,ENSG00000064393,ENSG00000142168,ENSG00000164305…
GO:BP	regulation of stress-activated protein kinase signaling cascade	GO:0070302	0.0267852	1.57211	241	3800	71	17906	ENSG00000056558,ENSG00000125538,ENSG00000163874,ENSG00000167207,ENSG00000158125,ENSG00000178607,ENSG00000099860,ENSG00000143507,ENSG00000120899,ENSG00000204305,ENSG00000254087,ENSG00000083799,ENSG00000090432,ENSG00000179094,ENSG00000104375,ENSG00000172575,ENSG00000142192,ENSG00000065427,ENSG00000085276,ENSG00000126457,ENSG00000008294,ENSG00000064393,ENSG00000173545,ENSG00000154447,ENSG00000127191…
GO:BP	response to hypoxia	GO:0001666	0.0274114	1.56207	363	3800	101	17906	ENSG00000226979,ENSG00000165197,ENSG00000105894,ENSG00000150630,ENSG00000134954,ENSG00000104368,ENSG00000151651,ENSG00000141448,ENSG00000140465,ENSG00000120899,ENSG00000100902,ENSG00000204305,ENSG00000116044,ENSG00000177000,ENSG00000005339,ENSG00000101439,ENSG00000170315,ENSG00000149428,ENSG00000078237,ENSG00000112658,ENSG00000185624,ENSG00000069509,ENSG00000198786,ENSG00000198886,ENSG00000109610…
GO:BP	mitochondrial electron transport, NADH to ubiquinone	GO:0006120	0.0279541	1.55355	56	3800	22	17906	ENSG00000178127,ENSG00000198888,ENSG00000139180,ENSG00000164258,ENSG00000198695,ENSG00000198840,ENSG00000198786,ENSG00000212907,ENSG00000198886,ENSG00000120675,ENSG00000109390,ENSG00000165264,ENSG00000147123,ENSG00000147684,ENSG00000119013,ENSG00000110717,ENSG00000184752,ENSG00000189043,ENSG00000090266,ENSG00000116288,ENSG00000136521,ENSG00000023228
GO:BP	protein K48-linked ubiquitination	GO:0070936	0.0279541	1.55355	56	3800	22	17906	ENSG00000197579,ENSG00000145868,ENSG00000049759,ENSG00000182247,ENSG00000170142,ENSG00000119048,ENSG00000186591,ENSG00000070423,ENSG00000103429,ENSG00000104517,ENSG00000159461,ENSG00000175063,ENSG00000145495,ENSG00000132388,ENSG00000170035,ENSG00000078140,ENSG00000140367,ENSG00000114062,ENSG00000184787,ENSG00000085382,ENSG00000145604,ENSG00000186187
GO:BP	positive regulation of cell morphogenesis involved in differentiation	GO:0010770	0.0283106	1.54805	159	3800	50	17906	ENSG00000136040,ENSG00000170961,ENSG00000162946,ENSG00000176697,ENSG00000145147,ENSG00000137285,ENSG00000179218,ENSG00000124782,ENSG00000136603,ENSG00000112658,ENSG00000185624,ENSG00000108561,ENSG00000123384,ENSG00000137817,ENSG00000198910,ENSG00000203879,ENSG00000067560,ENSG00000085733,ENSG00000101126,ENSG00000110321,ENSG00000130827,ENSG00000182149,ENSG00000099942,ENSG00000087470,ENSG00000070831…
GO:BP	positive regulation of protein export from nucleus	GO:0046827	0.0283106	1.54805	21	3800	11	17906	ENSG00000125538,ENSG00000086589,ENSG00000058729,ENSG00000108953,ENSG00000136938,ENSG00000102119,ENSG00000072062,ENSG00000047410,ENSG00000137770,ENSG00000135679,ENSG00000075218
GO:BP	granulocyte activation	GO:0036230	0.0283106	1.54805	505	3800	135	17906	ENSG00000173391,ENSG00000171860,ENSG00000129226,ENSG00000126759,ENSG00000028137,ENSG00000169403,ENSG00000109320,ENSG00000188404,ENSG00000125730,ENSG00000151651,ENSG00000139278,ENSG00000197249,ENSG00000196136,ENSG00000163993,ENSG00000185127,ENSG00000072786,ENSG00000023318,ENSG00000171236,ENSG00000101439,ENSG00000086548,ENSG00000103496,ENSG00000115828,ENSG00000030582,ENSG00000136026,ENSG00000136930…
GO:BP	cellular response to platelet-derived growth factor stimulus	GO:0036120	0.0283106	1.54805	21	3800	11	17906	ENSG00000105894,ENSG00000170961,ENSG00000166986,ENSG00000176105,ENSG00000140575,ENSG00000137710,ENSG00000110395,ENSG00000132613,ENSG00000010810,ENSG00000145386,ENSG00000170962
GO:BP	multivesicular body assembly	GO:0036258	0.0287218	1.54179	30	3800	14	17906	ENSG00000255112,ENSG00000164695,ENSG00000130724,ENSG00000159210,ENSG00000131475,ENSG00000083937,ENSG00000160948,ENSG00000074319,ENSG00000155975,ENSG00000101421,ENSG00000182149,ENSG00000132612,ENSG00000139722,ENSG00000176428
GO:BP	vesicle coating	GO:0006901	0.0287218	1.54179	70	3800	26	17906	ENSG00000197249,ENSG00000113615,ENSG00000105829,ENSG00000114270,ENSG00000138768,ENSG00000117153,ENSG00000092108,ENSG00000198734,ENSG00000162236,ENSG00000141551,ENSG00000109861,ENSG00000101160,ENSG00000180398,ENSG00000157020,ENSG00000184840,ENSG00000170348,ENSG00000176986,ENSG00000242247,ENSG00000160218,ENSG00000110075,ENSG00000152700,ENSG00000036257,ENSG00000149182,ENSG00000148396,ENSG00000107651…
GO:BP	organelle membrane fusion	GO:0090174	0.0294344	1.53114	110	3800	37	17906	ENSG00000099365,ENSG00000135604,ENSG00000178750,ENSG00000179218,ENSG00000105829,ENSG00000103496,ENSG00000138768,ENSG00000175073,ENSG00000117758,ENSG00000118640,ENSG00000083937,ENSG00000162236,ENSG00000167461,ENSG00000099940,ENSG00000102189,ENSG00000006715,ENSG00000065135,ENSG00000079950,ENSG00000132612,ENSG00000135823,ENSG00000100568,ENSG00000105186,ENSG00000143740,ENSG00000104915,ENSG00000168952…
GO:BP	negative regulation of cellular catabolic process	GO:0031330	0.0294379	1.53109	262	3800	76	17906	ENSG00000066135,ENSG00000163602,ENSG00000204599,ENSG00000101439,ENSG00000115539,ENSG00000092199,ENSG00000078237,ENSG00000141458,ENSG00000135506,ENSG00000100234,ENSG00000072849,ENSG00000092108,ENSG00000064393,ENSG00000198171,ENSG00000119705,ENSG00000162191,ENSG00000064601,ENSG00000138668,ENSG00000101421,ENSG00000114867,ENSG00000100300,ENSG00000171055,ENSG00000125818,ENSG00000116288,ENSG00000105373…
GO:BP	regulation of smoothened signaling pathway involved in dorsal/ventral neural tube patterning	GO:1901620	0.0295864	1.52891	8	3800	6	17906	ENSG00000120370,ENSG00000072062,ENSG00000078246,ENSG00000107882,ENSG00000143147,ENSG00000204104
GO:BP	regulation of stress-activated MAPK cascade	GO:0032872	0.0295864	1.52891	238	3800	70	17906	ENSG00000056558,ENSG00000125538,ENSG00000163874,ENSG00000167207,ENSG00000158125,ENSG00000178607,ENSG00000099860,ENSG00000143507,ENSG00000120899,ENSG00000204305,ENSG00000083799,ENSG00000090432,ENSG00000179094,ENSG00000104375,ENSG00000172575,ENSG00000142192,ENSG00000065427,ENSG00000085276,ENSG00000126457,ENSG00000008294,ENSG00000064393,ENSG00000173545,ENSG00000154447,ENSG00000127191,ENSG00000076604…
GO:BP	female meiosis I	GO:0007144	0.0295864	1.52891	8	3800	6	17906	ENSG00000170315,ENSG00000101224,ENSG00000119684,ENSG00000071539,ENSG00000087586,ENSG00000180336
GO:BP	establishment of sister chromatid cohesion	GO:0034085	0.0295864	1.52891	8	3800	6	17906	ENSG00000164190,ENSG00000139687,ENSG00000146670,ENSG00000121579,ENSG00000147099,ENSG00000013573
GO:BP	ERAD pathway	GO:0036503	0.0296315	1.52825	99	3800	34	17906	ENSG00000116044,ENSG00000128590,ENSG00000135506,ENSG00000072849,ENSG00000128228,ENSG00000106803,ENSG00000101294,ENSG00000162191,ENSG00000185825,ENSG00000135924,ENSG00000005486,ENSG00000177239,ENSG00000070010,ENSG00000135018,ENSG00000136813,ENSG00000182087,ENSG00000159461,ENSG00000188021,ENSG00000101557,ENSG00000134109,ENSG00000145495,ENSG00000198168,ENSG00000164897,ENSG00000110344,ENSG00000050130…
GO:BP	intraciliary transport	GO:0042073	0.0305486	1.51501	53	3800	21	17906	ENSG00000111837,ENSG00000168026,ENSG00000114446,ENSG00000118965,ENSG00000135338,ENSG00000119333,ENSG00000126870,ENSG00000117155,ENSG00000141577,ENSG00000138175,ENSG00000187240,ENSG00000197557,ENSG00000078674,ENSG00000084731,ENSG00000138036,ENSG00000123607,ENSG00000112144,ENSG00000068885,ENSG00000204104,ENSG00000131437,ENSG00000122970
GO:BP	regulation of glycolytic process	GO:0006110	0.0305668	1.51475	81	3800	29	17906	ENSG00000078237,ENSG00000142192,ENSG00000100393,ENSG00000242372,ENSG00000101146,ENSG00000122882,ENSG00000124789,ENSG00000157020,ENSG00000095319,ENSG00000153201,ENSG00000139496,ENSG00000113569,ENSG00000047410,ENSG00000132356,ENSG00000141027,ENSG00000120253,ENSG00000111581,ENSG00000123836,ENSG00000126883,ENSG00000075188,ENSG00000069248,ENSG00000058804,ENSG00000068024,ENSG00000125450,ENSG00000093000…
GO:BP	cortical actin cytoskeleton organization	GO:0030866	0.0306848	1.51308	43	3800	18	17906	ENSG00000170955,ENSG00000179218,ENSG00000165527,ENSG00000157827,ENSG00000137076,ENSG00000067900,ENSG00000114346,ENSG00000132612,ENSG00000114993,ENSG00000024422,ENSG00000171475,ENSG00000143093,ENSG00000159023,ENSG00000161791,ENSG00000119729,ENSG00000104365,ENSG00000137807,ENSG00000161800
GO:BP	NIK/NF-kappaB signaling	GO:0038061	0.0309596	1.5092	187	3800	57	17906	ENSG00000162711,ENSG00000125538,ENSG00000163874,ENSG00000167207,ENSG00000110944,ENSG00000171094,ENSG00000109320,ENSG00000115604,ENSG00000077150,ENSG00000069399,ENSG00000100902,ENSG00000263528,ENSG00000204305,ENSG00000083799,ENSG00000006062,ENSG00000166848,ENSG00000179218,ENSG00000120889,ENSG00000142192,ENSG00000136930,ENSG00000100393,ENSG00000102871,ENSG00000129084,ENSG00000162924,ENSG00000008018…
GO:BP	carboxylic acid metabolic process	GO:0019752	0.0309596	1.5092	1066	3800	265	17906	ENSG00000138135,ENSG00000119508,ENSG00000125538,ENSG00000169169,ENSG00000108515,ENSG00000009765,ENSG00000109320,ENSG00000111863,ENSG00000164867,ENSG00000170961,ENSG00000125730,ENSG00000003137,ENSG00000105499,ENSG00000138685,ENSG00000140465,ENSG00000070669,ENSG00000100902,ENSG00000177000,ENSG00000151611,ENSG00000095794,ENSG00000139410,ENSG00000110619,ENSG00000155096,ENSG00000131979,ENSG00000172331…
GO:BP	neutrophil activation	GO:0042119	0.0309596	1.5092	498	3800	133	17906	ENSG00000173391,ENSG00000171860,ENSG00000129226,ENSG00000126759,ENSG00000028137,ENSG00000169403,ENSG00000109320,ENSG00000188404,ENSG00000125730,ENSG00000151651,ENSG00000139278,ENSG00000197249,ENSG00000196136,ENSG00000163993,ENSG00000185127,ENSG00000072786,ENSG00000023318,ENSG00000171236,ENSG00000101439,ENSG00000086548,ENSG00000115828,ENSG00000030582,ENSG00000136026,ENSG00000136930,ENSG00000104774…
GO:BP	regulation of proteolysis	GO:0030162	0.0310587	1.50782	745	3800	191	17906	ENSG00000106366,ENSG00000103313,ENSG00000162711,ENSG00000125538,ENSG00000262655,ENSG00000163874,ENSG00000028137,ENSG00000158125,ENSG00000142867,ENSG00000125730,ENSG00000104368,ENSG00000151651,ENSG00000145632,ENSG00000162946,ENSG00000145779,ENSG00000123358,ENSG00000120899,ENSG00000204305,ENSG00000197249,ENSG00000254087,ENSG00000163602,ENSG00000196136,ENSG00000166349,ENSG00000116044,ENSG00000178381…
GO:BP	cytoplasmic translation	GO:0002181	0.0310982	1.50726	103	3800	35	17906	ENSG00000113742,ENSG00000189369,ENSG00000037241,ENSG00000147677,ENSG00000130255,ENSG00000158092,ENSG00000161970,ENSG00000063177,ENSG00000156482,ENSG00000105640,ENSG00000161016,ENSG00000186468,ENSG00000065548,ENSG00000104408,ENSG00000149100,ENSG00000130811,ENSG00000233927,ENSG00000178982,ENSG00000167658,ENSG00000114867,ENSG00000116251,ENSG00000161642,ENSG00000089009,ENSG00000084623,ENSG00000198755…
GO:BP	leukocyte degranulation	GO:0043299	0.0314693	1.50211	532	3800	141	17906	ENSG00000173391,ENSG00000171860,ENSG00000119508,ENSG00000129226,ENSG00000126759,ENSG00000028137,ENSG00000169403,ENSG00000109320,ENSG00000188404,ENSG00000125730,ENSG00000151651,ENSG00000139278,ENSG00000197249,ENSG00000254087,ENSG00000196136,ENSG00000163993,ENSG00000185127,ENSG00000072786,ENSG00000023318,ENSG00000171236,ENSG00000172575,ENSG00000101439,ENSG00000086548,ENSG00000103496,ENSG00000115828…
GO:BP	negative regulation of nucleic acid-templated transcription	GO:1903507	0.0317096	1.49881	1317	3800	322	17906	ENSG00000164400,ENSG00000119508,ENSG00000020633,ENSG00000125740,ENSG00000144852,ENSG00000057657,ENSG00000278828,ENSG00000204947,ENSG00000160678,ENSG00000019549,ENSG00000130749,ENSG00000109320,ENSG00000124216,ENSG00000077150,ENSG00000069399,ENSG00000135111,ENSG00000274750,ENSG00000197279,ENSG00000168517,ENSG00000172216,ENSG00000141448,ENSG00000203812,ENSG00000177311,ENSG00000066135,ENSG00000169136…
GO:BP	glycerophospholipid metabolic process	GO:0006650	0.0325302	1.48771	320	3800	90	17906	ENSG00000087237,ENSG00000144837,ENSG00000133328,ENSG00000197943,ENSG00000105499,ENSG00000138685,ENSG00000120833,ENSG00000087085,ENSG00000100311,ENSG00000168890,ENSG00000116711,ENSG00000168528,ENSG00000124155,ENSG00000204435,ENSG00000143761,ENSG00000176783,ENSG00000165195,ENSG00000121316,ENSG00000123983,ENSG00000161395,ENSG00000100241,ENSG00000122126,ENSG00000165458,ENSG00000160216,ENSG00000063601…
GO:BP	regulation of protein kinase activity	GO:0045859	0.0328213	1.48384	802	3800	204	17906	ENSG00000125538,ENSG00000113494,ENSG00000167207,ENSG00000110944,ENSG00000156427,ENSG00000171094,ENSG00000162733,ENSG00000150630,ENSG00000184545,ENSG00000178607,ENSG00000162595,ENSG00000099860,ENSG00000143507,ENSG00000136158,ENSG00000168517,ENSG00000138685,ENSG00000151651,ENSG00000101017,ENSG00000111266,ENSG00000176697,ENSG00000139318,ENSG00000120899,ENSG00000204305,ENSG00000254087,ENSG00000090432…
GO:BP	peptidyl-serine phosphorylation	GO:0018105	0.0335845	1.47386	304	3800	86	17906	ENSG00000108342,ENSG00000095752,ENSG00000069020,ENSG00000178607,ENSG00000137936,ENSG00000136158,ENSG00000145632,ENSG00000176697,ENSG00000013441,ENSG00000263528,ENSG00000150457,ENSG00000166848,ENSG00000100311,ENSG00000145349,ENSG00000142192,ENSG00000158092,ENSG00000064393,ENSG00000027075,ENSG00000094631,ENSG00000071242,ENSG00000141551,ENSG00000157540,ENSG00000114867,ENSG00000116288,ENSG00000072518…
GO:BP	cellular response to ionomycin	GO:1904637	0.0337289	1.472	4	3800	4	17906	ENSG00000163874,ENSG00000135446,ENSG00000100968,ENSG00000109819
GO:BP	response to ionomycin	GO:1904636	0.0337289	1.472	4	3800	4	17906	ENSG00000163874,ENSG00000135446,ENSG00000100968,ENSG00000109819
GO:BP	positive regulation of PERK-mediated unfolded protein response	GO:1903899	0.0337289	1.472	4	3800	4	17906	ENSG00000175354,ENSG00000106541,ENSG00000109133,ENSG00000176720
GO:BP	cell morphogenesis	GO:0000902	0.0337289	1.472	1068	3800	265	17906	ENSG00000108691,ENSG00000119508,ENSG00000168685,ENSG00000172602,ENSG00000149781,ENSG00000153993,ENSG00000105894,ENSG00000180263,ENSG00000136040,ENSG00000170961,ENSG00000139926,ENSG00000151651,ENSG00000162946,ENSG00000176697,ENSG00000120899,ENSG00000196878,ENSG00000107554,ENSG00000129116,ENSG00000090432,ENSG00000127528,ENSG00000145147,ENSG00000163171,ENSG00000150625,ENSG00000015133,ENSG00000137285…
GO:BP	regulation of viral budding via host ESCRT complex	GO:1903772	0.0337289	1.472	4	3800	4	17906	ENSG00000159210,ENSG00000074319,ENSG00000132612,ENSG00000139722
GO:BP	regulation of transcription from RNA polymerase II promoter in response to hypoxia	GO:0061418	0.0337289	1.472	78	3800	28	17906	ENSG00000100902,ENSG00000116044,ENSG00000005339,ENSG00000170315,ENSG00000148400,ENSG00000136930,ENSG00000100393,ENSG00000129084,ENSG00000154582,ENSG00000008018,ENSG00000099341,ENSG00000101843,ENSG00000159352,ENSG00000142507,ENSG00000103363,ENSG00000165916,ENSG00000013275,ENSG00000100387,ENSG00000115233,ENSG00000125818,ENSG00000100764,ENSG00000087191,ENSG00000108344,ENSG00000185627,ENSG00000197170…
GO:BP	regulation of kinase activity	GO:0043549	0.0337289	1.472	911	3800	229	17906	ENSG00000125538,ENSG00000113494,ENSG00000167207,ENSG00000110944,ENSG00000156427,ENSG00000171094,ENSG00000162733,ENSG00000150630,ENSG00000184545,ENSG00000178607,ENSG00000142867,ENSG00000162595,ENSG00000099860,ENSG00000143507,ENSG00000136158,ENSG00000168517,ENSG00000138685,ENSG00000151651,ENSG00000101017,ENSG00000111266,ENSG00000120833,ENSG00000176697,ENSG00000139318,ENSG00000120899,ENSG00000204305…
GO:BP	multi-organism nuclear import	GO:1902594	0.0337289	1.472	4	3800	4	17906	ENSG00000124789,ENSG00000102753,ENSG00000182481,ENSG00000025800
GO:BP	regulation of phosphate metabolic process	GO:0019220	0.0337289	1.472	1861	3800	444	17906	ENSG00000108342,ENSG00000108691,ENSG00000164400,ENSG00000056558,ENSG00000120337,ENSG00000095752,ENSG00000125538,ENSG00000275302,ENSG00000196632,ENSG00000183160,ENSG00000145777,ENSG00000163874,ENSG00000113494,ENSG00000167207,ENSG00000110944,ENSG00000156427,ENSG00000171094,ENSG00000173918,ENSG00000162733,ENSG00000074590,ENSG00000196639,ENSG00000165197,ENSG00000169403,ENSG00000111863,ENSG00000164867…
GO:BP	viral penetration into host nucleus	GO:0075732	0.0337289	1.472	4	3800	4	17906	ENSG00000124789,ENSG00000102753,ENSG00000182481,ENSG00000025800
GO:BP	multi-organism cellular localization	GO:1902581	0.0337289	1.472	4	3800	4	17906	ENSG00000124789,ENSG00000102753,ENSG00000182481,ENSG00000025800
GO:BP	apical constriction	GO:0003383	0.0337289	1.472	4	3800	4	17906	ENSG00000139926,ENSG00000015133,ENSG00000067900,ENSG00000115109
GO:BP	negative regulation of RNA biosynthetic process	GO:1902679	0.0341448	1.46668	1319	3800	322	17906	ENSG00000164400,ENSG00000119508,ENSG00000020633,ENSG00000125740,ENSG00000144852,ENSG00000057657,ENSG00000278828,ENSG00000204947,ENSG00000160678,ENSG00000019549,ENSG00000130749,ENSG00000109320,ENSG00000124216,ENSG00000077150,ENSG00000069399,ENSG00000135111,ENSG00000274750,ENSG00000197279,ENSG00000168517,ENSG00000172216,ENSG00000141448,ENSG00000203812,ENSG00000177311,ENSG00000066135,ENSG00000169136…
GO:BP	myeloid cell activation involved in immune response	GO:0002275	0.0344826	1.4624	542	3800	143	17906	ENSG00000173391,ENSG00000171860,ENSG00000119508,ENSG00000129226,ENSG00000126759,ENSG00000028137,ENSG00000169403,ENSG00000109320,ENSG00000188404,ENSG00000125730,ENSG00000151651,ENSG00000139278,ENSG00000197249,ENSG00000254087,ENSG00000196136,ENSG00000163993,ENSG00000064932,ENSG00000185127,ENSG00000072786,ENSG00000023318,ENSG00000171236,ENSG00000172575,ENSG00000101439,ENSG00000086548,ENSG00000103496…
GO:BP	negative regulation of cellular protein catabolic process	GO:1903363	0.0345003	1.46218	89	3800	31	17906	ENSG00000163602,ENSG00000204599,ENSG00000115539,ENSG00000135506,ENSG00000072849,ENSG00000064393,ENSG00000198171,ENSG00000162191,ENSG00000125818,ENSG00000116288,ENSG00000105373,ENSG00000138085,ENSG00000125691,ENSG00000140564,ENSG00000158941,ENSG00000116750,ENSG00000101557,ENSG00000108465,ENSG00000273841,ENSG00000101266,ENSG00000107036,ENSG00000198168,ENSG00000069329,ENSG00000107882,ENSG00000171100…
GO:BP	regulation of cell communication	GO:0010646	0.0346265	1.46059	3638	3800	836	17906	ENSG00000108342,ENSG00000108691,ENSG00000164400,ENSG00000106366,ENSG00000056558,ENSG00000168685,ENSG00000120337,ENSG00000132554,ENSG00000199165,ENSG00000118160,ENSG00000095752,ENSG00000131668,ENSG00000156097,ENSG00000162711,ENSG00000164691,ENSG00000125538,ENSG00000275302,ENSG00000123689,ENSG00000187510,ENSG00000213886,ENSG00000145777,ENSG00000163874,ENSG00000204632,ENSG00000113494,ENSG00000167207…
GO:BP	regulation of phosphorus metabolic process	GO:0051174	0.0346431	1.46038	1862	3800	444	17906	ENSG00000108342,ENSG00000108691,ENSG00000164400,ENSG00000056558,ENSG00000120337,ENSG00000095752,ENSG00000125538,ENSG00000275302,ENSG00000196632,ENSG00000183160,ENSG00000145777,ENSG00000163874,ENSG00000113494,ENSG00000167207,ENSG00000110944,ENSG00000156427,ENSG00000171094,ENSG00000173918,ENSG00000162733,ENSG00000074590,ENSG00000196639,ENSG00000165197,ENSG00000169403,ENSG00000111863,ENSG00000164867…
GO:BP	positive regulation of telomere maintenance via telomere lengthening	GO:1904358	0.03467	1.46005	37	3800	16	17906	ENSG00000128513,ENSG00000156261,ENSG00000135624,ENSG00000166226,ENSG00000163468,ENSG00000115484,ENSG00000150753,ENSG00000175054,ENSG00000079246,ENSG00000149311,ENSG00000089022,ENSG00000100030,ENSG00000178999,ENSG00000076984,ENSG00000117650,ENSG00000085511
GO:BP	isocitrate metabolic process	GO:0006102	0.03467	1.46005	6	3800	5	17906	ENSG00000166411,ENSG00000067829,ENSG00000100412,ENSG00000182054,ENSG00000138413
GO:BP	establishment of mitotic spindle localization	GO:0040001	0.03467	1.46005	37	3800	16	17906	ENSG00000136158,ENSG00000116584,ENSG00000152661,ENSG00000099812,ENSG00000204843,ENSG00000197386,ENSG00000007168,ENSG00000072864,ENSG00000086827,ENSG00000138107,ENSG00000080986,ENSG00000164109,ENSG00000135476,ENSG00000115163,ENSG00000215114,ENSG00000121957
GO:BP	phosphatidylinositol biosynthetic process	GO:0006661	0.03467	1.46005	115	3800	38	17906	ENSG00000197943,ENSG00000138685,ENSG00000100311,ENSG00000124155,ENSG00000143761,ENSG00000176783,ENSG00000165195,ENSG00000161395,ENSG00000100241,ENSG00000122126,ENSG00000165458,ENSG00000063601,ENSG00000241973,ENSG00000143393,ENSG00000196455,ENSG00000011405,ENSG00000108389,ENSG00000149311,ENSG00000163629,ENSG00000130304,ENSG00000163964,ENSG00000150867,ENSG00000197563,ENSG00000101464,ENSG00000171862…
GO:BP	regulation of microvillus assembly	GO:0032534	0.03467	1.46005	6	3800	5	17906	ENSG00000128567,ENSG00000081923,ENSG00000075618,ENSG00000076864,ENSG00000075651
GO:BP	negative regulation of smoothened signaling pathway involved in dorsal/ventral neural tube patterning	GO:1901621	0.03467	1.46005	6	3800	5	17906	ENSG00000072062,ENSG00000078246,ENSG00000107882,ENSG00000143147,ENSG00000204104
GO:BP	tRNA transport	GO:0051031	0.03467	1.46005	37	3800	16	17906	ENSG00000101146,ENSG00000124789,ENSG00000157020,ENSG00000095319,ENSG00000153201,ENSG00000139496,ENSG00000113569,ENSG00000047410,ENSG00000120253,ENSG00000111581,ENSG00000126883,ENSG00000075188,ENSG00000069248,ENSG00000058804,ENSG00000125450,ENSG00000093000
GO:BP	cellular response to ether	GO:0071362	0.03467	1.46005	6	3800	5	17906	ENSG00000163874,ENSG00000155506,ENSG00000135446,ENSG00000100968,ENSG00000109819
GO:BP	histone acetylation	GO:0016573	0.0347209	1.45941	157	3800	49	17906	ENSG00000125538,ENSG00000019549,ENSG00000071243,ENSG00000120616,ENSG00000179094,ENSG00000135999,ENSG00000005339,ENSG00000156983,ENSG00000133884,ENSG00000100393,ENSG00000185499,ENSG00000096070,ENSG00000108773,ENSG00000171148,ENSG00000183207,ENSG00000128708,ENSG00000166337,ENSG00000117505,ENSG00000168137,ENSG00000175792,ENSG00000008838,ENSG00000196367,ENSG00000102974,ENSG00000136518,ENSG00000083168…
GO:BP	nucleus organization	GO:0006997	0.0349534	1.45651	134	3800	43	17906	ENSG00000134954,ENSG00000011243,ENSG00000255112,ENSG00000164695,ENSG00000028839,ENSG00000131018,ENSG00000130724,ENSG00000064393,ENSG00000083937,ENSG00000135052,ENSG00000109917,ENSG00000085721,ENSG00000047932,ENSG00000101421,ENSG00000124789,ENSG00000105568,ENSG00000204843,ENSG00000082641,ENSG00000102119,ENSG00000113569,ENSG00000047410,ENSG00000132612,ENSG00000142864,ENSG00000100242,ENSG00000149554…
GO:BP	negative regulation of apoptotic signaling pathway	GO:2001234	0.0350908	1.45481	236	3800	69	17906	ENSG00000164400,ENSG00000106366,ENSG00000125538,ENSG00000019549,ENSG00000124216,ENSG00000164867,ENSG00000112096,ENSG00000176697,ENSG00000116044,ENSG00000148841,ENSG00000168040,ENSG00000116584,ENSG00000149428,ENSG00000120889,ENSG00000044115,ENSG00000107175,ENSG00000102871,ENSG00000185499,ENSG00000233276,ENSG00000154447,ENSG00000165637,ENSG00000106211,ENSG00000127191,ENSG00000167315,ENSG00000101843…
GO:BP	internal peptidyl-lysine acetylation	GO:0018393	0.0352043	1.4534	161	3800	50	17906	ENSG00000125538,ENSG00000019549,ENSG00000071243,ENSG00000120616,ENSG00000179094,ENSG00000135999,ENSG00000005339,ENSG00000156983,ENSG00000133884,ENSG00000100393,ENSG00000185499,ENSG00000096070,ENSG00000108773,ENSG00000171148,ENSG00000183207,ENSG00000128708,ENSG00000166337,ENSG00000117505,ENSG00000168137,ENSG00000175792,ENSG00000008838,ENSG00000196367,ENSG00000102974,ENSG00000136518,ENSG00000083168…
GO:BP	negative regulation of response to DNA damage stimulus	GO:2001021	0.0356338	1.44814	82	3800	29	17906	ENSG00000019549,ENSG00000124216,ENSG00000198563,ENSG00000012061,ENSG00000100109,ENSG00000185499,ENSG00000101843,ENSG00000157540,ENSG00000161642,ENSG00000158941,ENSG00000104517,ENSG00000067369,ENSG00000273841,ENSG00000166439,ENSG00000079134,ENSG00000135679,ENSG00000004487,ENSG00000170242,ENSG00000114026,ENSG00000160803,ENSG00000175643,ENSG00000168556,ENSG00000176208,ENSG00000122376,ENSG00000147231…
GO:BP	positive regulation of stress-activated protein kinase signaling cascade	GO:0070304	0.036699	1.43535	173	3800	53	17906	ENSG00000056558,ENSG00000125538,ENSG00000163874,ENSG00000167207,ENSG00000158125,ENSG00000178607,ENSG00000099860,ENSG00000120899,ENSG00000204305,ENSG00000254087,ENSG00000090432,ENSG00000104375,ENSG00000172575,ENSG00000142192,ENSG00000065427,ENSG00000126457,ENSG00000008294,ENSG00000064393,ENSG00000173545,ENSG00000154447,ENSG00000127191,ENSG00000076604,ENSG00000113161,ENSG00000173327,ENSG00000161671…
GO:BP	mismatch repair	GO:0006298	0.036759	1.43464	34	3800	15	17906	ENSG00000111877,ENSG00000012061,ENSG00000106399,ENSG00000132646,ENSG00000122512,ENSG00000105486,ENSG00000077514,ENSG00000119684,ENSG00000097007,ENSG00000062822,ENSG00000064933,ENSG00000132383,ENSG00000095002,ENSG00000116062,ENSG00000174371
GO:BP	histone H2A acetylation	GO:0043968	0.0368256	1.43385	16	3800	9	17906	ENSG00000071243,ENSG00000120616,ENSG00000183207,ENSG00000175792,ENSG00000196367,ENSG00000136518,ENSG00000183495,ENSG00000185787,ENSG00000110583
GO:BP	regulation of extracellular matrix disassembly	GO:0010715	0.0368256	1.43385	16	3800	9	17906	ENSG00000162733,ENSG00000134954,ENSG00000101439,ENSG00000123384,ENSG00000163975,ENSG00000197635,ENSG00000160867,ENSG00000163539,ENSG00000075618
GO:BP	RNA polyadenylation	GO:0043631	0.0374534	1.42651	54	3800	21	17906	ENSG00000255508,ENSG00000083896,ENSG00000149016,ENSG00000172409,ENSG00000142192,ENSG00000213079,ENSG00000145216,ENSG00000115421,ENSG00000125755,ENSG00000196235,ENSG00000070756,ENSG00000164944,ENSG00000111605,ENSG00000198730,ENSG00000155827,ENSG00000090060,ENSG00000160075,ENSG00000132463,ENSG00000100722,ENSG00000112941,ENSG00000167005
GO:BP	antigen processing and presentation of peptide antigen via MHC class I	GO:0002474	0.0380873	1.41922	97	3800	33	17906	ENSG00000204632,ENSG00000116701,ENSG00000100902,ENSG00000139192,ENSG00000153029,ENSG00000113615,ENSG00000167004,ENSG00000179218,ENSG00000136930,ENSG00000129084,ENSG00000118640,ENSG00000008018,ENSG00000099341,ENSG00000185825,ENSG00000101843,ENSG00000159352,ENSG00000142507,ENSG00000165916,ENSG00000013275,ENSG00000115233,ENSG00000125818,ENSG00000157020,ENSG00000100764,ENSG00000087191,ENSG00000108344…
GO:BP	regulation of signaling	GO:0023051	0.0384354	1.41527	3679	3800	844	17906	ENSG00000108342,ENSG00000108691,ENSG00000164400,ENSG00000106366,ENSG00000056558,ENSG00000168685,ENSG00000120337,ENSG00000132554,ENSG00000199165,ENSG00000118160,ENSG00000095752,ENSG00000131668,ENSG00000156097,ENSG00000162711,ENSG00000164691,ENSG00000125538,ENSG00000275302,ENSG00000123689,ENSG00000187510,ENSG00000213886,ENSG00000145777,ENSG00000163874,ENSG00000204632,ENSG00000113494,ENSG00000167207…
GO:BP	intracellular lipid transport	GO:0032365	0.0389254	1.40977	44	3800	18	17906	ENSG00000141458,ENSG00000165175,ENSG00000110048,ENSG00000116171,ENSG00000153989,ENSG00000132612,ENSG00000110090,ENSG00000130703,ENSG00000106086,ENSG00000157978,ENSG00000169174,ENSG00000143412,ENSG00000117528,ENSG00000178537,ENSG00000131791,ENSG00000106617,ENSG00000162409,ENSG00000165029
GO:BP	regulation of hydrolase activity	GO:0051336	0.0389665	1.40931	1296	3800	316	17906	ENSG00000108691,ENSG00000106366,ENSG00000103313,ENSG00000162711,ENSG00000164691,ENSG00000275302,ENSG00000072818,ENSG00000162616,ENSG00000074590,ENSG00000169403,ENSG00000164867,ENSG00000105894,ENSG00000158125,ENSG00000142867,ENSG00000180263,ENSG00000136040,ENSG00000125730,ENSG00000137936,ENSG00000136158,ENSG00000138685,ENSG00000101017,ENSG00000145779,ENSG00000176697,ENSG00000123358,ENSG00000134668…
GO:BP	negative regulation of cellular macromolecule biosynthetic process	GO:2000113	0.0392262	1.40642	1540	3800	371	17906	ENSG00000164400,ENSG00000119508,ENSG00000020633,ENSG00000199165,ENSG00000125740,ENSG00000229474,ENSG00000144852,ENSG00000057657,ENSG00000163874,ENSG00000278828,ENSG00000204947,ENSG00000160678,ENSG00000019549,ENSG00000130749,ENSG00000109320,ENSG00000124216,ENSG00000077150,ENSG00000069399,ENSG00000135111,ENSG00000041880,ENSG00000274750,ENSG00000113742,ENSG00000197279,ENSG00000168517,ENSG00000172216…
GO:BP	regulation of extrinsic apoptotic signaling pathway	GO:2001236	0.0392955	1.40566	158	3800	49	17906	ENSG00000164400,ENSG00000106366,ENSG00000056558,ENSG00000125538,ENSG00000123689,ENSG00000019549,ENSG00000164867,ENSG00000142867,ENSG00000083799,ENSG00000160570,ENSG00000148841,ENSG00000168040,ENSG00000116584,ENSG00000104375,ENSG00000167004,ENSG00000136603,ENSG00000103496,ENSG00000120889,ENSG00000044115,ENSG00000100234,ENSG00000102871,ENSG00000233276,ENSG00000154447,ENSG00000127191,ENSG00000084207…
GO:BP	stress granule assembly	GO:0034063	0.0400128	1.3978	19	3800	10	17906	ENSG00000186468,ENSG00000134001,ENSG00000145907,ENSG00000197102,ENSG00000168488,ENSG00000087263,ENSG00000132356,ENSG00000186868,ENSG00000147894,ENSG00000162409
GO:BP	regulation of nucleobase-containing compound transport	GO:0032239	0.0400128	1.3978	19	3800	10	17906	ENSG00000011243,ENSG00000058729,ENSG00000121774,ENSG00000109111,ENSG00000124789,ENSG00000125676,ENSG00000114503,ENSG00000047410,ENSG00000111605,ENSG00000119720
GO:BP	podosome assembly	GO:0071800	0.0400128	1.3978	19	3800	10	17906	ENSG00000164400,ENSG00000116584,ENSG00000147065,ENSG00000136167,ENSG00000148180,ENSG00000067560,ENSG00000075618,ENSG00000174705,ENSG00000050748,ENSG00000006607
GO:BP	cell-cell junction assembly	GO:0007043	0.0400128	1.3978	135	3800	43	17906	ENSG00000125538,ENSG00000019549,ENSG00000124216,ENSG00000112658,ENSG00000044115,ENSG00000152661,ENSG00000027075,ENSG00000148498,ENSG00000173801,ENSG00000057294,ENSG00000062038,ENSG00000104067,ENSG00000071127,ENSG00000067560,ENSG00000137076,ENSG00000039068,ENSG00000035403,ENSG00000198561,ENSG00000067900,ENSG00000067955,ENSG00000151208,ENSG00000147649,ENSG00000072415,ENSG00000072062,ENSG00000114346…
GO:BP	protein localization to chromatin	GO:0071168	0.0402378	1.39537	28	3800	13	17906	ENSG00000111877,ENSG00000183207,ENSG00000113648,ENSG00000164190,ENSG00000139687,ENSG00000146670,ENSG00000134283,ENSG00000106462,ENSG00000125885,ENSG00000171320,ENSG00000163946,ENSG00000147099,ENSG00000095002
GO:BP	peptidyl-serine modification	GO:0018209	0.0403319	1.39435	327	3800	91	17906	ENSG00000108342,ENSG00000095752,ENSG00000069020,ENSG00000178607,ENSG00000137936,ENSG00000136158,ENSG00000145632,ENSG00000176697,ENSG00000013441,ENSG00000263528,ENSG00000150457,ENSG00000166848,ENSG00000100311,ENSG00000145349,ENSG00000142192,ENSG00000158092,ENSG00000064393,ENSG00000027075,ENSG00000094631,ENSG00000071242,ENSG00000141551,ENSG00000157540,ENSG00000107742,ENSG00000114867,ENSG00000116288…
GO:BP	myeloid leukocyte mediated immunity	GO:0002444	0.040375	1.39389	549	3800	144	17906	ENSG00000173391,ENSG00000171860,ENSG00000119508,ENSG00000129226,ENSG00000126759,ENSG00000028137,ENSG00000169403,ENSG00000109320,ENSG00000188404,ENSG00000125730,ENSG00000151651,ENSG00000139278,ENSG00000197249,ENSG00000254087,ENSG00000196136,ENSG00000163993,ENSG00000185127,ENSG00000198001,ENSG00000072786,ENSG00000023318,ENSG00000171236,ENSG00000172575,ENSG00000101439,ENSG00000086548,ENSG00000103496…
GO:BP	protein localization to endoplasmic reticulum	GO:0070972	0.0407173	1.39022	139	3800	44	17906	ENSG00000132432,ENSG00000135506,ENSG00000130255,ENSG00000152661,ENSG00000161970,ENSG00000063177,ENSG00000140319,ENSG00000106803,ENSG00000154305,ENSG00000170889,ENSG00000147403,ENSG00000156482,ENSG00000083845,ENSG00000186480,ENSG00000105640,ENSG00000161016,ENSG00000198171,ENSG00000145425,ENSG00000186468,ENSG00000188846,ENSG00000114902,ENSG00000185825,ENSG00000136942,ENSG00000174444,ENSG00000167526…
GO:BP	positive regulation of mitotic sister chromatid segregation	GO:0062033	0.040802	1.38932	22	3800	11	17906	ENSG00000113648,ENSG00000164190,ENSG00000139687,ENSG00000036257,ENSG00000196510,ENSG00000089053,ENSG00000178999,ENSG00000198887,ENSG00000135476,ENSG00000119906,ENSG00000094880
GO:BP	regulation of sister chromatid cohesion	GO:0007063	0.040802	1.38932	22	3800	11	17906	ENSG00000113648,ENSG00000164190,ENSG00000139687,ENSG00000102974,ENSG00000146670,ENSG00000168496,ENSG00000198887,ENSG00000135476,ENSG00000119906,ENSG00000147099,ENSG00000013573
GO:BP	kinetochore organization	GO:0051383	0.040802	1.38932	22	3800	11	17906	ENSG00000167842,ENSG00000112701,ENSG00000113810,ENSG00000171853,ENSG00000102901,ENSG00000136824,ENSG00000080986,ENSG00000123219,ENSG00000115163,ENSG00000143228,ENSG00000138778
GO:BP	viral budding	GO:0046755	0.040802	1.38932	25	3800	12	17906	ENSG00000255112,ENSG00000164695,ENSG00000130724,ENSG00000159210,ENSG00000083937,ENSG00000160948,ENSG00000074319,ENSG00000155975,ENSG00000101421,ENSG00000132612,ENSG00000139722,ENSG00000176428
GO:BP	response to platelet-derived growth factor	GO:0036119	0.040802	1.38932	22	3800	11	17906	ENSG00000105894,ENSG00000170961,ENSG00000166986,ENSG00000176105,ENSG00000140575,ENSG00000137710,ENSG00000110395,ENSG00000132613,ENSG00000010810,ENSG00000145386,ENSG00000170962
GO:BP	positive regulation of RNA metabolic process	GO:0051254	0.040802	1.38932	1742	3800	416	17906	ENSG00000108342,ENSG00000106366,ENSG00000119508,ENSG00000020633,ENSG00000135625,ENSG00000125740,ENSG00000095752,ENSG00000131668,ENSG00000162711,ENSG00000125538,ENSG00000144852,ENSG00000163874,ENSG00000167207,ENSG00000110944,ENSG00000146592,ENSG00000166268,ENSG00000028277,ENSG00000144712,ENSG00000107796,ENSG00000028137,ENSG00000109320,ENSG00000124216,ENSG00000077150,ENSG00000069399,ENSG00000135111…
GO:BP	pyrimidine nucleoside triphosphate metabolic process	GO:0009147	0.040802	1.38932	22	3800	11	17906	ENSG00000028839,ENSG00000143156,ENSG00000239672,ENSG00000103202,ENSG00000084774,ENSG00000168393,ENSG00000176890,ENSG00000143179,ENSG00000171793,ENSG00000130717,ENSG00000047230
GO:BP	COPII-coated vesicle budding	GO:0090114	0.040802	1.38932	72	3800	26	17906	ENSG00000197249,ENSG00000113615,ENSG00000105829,ENSG00000101310,ENSG00000114270,ENSG00000138768,ENSG00000117153,ENSG00000092108,ENSG00000154305,ENSG00000186480,ENSG00000198734,ENSG00000162236,ENSG00000141551,ENSG00000109861,ENSG00000101160,ENSG00000180398,ENSG00000157020,ENSG00000170348,ENSG00000176986,ENSG00000160218,ENSG00000110075,ENSG00000152700,ENSG00000036257,ENSG00000148396,ENSG00000107651…
GO:BP	positive regulation of telomere maintenance	GO:0032206	0.040802	1.38932	51	3800	20	17906	ENSG00000012061,ENSG00000128513,ENSG00000156261,ENSG00000135624,ENSG00000138668,ENSG00000166226,ENSG00000163468,ENSG00000115484,ENSG00000150753,ENSG00000163938,ENSG00000175054,ENSG00000079246,ENSG00000149311,ENSG00000089022,ENSG00000100030,ENSG00000178999,ENSG00000076984,ENSG00000117650,ENSG00000020922,ENSG00000085511
GO:BP	blastocyst formation	GO:0001825	0.0414889	1.38207	41	3800	17	17906	ENSG00000100814,ENSG00000136603,ENSG00000133316,ENSG00000112658,ENSG00000112578,ENSG00000115128,ENSG00000109111,ENSG00000104067,ENSG00000140564,ENSG00000169908,ENSG00000136518,ENSG00000172845,ENSG00000198730,ENSG00000154727,ENSG00000036257,ENSG00000072135,ENSG00000138336
GO:BP	translesion synthesis	GO:0019985	0.0414889	1.38207	41	3800	17	17906	ENSG00000154914,ENSG00000170315,ENSG00000106399,ENSG00000070010,ENSG00000143476,ENSG00000132646,ENSG00000035928,ENSG00000009413,ENSG00000077514,ENSG00000182446,ENSG00000062822,ENSG00000132383,ENSG00000111445,ENSG00000100479,ENSG00000133119,ENSG00000163918,ENSG00000170734
GO:BP	nucleotide-excision repair, DNA incision	GO:0033683	0.0414889	1.38207	41	3800	17	17906	ENSG00000170315,ENSG00000012061,ENSG00000106399,ENSG00000100387,ENSG00000143799,ENSG00000132646,ENSG00000035928,ENSG00000077514,ENSG00000114026,ENSG00000198690,ENSG00000062822,ENSG00000132383,ENSG00000111445,ENSG00000134574,ENSG00000133119,ENSG00000163918,ENSG00000134897
GO:BP	positive regulation of viral transcription	GO:0050434	0.0414889	1.38207	41	3800	17	17906	ENSG00000213246,ENSG00000100393,ENSG00000168002,ENSG00000153922,ENSG00000196235,ENSG00000163882,ENSG00000121864,ENSG00000177700,ENSG00000069275,ENSG00000144231,ENSG00000047315,ENSG00000160208,ENSG00000185591,ENSG00000188986,ENSG00000090447,ENSG00000064995,ENSG00000135272
GO:BP	mitotic spindle assembly	GO:0090307	0.0414889	1.38207	58	3800	22	17906	ENSG00000255112,ENSG00000164695,ENSG00000130724,ENSG00000125459,ENSG00000083937,ENSG00000099812,ENSG00000101421,ENSG00000067560,ENSG00000047410,ENSG00000108055,ENSG00000164114,ENSG00000178999,ENSG00000068796,ENSG00000138160,ENSG00000237649,ENSG00000101639,ENSG00000137807,ENSG00000116213,ENSG00000117650,ENSG00000163611,ENSG00000161800,ENSG00000154429
GO:BP	regulation of protein localization to membrane	GO:1905475	0.0417546	1.3793	194	3800	58	17906	ENSG00000196632,ENSG00000105894,ENSG00000147257,ENSG00000143514,ENSG00000115306,ENSG00000103496,ENSG00000073921,ENSG00000005884,ENSG00000118640,ENSG00000165527,ENSG00000123384,ENSG00000027075,ENSG00000116209,ENSG00000108953,ENSG00000110651,ENSG00000068400,ENSG00000047932,ENSG00000214253,ENSG00000164924,ENSG00000203879,ENSG00000148180,ENSG00000076716,ENSG00000106541,ENSG00000123983,ENSG00000134308…
GO:BP	positive regulation of chromatin organization	GO:1905269	0.042514	1.37147	109	3800	36	17906	ENSG00000125538,ENSG00000019549,ENSG00000140044,ENSG00000011243,ENSG00000185499,ENSG00000108773,ENSG00000075856,ENSG00000160679,ENSG00000183207,ENSG00000164190,ENSG00000130816,ENSG00000047410,ENSG00000140632,ENSG00000198730,ENSG00000155827,ENSG00000133422,ENSG00000137815,ENSG00000159086,ENSG00000134283,ENSG00000119403,ENSG00000149311,ENSG00000004487,ENSG00000074266,ENSG00000184304,ENSG00000168556…
GO:BP	double-strand break repair via break-induced replication	GO:0000727	0.0433655	1.36286	11	3800	7	17906	ENSG00000100297,ENSG00000166508,ENSG00000073111,ENSG00000131153,ENSG00000147536,ENSG00000076003,ENSG00000097046
GO:BP	response to nitrosative stress	GO:0051409	0.0433655	1.36286	11	3800	7	17906	ENSG00000139318,ENSG00000116288,ENSG00000197894,ENSG00000149311,ENSG00000023909,ENSG00000164116,ENSG00000165730
GO:BP	regulation of tubulin deacetylation	GO:0090043	0.0433655	1.36286	11	3800	7	17906	ENSG00000100393,ENSG00000171148,ENSG00000168522,ENSG00000132356,ENSG00000186868,ENSG00000162409,ENSG00000073910
GO:BP	positive regulation of ubiquitin-dependent protein catabolic process	GO:2000060	0.0438546	1.35799	98	3800	33	17906	ENSG00000145632,ENSG00000162946,ENSG00000120899,ENSG00000116044,ENSG00000178381,ENSG00000198742,ENSG00000198171,ENSG00000185825,ENSG00000141551,ENSG00000135924,ENSG00000101843,ENSG00000100387,ENSG00000135018,ENSG00000105373,ENSG00000133265,ENSG00000179262,ENSG00000107404,ENSG00000188021,ENSG00000033800,ENSG00000013561,ENSG00000213923,ENSG00000111667,ENSG00000135679,ENSG00000167196,ENSG00000160445…
GO:BP	negative regulation of transcription, DNA-templated	GO:0045892	0.0438546	1.35799	1264	3800	308	17906	ENSG00000164400,ENSG00000119508,ENSG00000020633,ENSG00000125740,ENSG00000144852,ENSG00000057657,ENSG00000278828,ENSG00000204947,ENSG00000160678,ENSG00000019549,ENSG00000130749,ENSG00000109320,ENSG00000124216,ENSG00000077150,ENSG00000069399,ENSG00000135111,ENSG00000274750,ENSG00000197279,ENSG00000168517,ENSG00000172216,ENSG00000141448,ENSG00000203812,ENSG00000177311,ENSG00000066135,ENSG00000169136…
GO:BP	purine ribonucleotide metabolic process	GO:0009150	0.0440176	1.35637	403	3800	109	17906	ENSG00000184588,ENSG00000108515,ENSG00000198712,ENSG00000172331,ENSG00000198286,ENSG00000076685,ENSG00000198899,ENSG00000228253,ENSG00000115919,ENSG00000078237,ENSG00000197142,ENSG00000142192,ENSG00000100393,ENSG00000242372,ENSG00000143156,ENSG00000112541,ENSG00000008311,ENSG00000097021,ENSG00000135940,ENSG00000239672,ENSG00000099624,ENSG00000067225,ENSG00000123130,ENSG00000167863,ENSG00000101146…
GO:BP	secondary alcohol metabolic process	GO:1902652	0.0440176	1.35637	163	3800	50	17906	ENSG00000138135,ENSG00000087237,ENSG00000175336,ENSG00000003137,ENSG00000205808,ENSG00000130203,ENSG00000152904,ENSG00000141458,ENSG00000142192,ENSG00000132196,ENSG00000186480,ENSG00000142168,ENSG00000066136,ENSG00000166411,ENSG00000133935,ENSG00000067064,ENSG00000167315,ENSG00000072778,ENSG00000113161,ENSG00000052802,ENSG00000120437,ENSG00000067829,ENSG00000100243,ENSG00000100412,ENSG00000169714…
GO:BP	regulation of cytokinesis	GO:0032465	0.0442729	1.35386	87	3800	30	17906	ENSG00000145632,ENSG00000164695,ENSG00000067560,ENSG00000114346,ENSG00000115760,ENSG00000132612,ENSG00000101224,ENSG00000198642,ENSG00000196455,ENSG00000070831,ENSG00000036257,ENSG00000166582,ENSG00000065243,ENSG00000164114,ENSG00000140463,ENSG00000178999,ENSG00000149503,ENSG00000108262,ENSG00000144283,ENSG00000090565,ENSG00000198901,ENSG00000137807,ENSG00000087586,ENSG00000138182,ENSG00000021574…
GO:BP	regulation of double-strand break repair via homologous recombination	GO:0010569	0.0444954	1.35168	48	3800	19	17906	ENSG00000166848,ENSG00000138311,ENSG00000163605,ENSG00000149923,ENSG00000067369,ENSG00000143799,ENSG00000149554,ENSG00000004487,ENSG00000155229,ENSG00000160803,ENSG00000175643,ENSG00000122376,ENSG00000147231,ENSG00000051341,ENSG00000051180,ENSG00000185480,ENSG00000132436,ENSG00000181544,ENSG00000133863
GO:BP	mitochondrial transport	GO:0006839	0.0445948	1.35072	267	3800	76	17906	ENSG00000204390,ENSG00000090432,ENSG00000143514,ENSG00000005059,ENSG00000198899,ENSG00000228253,ENSG00000120675,ENSG00000165175,ENSG00000144381,ENSG00000109519,ENSG00000125995,ENSG00000090020,ENSG00000135940,ENSG00000089060,ENSG00000099624,ENSG00000130770,ENSG00000167863,ENSG00000167315,ENSG00000108953,ENSG00000112110,ENSG00000214253,ENSG00000154723,ENSG00000213699,ENSG00000164924,ENSG00000100300…
GO:BP	phospholipid biosynthetic process	GO:0008654	0.0446594	1.35009	263	3800	75	17906	ENSG00000197943,ENSG00000138685,ENSG00000087085,ENSG00000100311,ENSG00000152904,ENSG00000116711,ENSG00000067064,ENSG00000124155,ENSG00000204435,ENSG00000143761,ENSG00000176783,ENSG00000165195,ENSG00000049860,ENSG00000123983,ENSG00000161395,ENSG00000100241,ENSG00000122126,ENSG00000153989,ENSG00000165458,ENSG00000160216,ENSG00000063601,ENSG00000241973,ENSG00000143393,ENSG00000196455,ENSG00000156471…
GO:BP	establishment of spindle orientation	GO:0051294	0.0446594	1.35009	38	3800	16	17906	ENSG00000136158,ENSG00000116584,ENSG00000152661,ENSG00000099812,ENSG00000204843,ENSG00000197386,ENSG00000047849,ENSG00000007168,ENSG00000072864,ENSG00000086827,ENSG00000138107,ENSG00000080986,ENSG00000164109,ENSG00000115163,ENSG00000215114,ENSG00000121957
GO:BP	positive regulation of stress-activated MAPK cascade	GO:0032874	0.0446594	1.35009	171	3800	52	17906	ENSG00000056558,ENSG00000125538,ENSG00000163874,ENSG00000167207,ENSG00000158125,ENSG00000178607,ENSG00000099860,ENSG00000120899,ENSG00000204305,ENSG00000090432,ENSG00000104375,ENSG00000172575,ENSG00000142192,ENSG00000065427,ENSG00000126457,ENSG00000008294,ENSG00000064393,ENSG00000173545,ENSG00000154447,ENSG00000127191,ENSG00000076604,ENSG00000113161,ENSG00000173327,ENSG00000161671,ENSG00000163362…
GO:BP	DNA damage response, detection of DNA damage	GO:0042769	0.0446594	1.35009	38	3800	16	17906	ENSG00000170315,ENSG00000119048,ENSG00000106399,ENSG00000100387,ENSG00000061794,ENSG00000143476,ENSG00000143799,ENSG00000132646,ENSG00000035928,ENSG00000077514,ENSG00000062822,ENSG00000070950,ENSG00000132383,ENSG00000111445,ENSG00000133119,ENSG00000163918
GO:BP	positive regulation of neurogenesis	GO:0050769	0.0452697	1.34419	496	3800	131	17906	ENSG00000125538,ENSG00000226979,ENSG00000171094,ENSG00000028137,ENSG00000105894,ENSG00000189431,ENSG00000150630,ENSG00000136040,ENSG00000162946,ENSG00000120833,ENSG00000176697,ENSG00000120899,ENSG00000254087,ENSG00000116044,ENSG00000090432,ENSG00000145147,ENSG00000137285,ENSG00000116584,ENSG00000130203,ENSG00000131759,ENSG00000198742,ENSG00000138311,ENSG00000136603,ENSG00000112658,ENSG00000030582…
GO:BP	cell-cell junction organization	GO:0045216	0.0462929	1.33449	195	3800	58	17906	ENSG00000069188,ENSG00000125538,ENSG00000019549,ENSG00000124216,ENSG00000112658,ENSG00000044115,ENSG00000152661,ENSG00000125266,ENSG00000165527,ENSG00000027075,ENSG00000148498,ENSG00000173801,ENSG00000057294,ENSG00000062038,ENSG00000104067,ENSG00000163362,ENSG00000071127,ENSG00000067560,ENSG00000137076,ENSG00000039068,ENSG00000035403,ENSG00000198561,ENSG00000067900,ENSG00000076201,ENSG00000067955…
GO:BP	steroid biosynthetic process	GO:0006694	0.0462929	1.33449	199	3800	59	17906	ENSG00000138135,ENSG00000087076,ENSG00000125538,ENSG00000113494,ENSG00000019549,ENSG00000109320,ENSG00000124216,ENSG00000003137,ENSG00000140465,ENSG00000205808,ENSG00000130203,ENSG00000152904,ENSG00000137133,ENSG00000182827,ENSG00000132196,ENSG00000163453,ENSG00000186480,ENSG00000142168,ENSG00000066136,ENSG00000085662,ENSG00000133935,ENSG00000067064,ENSG00000167315,ENSG00000113161,ENSG00000052802…
GO:BP	interaction with host	GO:0051701	0.0462929	1.33449	203	3800	60	17906	ENSG00000100652,ENSG00000204610,ENSG00000157873,ENSG00000196126,ENSG00000204613,ENSG00000198563,ENSG00000105879,ENSG00000184012,ENSG00000164695,ENSG00000171206,ENSG00000185624,ENSG00000100097,ENSG00000141458,ENSG00000130724,ENSG00000118640,ENSG00000196262,ENSG00000125266,ENSG00000064393,ENSG00000154370,ENSG00000083937,ENSG00000074319,ENSG00000163634,ENSG00000110651,ENSG00000114030,ENSG00000111640…
GO:BP	cellular response to decreased oxygen levels	GO:0036294	0.0462929	1.33449	223	3800	65	17906	ENSG00000105894,ENSG00000113742,ENSG00000151651,ENSG00000141448,ENSG00000100902,ENSG00000116044,ENSG00000005339,ENSG00000170315,ENSG00000149428,ENSG00000078237,ENSG00000185624,ENSG00000148400,ENSG00000136930,ENSG00000100393,ENSG00000129084,ENSG00000154582,ENSG00000090020,ENSG00000064393,ENSG00000008018,ENSG00000099341,ENSG00000167315,ENSG00000101843,ENSG00000159352,ENSG00000142507,ENSG00000103363…
GO:BP	T cell receptor signaling pathway	GO:0050852	0.0462929	1.33449	199	3800	59	17906	ENSG00000163874,ENSG00000184588,ENSG00000231389,ENSG00000109320,ENSG00000204287,ENSG00000197943,ENSG00000142867,ENSG00000196126,ENSG00000100902,ENSG00000083799,ENSG00000198286,ENSG00000124508,ENSG00000175354,ENSG00000158092,ENSG00000136930,ENSG00000129084,ENSG00000008018,ENSG00000099341,ENSG00000119718,ENSG00000101843,ENSG00000159352,ENSG00000142507,ENSG00000110651,ENSG00000165916,ENSG00000013275…
GO:BP	regulation of endocytosis	GO:0030100	0.0463262	1.33417	211	3800	62	17906	ENSG00000106366,ENSG00000099365,ENSG00000197943,ENSG00000125730,ENSG00000147257,ENSG00000105879,ENSG00000116675,ENSG00000130203,ENSG00000049759,ENSG00000137312,ENSG00000073921,ENSG00000125266,ENSG00000165527,ENSG00000123384,ENSG00000160948,ENSG00000074319,ENSG00000143761,ENSG00000176783,ENSG00000135404,ENSG00000163956,ENSG00000177697,ENSG00000165119,ENSG00000067900,ENSG00000128585,ENSG00000115977…
GO:BP	positive regulation of proteasomal protein catabolic process	GO:1901800	0.0470944	1.32703	106	3800	35	17906	ENSG00000145632,ENSG00000116044,ENSG00000178381,ENSG00000198171,ENSG00000185825,ENSG00000141551,ENSG00000135924,ENSG00000101843,ENSG00000013275,ENSG00000100387,ENSG00000135018,ENSG00000105373,ENSG00000133265,ENSG00000100764,ENSG00000179262,ENSG00000182087,ENSG00000107404,ENSG00000188021,ENSG00000033800,ENSG00000013561,ENSG00000213923,ENSG00000134109,ENSG00000111667,ENSG00000135679,ENSG00000167196…
GO:BP	purine nucleotide metabolic process	GO:0006163	0.048637	1.31303	438	3800	117	17906	ENSG00000184588,ENSG00000108515,ENSG00000164867,ENSG00000158125,ENSG00000198712,ENSG00000172331,ENSG00000198286,ENSG00000076685,ENSG00000198899,ENSG00000228253,ENSG00000115919,ENSG00000078237,ENSG00000197142,ENSG00000142192,ENSG00000114956,ENSG00000100393,ENSG00000242372,ENSG00000143156,ENSG00000112541,ENSG00000008311,ENSG00000097021,ENSG00000135940,ENSG00000233276,ENSG00000239672,ENSG00000099624…
GO:BP	organic hydroxy compound biosynthetic process	GO:1901617	0.048637	1.31303	268	3800	76	17906	ENSG00000138135,ENSG00000125538,ENSG00000019549,ENSG00000196639,ENSG00000169403,ENSG00000109320,ENSG00000124216,ENSG00000197943,ENSG00000003137,ENSG00000138685,ENSG00000086544,ENSG00000120899,ENSG00000131979,ENSG00000205808,ENSG00000130203,ENSG00000152904,ENSG00000109756,ENSG00000132196,ENSG00000186480,ENSG00000142168,ENSG00000066136,ENSG00000085662,ENSG00000133935,ENSG00000067064,ENSG00000167315…
GO:BP	positive regulation of histone modification	GO:0031058	0.0486757	1.31269	95	3800	32	17906	ENSG00000125538,ENSG00000019549,ENSG00000140044,ENSG00000011243,ENSG00000185499,ENSG00000108773,ENSG00000075856,ENSG00000160679,ENSG00000183207,ENSG00000164190,ENSG00000130816,ENSG00000140632,ENSG00000198730,ENSG00000155827,ENSG00000137815,ENSG00000159086,ENSG00000119403,ENSG00000149311,ENSG00000004487,ENSG00000074266,ENSG00000184304,ENSG00000168556,ENSG00000136504,ENSG00000198663,ENSG00000134057…
GO:BP	regulation of histone modification	GO:0031056	0.0486757	1.31269	160	3800	49	17906	ENSG00000125538,ENSG00000019549,ENSG00000140044,ENSG00000171606,ENSG00000011243,ENSG00000177000,ENSG00000148143,ENSG00000145349,ENSG00000185499,ENSG00000108773,ENSG00000119048,ENSG00000075856,ENSG00000171148,ENSG00000160679,ENSG00000109111,ENSG00000183207,ENSG00000113648,ENSG00000272333,ENSG00000168137,ENSG00000164190,ENSG00000130816,ENSG00000104517,ENSG00000102974,ENSG00000140632,ENSG00000198730…
GO:BP	positive regulation of proteasomal ubiquitin-dependent protein catabolic process	GO:0032436	0.0492498	1.3076	84	3800	29	17906	ENSG00000145632,ENSG00000116044,ENSG00000178381,ENSG00000198171,ENSG00000185825,ENSG00000141551,ENSG00000135924,ENSG00000101843,ENSG00000100387,ENSG00000135018,ENSG00000105373,ENSG00000133265,ENSG00000179262,ENSG00000107404,ENSG00000188021,ENSG00000033800,ENSG00000013561,ENSG00000213923,ENSG00000111667,ENSG00000135679,ENSG00000167196,ENSG00000160445,ENSG00000050748,ENSG00000151692,ENSG00000143207…
GO:BP	positive regulation of cell growth	GO:0030307	0.049932	1.30162	172	3800	52	17906	ENSG00000162946,ENSG00000176697,ENSG00000198563,ENSG00000120899,ENSG00000168564,ENSG00000090432,ENSG00000198742,ENSG00000112658,ENSG00000049759,ENSG00000178896,ENSG00000072849,ENSG00000090020,ENSG00000123384,ENSG00000198399,ENSG00000128908,ENSG00000101843,ENSG00000198910,ENSG00000137055,ENSG00000114867,ENSG00000203879,ENSG00000067560,ENSG00000085733,ENSG00000101126,ENSG00000110321,ENSG00000121864…
GO:BP	oxoacid metabolic process	GO:0043436	0.049932	1.30162	1157	3800	283	17906	ENSG00000138135,ENSG00000119508,ENSG00000125538,ENSG00000169169,ENSG00000108515,ENSG00000009765,ENSG00000109320,ENSG00000111863,ENSG00000164867,ENSG00000170961,ENSG00000125730,ENSG00000003137,ENSG00000105499,ENSG00000138685,ENSG00000140465,ENSG00000070669,ENSG00000100902,ENSG00000177000,ENSG00000151611,ENSG00000095794,ENSG00000139410,ENSG00000110619,ENSG00000155096,ENSG00000131979,ENSG00000172331…
GO:BP	tumor necrosis factor-mediated signaling pathway	GO:0033209	0.049932	1.30162	172	3800	52	17906	ENSG00000056558,ENSG00000120337,ENSG00000049249,ENSG00000226979,ENSG00000227507,ENSG00000028137,ENSG00000157873,ENSG00000101017,ENSG00000120899,ENSG00000100902,ENSG00000161955,ENSG00000083799,ENSG00000006062,ENSG00000175354,ENSG00000158480,ENSG00000136930,ENSG00000102871,ENSG00000065427,ENSG00000129084,ENSG00000008018,ENSG00000099341,ENSG00000127191,ENSG00000101843,ENSG00000159352,ENSG00000142507…

## Sheet: gProfiler_ibv_24hpi
source	term_name	term_id	adjusted_p_value	negative_log10_of_adjusted_p_value	term_size	query_size	intersection_size	effective_domain_size	intersections
GO:BP	organelle organization	GO:0006996	1.23699e-30	29.9076	3966	3322	1008	17906	ENSG00000108691,ENSG00000125538,ENSG00000170465,ENSG00000196358,ENSG00000117152,ENSG00000229474,ENSG00000256591,ENSG00000163092,ENSG00000277632,ENSG00000178127,ENSG00000174059,ENSG00000105737,ENSG00000019549,ENSG00000143882,ENSG00000124614,ENSG00000184678,ENSG00000205420,ENSG00000164949,ENSG00000163995,ENSG00000146192,ENSG00000109063,ENSG00000112096,ENSG00000143632,ENSG00000130477,ENSG00000187189…
GO:BP	cellular component organization	GO:0016043	3.38366e-23	22.4706	6481	3322	1471	17906	ENSG00000138755,ENSG00000108691,ENSG00000168685,ENSG00000213886,ENSG00000125538,ENSG00000056558,ENSG00000103313,ENSG00000170465,ENSG00000196358,ENSG00000117152,ENSG00000122877,ENSG00000133083,ENSG00000229474,ENSG00000256591,ENSG00000120937,ENSG00000163092,ENSG00000277632,ENSG00000178127,ENSG00000174059,ENSG00000105737,ENSG00000019549,ENSG00000062582,ENSG00000143882,ENSG00000162692,ENSG00000119508…
GO:BP	cellular response to stress	GO:0033554	3.38366e-23	22.4706	2105	3322	577	17906	ENSG00000108691,ENSG00000140379,ENSG00000125538,ENSG00000056558,ENSG00000152137,ENSG00000174059,ENSG00000019549,ENSG00000119508,ENSG00000170345,ENSG00000146192,ENSG00000112096,ENSG00000151929,ENSG00000173933,ENSG00000168079,ENSG00000124216,ENSG00000143507,ENSG00000204569,ENSG00000135111,ENSG00000204632,ENSG00000132002,ENSG00000204390,ENSG00000204389,ENSG00000153234,ENSG00000151651,ENSG00000198563…
GO:BP	cell cycle	GO:0007049	3.38366e-23	22.4706	1905	3322	533	17906	ENSG00000108691,ENSG00000213886,ENSG00000125538,ENSG00000119508,ENSG00000164949,ENSG00000140465,ENSG00000207614,ENSG00000198835,ENSG00000197019,ENSG00000183785,ENSG00000163660,ENSG00000204569,ENSG00000135111,ENSG00000204632,ENSG00000204389,ENSG00000006837,ENSG00000092295,ENSG00000198563,ENSG00000227268,ENSG00000163132,ENSG00000170917,ENSG00000116741,ENSG00000255112,ENSG00000168517,ENSG00000161010…
GO:BP	cellular localization	GO:0051641	2.66257e-22	21.5747	2889	3322	742	17906	ENSG00000138755,ENSG00000129226,ENSG00000125538,ENSG00000122877,ENSG00000133083,ENSG00000277632,ENSG00000105737,ENSG00000119508,ENSG00000165917,ENSG00000124614,ENSG00000204614,ENSG00000164949,ENSG00000141750,ENSG00000196632,ENSG00000110324,ENSG00000066405,ENSG00000130477,ENSG00000169896,ENSG00000137699,ENSG00000099365,ENSG00000163554,ENSG00000151929,ENSG00000189056,ENSG00000135604,ENSG00000118194…
GO:BP	cellular component organization or biogenesis	GO:0071840	2.66257e-22	21.5747	6667	3322	1501	17906	ENSG00000138755,ENSG00000108691,ENSG00000168685,ENSG00000213886,ENSG00000125538,ENSG00000056558,ENSG00000103313,ENSG00000170465,ENSG00000196358,ENSG00000117152,ENSG00000122877,ENSG00000133083,ENSG00000229474,ENSG00000256591,ENSG00000120937,ENSG00000163092,ENSG00000277632,ENSG00000178127,ENSG00000174059,ENSG00000105737,ENSG00000019549,ENSG00000062582,ENSG00000143882,ENSG00000162692,ENSG00000119508…
GO:BP	mitotic cell cycle	GO:0000278	2.99966e-21	20.5229	1082	3322	335	17906	ENSG00000108691,ENSG00000213886,ENSG00000125538,ENSG00000164949,ENSG00000140465,ENSG00000207614,ENSG00000198835,ENSG00000183785,ENSG00000204569,ENSG00000204389,ENSG00000255112,ENSG00000161010,ENSG00000100902,ENSG00000173559,ENSG00000008128,ENSG00000172818,ENSG00000106588,ENSG00000147883,ENSG00000071054,ENSG00000159388,ENSG00000188611,ENSG00000163512,ENSG00000129084,ENSG00000172943,ENSG00000101843…
GO:BP	cellular macromolecule localization	GO:0070727	1.22781e-20	19.9109	1994	3322	541	17906	ENSG00000129226,ENSG00000125538,ENSG00000122877,ENSG00000133083,ENSG00000105737,ENSG00000165917,ENSG00000124614,ENSG00000204614,ENSG00000141750,ENSG00000196632,ENSG00000110324,ENSG00000066405,ENSG00000169896,ENSG00000137699,ENSG00000099365,ENSG00000151929,ENSG00000189056,ENSG00000135604,ENSG00000168899,ENSG00000241343,ENSG00000204569,ENSG00000204390,ENSG00000163121,ENSG00000198563,ENSG00000205436…
GO:BP	cellular protein localization	GO:0034613	1.51305e-20	19.8201	1983	3322	538	17906	ENSG00000129226,ENSG00000125538,ENSG00000122877,ENSG00000133083,ENSG00000105737,ENSG00000165917,ENSG00000124614,ENSG00000204614,ENSG00000141750,ENSG00000196632,ENSG00000110324,ENSG00000066405,ENSG00000169896,ENSG00000137699,ENSG00000099365,ENSG00000151929,ENSG00000189056,ENSG00000135604,ENSG00000168899,ENSG00000241343,ENSG00000204569,ENSG00000204390,ENSG00000163121,ENSG00000198563,ENSG00000205436…
GO:BP	cellular metabolic process	GO:0044237	8.43091e-20	19.0741	10860	3322	2261	17906	ENSG00000138135,ENSG00000108691,ENSG00000168685,ENSG00000120337,ENSG00000213886,ENSG00000199165,ENSG00000125538,ENSG00000056558,ENSG00000103313,ENSG00000182676,ENSG00000117152,ENSG00000152137,ENSG00000122877,ENSG00000009765,ENSG00000068976,ENSG00000133083,ENSG00000229474,ENSG00000256591,ENSG00000198075,ENSG00000275302,ENSG00000213471,ENSG00000120937,ENSG00000235631,ENSG00000277632,ENSG00000178127…
GO:BP	intracellular transport	GO:0046907	1.43108e-19	18.8443	1781	3322	489	17906	ENSG00000125538,ENSG00000122877,ENSG00000133083,ENSG00000119508,ENSG00000124614,ENSG00000169896,ENSG00000099365,ENSG00000163554,ENSG00000151929,ENSG00000135604,ENSG00000118194,ENSG00000172803,ENSG00000173933,ENSG00000101306,ENSG00000241343,ENSG00000204569,ENSG00000174567,ENSG00000204390,ENSG00000198563,ENSG00000254087,ENSG00000169228,ENSG00000255112,ENSG00000101888,ENSG00000086730,ENSG00000112182…
GO:BP	protein localization	GO:0008104	2.62098e-17	16.5815	2923	3322	724	17906	ENSG00000166523,ENSG00000129226,ENSG00000125538,ENSG00000122877,ENSG00000133083,ENSG00000277632,ENSG00000174059,ENSG00000105737,ENSG00000173432,ENSG00000143882,ENSG00000165917,ENSG00000126262,ENSG00000124614,ENSG00000012124,ENSG00000204614,ENSG00000141750,ENSG00000196632,ENSG00000110324,ENSG00000145777,ENSG00000066405,ENSG00000169896,ENSG00000053438,ENSG00000137699,ENSG00000099365,ENSG00000072818…
GO:BP	macromolecule localization	GO:0033036	1.76096e-16	15.7543	3292	3322	796	17906	ENSG00000166523,ENSG00000129226,ENSG00000125538,ENSG00000122877,ENSG00000133083,ENSG00000277632,ENSG00000174059,ENSG00000105737,ENSG00000173432,ENSG00000143882,ENSG00000165917,ENSG00000126262,ENSG00000124614,ENSG00000175336,ENSG00000012124,ENSG00000204614,ENSG00000141750,ENSG00000196632,ENSG00000110324,ENSG00000145777,ENSG00000066405,ENSG00000169896,ENSG00000053438,ENSG00000137699,ENSG00000099365…
GO:BP	intracellular protein transport	GO:0006886	2.26225e-16	15.6455	1182	3322	341	17906	ENSG00000125538,ENSG00000122877,ENSG00000124614,ENSG00000169896,ENSG00000099365,ENSG00000151929,ENSG00000135604,ENSG00000241343,ENSG00000204569,ENSG00000204390,ENSG00000198563,ENSG00000169228,ENSG00000101888,ENSG00000106803,ENSG00000132432,ENSG00000170315,ENSG00000196683,ENSG00000150991,ENSG00000108733,ENSG00000096384,ENSG00000179218,ENSG00000180667,ENSG00000101310,ENSG00000111266,ENSG00000113615…
GO:BP	mitotic cell cycle process	GO:1903047	2.28109e-16	15.6419	892	3322	273	17906	ENSG00000108691,ENSG00000213886,ENSG00000125538,ENSG00000140465,ENSG00000207614,ENSG00000198835,ENSG00000204569,ENSG00000204389,ENSG00000255112,ENSG00000161010,ENSG00000100902,ENSG00000173559,ENSG00000106588,ENSG00000147883,ENSG00000159388,ENSG00000129084,ENSG00000172943,ENSG00000101843,ENSG00000149948,ENSG00000124508,ENSG00000126067,ENSG00000185650,ENSG00000072401,ENSG00000188215,ENSG00000135046…
GO:BP	cellular macromolecule metabolic process	GO:0044260	6.88153e-15	14.1623	8429	3322	1785	17906	ENSG00000108691,ENSG00000168685,ENSG00000120337,ENSG00000213886,ENSG00000199165,ENSG00000125538,ENSG00000056558,ENSG00000103313,ENSG00000182676,ENSG00000117152,ENSG00000152137,ENSG00000122877,ENSG00000068976,ENSG00000133083,ENSG00000229474,ENSG00000256591,ENSG00000275302,ENSG00000213471,ENSG00000235631,ENSG00000277632,ENSG00000179388,ENSG00000019549,ENSG00000173432,ENSG00000140093,ENSG00000169403…
GO:BP	regulation of mitotic cell cycle	GO:0007346	7.05859e-15	14.1513	713	3322	225	17906	ENSG00000108691,ENSG00000213886,ENSG00000125538,ENSG00000140465,ENSG00000207614,ENSG00000198835,ENSG00000204569,ENSG00000204389,ENSG00000255112,ENSG00000161010,ENSG00000100902,ENSG00000173559,ENSG00000008128,ENSG00000172818,ENSG00000106588,ENSG00000147883,ENSG00000071054,ENSG00000159388,ENSG00000188611,ENSG00000129084,ENSG00000101843,ENSG00000149948,ENSG00000124508,ENSG00000126067,ENSG00000185650…
GO:BP	nitrogen compound metabolic process	GO:0006807	2.46714e-14	13.6078	10111	3322	2090	17906	ENSG00000173391,ENSG00000108691,ENSG00000168685,ENSG00000120337,ENSG00000213886,ENSG00000199165,ENSG00000125538,ENSG00000056558,ENSG00000103313,ENSG00000182676,ENSG00000117152,ENSG00000152137,ENSG00000122877,ENSG00000009765,ENSG00000133083,ENSG00000229474,ENSG00000256591,ENSG00000198075,ENSG00000275302,ENSG00000213471,ENSG00000120937,ENSG00000235631,ENSG00000277632,ENSG00000174059,ENSG00000077009…
GO:BP	cellular component assembly	GO:0022607	3.95164e-14	13.4032	3000	3322	722	17906	ENSG00000213886,ENSG00000125538,ENSG00000056558,ENSG00000103313,ENSG00000196358,ENSG00000229474,ENSG00000256591,ENSG00000178127,ENSG00000174059,ENSG00000019549,ENSG00000113494,ENSG00000149781,ENSG00000124614,ENSG00000184678,ENSG00000163995,ENSG00000146192,ENSG00000109063,ENSG00000112096,ENSG00000143632,ENSG00000130477,ENSG00000199179,ENSG00000069188,ENSG00000187189,ENSG00000099365,ENSG00000163554…
GO:BP	regulation of cell cycle	GO:0051726	4.99329e-14	13.3016	1268	3322	351	17906	ENSG00000108691,ENSG00000213886,ENSG00000125538,ENSG00000119508,ENSG00000140465,ENSG00000207614,ENSG00000198835,ENSG00000197019,ENSG00000163660,ENSG00000204569,ENSG00000135111,ENSG00000204632,ENSG00000204389,ENSG00000006837,ENSG00000092295,ENSG00000198563,ENSG00000227268,ENSG00000163132,ENSG00000170917,ENSG00000255112,ENSG00000168517,ENSG00000161010,ENSG00000100902,ENSG00000173559,ENSG00000008128…
GO:BP	cell cycle process	GO:0022402	8.64244e-14	13.0634	1407	3322	381	17906	ENSG00000108691,ENSG00000213886,ENSG00000125538,ENSG00000164949,ENSG00000140465,ENSG00000207614,ENSG00000198835,ENSG00000204569,ENSG00000204632,ENSG00000204389,ENSG00000227268,ENSG00000163132,ENSG00000255112,ENSG00000161010,ENSG00000003137,ENSG00000100902,ENSG00000173559,ENSG00000117595,ENSG00000172818,ENSG00000106588,ENSG00000147883,ENSG00000170315,ENSG00000159388,ENSG00000096384,ENSG00000179218…
GO:BP	chromosome organization	GO:0051276	1.30288e-13	12.8851	1254	3322	346	17906	ENSG00000125538,ENSG00000019549,ENSG00000184678,ENSG00000164949,ENSG00000187189,ENSG00000277075,ENSG00000196890,ENSG00000124216,ENSG00000204569,ENSG00000282034,ENSG00000272196,ENSG00000203812,ENSG00000255112,ENSG00000278828,ENSG00000196981,ENSG00000273802,ENSG00000132467,ENSG00000170315,ENSG00000276180,ENSG00000166848,ENSG00000204859,ENSG00000141644,ENSG00000150991,ENSG00000096384,ENSG00000119042…
GO:BP	cellular component biogenesis	GO:0044085	1.30885e-13	12.8831	3241	3322	768	17906	ENSG00000213886,ENSG00000125538,ENSG00000056558,ENSG00000103313,ENSG00000196358,ENSG00000229474,ENSG00000256591,ENSG00000178127,ENSG00000174059,ENSG00000019549,ENSG00000113494,ENSG00000149781,ENSG00000124614,ENSG00000184678,ENSG00000163995,ENSG00000146192,ENSG00000109063,ENSG00000112096,ENSG00000143632,ENSG00000130477,ENSG00000199179,ENSG00000069188,ENSG00000187189,ENSG00000099365,ENSG00000163554…
GO:BP	mRNA metabolic process	GO:0016071	1.42445e-13	12.8464	867	3322	257	17906	ENSG00000199165,ENSG00000229474,ENSG00000167281,ENSG00000124614,ENSG00000255508,ENSG00000146453,ENSG00000173933,ENSG00000241343,ENSG00000248643,ENSG00000204389,ENSG00000198563,ENSG00000197976,ENSG00000128016,ENSG00000165494,ENSG00000066379,ENSG00000100902,ENSG00000136527,ENSG00000008128,ENSG00000146457,ENSG00000106588,ENSG00000100941,ENSG00000170315,ENSG00000122257,ENSG00000159388,ENSG00000150991…
GO:BP	symbiotic process	GO:0044403	3.90811e-13	12.408	891	3322	261	17906	ENSG00000108691,ENSG00000110876,ENSG00000275302,ENSG00000277632,ENSG00000184697,ENSG00000124614,ENSG00000205420,ENSG00000172349,ENSG00000204610,ENSG00000161960,ENSG00000161031,ENSG00000196126,ENSG00000187908,ENSG00000241343,ENSG00000204389,ENSG00000198563,ENSG00000204613,ENSG00000254087,ENSG00000124875,ENSG00000255112,ENSG00000128016,ENSG00000166794,ENSG00000184012,ENSG00000170315,ENSG00000150991…
GO:BP	regulation of cellular component organization	GO:0051128	4.91014e-13	12.3089	2541	3322	620	17906	ENSG00000138755,ENSG00000108691,ENSG00000125538,ENSG00000103313,ENSG00000196358,ENSG00000117152,ENSG00000229474,ENSG00000120937,ENSG00000277632,ENSG00000105737,ENSG00000019549,ENSG00000165917,ENSG00000012124,ENSG00000204614,ENSG00000142513,ENSG00000146192,ENSG00000110324,ENSG00000130477,ENSG00000199179,ENSG00000125735,ENSG00000099365,ENSG00000163554,ENSG00000106178,ENSG00000197019,ENSG00000151929…
GO:BP	metabolic process	GO:0008152	8.2203e-13	12.0851	11681	3322	2360	17906	ENSG00000138135,ENSG00000173391,ENSG00000108691,ENSG00000168685,ENSG00000120337,ENSG00000213886,ENSG00000199165,ENSG00000125538,ENSG00000056558,ENSG00000103313,ENSG00000182676,ENSG00000117152,ENSG00000152137,ENSG00000122877,ENSG00000009765,ENSG00000068976,ENSG00000133083,ENSG00000229474,ENSG00000256591,ENSG00000198075,ENSG00000275302,ENSG00000213471,ENSG00000010327,ENSG00000120937,ENSG00000235631…
GO:BP	primary metabolic process	GO:0044238	1.22507e-12	11.9118	10594	3322	2164	17906	ENSG00000138135,ENSG00000173391,ENSG00000108691,ENSG00000168685,ENSG00000120337,ENSG00000213886,ENSG00000199165,ENSG00000125538,ENSG00000056558,ENSG00000103313,ENSG00000182676,ENSG00000117152,ENSG00000152137,ENSG00000122877,ENSG00000009765,ENSG00000068976,ENSG00000133083,ENSG00000229474,ENSG00000256591,ENSG00000198075,ENSG00000275302,ENSG00000213471,ENSG00000120937,ENSG00000235631,ENSG00000277632…
GO:BP	organic substance metabolic process	GO:0071704	5.01543e-12	11.2997	11103	3322	2251	17906	ENSG00000138135,ENSG00000173391,ENSG00000108691,ENSG00000168685,ENSG00000120337,ENSG00000213886,ENSG00000199165,ENSG00000125538,ENSG00000056558,ENSG00000103313,ENSG00000182676,ENSG00000117152,ENSG00000152137,ENSG00000122877,ENSG00000009765,ENSG00000068976,ENSG00000133083,ENSG00000229474,ENSG00000256591,ENSG00000198075,ENSG00000275302,ENSG00000213471,ENSG00000120937,ENSG00000235631,ENSG00000277632…
GO:BP	protein transport	GO:0015031	5.25489e-12	11.2794	2121	3322	526	17906	ENSG00000166523,ENSG00000125538,ENSG00000122877,ENSG00000277632,ENSG00000174059,ENSG00000173432,ENSG00000143882,ENSG00000126262,ENSG00000124614,ENSG00000012124,ENSG00000110324,ENSG00000145777,ENSG00000169896,ENSG00000053438,ENSG00000099365,ENSG00000072818,ENSG00000151929,ENSG00000115602,ENSG00000135604,ENSG00000172803,ENSG00000028277,ENSG00000168899,ENSG00000196126,ENSG00000187908,ENSG00000150630…
GO:BP	cellular aromatic compound metabolic process	GO:0006725	8.45695e-12	11.0728	5956	3322	1292	17906	ENSG00000168685,ENSG00000120337,ENSG00000199165,ENSG00000125538,ENSG00000056558,ENSG00000122877,ENSG00000009765,ENSG00000229474,ENSG00000198075,ENSG00000120937,ENSG00000077009,ENSG00000179388,ENSG00000167281,ENSG00000019549,ENSG00000169403,ENSG00000144852,ENSG00000119508,ENSG00000124614,ENSG00000255508,ENSG00000170345,ENSG00000204614,ENSG00000168928,ENSG00000184588,ENSG00000163995,ENSG00000140465…
GO:BP	nucleobase-containing compound metabolic process	GO:0006139	9.6875e-12	11.0138	5736	3322	1249	17906	ENSG00000168685,ENSG00000120337,ENSG00000199165,ENSG00000125538,ENSG00000056558,ENSG00000122877,ENSG00000229474,ENSG00000198075,ENSG00000120937,ENSG00000077009,ENSG00000179388,ENSG00000167281,ENSG00000019549,ENSG00000169403,ENSG00000144852,ENSG00000119508,ENSG00000124614,ENSG00000255508,ENSG00000170345,ENSG00000204614,ENSG00000184588,ENSG00000163995,ENSG00000171956,ENSG00000112096,ENSG00000199179…
GO:BP	viral process	GO:0016032	1.08689e-11	10.9638	838	3322	243	17906	ENSG00000108691,ENSG00000110876,ENSG00000275302,ENSG00000277632,ENSG00000184697,ENSG00000124614,ENSG00000172349,ENSG00000204610,ENSG00000161960,ENSG00000196126,ENSG00000187908,ENSG00000241343,ENSG00000204389,ENSG00000204613,ENSG00000254087,ENSG00000255112,ENSG00000128016,ENSG00000166794,ENSG00000184012,ENSG00000170315,ENSG00000150991,ENSG00000096384,ENSG00000174405,ENSG00000130203,ENSG00000131015…
GO:BP	heterocycle metabolic process	GO:0046483	1.09206e-11	10.9618	5910	3322	1282	17906	ENSG00000168685,ENSG00000120337,ENSG00000199165,ENSG00000125538,ENSG00000056558,ENSG00000122877,ENSG00000229474,ENSG00000198075,ENSG00000120937,ENSG00000077009,ENSG00000179388,ENSG00000167281,ENSG00000019549,ENSG00000169403,ENSG00000144852,ENSG00000119508,ENSG00000124614,ENSG00000255508,ENSG00000170345,ENSG00000204614,ENSG00000168928,ENSG00000184588,ENSG00000163995,ENSG00000140465,ENSG00000171956…
GO:BP	mitotic cell cycle phase transition	GO:0044772	1.2001e-11	10.9208	598	3322	186	17906	ENSG00000108691,ENSG00000213886,ENSG00000140465,ENSG00000207614,ENSG00000198835,ENSG00000161010,ENSG00000100902,ENSG00000106588,ENSG00000147883,ENSG00000159388,ENSG00000129084,ENSG00000172943,ENSG00000101843,ENSG00000149948,ENSG00000124508,ENSG00000126067,ENSG00000185650,ENSG00000072401,ENSG00000188215,ENSG00000135046,ENSG00000181817,ENSG00000170855,ENSG00000088986,ENSG00000058729,ENSG00000147889…
GO:BP	peptide transport	GO:0015833	1.23474e-11	10.9084	2161	3322	532	17906	ENSG00000166523,ENSG00000125538,ENSG00000122877,ENSG00000277632,ENSG00000174059,ENSG00000173432,ENSG00000143882,ENSG00000126262,ENSG00000124614,ENSG00000012124,ENSG00000110324,ENSG00000145777,ENSG00000169896,ENSG00000053438,ENSG00000099365,ENSG00000072818,ENSG00000151929,ENSG00000115602,ENSG00000135604,ENSG00000172803,ENSG00000028277,ENSG00000168899,ENSG00000196126,ENSG00000187908,ENSG00000150630…
GO:BP	cellular protein metabolic process	GO:0044267	1.34713e-11	10.8706	5357	3322	1174	17906	ENSG00000108691,ENSG00000120337,ENSG00000213886,ENSG00000199165,ENSG00000125538,ENSG00000056558,ENSG00000103313,ENSG00000182676,ENSG00000117152,ENSG00000152137,ENSG00000122877,ENSG00000133083,ENSG00000229474,ENSG00000256591,ENSG00000275302,ENSG00000213471,ENSG00000235631,ENSG00000277632,ENSG00000019549,ENSG00000173432,ENSG00000140093,ENSG00000169403,ENSG00000062582,ENSG00000189030,ENSG00000113494…
GO:BP	cellular response to DNA damage stimulus	GO:0006974	1.85008e-11	10.7328	873	3322	250	17906	ENSG00000140379,ENSG00000019549,ENSG00000124216,ENSG00000204569,ENSG00000198563,ENSG00000253251,ENSG00000163132,ENSG00000254087,ENSG00000156384,ENSG00000161010,ENSG00000154914,ENSG00000173559,ENSG00000170315,ENSG00000276180,ENSG00000122257,ENSG00000166848,ENSG00000159388,ENSG00000069399,ENSG00000150991,ENSG00000168564,ENSG00000174405,ENSG00000173575,ENSG00000270882,ENSG00000089280,ENSG00000101843…
GO:BP	establishment of protein localization	GO:0045184	2.15319e-11	10.6669	2235	3322	546	17906	ENSG00000166523,ENSG00000129226,ENSG00000125538,ENSG00000122877,ENSG00000277632,ENSG00000174059,ENSG00000173432,ENSG00000143882,ENSG00000165917,ENSG00000126262,ENSG00000124614,ENSG00000012124,ENSG00000110324,ENSG00000145777,ENSG00000169896,ENSG00000053438,ENSG00000099365,ENSG00000072818,ENSG00000151929,ENSG00000115602,ENSG00000135604,ENSG00000172803,ENSG00000028277,ENSG00000168899,ENSG00000196126…
GO:BP	organic cyclic compound metabolic process	GO:1901360	2.22168e-11	10.6533	6185	3322	1332	17906	ENSG00000138135,ENSG00000168685,ENSG00000120337,ENSG00000199165,ENSG00000125538,ENSG00000056558,ENSG00000122877,ENSG00000009765,ENSG00000229474,ENSG00000198075,ENSG00000120937,ENSG00000077009,ENSG00000179388,ENSG00000167281,ENSG00000019549,ENSG00000169403,ENSG00000144852,ENSG00000119508,ENSG00000113494,ENSG00000124614,ENSG00000255508,ENSG00000175336,ENSG00000170345,ENSG00000204614,ENSG00000183921…
GO:BP	cellular nitrogen compound metabolic process	GO:0034641	2.77235e-11	10.5572	6508	3322	1393	17906	ENSG00000168685,ENSG00000120337,ENSG00000199165,ENSG00000125538,ENSG00000056558,ENSG00000122877,ENSG00000229474,ENSG00000198075,ENSG00000120937,ENSG00000174059,ENSG00000077009,ENSG00000179388,ENSG00000167281,ENSG00000019549,ENSG00000169403,ENSG00000062582,ENSG00000144852,ENSG00000119508,ENSG00000124614,ENSG00000255508,ENSG00000169169,ENSG00000262655,ENSG00000170345,ENSG00000204614,ENSG00000184588…
GO:BP	organic substance biosynthetic process	GO:1901576	2.94089e-11	10.5315	6269	3322	1347	17906	ENSG00000138135,ENSG00000108691,ENSG00000120337,ENSG00000199165,ENSG00000125538,ENSG00000056558,ENSG00000122877,ENSG00000229474,ENSG00000120937,ENSG00000077009,ENSG00000179388,ENSG00000019549,ENSG00000169403,ENSG00000062582,ENSG00000144852,ENSG00000119508,ENSG00000113494,ENSG00000124614,ENSG00000170345,ENSG00000204614,ENSG00000183921,ENSG00000184588,ENSG00000163995,ENSG00000140465,ENSG00000171956…
GO:BP	organonitrogen compound metabolic process	GO:1901564	3.11992e-11	10.5059	6889	3322	1465	17906	ENSG00000173391,ENSG00000108691,ENSG00000120337,ENSG00000213886,ENSG00000199165,ENSG00000125538,ENSG00000056558,ENSG00000103313,ENSG00000182676,ENSG00000117152,ENSG00000152137,ENSG00000122877,ENSG00000009765,ENSG00000133083,ENSG00000229474,ENSG00000256591,ENSG00000198075,ENSG00000275302,ENSG00000213471,ENSG00000120937,ENSG00000235631,ENSG00000277632,ENSG00000077009,ENSG00000019549,ENSG00000173432…
GO:BP	biosynthetic process	GO:0009058	3.28264e-11	10.4838	6371	3322	1366	17906	ENSG00000138135,ENSG00000108691,ENSG00000120337,ENSG00000199165,ENSG00000125538,ENSG00000056558,ENSG00000122877,ENSG00000229474,ENSG00000120937,ENSG00000174059,ENSG00000077009,ENSG00000179388,ENSG00000019549,ENSG00000169403,ENSG00000062582,ENSG00000144852,ENSG00000119508,ENSG00000113494,ENSG00000124614,ENSG00000112499,ENSG00000170345,ENSG00000204614,ENSG00000183921,ENSG00000184588,ENSG00000163995…
GO:BP	regulation of mitotic cell cycle phase transition	GO:1901990	4.79831e-11	10.3189	448	3322	147	17906	ENSG00000108691,ENSG00000213886,ENSG00000140465,ENSG00000207614,ENSG00000198835,ENSG00000161010,ENSG00000100902,ENSG00000106588,ENSG00000147883,ENSG00000159388,ENSG00000129084,ENSG00000101843,ENSG00000149948,ENSG00000124508,ENSG00000126067,ENSG00000185650,ENSG00000072401,ENSG00000188215,ENSG00000135046,ENSG00000181817,ENSG00000170855,ENSG00000088986,ENSG00000058729,ENSG00000147889,ENSG00000175793…
GO:BP	interspecies interaction between organisms	GO:0044419	6.57066e-11	10.1824	945	3322	264	17906	ENSG00000108691,ENSG00000110876,ENSG00000275302,ENSG00000277632,ENSG00000184697,ENSG00000124614,ENSG00000205420,ENSG00000172349,ENSG00000204610,ENSG00000161960,ENSG00000161031,ENSG00000196126,ENSG00000187908,ENSG00000241343,ENSG00000204389,ENSG00000198563,ENSG00000204613,ENSG00000254087,ENSG00000124875,ENSG00000255112,ENSG00000128016,ENSG00000166794,ENSG00000184012,ENSG00000170315,ENSG00000150991…
GO:BP	amide transport	GO:0042886	8.58481e-11	10.0663	2196	3322	534	17906	ENSG00000166523,ENSG00000125538,ENSG00000122877,ENSG00000277632,ENSG00000174059,ENSG00000173432,ENSG00000143882,ENSG00000126262,ENSG00000124614,ENSG00000012124,ENSG00000110324,ENSG00000145777,ENSG00000169896,ENSG00000053438,ENSG00000099365,ENSG00000072818,ENSG00000151929,ENSG00000115602,ENSG00000135604,ENSG00000172803,ENSG00000028277,ENSG00000168899,ENSG00000196126,ENSG00000187908,ENSG00000150630…
GO:BP	cell cycle phase transition	GO:0044770	1.03052e-10	9.98694	642	3322	193	17906	ENSG00000108691,ENSG00000213886,ENSG00000140465,ENSG00000207614,ENSG00000198835,ENSG00000161010,ENSG00000100902,ENSG00000172818,ENSG00000106588,ENSG00000147883,ENSG00000159388,ENSG00000129084,ENSG00000172943,ENSG00000101843,ENSG00000149948,ENSG00000124508,ENSG00000126067,ENSG00000109670,ENSG00000185650,ENSG00000072401,ENSG00000188215,ENSG00000135046,ENSG00000181817,ENSG00000170855,ENSG00000088986…
GO:BP	regulation of cell cycle process	GO:0010564	1.43837e-10	9.84213	794	3322	228	17906	ENSG00000108691,ENSG00000213886,ENSG00000125538,ENSG00000140465,ENSG00000207614,ENSG00000198835,ENSG00000204569,ENSG00000204632,ENSG00000204389,ENSG00000163132,ENSG00000255112,ENSG00000161010,ENSG00000100902,ENSG00000172818,ENSG00000106588,ENSG00000147883,ENSG00000159388,ENSG00000096384,ENSG00000179218,ENSG00000120149,ENSG00000129084,ENSG00000101843,ENSG00000149948,ENSG00000124508,ENSG00000126067…
GO:BP	cytoskeleton organization	GO:0007010	2.29497e-10	9.63922	1371	3322	356	17906	ENSG00000108691,ENSG00000170465,ENSG00000117152,ENSG00000163092,ENSG00000277632,ENSG00000205420,ENSG00000163995,ENSG00000146192,ENSG00000109063,ENSG00000143632,ENSG00000069020,ENSG00000163554,ENSG00000106178,ENSG00000183785,ENSG00000118194,ENSG00000124145,ENSG00000172426,ENSG00000204389,ENSG00000138347,ENSG00000255112,ENSG00000179218,ENSG00000130203,ENSG00000131018,ENSG00000173991,ENSG00000163171…
GO:BP	macromolecule catabolic process	GO:0009057	2.40917e-10	9.61813	1450	3322	373	17906	ENSG00000213886,ENSG00000199165,ENSG00000125538,ENSG00000068976,ENSG00000229474,ENSG00000235631,ENSG00000124614,ENSG00000204614,ENSG00000146453,ENSG00000161031,ENSG00000151929,ENSG00000124145,ENSG00000241343,ENSG00000204389,ENSG00000151651,ENSG00000196188,ENSG00000171680,ENSG00000160570,ENSG00000261884,ENSG00000128016,ENSG00000154914,ENSG00000197329,ENSG00000178381,ENSG00000100902,ENSG00000167705…
GO:BP	cellular biosynthetic process	GO:0044249	2.8495e-10	9.54523	6178	3322	1321	17906	ENSG00000138135,ENSG00000120337,ENSG00000199165,ENSG00000125538,ENSG00000056558,ENSG00000122877,ENSG00000229474,ENSG00000120937,ENSG00000174059,ENSG00000077009,ENSG00000179388,ENSG00000019549,ENSG00000169403,ENSG00000062582,ENSG00000144852,ENSG00000119508,ENSG00000124614,ENSG00000112499,ENSG00000170345,ENSG00000204614,ENSG00000184588,ENSG00000163995,ENSG00000140465,ENSG00000171956,ENSG00000112096…
GO:BP	microtubule-based process	GO:0007017	2.94643e-10	9.5307	778	3322	223	17906	ENSG00000151929,ENSG00000183785,ENSG00000187775,ENSG00000172426,ENSG00000204389,ENSG00000255112,ENSG00000188596,ENSG00000170315,ENSG00000172575,ENSG00000172361,ENSG00000114446,ENSG00000125863,ENSG00000106211,ENSG00000181004,ENSG00000088986,ENSG00000110172,ENSG00000152661,ENSG00000083937,ENSG00000118242,ENSG00000119048,ENSG00000125459,ENSG00000142168,ENSG00000151746,ENSG00000173327,ENSG00000116871…
GO:BP	regulation of organelle organization	GO:0033043	3.4064e-10	9.4677	1325	3322	345	17906	ENSG00000125538,ENSG00000117152,ENSG00000229474,ENSG00000105737,ENSG00000019549,ENSG00000163554,ENSG00000106178,ENSG00000151929,ENSG00000124145,ENSG00000204569,ENSG00000204390,ENSG00000204389,ENSG00000163132,ENSG00000255112,ENSG00000166848,ENSG00000196683,ENSG00000090432,ENSG00000174405,ENSG00000179218,ENSG00000120149,ENSG00000163171,ENSG00000172943,ENSG00000171606,ENSG00000101843,ENSG00000125863…
GO:BP	nitrogen compound transport	GO:0071705	3.89701e-10	9.40927	2506	3322	594	17906	ENSG00000166523,ENSG00000125538,ENSG00000011083,ENSG00000117152,ENSG00000122877,ENSG00000277632,ENSG00000174059,ENSG00000173432,ENSG00000143882,ENSG00000126262,ENSG00000124614,ENSG00000012124,ENSG00000110324,ENSG00000145777,ENSG00000169896,ENSG00000053438,ENSG00000099365,ENSG00000140107,ENSG00000072818,ENSG00000151929,ENSG00000115602,ENSG00000135604,ENSG00000172803,ENSG00000028277,ENSG00000168899…
GO:BP	localization	GO:0051179	4.09572e-10	9.38767	6889	3322	1455	17906	ENSG00000138755,ENSG00000138135,ENSG00000173391,ENSG00000108691,ENSG00000166523,ENSG00000118160,ENSG00000120337,ENSG00000129226,ENSG00000125538,ENSG00000011083,ENSG00000117152,ENSG00000122877,ENSG00000163576,ENSG00000133083,ENSG00000110876,ENSG00000275302,ENSG00000010327,ENSG00000120937,ENSG00000277632,ENSG00000134339,ENSG00000174059,ENSG00000170956,ENSG00000277481,ENSG00000179388,ENSG00000105737…
GO:BP	RNA catabolic process	GO:0006401	4.13548e-10	9.38347	416	3322	136	17906	ENSG00000199165,ENSG00000229474,ENSG00000124614,ENSG00000146453,ENSG00000241343,ENSG00000204389,ENSG00000160570,ENSG00000128016,ENSG00000100902,ENSG00000106588,ENSG00000170315,ENSG00000159388,ENSG00000150991,ENSG00000089280,ENSG00000129084,ENSG00000101843,ENSG00000161955,ENSG00000126067,ENSG00000106211,ENSG00000185650,ENSG00000265681,ENSG00000121274,ENSG00000149806,ENSG00000130255,ENSG00000175324…
GO:BP	regulation of cell cycle phase transition	GO:1901987	4.95643e-10	9.30483	486	3322	153	17906	ENSG00000108691,ENSG00000213886,ENSG00000140465,ENSG00000207614,ENSG00000198835,ENSG00000161010,ENSG00000100902,ENSG00000172818,ENSG00000106588,ENSG00000147883,ENSG00000159388,ENSG00000129084,ENSG00000101843,ENSG00000149948,ENSG00000124508,ENSG00000126067,ENSG00000109670,ENSG00000185650,ENSG00000072401,ENSG00000188215,ENSG00000135046,ENSG00000181817,ENSG00000170855,ENSG00000088986,ENSG00000058729…
GO:BP	cellular macromolecule catabolic process	GO:0044265	1.12971e-09	8.94703	1209	3322	317	17906	ENSG00000213886,ENSG00000199165,ENSG00000229474,ENSG00000235631,ENSG00000124614,ENSG00000146453,ENSG00000241343,ENSG00000204389,ENSG00000160570,ENSG00000261884,ENSG00000128016,ENSG00000154914,ENSG00000197329,ENSG00000178381,ENSG00000100902,ENSG00000106803,ENSG00000169242,ENSG00000106588,ENSG00000170315,ENSG00000122257,ENSG00000116106,ENSG00000159388,ENSG00000150991,ENSG00000096384,ENSG00000126368…
GO:BP	organelle assembly	GO:0070925	1.3419e-09	8.87228	847	3322	236	17906	ENSG00000196358,ENSG00000229474,ENSG00000174059,ENSG00000124614,ENSG00000109063,ENSG00000143632,ENSG00000151929,ENSG00000118194,ENSG00000124145,ENSG00000172426,ENSG00000204389,ENSG00000138347,ENSG00000127774,ENSG00000255112,ENSG00000188596,ENSG00000172361,ENSG00000173991,ENSG00000062716,ENSG00000114446,ENSG00000125863,ENSG00000100625,ENSG00000198742,ENSG00000028839,ENSG00000120370,ENSG00000088986…
GO:BP	protein localization to organelle	GO:0033365	1.62117e-09	8.79017	964	3322	262	17906	ENSG00000129226,ENSG00000133083,ENSG00000105737,ENSG00000124614,ENSG00000204614,ENSG00000110324,ENSG00000066405,ENSG00000137699,ENSG00000151929,ENSG00000241343,ENSG00000204569,ENSG00000204390,ENSG00000163121,ENSG00000163132,ENSG00000101888,ENSG00000161010,ENSG00000106803,ENSG00000132432,ENSG00000170315,ENSG00000166848,ENSG00000196683,ENSG00000069399,ENSG00000150991,ENSG00000108733,ENSG00000096384…
GO:BP	nucleic acid metabolic process	GO:0090304	1.64412e-09	8.78407	5207	3322	1127	17906	ENSG00000168685,ENSG00000120337,ENSG00000199165,ENSG00000125538,ENSG00000056558,ENSG00000122877,ENSG00000229474,ENSG00000179388,ENSG00000167281,ENSG00000019549,ENSG00000169403,ENSG00000144852,ENSG00000119508,ENSG00000124614,ENSG00000255508,ENSG00000170345,ENSG00000204614,ENSG00000163995,ENSG00000171956,ENSG00000112096,ENSG00000199179,ENSG00000204610,ENSG00000137699,ENSG00000146453,ENSG00000197019…
GO:BP	regulation of metabolic process	GO:0019222	1.68418e-09	8.77361	6982	3322	1467	17906	ENSG00000108691,ENSG00000168685,ENSG00000120337,ENSG00000199165,ENSG00000125538,ENSG00000056558,ENSG00000103313,ENSG00000182676,ENSG00000117152,ENSG00000152137,ENSG00000122877,ENSG00000229474,ENSG00000275302,ENSG00000277632,ENSG00000174059,ENSG00000179388,ENSG00000167281,ENSG00000019549,ENSG00000173432,ENSG00000140093,ENSG00000169403,ENSG00000143882,ENSG00000144852,ENSG00000119508,ENSG00000113494…
GO:BP	cellular protein modification process	GO:0006464	4.08931e-09	8.38835	4216	3322	930	17906	ENSG00000108691,ENSG00000120337,ENSG00000213886,ENSG00000125538,ENSG00000056558,ENSG00000182676,ENSG00000117152,ENSG00000152137,ENSG00000122877,ENSG00000133083,ENSG00000256591,ENSG00000275302,ENSG00000213471,ENSG00000235631,ENSG00000277632,ENSG00000019549,ENSG00000173432,ENSG00000140093,ENSG00000189030,ENSG00000113494,ENSG00000204614,ENSG00000142513,ENSG00000081985,ENSG00000146192,ENSG00000156427…
GO:BP	protein modification process	GO:0036211	4.08931e-09	8.38835	4216	3322	930	17906	ENSG00000108691,ENSG00000120337,ENSG00000213886,ENSG00000125538,ENSG00000056558,ENSG00000182676,ENSG00000117152,ENSG00000152137,ENSG00000122877,ENSG00000133083,ENSG00000256591,ENSG00000275302,ENSG00000213471,ENSG00000235631,ENSG00000277632,ENSG00000019549,ENSG00000173432,ENSG00000140093,ENSG00000189030,ENSG00000113494,ENSG00000204614,ENSG00000142513,ENSG00000081985,ENSG00000146192,ENSG00000156427…
GO:BP	positive regulation of cellular process	GO:0048522	6.09766e-09	8.21484	5605	3322	1199	17906	ENSG00000138755,ENSG00000108691,ENSG00000166523,ENSG00000168685,ENSG00000118160,ENSG00000120337,ENSG00000226979,ENSG00000213886,ENSG00000125538,ENSG00000056558,ENSG00000103313,ENSG00000117152,ENSG00000152137,ENSG00000122877,ENSG00000275302,ENSG00000277632,ENSG00000174059,ENSG00000179388,ENSG00000105737,ENSG00000019549,ENSG00000173432,ENSG00000169403,ENSG00000143882,ENSG00000144852,ENSG00000162692…
GO:BP	cellular nitrogen compound biosynthetic process	GO:0044271	9.06187e-09	8.04278	5008	3322	1082	17906	ENSG00000120337,ENSG00000199165,ENSG00000125538,ENSG00000056558,ENSG00000122877,ENSG00000229474,ENSG00000120937,ENSG00000174059,ENSG00000077009,ENSG00000179388,ENSG00000019549,ENSG00000169403,ENSG00000062582,ENSG00000144852,ENSG00000119508,ENSG00000124614,ENSG00000170345,ENSG00000204614,ENSG00000184588,ENSG00000163995,ENSG00000171956,ENSG00000112096,ENSG00000199179,ENSG00000204610,ENSG00000137699…
GO:BP	cellular catabolic process	GO:0044248	1.00921e-08	7.99602	2314	3322	545	17906	ENSG00000213886,ENSG00000199165,ENSG00000125538,ENSG00000103313,ENSG00000152137,ENSG00000068976,ENSG00000229474,ENSG00000198075,ENSG00000235631,ENSG00000143882,ENSG00000144852,ENSG00000124614,ENSG00000169169,ENSG00000184588,ENSG00000140465,ENSG00000239920,ENSG00000110324,ENSG00000146453,ENSG00000151929,ENSG00000172803,ENSG00000170835,ENSG00000077616,ENSG00000241343,ENSG00000197406,ENSG00000204389…
GO:BP	intracellular signal transduction	GO:0035556	1.24697e-08	7.90415	2896	3322	663	17906	ENSG00000138755,ENSG00000108691,ENSG00000213886,ENSG00000140379,ENSG00000125538,ENSG00000056558,ENSG00000117152,ENSG00000163576,ENSG00000133083,ENSG00000275302,ENSG00000120937,ENSG00000277632,ENSG00000019549,ENSG00000173432,ENSG00000169403,ENSG00000162692,ENSG00000012124,ENSG00000204614,ENSG00000156097,ENSG00000141750,ENSG00000146192,ENSG00000100055,ENSG00000156427,ENSG00000196632,ENSG00000102970…
GO:BP	regulation of macromolecule metabolic process	GO:0060255	1.476e-08	7.83091	6438	3322	1355	17906	ENSG00000108691,ENSG00000168685,ENSG00000120337,ENSG00000199165,ENSG00000125538,ENSG00000056558,ENSG00000103313,ENSG00000182676,ENSG00000117152,ENSG00000122877,ENSG00000229474,ENSG00000275302,ENSG00000277632,ENSG00000174059,ENSG00000179388,ENSG00000167281,ENSG00000019549,ENSG00000173432,ENSG00000140093,ENSG00000169403,ENSG00000144852,ENSG00000119508,ENSG00000113494,ENSG00000124614,ENSG00000262655…
GO:BP	microtubule cytoskeleton organization	GO:0000226	1.74409e-08	7.75843	576	3322	169	17906	ENSG00000183785,ENSG00000172426,ENSG00000204389,ENSG00000255112,ENSG00000110172,ENSG00000152661,ENSG00000083937,ENSG00000119048,ENSG00000125459,ENSG00000151746,ENSG00000116871,ENSG00000157540,ENSG00000126524,ENSG00000010244,ENSG00000004478,ENSG00000141367,ENSG00000159140,ENSG00000092820,ENSG00000108424,ENSG00000169398,ENSG00000103769,ENSG00000150093,ENSG00000160789,ENSG00000065613,ENSG00000132436…
GO:BP	macromolecule metabolic process	GO:0043170	1.81799e-08	7.74041	9592	3322	1944	17906	ENSG00000173391,ENSG00000108691,ENSG00000168685,ENSG00000120337,ENSG00000213886,ENSG00000199165,ENSG00000125538,ENSG00000056558,ENSG00000103313,ENSG00000182676,ENSG00000117152,ENSG00000152137,ENSG00000122877,ENSG00000068976,ENSG00000133083,ENSG00000229474,ENSG00000256591,ENSG00000275302,ENSG00000213471,ENSG00000235631,ENSG00000277632,ENSG00000174059,ENSG00000179388,ENSG00000167281,ENSG00000019549…
GO:BP	mRNA catabolic process	GO:0006402	2.02536e-08	7.6935	373	3322	120	17906	ENSG00000199165,ENSG00000229474,ENSG00000124614,ENSG00000146453,ENSG00000241343,ENSG00000204389,ENSG00000128016,ENSG00000100902,ENSG00000106588,ENSG00000170315,ENSG00000159388,ENSG00000150991,ENSG00000089280,ENSG00000129084,ENSG00000101843,ENSG00000161955,ENSG00000126067,ENSG00000106211,ENSG00000185650,ENSG00000265681,ENSG00000121274,ENSG00000149806,ENSG00000130255,ENSG00000175324,ENSG00000189369…
GO:BP	macromolecule modification	GO:0043412	2.41718e-08	7.61669	4428	3322	965	17906	ENSG00000108691,ENSG00000120337,ENSG00000213886,ENSG00000125538,ENSG00000056558,ENSG00000182676,ENSG00000117152,ENSG00000152137,ENSG00000122877,ENSG00000133083,ENSG00000256591,ENSG00000275302,ENSG00000213471,ENSG00000235631,ENSG00000277632,ENSG00000019549,ENSG00000173432,ENSG00000140093,ENSG00000189030,ENSG00000113494,ENSG00000170345,ENSG00000204614,ENSG00000142513,ENSG00000081985,ENSG00000146192…
GO:BP	regulation of cellular metabolic process	GO:0031323	2.56634e-08	7.59069	6393	3322	1344	17906	ENSG00000108691,ENSG00000168685,ENSG00000120337,ENSG00000199165,ENSG00000125538,ENSG00000056558,ENSG00000103313,ENSG00000182676,ENSG00000117152,ENSG00000152137,ENSG00000122877,ENSG00000229474,ENSG00000275302,ENSG00000277632,ENSG00000174059,ENSG00000179388,ENSG00000167281,ENSG00000019549,ENSG00000173432,ENSG00000140093,ENSG00000169403,ENSG00000143882,ENSG00000144852,ENSG00000119508,ENSG00000113494…
GO:BP	cellular process	GO:0009987	2.64979e-08	7.57679	16230	3322	3103	17906	ENSG00000138755,ENSG00000138135,ENSG00000110848,ENSG00000173391,ENSG00000108691,ENSG00000166523,ENSG00000168685,ENSG00000118160,ENSG00000120337,ENSG00000049249,ENSG00000129226,ENSG00000226979,ENSG00000213886,ENSG00000140379,ENSG00000199165,ENSG00000125538,ENSG00000056558,ENSG00000103313,ENSG00000170465,ENSG00000182676,ENSG00000196358,ENSG00000117152,ENSG00000152137,ENSG00000122877,ENSG00000009765…
GO:BP	nucleobase-containing compound catabolic process	GO:0034655	2.74768e-08	7.56103	554	3322	163	17906	ENSG00000199165,ENSG00000229474,ENSG00000124614,ENSG00000184588,ENSG00000146453,ENSG00000241343,ENSG00000204389,ENSG00000160570,ENSG00000128016,ENSG00000183696,ENSG00000100902,ENSG00000106588,ENSG00000170315,ENSG00000198018,ENSG00000159388,ENSG00000150991,ENSG00000089280,ENSG00000129084,ENSG00000101843,ENSG00000161955,ENSG00000126067,ENSG00000106211,ENSG00000185650,ENSG00000265681,ENSG00000121274…
GO:BP	organic substance transport	GO:0071702	3.18045e-08	7.49751	2937	3322	668	17906	ENSG00000166523,ENSG00000125538,ENSG00000011083,ENSG00000117152,ENSG00000122877,ENSG00000277632,ENSG00000174059,ENSG00000173432,ENSG00000143882,ENSG00000119508,ENSG00000126262,ENSG00000137571,ENSG00000124614,ENSG00000175336,ENSG00000112499,ENSG00000012124,ENSG00000110324,ENSG00000145777,ENSG00000169896,ENSG00000053438,ENSG00000099365,ENSG00000140107,ENSG00000072818,ENSG00000151929,ENSG00000115602…
GO:BP	cellular macromolecule biosynthetic process	GO:0034645	3.91625e-08	7.40713	5008	3322	1076	17906	ENSG00000120337,ENSG00000199165,ENSG00000125538,ENSG00000056558,ENSG00000122877,ENSG00000229474,ENSG00000179388,ENSG00000019549,ENSG00000169403,ENSG00000062582,ENSG00000144852,ENSG00000119508,ENSG00000124614,ENSG00000170345,ENSG00000204614,ENSG00000163995,ENSG00000171956,ENSG00000112096,ENSG00000199179,ENSG00000204610,ENSG00000137699,ENSG00000161960,ENSG00000197019,ENSG00000144712,ENSG00000151929…
GO:BP	DNA repair	GO:0006281	5.28187e-08	7.27721	563	3322	164	17906	ENSG00000253251,ENSG00000156384,ENSG00000161010,ENSG00000154914,ENSG00000173559,ENSG00000170315,ENSG00000276180,ENSG00000166848,ENSG00000159388,ENSG00000150991,ENSG00000174405,ENSG00000270882,ENSG00000089280,ENSG00000149948,ENSG00000109332,ENSG00000163312,ENSG00000147669,ENSG00000187531,ENSG00000100387,ENSG00000151657,ENSG00000143947,ENSG00000198783,ENSG00000139372,ENSG00000175482,ENSG00000010072…
GO:BP	catabolic process	GO:0009056	5.28187e-08	7.27721	2693	3322	617	17906	ENSG00000213886,ENSG00000199165,ENSG00000125538,ENSG00000103313,ENSG00000152137,ENSG00000068976,ENSG00000229474,ENSG00000198075,ENSG00000235631,ENSG00000143882,ENSG00000144852,ENSG00000124614,ENSG00000169169,ENSG00000204614,ENSG00000184588,ENSG00000140465,ENSG00000239920,ENSG00000110324,ENSG00000108515,ENSG00000146453,ENSG00000161031,ENSG00000151929,ENSG00000172803,ENSG00000170835,ENSG00000124145…
[truncated: 738 more rows]
