# Supplementary material for: Comparative Transcriptomic Analysis of Rhinovirus and Influenza Virus Infection
Source: Front Microbiol. 2020 Jul 21;11:1580. doi: 10.3389/fmicb.2020.01580 (PMC7396524; doi:10.3389/fmicb.2020.01580)
Supplement: Supplementary file 7 [file Data_Sheet_7.XLSX]

## Sheet: IBV_GOBP_cellResponseToStress_12hpi
ensembl_ID	gene_Symbol	description
ENSG00000108691	CCL2	C-C motif chemokine ligand 2 [Source:HGNC Symbol;Acc:HGNC:10618]
ENSG00000119508	NR4A3	nuclear receptor subfamily 4 group A member 3 [Source:HGNC Symbol;Acc:HGNC:7982]
ENSG00000056558	TRAF1	TNF receptor associated factor 1 [Source:HGNC Symbol;Acc:HGNC:12031]
ENSG00000140379	BCL2A1	BCL2 related protein A1 [Source:HGNC Symbol;Acc:HGNC:991]
ENSG00000168079	SCARA5	scavenger receptor class A member 5 [Source:HGNC Symbol;Acc:HGNC:28701]
ENSG00000125538	IL1B	interleukin 1 beta [Source:HGNC Symbol;Acc:HGNC:5992]
ENSG00000163874	ZC3H12A	zinc finger CCCH-type containing 12A [Source:HGNC Symbol;Acc:HGNC:26259]
ENSG00000204632	HLA-G	major histocompatibility complex, class I, G [Source:HGNC Symbol;Acc:HGNC:4964]
ENSG00000152137	HSPB8	heat shock protein family B (small) member 8 [Source:HGNC Symbol;Acc:HGNC:30171]
ENSG00000167207	NOD2	nucleotide binding oligomerization domain containing 2 [Source:HGNC Symbol;Acc:HGNC:5331]
ENSG00000204390	HSPA1L	heat shock protein family A (Hsp70) member 1 like [Source:HGNC Symbol;Acc:HGNC:5234]
ENSG00000074590	NUAK1	NUAK family kinase 1 [Source:HGNC Symbol;Acc:HGNC:14311]
ENSG00000019549	SNAI2	snail family transcriptional repressor 2 [Source:HGNC Symbol;Acc:HGNC:11094]
ENSG00000028137	TNFRSF1B	TNF receptor superfamily member 1B [Source:HGNC Symbol;Acc:HGNC:11917]
ENSG00000109320	NFKB1	nuclear factor kappa B subunit 1 [Source:HGNC Symbol;Acc:HGNC:7794]
ENSG00000124216	SNAI1	snail family transcriptional repressor 1 [Source:HGNC Symbol;Acc:HGNC:11128]
ENSG00000164867	NOS3	nitric oxide synthase 3 [Source:HGNC Symbol;Acc:HGNC:7876]
ENSG00000105894	PTN	pleiotrophin [Source:HGNC Symbol;Acc:HGNC:9630]
ENSG00000158125	XDH	xanthine dehydrogenase [Source:HGNC Symbol;Acc:HGNC:12805]
ENSG00000069399	BCL3	BCL3 transcription coactivator [Source:HGNC Symbol;Acc:HGNC:998]
ENSG00000135111	TBX3	T-box transcription factor 3 [Source:HGNC Symbol;Acc:HGNC:11602]
ENSG00000178607	ERN1	endoplasmic reticulum to nucleus signaling 1 [Source:HGNC Symbol;Acc:HGNC:3449]
ENSG00000196296	ATP2A1	ATPase sarcoplasmic/endoplasmic reticulum Ca2+ transporting 1 [Source:HGNC Symbol;Acc:HGNC:811]
ENSG00000041880	PARP3	poly(ADP-ribose) polymerase family member 3 [Source:HGNC Symbol;Acc:HGNC:273]
ENSG00000162783	IER5	immediate early response 5 [Source:HGNC Symbol;Acc:HGNC:5393]
ENSG00000112096	SOD2	superoxide dismutase 2 [Source:HGNC Symbol;Acc:HGNC:11180]
ENSG00000099860	GADD45B	growth arrest and DNA damage inducible beta [Source:HGNC Symbol;Acc:HGNC:4096]
ENSG00000134954	ETS1	ETS proto-oncogene 1, transcription factor [Source:HGNC Symbol;Acc:HGNC:3488]
ENSG00000170961	HAS2	hyaluronan synthase 2 [Source:HGNC Symbol;Acc:HGNC:4819]
ENSG00000143507	DUSP10	dual specificity phosphatase 10 [Source:HGNC Symbol;Acc:HGNC:3065]
ENSG00000113742	CPEB4	cytoplasmic polyadenylation element binding protein 4 [Source:HGNC Symbol;Acc:HGNC:21747]
ENSG00000132510	KDM6B	lysine demethylase 6B [Source:HGNC Symbol;Acc:HGNC:29012]
ENSG00000151651	ADAM8	ADAM metallopeptidase domain 8 [Source:HGNC Symbol;Acc:HGNC:215]
ENSG00000145632	PLK2	polo like kinase 2 [Source:HGNC Symbol;Acc:HGNC:19699]
ENSG00000116701	NCF2	neutrophil cytosolic factor 2 [Source:HGNC Symbol;Acc:HGNC:7661]
ENSG00000172216	CEBPB	CCAAT enhancer binding protein beta [Source:HGNC Symbol;Acc:HGNC:1834]
ENSG00000141448	GATA6	GATA binding protein 6 [Source:HGNC Symbol;Acc:HGNC:4174]
ENSG00000177311	ZBTB38	zinc finger and BTB domain containing 38 [Source:HGNC Symbol;Acc:HGNC:26636]
ENSG00000041982	TNC	tenascin C [Source:HGNC Symbol;Acc:HGNC:5318]
ENSG00000198563	DDX39B	DExD-box helicase 39B [Source:HGNC Symbol;Acc:HGNC:13917]
ENSG00000070669	ASNS	asparagine synthetase (glutamine-hydrolyzing) [Source:HGNC Symbol;Acc:HGNC:753]
ENSG00000120899	PTK2B	protein tyrosine kinase 2 beta [Source:HGNC Symbol;Acc:HGNC:9612]
ENSG00000100902	PSMA6	proteasome 20S subunit alpha 6 [Source:HGNC Symbol;Acc:HGNC:9535]
ENSG00000113811	SELENOK	selenoprotein K [Source:HGNC Symbol;Acc:HGNC:30394]
ENSG00000263528	IKBKE	inhibitor of nuclear factor kappa B kinase subunit epsilon [Source:HGNC Symbol;Acc:HGNC:14552]
ENSG00000204305	AGER	advanced glycosylation end-product specific receptor [Source:HGNC Symbol;Acc:HGNC:320]
ENSG00000153391	INO80C	INO80 complex subunit C [Source:HGNC Symbol;Acc:HGNC:26994]
ENSG00000254087	LYN	LYN proto-oncogene, Src family tyrosine kinase [Source:HGNC Symbol;Acc:HGNC:6735]
ENSG00000083799	CYLD	CYLD lysine 63 deubiquitinase [Source:HGNC Symbol;Acc:HGNC:2584]
ENSG00000154914	USP43	ubiquitin specific peptidase 43 [Source:HGNC Symbol;Acc:HGNC:20072]
ENSG00000116044	NFE2L2	nuclear factor, erythroid 2 like 2 [Source:HGNC Symbol;Acc:HGNC:7782]
ENSG00000168564	CDKN2AIP	CDKN2A interacting protein [Source:HGNC Symbol;Acc:HGNC:24325]
ENSG00000148572	NRBF2	nuclear receptor binding factor 2 [Source:HGNC Symbol;Acc:HGNC:19692]
ENSG00000159388	BTG2	BTG anti-proliferation factor 2 [Source:HGNC Symbol;Acc:HGNC:1131]
ENSG00000163312	HELQ	helicase, POLQ like [Source:HGNC Symbol;Acc:HGNC:18536]
ENSG00000140941	MAP1LC3B	microtubule associated protein 1 light chain 3 beta [Source:HGNC Symbol;Acc:HGNC:13352]
ENSG00000090432	MUL1	mitochondrial E3 ubiquitin protein ligase 1 [Source:HGNC Symbol;Acc:HGNC:25762]
ENSG00000127528	KLF2	Kruppel like factor 2 [Source:HGNC Symbol;Acc:HGNC:6347]
ENSG00000156384	SFR1	SWI5 dependent homologous recombination repair protein 1 [Source:HGNC Symbol;Acc:HGNC:29574]
ENSG00000198855	FICD	FIC domain containing [Source:HGNC Symbol;Acc:HGNC:18416]
ENSG00000128590	DNAJB9	DnaJ heat shock protein family (Hsp40) member B9 [Source:HGNC Symbol;Acc:HGNC:6968]
ENSG00000179094	PER1	period circadian regulator 1 [Source:HGNC Symbol;Acc:HGNC:8845]
ENSG00000090520	DNAJB11	DnaJ heat shock protein family (Hsp40) member B11 [Source:HGNC Symbol;Acc:HGNC:14889]
ENSG00000006062	MAP3K14	mitogen-activated protein kinase kinase kinase 14 [Source:HGNC Symbol;Acc:HGNC:6853]
ENSG00000173559	NABP1	nucleic acid binding protein 1 [Source:HGNC Symbol;Acc:HGNC:26232]
ENSG00000015133	CCDC88C	coiled-coil domain containing 88C [Source:HGNC Symbol;Acc:HGNC:19967]
ENSG00000131979	GCH1	GTP cyclohydrolase 1 [Source:HGNC Symbol;Acc:HGNC:4193]
ENSG00000116584	ARHGEF2	Rho/Rac guanine nucleotide exchange factor 2 [Source:HGNC Symbol;Acc:HGNC:682]
ENSG00000155660	PDIA4	protein disulfide isomerase family A member 4 [Source:HGNC Symbol;Acc:HGNC:30167]
ENSG00000166848	TERF2IP	TERF2 interacting protein [Source:HGNC Symbol;Acc:HGNC:19246]
ENSG00000135999	EPC2	enhancer of polycomb homolog 2 [Source:HGNC Symbol;Acc:HGNC:24543]
ENSG00000005339	CREBBP	CREB binding protein [Source:HGNC Symbol;Acc:HGNC:2348]
ENSG00000198001	AC093012.1	interleukin 1 receptor associated kinase 4 [Source:NCBI gene;Acc:51135]
ENSG00000104221	BRF2	BRF2 RNA polymerase III transcription initiation factor subunit [Source:HGNC Symbol;Acc:HGNC:17298]
ENSG00000204599	TRIM39	tripartite motif containing 39 [Source:HGNC Symbol;Acc:HGNC:10065]
ENSG00000072786	STK10	serine/threonine kinase 10 [Source:HGNC Symbol;Acc:HGNC:11388]
ENSG00000104375	STK3	serine/threonine kinase 3 [Source:HGNC Symbol;Acc:HGNC:11406]
ENSG00000023318	ERP44	endoplasmic reticulum protein 44 [Source:HGNC Symbol;Acc:HGNC:18311]
ENSG00000132823	OSER1	oxidative stress responsive serine rich 1 [Source:HGNC Symbol;Acc:HGNC:16105]
ENSG00000167004	PDIA3	protein disulfide isomerase family A member 3 [Source:HGNC Symbol;Acc:HGNC:4606]
ENSG00000198783	ZNF830	zinc finger protein 830 [Source:HGNC Symbol;Acc:HGNC:28291]
ENSG00000179218	CALR	calreticulin [Source:HGNC Symbol;Acc:HGNC:1455]
ENSG00000172575	RASGRP1	RAS guanyl releasing protein 1 [Source:HGNC Symbol;Acc:HGNC:9878]
ENSG00000175354	PTPN2	protein tyrosine phosphatase non-receptor type 2 [Source:HGNC Symbol;Acc:HGNC:9650]
ENSG00000101439	CST3	cystatin C [Source:HGNC Symbol;Acc:HGNC:2475]
ENSG00000143878	RHOB	ras homolog family member B [Source:HGNC Symbol;Acc:HGNC:668]
ENSG00000170836	PPM1D	protein phosphatase, Mg2+/Mn2+ dependent 1D [Source:HGNC Symbol;Acc:HGNC:9277]
ENSG00000145349	CAMK2D	calcium/calmodulin dependent protein kinase II delta [Source:HGNC Symbol;Acc:HGNC:1462]
ENSG00000170315	UBB	ubiquitin B [Source:HGNC Symbol;Acc:HGNC:12463]
ENSG00000198742	SMURF1	SMAD specific E3 ubiquitin protein ligase 1 [Source:HGNC Symbol;Acc:HGNC:16807]
ENSG00000149428	HYOU1	hypoxia up-regulated 1 [Source:HGNC Symbol;Acc:HGNC:16931]
ENSG00000198839	ZNF277	zinc finger protein 277 [Source:HGNC Symbol;Acc:HGNC:13070]
ENSG00000081181	ARG2	arginase 2 [Source:HGNC Symbol;Acc:HGNC:664]
ENSG00000138311	ZNF365	zinc finger protein 365 [Source:HGNC Symbol;Acc:HGNC:18194]
ENSG00000242802	AP5Z1	adaptor related protein complex 5 subunit zeta 1 [Source:HGNC Symbol;Acc:HGNC:22197]
ENSG00000151657	KIN	Kin17 DNA and RNA binding protein [Source:HGNC Symbol;Acc:HGNC:6327]
ENSG00000115539	PDCL3	phosducin like 3 [Source:HGNC Symbol;Acc:HGNC:28860]
ENSG00000136603	SKIL	SKI like proto-oncogene [Source:HGNC Symbol;Acc:HGNC:10897]
ENSG00000197579	TOPORS	TOP1 binding arginine/serine rich protein [Source:HGNC Symbol;Acc:HGNC:21653]
ENSG00000078237	TIGAR	TP53 induced glycolysis regulatory phosphatase [Source:HGNC Symbol;Acc:HGNC:1185]
ENSG00000112658	SRF	serum response factor [Source:HGNC Symbol;Acc:HGNC:11291]
ENSG00000185624	P4HB	prolyl 4-hydroxylase subunit beta [Source:HGNC Symbol;Acc:HGNC:8548]
ENSG00000111877	MCM9	minichromosome maintenance 9 homologous recombination repair factor [Source:HGNC Symbol;Acc:HGNC:21484]
ENSG00000110274	CEP164	centrosomal protein 164 [Source:HGNC Symbol;Acc:HGNC:29182]
ENSG00000030582	GRN	granulin precursor [Source:HGNC Symbol;Acc:HGNC:4601]
ENSG00000120889	TNFRSF10B	TNF receptor superfamily member 10b [Source:HGNC Symbol;Acc:HGNC:11905]
ENSG00000120742	SERP1	stress associated endoplasmic reticulum protein 1 [Source:HGNC Symbol;Acc:HGNC:10759]
ENSG00000143870	PDIA6	protein disulfide isomerase family A member 6 [Source:HGNC Symbol;Acc:HGNC:30168]
ENSG00000135506	OS9	OS9 endoplasmic reticulum lectin [Source:HGNC Symbol;Acc:HGNC:16994]
ENSG00000012061	ERCC1	ERCC excision repair 1, endonuclease non-catalytic subunit [Source:HGNC Symbol;Acc:HGNC:3433]
ENSG00000125352	RNF113A	ring finger protein 113A [Source:HGNC Symbol;Acc:HGNC:12974]
ENSG00000137312	FLOT1	flotillin 1 [Source:HGNC Symbol;Acc:HGNC:3757]
ENSG00000189046	ALKBH2	alkB homolog 2, alpha-ketoglutarate dependent dioxygenase [Source:HGNC Symbol;Acc:HGNC:32487]
ENSG00000044115	CTNNA1	catenin alpha 1 [Source:HGNC Symbol;Acc:HGNC:2509]
ENSG00000142192	APP	amyloid beta precursor protein [Source:HGNC Symbol;Acc:HGNC:620]
ENSG00000107175	CREB3	cAMP responsive element binding protein 3 [Source:HGNC Symbol;Acc:HGNC:2347]
ENSG00000158092	NCK1	NCK adaptor protein 1 [Source:HGNC Symbol;Acc:HGNC:7664]
ENSG00000109610	SOD3	superoxide dismutase 3 [Source:HGNC Symbol;Acc:HGNC:11181]
ENSG00000138119	MYOF	myoferlin [Source:HGNC Symbol;Acc:HGNC:3656]
ENSG00000183696	UPP1	uridine phosphorylase 1 [Source:HGNC Symbol;Acc:HGNC:12576]
ENSG00000120675	DNAJC15	DnaJ heat shock protein family (Hsp40) member C15 [Source:HGNC Symbol;Acc:HGNC:20325]
ENSG00000166986	MARS1	methionyl-tRNA synthetase 1 [Source:HGNC Symbol;Acc:HGNC:6898]
ENSG00000148400	NOTCH1	notch receptor 1 [Source:HGNC Symbol;Acc:HGNC:7881]
ENSG00000163605	PPP4R2	protein phosphatase 4 regulatory subunit 2 [Source:HGNC Symbol;Acc:HGNC:18296]
ENSG00000100109	TFIP11	tuftelin interacting protein 11 [Source:HGNC Symbol;Acc:HGNC:17165]
ENSG00000136930	PSMB7	proteasome 20S subunit beta 7 [Source:HGNC Symbol;Acc:HGNC:9544]
ENSG00000100393	EP300	E1A binding protein p300 [Source:HGNC Symbol;Acc:HGNC:3373]
ENSG00000014123	UFL1	UFM1 specific ligase 1 [Source:HGNC Symbol;Acc:HGNC:23039]
ENSG00000128513	POT1	protection of telomeres 1 [Source:HGNC Symbol;Acc:HGNC:17284]
ENSG00000072849	DERL2	derlin 2 [Source:HGNC Symbol;Acc:HGNC:17943]
ENSG00000182247	UBE2E2	ubiquitin conjugating enzyme E2 E2 [Source:HGNC Symbol;Acc:HGNC:12478]
ENSG00000144381	HSPD1	heat shock protein family D (Hsp60) member 1 [Source:HGNC Symbol;Acc:HGNC:5261]
ENSG00000128228	SDF2L1	stromal cell derived factor 2 like 1 [Source:HGNC Symbol;Acc:HGNC:10676]
ENSG00000074842	MYDGF	myeloid derived growth factor [Source:HGNC Symbol;Acc:HGNC:16948]
ENSG00000161970	RPL26	ribosomal protein L26 [Source:HGNC Symbol;Acc:HGNC:10327]
ENSG00000166888	STAT6	signal transducer and activator of transcription 6 [Source:HGNC Symbol;Acc:HGNC:11368]
ENSG00000185499	MUC1	mucin 1, cell surface associated [Source:HGNC Symbol;Acc:HGNC:7508]
ENSG00000106803	SEC61B	SEC61 translocon beta subunit [Source:HGNC Symbol;Acc:HGNC:16993]
ENSG00000065427	KARS1	lysyl-tRNA synthetase 1 [Source:HGNC Symbol;Acc:HGNC:6215]
ENSG00000129084	PSMA1	proteasome 20S subunit alpha 1 [Source:HGNC Symbol;Acc:HGNC:9530]
ENSG00000154582	ELOC	elongin C [Source:HGNC Symbol;Acc:HGNC:11617]
ENSG00000085276	MECOM	MDS1 and EVI1 complex locus [Source:HGNC Symbol;Acc:HGNC:3498]
ENSG00000126457	PRMT1	protein arginine methyltransferase 1 [Source:HGNC Symbol;Acc:HGNC:5187]
ENSG00000126432	PRDX5	peroxiredoxin 5 [Source:HGNC Symbol;Acc:HGNC:9355]
ENSG00000008294	SPAG9	sperm associated antigen 9 [Source:HGNC Symbol;Acc:HGNC:14524]
ENSG00000125995	ROMO1	reactive oxygen species modulator 1 [Source:HGNC Symbol;Acc:HGNC:16185]
ENSG00000184205	TSPYL2	TSPY like 2 [Source:HGNC Symbol;Acc:HGNC:24358]
ENSG00000090020	SLC9A1	solute carrier family 9 member A1 [Source:HGNC Symbol;Acc:HGNC:11071]
ENSG00000064393	HIPK2	homeodomain interacting protein kinase 2 [Source:HGNC Symbol;Acc:HGNC:14402]
ENSG00000105401	CDC37	cell division cycle 37 [Source:HGNC Symbol;Acc:HGNC:1735]
ENSG00000160691	SHC1	SHC adaptor protein 1 [Source:HGNC Symbol;Acc:HGNC:10840]
ENSG00000186480	INSIG1	insulin induced gene 1 [Source:HGNC Symbol;Acc:HGNC:6083]
ENSG00000100601	ALKBH1	alkB homolog 1, histone H2A dioxygenase [Source:HGNC Symbol;Acc:HGNC:17911]
ENSG00000065485	PDIA5	protein disulfide isomerase family A member 5 [Source:HGNC Symbol;Acc:HGNC:24811]
ENSG00000138375	SMARCAL1	SWI/SNF related, matrix associated, actin dependent regulator of chromatin, subfamily a like 1 [Source:HGNC Symbol;Acc:HGNC:11102]
ENSG00000123384	LRP1	LDL receptor related protein 1 [Source:HGNC Symbol;Acc:HGNC:6692]
ENSG00000142168	SOD1	superoxide dismutase 1 [Source:HGNC Symbol;Acc:HGNC:11179]
ENSG00000105825	TFPI2	tissue factor pathway inhibitor 2 [Source:HGNC Symbol;Acc:HGNC:11761]
ENSG00000137337	MDC1	mediator of DNA damage checkpoint 1 [Source:HGNC Symbol;Acc:HGNC:21163]
ENSG00000164305	CASP3	caspase 3 [Source:HGNC Symbol;Acc:HGNC:1504]
ENSG00000198171	DDRGK1	DDRGK domain containing 1 [Source:HGNC Symbol;Acc:HGNC:16110]
ENSG00000107290	SETX	senataxin [Source:HGNC Symbol;Acc:HGNC:445]
ENSG00000144118	RALB	RAS like proto-oncogene B [Source:HGNC Symbol;Acc:HGNC:9840]
ENSG00000233276	GPX1	glutathione peroxidase 1 [Source:HGNC Symbol;Acc:HGNC:4553]
ENSG00000173545	ZNF622	zinc finger protein 622 [Source:HGNC Symbol;Acc:HGNC:30958]
ENSG00000085662	AKR1B1	aldo-keto reductase family 1 member B [Source:HGNC Symbol;Acc:HGNC:381]
ENSG00000154447	SH3RF1	SH3 domain containing ring finger 1 [Source:HGNC Symbol;Acc:HGNC:17650]
ENSG00000119048	UBE2B	ubiquitin conjugating enzyme E2 B [Source:HGNC Symbol;Acc:HGNC:12473]
ENSG00000118785	SPP1	secreted phosphoprotein 1 [Source:HGNC Symbol;Acc:HGNC:11255]
ENSG00000110172	CHORDC1	cysteine and histidine rich domain containing 1 [Source:HGNC Symbol;Acc:HGNC:14525]
ENSG00000101294	HM13	histocompatibility minor 13 [Source:HGNC Symbol;Acc:HGNC:16435]
ENSG00000008018	PSMB1	proteasome 20S subunit beta 1 [Source:HGNC Symbol;Acc:HGNC:9537]
ENSG00000094631	HDAC6	histone deacetylase 6 [Source:HGNC Symbol;Acc:HGNC:14064]
ENSG00000120686	UFM1	ubiquitin fold modifier 1 [Source:HGNC Symbol;Acc:HGNC:20597]
ENSG00000172264	MACROD2	mono-ADP ribosylhydrolase 2 [Source:HGNC Symbol;Acc:HGNC:16126]
ENSG00000162191	UBXN1	UBX domain protein 1 [Source:HGNC Symbol;Acc:HGNC:18402]
ENSG00000128908	INO80	INO80 complex ATPase subunit [Source:HGNC Symbol;Acc:HGNC:26956]
ENSG00000137817	PARP6	poly(ADP-ribose) polymerase family member 6 [Source:HGNC Symbol;Acc:HGNC:26921]
ENSG00000099341	PSMD8	proteasome 26S subunit, non-ATPase 8 [Source:HGNC Symbol;Acc:HGNC:9566]
ENSG00000106211	HSPB1	heat shock protein family B (small) member 1 [Source:HGNC Symbol;Acc:HGNC:5246]
ENSG00000185825	BCAP31	B cell receptor associated protein 31 [Source:HGNC Symbol;Acc:HGNC:16695]
ENSG00000134001	EIF2S1	eukaryotic translation initiation factor 2 subunit alpha [Source:HGNC Symbol;Acc:HGNC:3265]
ENSG00000106399	RPA3	replication protein A3 [Source:HGNC Symbol;Acc:HGNC:10291]
ENSG00000130770	ATP5IF1	ATP synthase inhibitory factor subunit 1 [Source:HGNC Symbol;Acc:HGNC:871]
ENSG00000143183	TMCO1	transmembrane and coiled-coil domains 1 [Source:HGNC Symbol;Acc:HGNC:18188]
ENSG00000127191	TRAF2	TNF receptor associated factor 2 [Source:HGNC Symbol;Acc:HGNC:12032]
ENSG00000130985	UBA1	ubiquitin like modifier activating enzyme 1 [Source:HGNC Symbol;Acc:HGNC:12469]
ENSG00000167315	ACAA2	acetyl-CoA acyltransferase 2 [Source:HGNC Symbol;Acc:HGNC:83]
ENSG00000072778	ACADVL	acyl-CoA dehydrogenase very long chain [Source:HGNC Symbol;Acc:HGNC:92]
ENSG00000101146	RAE1	ribonucleic acid export 1 [Source:HGNC Symbol;Acc:HGNC:9828]
ENSG00000135924	DNAJB2	DnaJ heat shock protein family (Hsp40) member B2 [Source:HGNC Symbol;Acc:HGNC:5228]
ENSG00000158615	PPP1R15B	protein phosphatase 1 regulatory subunit 15B [Source:HGNC Symbol;Acc:HGNC:14951]
ENSG00000101843	PSMD10	proteasome 26S subunit, non-ATPase 10 [Source:HGNC Symbol;Acc:HGNC:9555]
ENSG00000159352	PSMD4	proteasome 26S subunit, non-ATPase 4 [Source:HGNC Symbol;Acc:HGNC:9561]
ENSG00000142507	PSMB6	proteasome 20S subunit beta 6 [Source:HGNC Symbol;Acc:HGNC:9543]
ENSG00000103363	ELOB	elongin B [Source:HGNC Symbol;Acc:HGNC:11619]
ENSG00000157540	DYRK1A	dual specificity tyrosine phosphorylation regulated kinase 1A [Source:HGNC Symbol;Acc:HGNC:3091]
ENSG00000108953	YWHAE	tyrosine 3-monooxygenase/tryptophan 5-monooxygenase activation protein epsilon [Source:HGNC Symbol;Acc:HGNC:12851]
ENSG00000183207	RUVBL2	RuvB like AAA ATPase 2 [Source:HGNC Symbol;Acc:HGNC:10475]
ENSG00000076604	TRAF4	TNF receptor associated factor 4 [Source:HGNC Symbol;Acc:HGNC:12034]
ENSG00000102580	DNAJC3	DnaJ heat shock protein family (Hsp40) member C3 [Source:HGNC Symbol;Acc:HGNC:9439]
ENSG00000165916	PSMC3	proteasome 26S subunit, ATPase 3 [Source:HGNC Symbol;Acc:HGNC:9549]
ENSG00000139644	TMBIM6	transmembrane BAX inhibitor motif containing 6 [Source:HGNC Symbol;Acc:HGNC:11723]
ENSG00000164609	SLU7	SLU7 homolog, splicing factor [Source:HGNC Symbol;Acc:HGNC:16939]
ENSG00000005486	RHBDD2	rhomboid domain containing 2 [Source:HGNC Symbol;Acc:HGNC:23082]
ENSG00000113161	HMGCR	3-hydroxy-3-methylglutaryl-CoA reductase [Source:HGNC Symbol;Acc:HGNC:5006]
ENSG00000013275	PSMC4	proteasome 26S subunit, ATPase 4 [Source:HGNC Symbol;Acc:HGNC:9551]
ENSG00000136560	TANK	TRAF family member associated NFKB activator [Source:HGNC Symbol;Acc:HGNC:11562]
ENSG00000117450	PRDX1	peroxiredoxin 1 [Source:HGNC Symbol;Acc:HGNC:9352]
ENSG00000173327	MAP3K11	mitogen-activated protein kinase kinase kinase 11 [Source:HGNC Symbol;Acc:HGNC:6850]
ENSG00000101773	RBBP8	RB binding protein 8, endonuclease [Source:HGNC Symbol;Acc:HGNC:9891]
ENSG00000138668	HNRNPD	heterogeneous nuclear ribonucleoprotein D [Source:HGNC Symbol;Acc:HGNC:5036]
ENSG00000168002	POLR2G	RNA polymerase II subunit G [Source:HGNC Symbol;Acc:HGNC:9194]
ENSG00000081803	CADPS2	calcium dependent secretion activator 2 [Source:HGNC Symbol;Acc:HGNC:16018]
ENSG00000161671	EMC10	ER membrane protein complex subunit 10 [Source:HGNC Symbol;Acc:HGNC:27609]
ENSG00000166340	TPP1	tripeptidyl peptidase 1 [Source:HGNC Symbol;Acc:HGNC:2073]
ENSG00000177239	MAN1B1	mannosidase alpha class 1B member 1 [Source:HGNC Symbol;Acc:HGNC:6823]
ENSG00000070010	UFD1	ubiquitin recognition factor in ER associated degradation 1 [Source:HGNC Symbol;Acc:HGNC:12520]
ENSG00000100387	RBX1	ring-box 1 [Source:HGNC Symbol;Acc:HGNC:9928]
ENSG00000167658	EEF2	eukaryotic translation elongation factor 2 [Source:HGNC Symbol;Acc:HGNC:3214]
ENSG00000135018	UBQLN1	ubiquilin 1 [Source:HGNC Symbol;Acc:HGNC:12508]
ENSG00000084207	GSTP1	glutathione S-transferase pi 1 [Source:HGNC Symbol;Acc:HGNC:4638]
ENSG00000114867	EIF4G1	eukaryotic translation initiation factor 4 gamma 1 [Source:HGNC Symbol;Acc:HGNC:3296]
ENSG00000070423	RNF126	ring finger protein 126 [Source:HGNC Symbol;Acc:HGNC:21151]
ENSG00000115233	PSMD14	proteasome 26S subunit, non-ATPase 14 [Source:HGNC Symbol;Acc:HGNC:16889]
ENSG00000161642	ZNF385A	zinc finger protein 385A [Source:HGNC Symbol;Acc:HGNC:17521]
ENSG00000100300	TSPO	translocator protein [Source:HGNC Symbol;Acc:HGNC:1158]
ENSG00000230989	HSBP1	heat shock factor binding protein 1 [Source:HGNC Symbol;Acc:HGNC:5203]
ENSG00000125818	PSMF1	proteasome inhibitor subunit 1 [Source:HGNC Symbol;Acc:HGNC:9571]
ENSG00000166200	COPS2	COP9 signalosome subunit 2 [Source:HGNC Symbol;Acc:HGNC:30747]
ENSG00000116288	PARK7	Parkinsonism associated deglycase [Source:HGNC Symbol;Acc:HGNC:16369]
ENSG00000152422	XRCC4	X-ray repair cross complementing 4 [Source:HGNC Symbol;Acc:HGNC:12831]
ENSG00000105373	NOP53	NOP53 ribosome biogenesis factor [Source:HGNC Symbol;Acc:HGNC:4333]
ENSG00000124789	NUP153	nucleoporin 153 [Source:HGNC Symbol;Acc:HGNC:8062]
ENSG00000136813	ECPAS	Ecm29 proteasome adaptor and scaffold [Source:HGNC Symbol;Acc:HGNC:29020]
ENSG00000157020	SEC13	SEC13 homolog, nuclear pore and COPII coat complex component [Source:HGNC Symbol;Acc:HGNC:10697]
ENSG00000162734	PEA15	proliferation and apoptosis adaptor protein 15 [Source:HGNC Symbol;Acc:HGNC:8822]
ENSG00000061794	MRPS35	mitochondrial ribosomal protein S35 [Source:HGNC Symbol;Acc:HGNC:16635]
ENSG00000089248	ERP29	endoplasmic reticulum protein 29 [Source:HGNC Symbol;Acc:HGNC:13799]
ENSG00000163362	INAVA	innate immunity activator [Source:HGNC Symbol;Acc:HGNC:25599]
ENSG00000113558	SKP1	S-phase kinase associated protein 1 [Source:HGNC Symbol;Acc:HGNC:10899]
ENSG00000100764	PSMC1	proteasome 26S subunit, ATPase 1 [Source:HGNC Symbol;Acc:HGNC:9547]
ENSG00000172037	LAMB2	laminin subunit beta 2 [Source:HGNC Symbol;Acc:HGNC:6487]
ENSG00000093010	COMT	catechol-O-methyltransferase [Source:HGNC Symbol;Acc:HGNC:2228]
ENSG00000126456	IRF3	interferon regulatory factor 3 [Source:HGNC Symbol;Acc:HGNC:6118]
ENSG00000087191	PSMC5	proteasome 26S subunit, ATPase 5 [Source:HGNC Symbol;Acc:HGNC:9552]
ENSG00000110958	PTGES3	prostaglandin E synthase 3 [Source:HGNC Symbol;Acc:HGNC:16049]
ENSG00000067560	RHOA	ras homolog family member A [Source:HGNC Symbol;Acc:HGNC:667]
ENSG00000163882	POLR2H	RNA polymerase II subunit H [Source:HGNC Symbol;Acc:HGNC:9195]
ENSG00000143476	DTL	denticleless E3 ubiquitin protein ligase homolog [Source:HGNC Symbol;Acc:HGNC:30288]
ENSG00000144895	EIF2A	eukaryotic translation initiation factor 2A [Source:HGNC Symbol;Acc:HGNC:3254]
ENSG00000179262	RAD23A	RAD23 homolog A, nucleotide excision repair protein [Source:HGNC Symbol;Acc:HGNC:9812]
ENSG00000149923	PPP4C	protein phosphatase 4 catalytic subunit [Source:HGNC Symbol;Acc:HGNC:9319]
ENSG00000204843	DCTN1	dynactin subunit 1 [Source:HGNC Symbol;Acc:HGNC:2711]
ENSG00000106541	AGR2	anterior gradient 2, protein disulphide isomerase family member [Source:HGNC Symbol;Acc:HGNC:328]
ENSG00000196365	LONP1	lon peptidase 1, mitochondrial [Source:HGNC Symbol;Acc:HGNC:9479]
ENSG00000114416	FXR1	FMR1 autosomal homolog 1 [Source:HGNC Symbol;Acc:HGNC:4023]
ENSG00000137076	TLN1	talin 1 [Source:HGNC Symbol;Acc:HGNC:11845]
ENSG00000205581	HMGN1	high mobility group nucleosome binding domain 1 [Source:HGNC Symbol;Acc:HGNC:4984]
ENSG00000112249	ASCC3	activating signal cointegrator 1 complex subunit 3 [Source:HGNC Symbol;Acc:HGNC:18697]
ENSG00000165119	HNRNPK	heterogeneous nuclear ribonucleoprotein K [Source:HGNC Symbol;Acc:HGNC:5044]
ENSG00000181163	NPM1	nucleophosmin 1 [Source:HGNC Symbol;Acc:HGNC:7910]
ENSG00000175792	RUVBL1	RuvB like AAA ATPase 1 [Source:HGNC Symbol;Acc:HGNC:10474]
ENSG00000105993	DNAJB6	DnaJ heat shock protein family (Hsp40) member B6 [Source:HGNC Symbol;Acc:HGNC:14888]
ENSG00000060138	YBX3	Y-box binding protein 3 [Source:HGNC Symbol;Acc:HGNC:2428]
ENSG00000074800	ENO1	enolase 1 [Source:HGNC Symbol;Acc:HGNC:3350]
ENSG00000153904	DDAH1	dimethylarginine dimethylaminohydrolase 1 [Source:HGNC Symbol;Acc:HGNC:2715]
ENSG00000082641	NFE2L1	nuclear factor, erythroid 2 like 1 [Source:HGNC Symbol;Acc:HGNC:7781]
ENSG00000122565	CBX3	chromobox 3 [Source:HGNC Symbol;Acc:HGNC:1553]
ENSG00000108344	PSMD3	proteasome 26S subunit, non-ATPase 3 [Source:HGNC Symbol;Acc:HGNC:9560]
ENSG00000124783	SSR1	signal sequence receptor subunit 1 [Source:HGNC Symbol;Acc:HGNC:11323]
ENSG00000164190	NIPBL	NIPBL cohesin loading factor [Source:HGNC Symbol;Acc:HGNC:28862]
ENSG00000183624	HMCES	5-hydroxymethylcytosine binding, ES cell specific [Source:HGNC Symbol;Acc:HGNC:24446]
ENSG00000185627	PSMD13	proteasome 26S subunit, non-ATPase 13 [Source:HGNC Symbol;Acc:HGNC:9558]
ENSG00000115806	GORASP2	golgi reassembly stacking protein 2 [Source:HGNC Symbol;Acc:HGNC:17500]
ENSG00000145191	EIF2B5	eukaryotic translation initiation factor 2B subunit epsilon [Source:HGNC Symbol;Acc:HGNC:3261]
ENSG00000196367	TRRAP	transformation/transcription domain associated protein [Source:HGNC Symbol;Acc:HGNC:12347]
ENSG00000100297	MCM5	minichromosome maintenance complex component 5 [Source:HGNC Symbol;Acc:HGNC:6948]
ENSG00000092201	SUPT16H	SPT16 homolog, facilitates chromatin remodeling subunit [Source:HGNC Symbol;Acc:HGNC:11465]
ENSG00000079785	DDX1	DEAD-box helicase 1 [Source:HGNC Symbol;Acc:HGNC:2734]
ENSG00000130669	PAK4	p21 (RAC1) activated kinase 4 [Source:HGNC Symbol;Acc:HGNC:16059]
ENSG00000149115	TNKS1BP1	tankyrase 1 binding protein 1 [Source:HGNC Symbol;Acc:HGNC:19081]
ENSG00000176087	SLC35A4	solute carrier family 35 member A4 [Source:HGNC Symbol;Acc:HGNC:20753]
ENSG00000103429	BFAR	bifunctional apoptosis regulator [Source:HGNC Symbol;Acc:HGNC:17613]
ENSG00000158941	CCAR2	cell cycle and apoptosis regulator 2 [Source:HGNC Symbol;Acc:HGNC:23360]
ENSG00000114209	PDCD10	programmed cell death 10 [Source:HGNC Symbol;Acc:HGNC:8761]
ENSG00000116750	UCHL5	ubiquitin C-terminal hydrolase L5 [Source:HGNC Symbol;Acc:HGNC:19678]
ENSG00000196712	NF1	neurofibromin 1 [Source:HGNC Symbol;Acc:HGNC:7765]
ENSG00000159720	ATP6V0D1	ATPase H+ transporting V0 subunit d1 [Source:HGNC Symbol;Acc:HGNC:13724]
ENSG00000065613	SLK	STE20 like kinase [Source:HGNC Symbol;Acc:HGNC:11088]
ENSG00000095319	NUP188	nucleoporin 188 [Source:HGNC Symbol;Acc:HGNC:17859]
ENSG00000197170	PSMD12	proteasome 26S subunit, non-ATPase 12 [Source:HGNC Symbol;Acc:HGNC:9557]
ENSG00000188486	H2AX	H2A.X variant histone [Source:HGNC Symbol;Acc:HGNC:4739]
ENSG00000140718	FTO	FTO alpha-ketoglutarate dependent dioxygenase [Source:HGNC Symbol;Acc:HGNC:24678]
ENSG00000169018	FEM1B	fem-1 homolog B [Source:HGNC Symbol;Acc:HGNC:3649]
ENSG00000198586	TLK1	tousled like kinase 1 [Source:HGNC Symbol;Acc:HGNC:11841]
ENSG00000104517	UBR5	ubiquitin protein ligase E3 component n-recognin 5 [Source:HGNC Symbol;Acc:HGNC:16806]
ENSG00000153201	RANBP2	RAN binding protein 2 [Source:HGNC Symbol;Acc:HGNC:9848]
ENSG00000139496	NUP58	nucleoporin 58 [Source:HGNC Symbol;Acc:HGNC:20261]
ENSG00000136518	ACTL6A	actin like 6A [Source:HGNC Symbol;Acc:HGNC:24124]
ENSG00000182087	TMEM259	transmembrane protein 259 [Source:HGNC Symbol;Acc:HGNC:17039]
ENSG00000204120	GIGYF2	GRB10 interacting GYF protein 2 [Source:HGNC Symbol;Acc:HGNC:11960]
ENSG00000123374	CDK2	cyclin dependent kinase 2 [Source:HGNC Symbol;Acc:HGNC:1771]
ENSG00000083168	KAT6A	lysine acetyltransferase 6A [Source:HGNC Symbol;Acc:HGNC:13013]
ENSG00000141503	MINK1	misshapen like kinase 1 [Source:HGNC Symbol;Acc:HGNC:17565]
ENSG00000159461	AMFR	autocrine motility factor receptor [Source:HGNC Symbol;Acc:HGNC:463]
ENSG00000113456	RAD1	RAD1 checkpoint DNA exonuclease [Source:HGNC Symbol;Acc:HGNC:9806]
ENSG00000067369	TP53BP1	tumor protein p53 binding protein 1 [Source:HGNC Symbol;Acc:HGNC:11999]
ENSG00000164654	MIOS	meiosis regulator for oocyte development [Source:HGNC Symbol;Acc:HGNC:21905]
ENSG00000072062	PRKACA	protein kinase cAMP-activated catalytic subunit alpha [Source:HGNC Symbol;Acc:HGNC:9380]
ENSG00000113569	NUP155	nucleoporin 155 [Source:HGNC Symbol;Acc:HGNC:8063]
ENSG00000099942	CRKL	CRK like proto-oncogene, adaptor protein [Source:HGNC Symbol;Acc:HGNC:2363]
ENSG00000143799	PARP1	poly(ADP-ribose) polymerase 1 [Source:HGNC Symbol;Acc:HGNC:270]
ENSG00000133895	MEN1	menin 1 [Source:HGNC Symbol;Acc:HGNC:7010]
ENSG00000160949	TONSL	tonsoku like, DNA repair protein [Source:HGNC Symbol;Acc:HGNC:7801]
ENSG00000114346	ECT2	epithelial cell transforming 2 [Source:HGNC Symbol;Acc:HGNC:3155]
ENSG00000087274	ADD1	adducin 1 [Source:HGNC Symbol;Acc:HGNC:243]
ENSG00000047410	TPR	translocated promoter region, nuclear basket protein [Source:HGNC Symbol;Acc:HGNC:12017]
ENSG00000170485	NPAS2	neuronal PAS domain protein 2 [Source:HGNC Symbol;Acc:HGNC:7895]
ENSG00000188021	UBQLN2	ubiquilin 2 [Source:HGNC Symbol;Acc:HGNC:12509]
ENSG00000101199	ARFGAP1	ADP ribosylation factor GTPase activating protein 1 [Source:HGNC Symbol;Acc:HGNC:15852]
ENSG00000132382	MYBBP1A	MYB binding protein 1a [Source:HGNC Symbol;Acc:HGNC:7546]
ENSG00000171720	HDAC3	histone deacetylase 3 [Source:HGNC Symbol;Acc:HGNC:4854]
ENSG00000196586	MYO6	myosin VI [Source:HGNC Symbol;Acc:HGNC:7605]
ENSG00000090905	TNRC6A	trinucleotide repeat containing adaptor 6A [Source:HGNC Symbol;Acc:HGNC:11969]
ENSG00000175224	ATG13	autophagy related 13 [Source:HGNC Symbol;Acc:HGNC:29091]
ENSG00000166508	MCM7	minichromosome maintenance complex component 7 [Source:HGNC Symbol;Acc:HGNC:6950]
ENSG00000140943	MBTPS1	membrane bound transcription factor peptidase, site 1 [Source:HGNC Symbol;Acc:HGNC:15456]
ENSG00000108055	SMC3	structural maintenance of chromosomes 3 [Source:HGNC Symbol;Acc:HGNC:2468]
ENSG00000101557	USP14	ubiquitin specific peptidase 14 [Source:HGNC Symbol;Acc:HGNC:12612]
ENSG00000073111	MCM2	minichromosome maintenance complex component 2 [Source:HGNC Symbol;Acc:HGNC:6944]
ENSG00000033170	FUT8	fucosyltransferase 8 [Source:HGNC Symbol;Acc:HGNC:4019]
ENSG00000177700	POLR2L	RNA polymerase II subunit L [Source:HGNC Symbol;Acc:HGNC:9199]
ENSG00000213923	CSNK1E	casein kinase 1 epsilon [Source:HGNC Symbol;Acc:HGNC:2453]
ENSG00000134109	EDEM1	ER degradation enhancing alpha-mannosidase like protein 1 [Source:HGNC Symbol;Acc:HGNC:18967]
ENSG00000213676	ATF6B	activating transcription factor 6 beta [Source:HGNC Symbol;Acc:HGNC:2349]
ENSG00000108465	CDK5RAP3	CDK5 regulatory subunit associated protein 3 [Source:HGNC Symbol;Acc:HGNC:18673]
ENSG00000175054	ATR	ATR serine/threonine kinase [Source:HGNC Symbol;Acc:HGNC:882]
ENSG00000196455	PIK3R4	phosphoinositide-3-kinase regulatory subunit 4 [Source:HGNC Symbol;Acc:HGNC:8982]
ENSG00000086232	EIF2AK1	eukaryotic translation initiation factor 2 alpha kinase 1 [Source:HGNC Symbol;Acc:HGNC:24921]
ENSG00000132646	PCNA	proliferating cell nuclear antigen [Source:HGNC Symbol;Acc:HGNC:8729]
ENSG00000161202	DVL3	dishevelled segment polarity protein 3 [Source:HGNC Symbol;Acc:HGNC:3087]
ENSG00000168411	RFWD3	ring finger and WD repeat domain 3 [Source:HGNC Symbol;Acc:HGNC:25539]
ENSG00000070831	CDC42	cell division cycle 42 [Source:HGNC Symbol;Acc:HGNC:1736]
ENSG00000079246	XRCC5	X-ray repair cross complementing 5 [Source:HGNC Symbol;Acc:HGNC:12833]
ENSG00000114650	SCAP	SREBF chaperone [Source:HGNC Symbol;Acc:HGNC:30634]
ENSG00000133422	MORC2	MORC family CW-type zinc finger 2 [Source:HGNC Symbol;Acc:HGNC:23573]
ENSG00000111199	TRPV4	transient receptor potential cation channel subfamily V member 4 [Source:HGNC Symbol;Acc:HGNC:18083]
ENSG00000149554	CHEK1	checkpoint kinase 1 [Source:HGNC Symbol;Acc:HGNC:1925]
ENSG00000157764	BRAF	B-Raf proto-oncogene, serine/threonine kinase [Source:HGNC Symbol;Acc:HGNC:1097]
ENSG00000117222	RBBP5	RB binding protein 5, histone lysine methyltransferase complex subunit [Source:HGNC Symbol;Acc:HGNC:9888]
ENSG00000149269	PAK1	p21 (RAC1) activated kinase 1 [Source:HGNC Symbol;Acc:HGNC:8590]
ENSG00000111802	TDP2	tyrosyl-DNA phosphodiesterase 2 [Source:HGNC Symbol;Acc:HGNC:17768]
ENSG00000172939	OXSR1	oxidative stress responsive kinase 1 [Source:HGNC Symbol;Acc:HGNC:8508]
ENSG00000273841	TAF9	TATA-box binding protein associated factor 9 [Source:HGNC Symbol;Acc:HGNC:11542]
ENSG00000160957	RECQL4	RecQ like helicase 4 [Source:HGNC Symbol;Acc:HGNC:9949]
ENSG00000103091	WDR59	WD repeat domain 59 [Source:HGNC Symbol;Acc:HGNC:25706]
ENSG00000185340	GAS2L1	growth arrest specific 2 like 1 [Source:HGNC Symbol;Acc:HGNC:16955]
ENSG00000104885	DOT1L	DOT1 like histone lysine methyltransferase [Source:HGNC Symbol;Acc:HGNC:24948]
ENSG00000035928	RFC1	replication factor C subunit 1 [Source:HGNC Symbol;Acc:HGNC:9969]
ENSG00000100335	MIEF1	mitochondrial elongation factor 1 [Source:HGNC Symbol;Acc:HGNC:25979]
ENSG00000055130	CUL1	cullin 1 [Source:HGNC Symbol;Acc:HGNC:2551]
ENSG00000135341	MAP3K7	mitogen-activated protein kinase kinase kinase 7 [Source:HGNC Symbol;Acc:HGNC:6859]
ENSG00000146670	CDCA5	cell division cycle associated 5 [Source:HGNC Symbol;Acc:HGNC:14626]
ENSG00000198585	NUDT16	nudix hydrolase 16 [Source:HGNC Symbol;Acc:HGNC:26442]
ENSG00000048028	USP28	ubiquitin specific peptidase 28 [Source:HGNC Symbol;Acc:HGNC:12625]
ENSG00000173402	DAG1	dystroglycan 1 [Source:HGNC Symbol;Acc:HGNC:2666]
ENSG00000109685	NSD2	nuclear receptor binding SET domain protein 2 [Source:HGNC Symbol;Acc:HGNC:12766]
ENSG00000132356	PRKAA1	protein kinase AMP-activated catalytic subunit alpha 1 [Source:HGNC Symbol;Acc:HGNC:9376]
ENSG00000164830	OXR1	oxidation resistance 1 [Source:HGNC Symbol;Acc:HGNC:15822]
ENSG00000090097	PCBP4	poly(rC) binding protein 4 [Source:HGNC Symbol;Acc:HGNC:8652]
ENSG00000144746	ARL6IP5	ADP ribosylation factor like GTPase 6 interacting protein 5 [Source:HGNC Symbol;Acc:HGNC:16937]
ENSG00000145495	MARCHF6	membrane associated ring-CH-type finger 6 [Source:HGNC Symbol;Acc:HGNC:30550]
ENSG00000014824	SLC30A9	solute carrier family 30 member 9 [Source:HGNC Symbol;Acc:HGNC:1329]
ENSG00000012983	MAP4K5	mitogen-activated protein kinase kinase kinase kinase 5 [Source:HGNC Symbol;Acc:HGNC:6867]
ENSG00000122512	PMS2	PMS1 homolog 2, mismatch repair system component [Source:HGNC Symbol;Acc:HGNC:9122]
ENSG00000198791	CNOT7	CCR4-NOT transcription complex subunit 7 [Source:HGNC Symbol;Acc:HGNC:14101]
ENSG00000112759	SLC29A1	solute carrier family 29 member 1 (Augustine blood group) [Source:HGNC Symbol;Acc:HGNC:11003]
ENSG00000081026	MAGI3	membrane associated guanylate kinase, WW and PDZ domain containing 3 [Source:HGNC Symbol;Acc:HGNC:29647]
ENSG00000158161	EYA3	EYA transcriptional coactivator and phosphatase 3 [Source:HGNC Symbol;Acc:HGNC:3521]
ENSG00000166439	RNF169	ring finger protein 169 [Source:HGNC Symbol;Acc:HGNC:26961]
ENSG00000126215	XRCC3	X-ray repair cross complementing 3 [Source:HGNC Symbol;Acc:HGNC:12830]
ENSG00000108468	CBX1	chromobox 1 [Source:HGNC Symbol;Acc:HGNC:1551]
ENSG00000168496	FEN1	flap structure-specific endonuclease 1 [Source:HGNC Symbol;Acc:HGNC:3650]
ENSG00000144580	CNOT9	CCR4-NOT transcription complex subunit 9 [Source:HGNC Symbol;Acc:HGNC:10445]
ENSG00000079134	THOC1	THO complex 1 [Source:HGNC Symbol;Acc:HGNC:19070]
ENSG00000135679	MDM2	MDM2 proto-oncogene [Source:HGNC Symbol;Acc:HGNC:6973]
ENSG00000084093	REST	RE1 silencing transcription factor [Source:HGNC Symbol;Acc:HGNC:9966]
ENSG00000076248	UNG	uracil DNA glycosylase [Source:HGNC Symbol;Acc:HGNC:12572]
ENSG00000101868	POLA1	DNA polymerase alpha 1, catalytic subunit [Source:HGNC Symbol;Acc:HGNC:9173]
ENSG00000198168	SVIP	small VCP interacting protein [Source:HGNC Symbol;Acc:HGNC:25238]
ENSG00000204371	EHMT2	euchromatic histone lysine methyltransferase 2 [Source:HGNC Symbol;Acc:HGNC:14129]
ENSG00000036257	CUL3	cullin 3 [Source:HGNC Symbol;Acc:HGNC:2553]
ENSG00000069275	NUCKS1	nuclear casein kinase and cyclin dependent kinase substrate 1 [Source:HGNC Symbol;Acc:HGNC:29923]
ENSG00000144231	POLR2D	RNA polymerase II subunit D [Source:HGNC Symbol;Acc:HGNC:9191]
ENSG00000148300	REXO4	REX4 homolog, 3'-5' exonuclease [Source:HGNC Symbol;Acc:HGNC:12820]
ENSG00000149311	ATM	ATM serine/threonine kinase [Source:HGNC Symbol;Acc:HGNC:795]
ENSG00000047315	POLR2B	RNA polymerase II subunit B [Source:HGNC Symbol;Acc:HGNC:9188]
ENSG00000042088	TDP1	tyrosyl-DNA phosphodiesterase 1 [Source:HGNC Symbol;Acc:HGNC:18884]
ENSG00000185787	MORF4L1	mortality factor 4 like 1 [Source:HGNC Symbol;Acc:HGNC:16989]
ENSG00000110395	CBL	Cbl proto-oncogene [Source:HGNC Symbol;Acc:HGNC:1541]
ENSG00000118762	PKD2	polycystin 2, transient receptor potential cation channel [Source:HGNC Symbol;Acc:HGNC:9009]
ENSG00000105486	LIG1	DNA ligase 1 [Source:HGNC Symbol;Acc:HGNC:6598]
ENSG00000089022	MAPKAPK5	MAPK activated protein kinase 5 [Source:HGNC Symbol;Acc:HGNC:6889]
ENSG00000004487	KDM1A	lysine demethylase 1A [Source:HGNC Symbol;Acc:HGNC:29079]
ENSG00000011485	PPP5C	protein phosphatase 5 catalytic subunit [Source:HGNC Symbol;Acc:HGNC:9322]
ENSG00000167196	FBXO22	F-box protein 22 [Source:HGNC Symbol;Acc:HGNC:13593]
ENSG00000101096	NFATC2	nuclear factor of activated T cells 2 [Source:HGNC Symbol;Acc:HGNC:7776]
ENSG00000141027	NCOR1	nuclear receptor corepressor 1 [Source:HGNC Symbol;Acc:HGNC:7672]
ENSG00000164897	TMUB1	transmembrane and ubiquitin like domain containing 1 [Source:HGNC Symbol;Acc:HGNC:21709]
ENSG00000007168	PAFAH1B1	platelet activating factor acetylhydrolase 1b regulatory subunit 1 [Source:HGNC Symbol;Acc:HGNC:8574]
ENSG00000104267	CA2	carbonic anhydrase 2 [Source:HGNC Symbol;Acc:HGNC:1373]
ENSG00000221829	FANCG	FA complementation group G [Source:HGNC Symbol;Acc:HGNC:3588]
ENSG00000114904	NEK4	NIMA related kinase 4 [Source:HGNC Symbol;Acc:HGNC:11399]
ENSG00000008405	CRY1	cryptochrome circadian regulator 1 [Source:HGNC Symbol;Acc:HGNC:2384]
ENSG00000148396	SEC16A	SEC16 homolog A, endoplasmic reticulum export factor [Source:HGNC Symbol;Acc:HGNC:29006]
ENSG00000106462	EZH2	enhancer of zeste 2 polycomb repressive complex 2 subunit [Source:HGNC Symbol;Acc:HGNC:3527]
ENSG00000127483	HP1BP3	heterochromatin protein 1 binding protein 3 [Source:HGNC Symbol;Acc:HGNC:24973]
ENSG00000170242	USP47	ubiquitin specific peptidase 47 [Source:HGNC Symbol;Acc:HGNC:20076]
ENSG00000100030	MAPK1	mitogen-activated protein kinase 1 [Source:HGNC Symbol;Acc:HGNC:6871]
ENSG00000091542	ALKBH5	alkB homolog 5, RNA demethylase [Source:HGNC Symbol;Acc:HGNC:25996]
ENSG00000110344	UBE4A	ubiquitination factor E4A [Source:HGNC Symbol;Acc:HGNC:12499]
ENSG00000120253	NUP43	nucleoporin 43 [Source:HGNC Symbol;Acc:HGNC:21182]
ENSG00000009413	REV3L	REV3 like, DNA directed polymerase zeta catalytic subunit [Source:HGNC Symbol;Acc:HGNC:9968]
ENSG00000110066	KMT5B	lysine methyltransferase 5B [Source:HGNC Symbol;Acc:HGNC:24283]
ENSG00000050130	JKAMP	JNK1/MAPK8 associated membrane protein [Source:HGNC Symbol;Acc:HGNC:20184]
ENSG00000111581	NUP107	nucleoporin 107 [Source:HGNC Symbol;Acc:HGNC:29914]
ENSG00000068878	PSME4	proteasome activator subunit 4 [Source:HGNC Symbol;Acc:HGNC:20635]
ENSG00000077514	POLD3	DNA polymerase delta 3, accessory subunit [Source:HGNC Symbol;Acc:HGNC:20932]
ENSG00000138942	RNF185	ring finger protein 185 [Source:HGNC Symbol;Acc:HGNC:26783]
ENSG00000132740	IGHMBP2	immunoglobulin mu DNA binding protein 2 [Source:HGNC Symbol;Acc:HGNC:5542]
ENSG00000185504	FAAP100	FA core complex associated protein 100 [Source:HGNC Symbol;Acc:HGNC:26171]
ENSG00000187741	FANCA	FA complementation group A [Source:HGNC Symbol;Acc:HGNC:3582]
ENSG00000144524	COPS7B	COP9 signalosome subunit 7B [Source:HGNC Symbol;Acc:HGNC:16760]
ENSG00000131153	GINS2	GINS complex subunit 2 [Source:HGNC Symbol;Acc:HGNC:24575]
ENSG00000117020	AKT3	AKT serine/threonine kinase 3 [Source:HGNC Symbol;Acc:HGNC:393]
ENSG00000074696	HACD3	3-hydroxyacyl-CoA dehydratase 3 [Source:HGNC Symbol;Acc:HGNC:24175]
ENSG00000140474	AC091230.1	unc-51 like kinase 3 [Source:NCBI gene;Acc:25989]
ENSG00000114026	OGG1	8-oxoguanine DNA glycosylase [Source:HGNC Symbol;Acc:HGNC:8125]
ENSG00000123552	USP45	ubiquitin specific peptidase 45 [Source:HGNC Symbol;Acc:HGNC:20080]
ENSG00000168936	TMEM129	transmembrane protein 129 [Source:HGNC Symbol;Acc:HGNC:25137]
ENSG00000121892	PDS5A	PDS5 cohesin associated factor A [Source:HGNC Symbol;Acc:HGNC:29088]
ENSG00000157625	TAB3	TGF-beta activated kinase 1 (MAP3K7) binding protein 3 [Source:HGNC Symbol;Acc:HGNC:30681]
ENSG00000155229	MMS19	MMS19 homolog, cytosolic iron-sulfur assembly component [Source:HGNC Symbol;Acc:HGNC:13824]
ENSG00000122557	HERPUD2	HERPUD family member 2 [Source:HGNC Symbol;Acc:HGNC:21915]
ENSG00000109133	TMEM33	transmembrane protein 33 [Source:HGNC Symbol;Acc:HGNC:25541]
ENSG00000119684	MLH3	mutL homolog 3 [Source:HGNC Symbol;Acc:HGNC:7128]
ENSG00000178295	GEN1	GEN1 Holliday junction 5' flap endonuclease [Source:HGNC Symbol;Acc:HGNC:26881]
ENSG00000141655	TNFRSF11A	TNF receptor superfamily member 11a [Source:HGNC Symbol;Acc:HGNC:11908]
ENSG00000198176	TFDP1	transcription factor Dp-1 [Source:HGNC Symbol;Acc:HGNC:11749]
ENSG00000183474	GTF2H2C	GTF2H2 family member C [Source:HGNC Symbol;Acc:HGNC:31394]
ENSG00000152455	SUV39H2	suppressor of variegation 3-9 homolog 2 [Source:HGNC Symbol;Acc:HGNC:17287]
ENSG00000160803	UBQLN4	ubiquilin 4 [Source:HGNC Symbol;Acc:HGNC:1237]
ENSG00000182446	NPLOC4	NPL4 homolog, ubiquitin recognition factor [Source:HGNC Symbol;Acc:HGNC:18261]
ENSG00000050748	MAPK9	mitogen-activated protein kinase 9 [Source:HGNC Symbol;Acc:HGNC:6886]
ENSG00000175104	TRAF6	TNF receptor associated factor 6 [Source:HGNC Symbol;Acc:HGNC:12036]
ENSG00000111875	ASF1A	anti-silencing function 1A histone chaperone [Source:HGNC Symbol;Acc:HGNC:20995]
ENSG00000083642	PDS5B	PDS5 cohesin associated factor B [Source:HGNC Symbol;Acc:HGNC:20418]
ENSG00000102054	RBBP7	RB binding protein 7, chromatin remodeling factor [Source:HGNC Symbol;Acc:HGNC:9890]
ENSG00000126883	NUP214	nucleoporin 214 [Source:HGNC Symbol;Acc:HGNC:8064]
ENSG00000137764	MAP2K5	mitogen-activated protein kinase kinase 5 [Source:HGNC Symbol;Acc:HGNC:6845]
ENSG00000174282	ZBTB4	zinc finger and BTB domain containing 4 [Source:HGNC Symbol;Acc:HGNC:23847]
ENSG00000164116	GUCY1A1	guanylate cyclase 1 soluble subunit alpha 1 [Source:HGNC Symbol;Acc:HGNC:4685]
ENSG00000141279	NPEPPS	aminopeptidase puromycin sensitive [Source:HGNC Symbol;Acc:HGNC:7900]
ENSG00000144554	FANCD2	FA complementation group D2 [Source:HGNC Symbol;Acc:HGNC:3585]
ENSG00000143493	INTS7	integrator complex subunit 7 [Source:HGNC Symbol;Acc:HGNC:24484]
ENSG00000136492	BRIP1	BRCA1 interacting protein C-terminal helicase 1 [Source:HGNC Symbol;Acc:HGNC:20473]
ENSG00000164294	GPX8	glutathione peroxidase 8 (putative) [Source:HGNC Symbol;Acc:HGNC:33100]
ENSG00000140525	FANCI	FA complementation group I [Source:HGNC Symbol;Acc:HGNC:25568]
ENSG00000075188	NUP37	nucleoporin 37 [Source:HGNC Symbol;Acc:HGNC:29929]
ENSG00000136273	HUS1	HUS1 checkpoint clamp component [Source:HGNC Symbol;Acc:HGNC:5309]
ENSG00000110931	CAMKK2	calcium/calmodulin dependent protein kinase kinase 2 [Source:HGNC Symbol;Acc:HGNC:1470]
ENSG00000119772	DNMT3A	DNA methyltransferase 3 alpha [Source:HGNC Symbol;Acc:HGNC:2978]
ENSG00000106080	FKBP14	FKBP prolyl isomerase 14 [Source:HGNC Symbol;Acc:HGNC:18625]
ENSG00000171862	PTEN	phosphatase and tensin homolog [Source:HGNC Symbol;Acc:HGNC:9588]
ENSG00000107566	ERLIN1	ER lipid raft associated 1 [Source:HGNC Symbol;Acc:HGNC:16947]
ENSG00000125885	MCM8	minichromosome maintenance 8 homologous recombination repair factor [Source:HGNC Symbol;Acc:HGNC:16147]
ENSG00000078140	UBE2K	ubiquitin conjugating enzyme E2 K [Source:HGNC Symbol;Acc:HGNC:4914]
ENSG00000156256	USP16	ubiquitin specific peptidase 16 [Source:HGNC Symbol;Acc:HGNC:12614]
ENSG00000101945	SUV39H1	suppressor of variegation 3-9 homolog 1 [Source:HGNC Symbol;Acc:HGNC:11479]
ENSG00000076984	MAP2K7	mitogen-activated protein kinase kinase 7 [Source:HGNC Symbol;Acc:HGNC:6847]
ENSG00000138834	MAPK8IP3	mitogen-activated protein kinase 8 interacting protein 3 [Source:HGNC Symbol;Acc:HGNC:6884]
ENSG00000269190	FBXO17	F-box protein 17 [Source:HGNC Symbol;Acc:HGNC:18754]
ENSG00000065328	MCM10	minichromosome maintenance 10 replication initiation factor [Source:HGNC Symbol;Acc:HGNC:18043]
ENSG00000171307	ZDHHC16	zinc finger DHHC-type containing 16 [Source:HGNC Symbol;Acc:HGNC:20714]
ENSG00000147536	GINS4	GINS complex subunit 4 [Source:HGNC Symbol;Acc:HGNC:28226]
ENSG00000081177	EXD2	exonuclease 3'-5' domain containing 2 [Source:HGNC Symbol;Acc:HGNC:20217]
ENSG00000166135	HIF1AN	hypoxia inducible factor 1 subunit alpha inhibitor [Source:HGNC Symbol;Acc:HGNC:17113]
ENSG00000090447	TFAP4	transcription factor AP-4 [Source:HGNC Symbol;Acc:HGNC:11745]
ENSG00000129071	MBD4	methyl-CpG binding domain 4, DNA glycosylase [Source:HGNC Symbol;Acc:HGNC:6919]
ENSG00000198690	FAN1	FANCD2 and FANCI associated nuclease 1 [Source:HGNC Symbol;Acc:HGNC:29170]
ENSG00000198646	NCOA6	nuclear receptor coactivator 6 [Source:HGNC Symbol;Acc:HGNC:15936]
ENSG00000160087	UBE2J2	ubiquitin conjugating enzyme E2 J2 [Source:HGNC Symbol;Acc:HGNC:19268]
ENSG00000198053	SIRPA	signal regulatory protein alpha [Source:HGNC Symbol;Acc:HGNC:9662]
ENSG00000097007	ABL1	ABL proto-oncogene 1, non-receptor tyrosine kinase [Source:HGNC Symbol;Acc:HGNC:76]
ENSG00000136319	TTC5	tetratricopeptide repeat domain 5 [Source:HGNC Symbol;Acc:HGNC:19274]
ENSG00000069248	NUP133	nucleoporin 133 [Source:HGNC Symbol;Acc:HGNC:18016]
ENSG00000168591	TMUB2	transmembrane and ubiquitin like domain containing 2 [Source:HGNC Symbol;Acc:HGNC:28459]
ENSG00000106692	FKTN	fukutin [Source:HGNC Symbol;Acc:HGNC:3622]
ENSG00000111206	FOXM1	forkhead box M1 [Source:HGNC Symbol;Acc:HGNC:3818]
ENSG00000107679	PLEKHA1	pleckstrin homology domain containing A1 [Source:HGNC Symbol;Acc:HGNC:14335]
ENSG00000166263	STXBP4	syntaxin binding protein 4 [Source:HGNC Symbol;Acc:HGNC:19694]
ENSG00000176720	BOK	BCL2 family apoptosis regulator BOK [Source:HGNC Symbol;Acc:HGNC:1087]
ENSG00000174013	FBXO45	F-box protein 45 [Source:HGNC Symbol;Acc:HGNC:29148]
ENSG00000145545	SRD5A1	steroid 5 alpha-reductase 1 [Source:HGNC Symbol;Acc:HGNC:11284]
ENSG00000186868	MAPT	microtubule associated protein tau [Source:HGNC Symbol;Acc:HGNC:6893]
ENSG00000175643	RMI2	RecQ mediated genome instability 2 [Source:HGNC Symbol;Acc:HGNC:28349]
ENSG00000140455	USP3	ubiquitin specific peptidase 3 [Source:HGNC Symbol;Acc:HGNC:12626]
ENSG00000062822	POLD1	DNA polymerase delta 1, catalytic subunit [Source:HGNC Symbol;Acc:HGNC:9175]
ENSG00000070950	RAD18	RAD18 E3 ubiquitin protein ligase [Source:HGNC Symbol;Acc:HGNC:18278]
ENSG00000004975	DVL2	dishevelled segment polarity protein 2 [Source:HGNC Symbol;Acc:HGNC:3086]
ENSG00000025156	HSF2	heat shock transcription factor 2 [Source:HGNC Symbol;Acc:HGNC:5225]
ENSG00000158435	CNOT11	CCR4-NOT transcription complex subunit 11 [Source:HGNC Symbol;Acc:HGNC:25217]
ENSG00000103319	EEF2K	eukaryotic elongation factor 2 kinase [Source:HGNC Symbol;Acc:HGNC:24615]
ENSG00000184677	ZBTB40	zinc finger and BTB domain containing 40 [Source:HGNC Symbol;Acc:HGNC:29045]
ENSG00000184304	PRKD1	protein kinase D1 [Source:HGNC Symbol;Acc:HGNC:9407]
ENSG00000100324	TAB1	TGF-beta activated kinase 1 (MAP3K7) binding protein 1 [Source:HGNC Symbol;Acc:HGNC:18157]
ENSG00000052795	FNIP2	folliculin interacting protein 2 [Source:HGNC Symbol;Acc:HGNC:29280]
ENSG00000166484	MAPK7	mitogen-activated protein kinase 7 [Source:HGNC Symbol;Acc:HGNC:6880]
ENSG00000112941	TENT4A	terminal nucleotidyltransferase 4A [Source:HGNC Symbol;Acc:HGNC:16705]
ENSG00000197442	MAP3K5	mitogen-activated protein kinase kinase kinase 5 [Source:HGNC Symbol;Acc:HGNC:6857]
ENSG00000058804	NDC1	NDC1 transmembrane nucleoporin [Source:HGNC Symbol;Acc:HGNC:25525]
ENSG00000198887	SMC5	structural maintenance of chromosomes 5 [Source:HGNC Symbol;Acc:HGNC:20465]
ENSG00000168556	ING2	inhibitor of growth family member 2 [Source:HGNC Symbol;Acc:HGNC:6063]
ENSG00000104365	IKBKB	inhibitor of nuclear factor kappa B kinase subunit beta [Source:HGNC Symbol;Acc:HGNC:5960]
ENSG00000064933	PMS1	PMS1 homolog 1, mismatch repair system component [Source:HGNC Symbol;Acc:HGNC:9121]
ENSG00000071539	TRIP13	thyroid hormone receptor interactor 13 [Source:HGNC Symbol;Acc:HGNC:12307]
ENSG00000132383	RPA1	replication protein A1 [Source:HGNC Symbol;Acc:HGNC:10289]
ENSG00000165819	METTL3	methyltransferase like 3 [Source:HGNC Symbol;Acc:HGNC:17563]
ENSG00000148660	CAMK2G	calcium/calmodulin dependent protein kinase II gamma [Source:HGNC Symbol;Acc:HGNC:1463]
ENSG00000136504	KAT7	lysine acetyltransferase 7 [Source:HGNC Symbol;Acc:HGNC:17016]
ENSG00000076003	MCM6	minichromosome maintenance complex component 6 [Source:HGNC Symbol;Acc:HGNC:6949]
ENSG00000107779	BMPR1A	bone morphogenetic protein receptor type 1A [Source:HGNC Symbol;Acc:HGNC:1076]
ENSG00000165392	WRN	WRN RecQ like helicase [Source:HGNC Symbol;Acc:HGNC:12791]
ENSG00000120948	TARDBP	TAR DNA binding protein [Source:HGNC Symbol;Acc:HGNC:11571]
ENSG00000092853	CLSPN	claspin [Source:HGNC Symbol;Acc:HGNC:19715]
ENSG00000087586	AURKA	aurora kinase A [Source:HGNC Symbol;Acc:HGNC:11393]
ENSG00000166313	APBB1	amyloid beta precursor protein binding family B member 1 [Source:HGNC Symbol;Acc:HGNC:581]
ENSG00000162694	EXTL2	exostosin like glycosyltransferase 2 [Source:HGNC Symbol;Acc:HGNC:3516]
ENSG00000127863	TNFRSF19	TNF receptor superfamily member 19 [Source:HGNC Symbol;Acc:HGNC:11915]
ENSG00000080839	RBL1	RB transcriptional corepressor like 1 [Source:HGNC Symbol;Acc:HGNC:9893]
ENSG00000134986	NREP	neuronal regeneration related protein [Source:HGNC Symbol;Acc:HGNC:16834]
ENSG00000101544	ADNP2	ADNP homeobox 2 [Source:HGNC Symbol;Acc:HGNC:23803]
ENSG00000168078	PBK	PDZ binding kinase [Source:HGNC Symbol;Acc:HGNC:18282]
ENSG00000176208	ATAD5	ATPase family AAA domain containing 5 [Source:HGNC Symbol;Acc:HGNC:25752]
ENSG00000197299	BLM	BLM RecQ like helicase [Source:HGNC Symbol;Acc:HGNC:1058]
ENSG00000134057	CCNB1	cyclin B1 [Source:HGNC Symbol;Acc:HGNC:1579]
ENSG00000128607	KLHDC10	kelch domain containing 10 [Source:HGNC Symbol;Acc:HGNC:22194]
ENSG00000169174	PCSK9	proprotein convertase subtilisin/kexin type 9 [Source:HGNC Symbol;Acc:HGNC:20001]
ENSG00000171320	ESCO2	establishment of sister chromatid cohesion N-acetyltransferase 2 [Source:HGNC Symbol;Acc:HGNC:27230]
ENSG00000158402	CDC25C	cell division cycle 25C [Source:HGNC Symbol;Acc:HGNC:1727]
ENSG00000122376	SHLD2	shieldin complex subunit 2 [Source:HGNC Symbol;Acc:HGNC:28773]
ENSG00000112062	MAPK14	mitogen-activated protein kinase 14 [Source:HGNC Symbol;Acc:HGNC:6876]
ENSG00000119906	SLF2	SMC5-SMC6 complex localization factor 2 [Source:HGNC Symbol;Acc:HGNC:17814]
ENSG00000276043	UHRF1	ubiquitin like with PHD and ring finger domains 1 [Source:HGNC Symbol;Acc:HGNC:12556]
ENSG00000187790	FANCM	FA complementation group M [Source:HGNC Symbol;Acc:HGNC:23168]
ENSG00000067992	PDK3	pyruvate dehydrogenase kinase 3 [Source:HGNC Symbol;Acc:HGNC:8811]
ENSG00000111961	SASH1	SAM and SH3 domain containing 1 [Source:HGNC Symbol;Acc:HGNC:19182]
ENSG00000056050	HPF1	histone PARylation factor 1 [Source:HGNC Symbol;Acc:HGNC:26051]
ENSG00000020922	MRE11	MRE11 homolog, double strand break repair nuclease [Source:HGNC Symbol;Acc:HGNC:7230]
ENSG00000100150	DEPDC5	DEP domain containing 5, GATOR1 subcomplex subunit [Source:HGNC Symbol;Acc:HGNC:18423]
ENSG00000111445	RFC5	replication factor C subunit 5 [Source:HGNC Symbol;Acc:HGNC:9973]
ENSG00000139324	TMTC3	transmembrane O-mannosyltransferase targeting cadherins 3 [Source:HGNC Symbol;Acc:HGNC:26899]
ENSG00000147231	RADX	RPA1 related single stranded DNA binding protein, X-linked [Source:HGNC Symbol;Acc:HGNC:25486]
ENSG00000121653	MAPK8IP1	mitogen-activated protein kinase 8 interacting protein 1 [Source:HGNC Symbol;Acc:HGNC:6882]
ENSG00000065534	MYLK	myosin light chain kinase [Source:HGNC Symbol;Acc:HGNC:7590]
ENSG00000184787	UBE2G2	ubiquitin conjugating enzyme E2 G2 [Source:HGNC Symbol;Acc:HGNC:12483]
ENSG00000081377	CDC14B	cell division cycle 14B [Source:HGNC Symbol;Acc:HGNC:1719]
ENSG00000146263	MMS22L	MMS22 like, DNA repair protein [Source:HGNC Symbol;Acc:HGNC:21475]
ENSG00000184481	FOXO4	forkhead box O4 [Source:HGNC Symbol;Acc:HGNC:7139]
ENSG00000125450	NUP85	nucleoporin 85 [Source:HGNC Symbol;Acc:HGNC:8734]
ENSG00000138617	PARP16	poly(ADP-ribose) polymerase family member 16 [Source:HGNC Symbol;Acc:HGNC:26040]
ENSG00000134574	DDB2	damage specific DNA binding protein 2 [Source:HGNC Symbol;Acc:HGNC:2718]
ENSG00000198924	DCLRE1A	DNA cross-link repair 1A [Source:HGNC Symbol;Acc:HGNC:17660]
ENSG00000010810	FYN	FYN proto-oncogene, Src family tyrosine kinase [Source:HGNC Symbol;Acc:HGNC:4037]
ENSG00000159147	DONSON	downstream neighbor of SON [Source:HGNC Symbol;Acc:HGNC:2993]
ENSG00000197774	EME2	essential meiotic structure-specific endonuclease subunit 2 [Source:HGNC Symbol;Acc:HGNC:27289]
ENSG00000165699	TSC1	TSC complex subunit 1 [Source:HGNC Symbol;Acc:HGNC:12362]
ENSG00000129484	PARP2	poly(ADP-ribose) polymerase 2 [Source:HGNC Symbol;Acc:HGNC:272]
ENSG00000093000	NUP50	nucleoporin 50 [Source:HGNC Symbol;Acc:HGNC:8065]
ENSG00000115365	LANCL1	LanC like 1 [Source:HGNC Symbol;Acc:HGNC:6508]
ENSG00000100479	POLE2	DNA polymerase epsilon 2, accessory subunit [Source:HGNC Symbol;Acc:HGNC:9178]
ENSG00000165025	SYK	spleen associated tyrosine kinase [Source:HGNC Symbol;Acc:HGNC:11491]
ENSG00000171488	LRRC8C	leucine rich repeat containing 8 VRAC subunit C [Source:HGNC Symbol;Acc:HGNC:25075]
ENSG00000140832	MARVELD3	MARVEL domain containing 3 [Source:HGNC Symbol;Acc:HGNC:30525]
ENSG00000196715	VKORC1L1	vitamin K epoxide reductase complex subunit 1 like 1 [Source:HGNC Symbol;Acc:HGNC:21492]
ENSG00000133119	RFC3	replication factor C subunit 3 [Source:HGNC Symbol;Acc:HGNC:9971]
ENSG00000012232	EXTL3	exostosin like glycosyltransferase 3 [Source:HGNC Symbol;Acc:HGNC:3518]
ENSG00000144681	STAC	SH3 and cysteine rich domain [Source:HGNC Symbol;Acc:HGNC:11353]
ENSG00000013573	DDX11	DEAD/H-box helicase 11 [Source:HGNC Symbol;Acc:HGNC:2736]
ENSG00000051341	POLQ	DNA polymerase theta [Source:HGNC Symbol;Acc:HGNC:9186]
ENSG00000146414	SHPRH	SNF2 histone linker PHD RING helicase [Source:HGNC Symbol;Acc:HGNC:19336]
ENSG00000156463	SH3RF2	SH3 domain containing ring finger 2 [Source:HGNC Symbol;Acc:HGNC:26299]
ENSG00000054965	FAM168A	family with sequence similarity 168 member A [Source:HGNC Symbol;Acc:HGNC:28999]
ENSG00000114853	ZBTB47	zinc finger and BTB domain containing 47 [Source:HGNC Symbol;Acc:HGNC:26955]
ENSG00000125249	RAP2A	RAP2A, member of RAS oncogene family [Source:HGNC Symbol;Acc:HGNC:9861]
ENSG00000158169	FANCC	FA complementation group C [Source:HGNC Symbol;Acc:HGNC:3584]
ENSG00000197860	SGTB	small glutamine rich tetratricopeptide repeat containing beta [Source:HGNC Symbol;Acc:HGNC:23567]
ENSG00000140950	MEAK7	MTOR associated protein, eak-7 homolog [Source:HGNC Symbol;Acc:HGNC:29325]
ENSG00000134852	CLOCK	clock circadian regulator [Source:HGNC Symbol;Acc:HGNC:2082]
ENSG00000145386	CCNA2	cyclin A2 [Source:HGNC Symbol;Acc:HGNC:1578]
ENSG00000095002	MSH2	mutS homolog 2 [Source:HGNC Symbol;Acc:HGNC:7325]
ENSG00000135245	HILPDA	hypoxia inducible lipid droplet associated [Source:HGNC Symbol;Acc:HGNC:28859]
ENSG00000138346	DNA2	DNA replication helicase/nuclease 2 [Source:HGNC Symbol;Acc:HGNC:2939]
ENSG00000116984	MTR	5-methyltetrahydrofolate-homocysteine methyltransferase [Source:HGNC Symbol;Acc:HGNC:7468]
ENSG00000174307	PHLDA3	pleckstrin homology like domain family A member 3 [Source:HGNC Symbol;Acc:HGNC:8934]
ENSG00000085511	MAP3K4	mitogen-activated protein kinase kinase kinase 4 [Source:HGNC Symbol;Acc:HGNC:6856]
ENSG00000156299	TIAM1	TIAM Rac1 associated GEF 1 [Source:HGNC Symbol;Acc:HGNC:11805]
ENSG00000129173	E2F8	E2F transcription factor 8 [Source:HGNC Symbol;Acc:HGNC:24727]
ENSG00000005882	PDK2	pyruvate dehydrogenase kinase 2 [Source:HGNC Symbol;Acc:HGNC:8810]
ENSG00000051180	RAD51	RAD51 recombinase [Source:HGNC Symbol;Acc:HGNC:9817]
ENSG00000185480	PARPBP	PARP1 binding protein [Source:HGNC Symbol;Acc:HGNC:26074]
ENSG00000006432	MAP3K9	mitogen-activated protein kinase kinase kinase 9 [Source:HGNC Symbol;Acc:HGNC:6861]
ENSG00000178971	CTC1	CST telomere replication complex component 1 [Source:HGNC Symbol;Acc:HGNC:26169]
ENSG00000119408	NEK6	NIMA related kinase 6 [Source:HGNC Symbol;Acc:HGNC:7749]
ENSG00000075218	GTSE1	G2 and S-phase expressed 1 [Source:HGNC Symbol;Acc:HGNC:13698]
ENSG00000082146	STRADB	STE20 related adaptor beta [Source:HGNC Symbol;Acc:HGNC:13205]
ENSG00000118495	PLAGL1	PLAG1 like zinc finger 1 [Source:HGNC Symbol;Acc:HGNC:9046]
ENSG00000167670	CHAF1A	chromatin assembly factor 1 subunit A [Source:HGNC Symbol;Acc:HGNC:1910]
ENSG00000132436	FIGNL1	fidgetin like 1 [Source:HGNC Symbol;Acc:HGNC:13286]
ENSG00000088305	DNMT3B	DNA methyltransferase 3 beta [Source:HGNC Symbol;Acc:HGNC:2979]
ENSG00000109674	NEIL3	nei like DNA glycosylase 3 [Source:HGNC Symbol;Acc:HGNC:24573]
ENSG00000181544	FANCB	FA complementation group B [Source:HGNC Symbol;Acc:HGNC:3583]
ENSG00000170962	PDGFD	platelet derived growth factor D [Source:HGNC Symbol;Acc:HGNC:30620]
ENSG00000111653	ING4	inhibitor of growth family member 4 [Source:HGNC Symbol;Acc:HGNC:19423]
ENSG00000116062	MSH6	mutS homolog 6 [Source:HGNC Symbol;Acc:HGNC:7329]
ENSG00000177076	ACER2	alkaline ceramidase 2 [Source:HGNC Symbol;Acc:HGNC:23675]
ENSG00000100968	NFATC4	nuclear factor of activated T cells 4 [Source:HGNC Symbol;Acc:HGNC:7778]
ENSG00000103479	RBL2	RB transcriptional corepressor like 2 [Source:HGNC Symbol;Acc:HGNC:9894]
ENSG00000152256	PDK1	pyruvate dehydrogenase kinase 1 [Source:HGNC Symbol;Acc:HGNC:8809]
ENSG00000180336	MEIOC	meiosis specific with coiled-coil domain [Source:HGNC Symbol;Acc:HGNC:26670]
ENSG00000198909	MAP3K3	mitogen-activated protein kinase kinase kinase 3 [Source:HGNC Symbol;Acc:HGNC:6855]
ENSG00000198554	WDHD1	WD repeat and HMG-box DNA binding protein 1 [Source:HGNC Symbol;Acc:HGNC:23170]
ENSG00000025039	RRAGD	Ras related GTP binding D [Source:HGNC Symbol;Acc:HGNC:19903]
ENSG00000171791	BCL2	BCL2 apoptosis regulator [Source:HGNC Symbol;Acc:HGNC:990]
ENSG00000196584	XRCC2	X-ray repair cross complementing 2 [Source:HGNC Symbol;Acc:HGNC:12829]
ENSG00000163918	RFC4	replication factor C subunit 4 [Source:HGNC Symbol;Acc:HGNC:9972]
ENSG00000170734	POLH	DNA polymerase eta [Source:HGNC Symbol;Acc:HGNC:9181]
ENSG00000092470	WDR76	WD repeat domain 76 [Source:HGNC Symbol;Acc:HGNC:25773]
ENSG00000097046	CDC7	cell division cycle 7 [Source:HGNC Symbol;Acc:HGNC:1745]
ENSG00000157240	FZD1	frizzled class receptor 1 [Source:HGNC Symbol;Acc:HGNC:4038]
ENSG00000080546	SESN1	sestrin 1 [Source:HGNC Symbol;Acc:HGNC:21595]
ENSG00000135272	MDFIC	MyoD family inhibitor domain containing [Source:HGNC Symbol;Acc:HGNC:28870]
ENSG00000162065	TBC1D24	TBC1 domain family member 24 [Source:HGNC Symbol;Acc:HGNC:29203]
ENSG00000162409	PRKAA2	protein kinase AMP-activated catalytic subunit alpha 2 [Source:HGNC Symbol;Acc:HGNC:9377]
ENSG00000115392	FANCL	FA complementation group L [Source:HGNC Symbol;Acc:HGNC:20748]
ENSG00000166167	BTRC	beta-transducin repeat containing E3 ubiquitin protein ligase [Source:HGNC Symbol;Acc:HGNC:1144]
ENSG00000277586	NEFL	neurofilament light [Source:HGNC Symbol;Acc:HGNC:7739]
ENSG00000140451	PIF1	PIF1 5'-to-3' DNA helicase [Source:HGNC Symbol;Acc:HGNC:26220]
ENSG00000109819	PPARGC1A	PPARG coactivator 1 alpha [Source:HGNC Symbol;Acc:HGNC:9237]
ENSG00000134897	BIVM	basic, immunoglobulin-like variable motif containing [Source:HGNC Symbol;Acc:HGNC:16034]
ENSG00000012048	BRCA1	BRCA1 DNA repair associated [Source:HGNC Symbol;Acc:HGNC:1100]
ENSG00000174371	EXO1	exonuclease 1 [Source:HGNC Symbol;Acc:HGNC:3511]
ENSG00000118513	MYB	MYB proto-oncogene, transcription factor [Source:HGNC Symbol;Acc:HGNC:7545]
ENSG00000165730	STOX1	storkhead box 1 [Source:HGNC Symbol;Acc:HGNC:23508]
ENSG00000175311	ANKS4B	ankyrin repeat and sterile alpha motif domain containing 4B [Source:HGNC Symbol;Acc:HGNC:26795]
ENSG00000133863	TEX15	testis expressed 15, meiosis and synapsis associated [Source:HGNC Symbol;Acc:HGNC:11738]

## Sheet: IBV_GOBP_cellResponseToStress_24hpi
ensembl_ID	gene_Symbol	description
ENSG00000108691	CCL2	C-C motif chemokine ligand 2 [Source:HGNC Symbol;Acc:HGNC:10618]
ENSG00000140379	BCL2A1	BCL2 related protein A1 [Source:HGNC Symbol;Acc:HGNC:991]
ENSG00000125538	IL1B	interleukin 1 beta [Source:HGNC Symbol;Acc:HGNC:5992]
ENSG00000056558	TRAF1	TNF receptor associated factor 1 [Source:HGNC Symbol;Acc:HGNC:12031]
ENSG00000152137	HSPB8	heat shock protein family B (small) member 8 [Source:HGNC Symbol;Acc:HGNC:30171]
ENSG00000174059	CD34	CD34 molecule [Source:HGNC Symbol;Acc:HGNC:1662]
ENSG00000019549	SNAI2	snail family transcriptional repressor 2 [Source:HGNC Symbol;Acc:HGNC:11094]
ENSG00000119508	NR4A3	nuclear receptor subfamily 4 group A member 3 [Source:HGNC Symbol;Acc:HGNC:7982]
ENSG00000170345	FOS	Fos proto-oncogene, AP-1 transcription factor subunit [Source:HGNC Symbol;Acc:HGNC:3796]
ENSG00000146192	FGD2	FYVE, RhoGEF and PH domain containing 2 [Source:HGNC Symbol;Acc:HGNC:3664]
ENSG00000112096	SOD2	superoxide dismutase 2 [Source:HGNC Symbol;Acc:HGNC:11180]
ENSG00000151929	BAG3	BCL2 associated athanogene 3 [Source:HGNC Symbol;Acc:HGNC:939]
ENSG00000173933	RBM4	RNA binding motif protein 4 [Source:HGNC Symbol;Acc:HGNC:9901]
ENSG00000168079	SCARA5	scavenger receptor class A member 5 [Source:HGNC Symbol;Acc:HGNC:28701]
ENSG00000124216	SNAI1	snail family transcriptional repressor 1 [Source:HGNC Symbol;Acc:HGNC:11128]
ENSG00000143507	DUSP10	dual specificity phosphatase 10 [Source:HGNC Symbol;Acc:HGNC:3065]
ENSG00000204569	PPP1R10	protein phosphatase 1 regulatory subunit 10 [Source:HGNC Symbol;Acc:HGNC:9284]
ENSG00000135111	TBX3	T-box transcription factor 3 [Source:HGNC Symbol;Acc:HGNC:11602]
ENSG00000204632	HLA-G	major histocompatibility complex, class I, G [Source:HGNC Symbol;Acc:HGNC:4964]
ENSG00000132002	DNAJB1	DnaJ heat shock protein family (Hsp40) member B1 [Source:HGNC Symbol;Acc:HGNC:5270]
ENSG00000204390	HSPA1L	heat shock protein family A (Hsp70) member 1 like [Source:HGNC Symbol;Acc:HGNC:5234]
ENSG00000204389	HSPA1A	heat shock protein family A (Hsp70) member 1A [Source:HGNC Symbol;Acc:HGNC:5232]
ENSG00000153234	NR4A2	nuclear receptor subfamily 4 group A member 2 [Source:HGNC Symbol;Acc:HGNC:7981]
ENSG00000151651	ADAM8	ADAM metallopeptidase domain 8 [Source:HGNC Symbol;Acc:HGNC:215]
ENSG00000198563	DDX39B	DExD-box helicase 39B [Source:HGNC Symbol;Acc:HGNC:13917]
ENSG00000174804	FZD4	frizzled class receptor 4 [Source:HGNC Symbol;Acc:HGNC:4042]
ENSG00000253251	SHLD3	shieldin complex subunit 3 [Source:HGNC Symbol;Acc:HGNC:53826]
ENSG00000180535	BHLHA15	basic helix-loop-helix family member a15 [Source:HGNC Symbol;Acc:HGNC:22265]
ENSG00000163132	MSX1	msh homeobox 1 [Source:HGNC Symbol;Acc:HGNC:7391]
ENSG00000254087	LYN	LYN proto-oncogene, Src family tyrosine kinase [Source:HGNC Symbol;Acc:HGNC:6735]
ENSG00000109320	NFKB1	nuclear factor kappa B subunit 1 [Source:HGNC Symbol;Acc:HGNC:7794]
ENSG00000113811	SELENOK	selenoprotein K [Source:HGNC Symbol;Acc:HGNC:30394]
ENSG00000204305	AGER	advanced glycosylation end-product specific receptor [Source:HGNC Symbol;Acc:HGNC:320]
ENSG00000128016	ZFP36	ZFP36 ring finger protein [Source:HGNC Symbol;Acc:HGNC:12862]
ENSG00000156384	SFR1	SWI5 dependent homologous recombination repair protein 1 [Source:HGNC Symbol;Acc:HGNC:29574]
ENSG00000196296	ATP2A1	ATPase sarcoplasmic/endoplasmic reticulum Ca2+ transporting 1 [Source:HGNC Symbol;Acc:HGNC:811]
ENSG00000161010	MRNIP	MRN complex interacting protein [Source:HGNC Symbol;Acc:HGNC:30817]
ENSG00000154914	USP43	ubiquitin specific peptidase 43 [Source:HGNC Symbol;Acc:HGNC:20072]
ENSG00000183696	UPP1	uridine phosphorylase 1 [Source:HGNC Symbol;Acc:HGNC:12576]
ENSG00000100902	PSMA6	proteasome 20S subunit alpha 6 [Source:HGNC Symbol;Acc:HGNC:9535]
ENSG00000145050	MANF	mesencephalic astrocyte derived neurotrophic factor [Source:HGNC Symbol;Acc:HGNC:15461]
ENSG00000106803	SEC61B	SEC61 translocon beta subunit [Source:HGNC Symbol;Acc:HGNC:16993]
ENSG00000173559	NABP1	nucleic acid binding protein 1 [Source:HGNC Symbol;Acc:HGNC:26232]
ENSG00000113742	CPEB4	cytoplasmic polyadenylation element binding protein 4 [Source:HGNC Symbol;Acc:HGNC:21747]
ENSG00000120694	HSPH1	heat shock protein family H (Hsp110) member 1 [Source:HGNC Symbol;Acc:HGNC:16969]
ENSG00000106588	PSMA2	proteasome 20S subunit alpha 2 [Source:HGNC Symbol;Acc:HGNC:9531]
ENSG00000147883	CDKN2B	cyclin dependent kinase inhibitor 2B [Source:HGNC Symbol;Acc:HGNC:1788]
ENSG00000170075	GPR37L1	G protein-coupled receptor 37 like 1 [Source:HGNC Symbol;Acc:HGNC:14923]
ENSG00000071054	MAP4K4	mitogen-activated protein kinase kinase kinase kinase 4 [Source:HGNC Symbol;Acc:HGNC:6866]
ENSG00000170315	UBB	ubiquitin B [Source:HGNC Symbol;Acc:HGNC:12463]
ENSG00000276180	H4C9	H4 clustered histone 9 [Source:HGNC Symbol;Acc:HGNC:4793]
ENSG00000122257	RBBP6	RB binding protein 6, ubiquitin ligase [Source:HGNC Symbol;Acc:HGNC:9889]
ENSG00000116106	EPHA4	EPH receptor A4 [Source:HGNC Symbol;Acc:HGNC:3388]
ENSG00000166848	TERF2IP	TERF2 interacting protein [Source:HGNC Symbol;Acc:HGNC:19246]
ENSG00000196683	TOMM7	translocase of outer mitochondrial membrane 7 [Source:HGNC Symbol;Acc:HGNC:21648]
ENSG00000159388	BTG2	BTG anti-proliferation factor 2 [Source:HGNC Symbol;Acc:HGNC:1131]
ENSG00000069399	BCL3	BCL3 transcription coactivator [Source:HGNC Symbol;Acc:HGNC:998]
ENSG00000148572	NRBF2	nuclear receptor binding factor 2 [Source:HGNC Symbol;Acc:HGNC:19692]
ENSG00000090432	MUL1	mitochondrial E3 ubiquitin protein ligase 1 [Source:HGNC Symbol;Acc:HGNC:25762]
ENSG00000150991	UBC	ubiquitin C [Source:HGNC Symbol;Acc:HGNC:12468]
ENSG00000172575	RASGRP1	RAS guanyl releasing protein 1 [Source:HGNC Symbol;Acc:HGNC:9878]
ENSG00000168564	CDKN2AIP	CDKN2A interacting protein [Source:HGNC Symbol;Acc:HGNC:24325]
ENSG00000096384	HSP90AB1	heat shock protein 90 alpha family class B member 1 [Source:HGNC Symbol;Acc:HGNC:5258]
ENSG00000225973	PIGBOS1	PIGB opposite strand 1 [Source:HGNC Symbol;Acc:HGNC:50696]
ENSG00000174405	LIG4	DNA ligase 4 [Source:HGNC Symbol;Acc:HGNC:6601]
ENSG00000165474	GJB2	gap junction protein beta 2 [Source:HGNC Symbol;Acc:HGNC:4284]
ENSG00000106541	AGR2	anterior gradient 2, protein disulphide isomerase family member [Source:HGNC Symbol;Acc:HGNC:328]
ENSG00000173575	CHD2	chromodomain helicase DNA binding protein 2 [Source:HGNC Symbol;Acc:HGNC:1917]
ENSG00000104221	BRF2	BRF2 RNA polymerase III transcription initiation factor subunit [Source:HGNC Symbol;Acc:HGNC:17298]
ENSG00000041982	TNC	tenascin C [Source:HGNC Symbol;Acc:HGNC:5318]
ENSG00000270882	H4C14	H4 clustered histone 14 [Source:HGNC Symbol;Acc:HGNC:4794]
ENSG00000179218	CALR	calreticulin [Source:HGNC Symbol;Acc:HGNC:1455]
ENSG00000099860	GADD45B	growth arrest and DNA damage inducible beta [Source:HGNC Symbol;Acc:HGNC:4096]
ENSG00000180667	YOD1	YOD1 deubiquitinase [Source:HGNC Symbol;Acc:HGNC:25035]
ENSG00000089280	FUS	FUS RNA binding protein [Source:HGNC Symbol;Acc:HGNC:4010]
ENSG00000165272	AQP3	aquaporin 3 (Gill blood group) [Source:HGNC Symbol;Acc:HGNC:636]
ENSG00000112299	VNN1	vanin 1 [Source:HGNC Symbol;Acc:HGNC:12705]
ENSG00000129084	PSMA1	proteasome 20S subunit alpha 1 [Source:HGNC Symbol;Acc:HGNC:9530]
ENSG00000101843	PSMD10	proteasome 26S subunit, non-ATPase 10 [Source:HGNC Symbol;Acc:HGNC:9555]
ENSG00000149948	HMGA2	high mobility group AT-hook 2 [Source:HGNC Symbol;Acc:HGNC:5009]
ENSG00000126067	PSMB2	proteasome 20S subunit beta 2 [Source:HGNC Symbol;Acc:HGNC:9539]
ENSG00000106211	HSPB1	heat shock protein family B (small) member 1 [Source:HGNC Symbol;Acc:HGNC:5246]
ENSG00000109670	FBXW7	F-box and WD repeat domain containing 7 [Source:HGNC Symbol;Acc:HGNC:16712]
ENSG00000185650	ZFP36L1	ZFP36 ring finger protein like 1 [Source:HGNC Symbol;Acc:HGNC:1107]
ENSG00000074842	MYDGF	myeloid derived growth factor [Source:HGNC Symbol;Acc:HGNC:16948]
ENSG00000016082	ISL1	ISL LIM homeobox 1 [Source:HGNC Symbol;Acc:HGNC:6132]
ENSG00000198742	SMURF1	SMAD specific E3 ubiquitin protein ligase 1 [Source:HGNC Symbol;Acc:HGNC:16807]
ENSG00000102580	DNAJC3	DnaJ heat shock protein family (Hsp40) member C3 [Source:HGNC Symbol;Acc:HGNC:9439]
ENSG00000109610	SOD3	superoxide dismutase 3 [Source:HGNC Symbol;Acc:HGNC:11181]
ENSG00000135046	ANXA1	annexin A1 [Source:HGNC Symbol;Acc:HGNC:533]
ENSG00000120686	UFM1	ubiquitin fold modifier 1 [Source:HGNC Symbol;Acc:HGNC:20597]
ENSG00000135924	DNAJB2	DnaJ heat shock protein family (Hsp40) member B2 [Source:HGNC Symbol;Acc:HGNC:5228]
ENSG00000170855	TRIAP1	TP53 regulated inhibitor of apoptosis 1 [Source:HGNC Symbol;Acc:HGNC:26937]
ENSG00000166598	HSP90B1	heat shock protein 90 beta family member 1 [Source:HGNC Symbol;Acc:HGNC:12028]
ENSG00000106153	CHCHD2	coiled-coil-helix-coiled-coil-helix domain containing 2 [Source:HGNC Symbol;Acc:HGNC:21645]
ENSG00000107262	BAG1	BCL2 associated athanogene 1 [Source:HGNC Symbol;Acc:HGNC:937]
ENSG00000110172	CHORDC1	cysteine and histidine rich domain containing 1 [Source:HGNC Symbol;Acc:HGNC:14525]
ENSG00000125995	ROMO1	reactive oxygen species modulator 1 [Source:HGNC Symbol;Acc:HGNC:16185]
ENSG00000051523	CYBA	cytochrome b-245 alpha chain [Source:HGNC Symbol;Acc:HGNC:2577]
ENSG00000006062	MAP3K14	mitogen-activated protein kinase kinase kinase 14 [Source:HGNC Symbol;Acc:HGNC:6853]
ENSG00000109332	UBE2D3	ubiquitin conjugating enzyme E2 D3 [Source:HGNC Symbol;Acc:HGNC:12476]
ENSG00000161011	SQSTM1	sequestosome 1 [Source:HGNC Symbol;Acc:HGNC:11280]
ENSG00000132510	KDM6B	lysine demethylase 6B [Source:HGNC Symbol;Acc:HGNC:29012]
ENSG00000163312	HELQ	helicase, POLQ like [Source:HGNC Symbol;Acc:HGNC:18536]
ENSG00000167004	PDIA3	protein disulfide isomerase family A member 3 [Source:HGNC Symbol;Acc:HGNC:4606]
ENSG00000147889	CDKN2A	cyclin dependent kinase inhibitor 2A [Source:HGNC Symbol;Acc:HGNC:1787]
ENSG00000157014	TATDN2	TatD DNase domain containing 2 [Source:HGNC Symbol;Acc:HGNC:28988]
ENSG00000175793	SFN	stratifin [Source:HGNC Symbol;Acc:HGNC:10773]
ENSG00000147669	POLR2K	RNA polymerase II subunit K [Source:HGNC Symbol;Acc:HGNC:9198]
ENSG00000143870	PDIA6	protein disulfide isomerase family A member 6 [Source:HGNC Symbol;Acc:HGNC:30168]
ENSG00000132823	OSER1	oxidative stress responsive serine rich 1 [Source:HGNC Symbol;Acc:HGNC:16105]
ENSG00000136930	PSMB7	proteasome 20S subunit beta 7 [Source:HGNC Symbol;Acc:HGNC:9544]
ENSG00000115539	PDCL3	phosducin like 3 [Source:HGNC Symbol;Acc:HGNC:28860]
ENSG00000187531	SIRT7	sirtuin 7 [Source:HGNC Symbol;Acc:HGNC:14935]
ENSG00000158092	NCK1	NCK adaptor protein 1 [Source:HGNC Symbol;Acc:HGNC:7664]
ENSG00000100387	RBX1	ring-box 1 [Source:HGNC Symbol;Acc:HGNC:9928]
ENSG00000151657	KIN	Kin17 DNA and RNA binding protein [Source:HGNC Symbol;Acc:HGNC:6327]
ENSG00000166170	BAG5	BCL2 associated athanogene 5 [Source:HGNC Symbol;Acc:HGNC:941]
ENSG00000125845	BMP2	bone morphogenetic protein 2 [Source:HGNC Symbol;Acc:HGNC:1069]
ENSG00000184205	TSPYL2	TSPY like 2 [Source:HGNC Symbol;Acc:HGNC:24358]
ENSG00000068971	PPP2R5B	protein phosphatase 2 regulatory subunit B'beta [Source:HGNC Symbol;Acc:HGNC:9310]
ENSG00000204599	TRIM39	tripartite motif containing 39 [Source:HGNC Symbol;Acc:HGNC:10065]
ENSG00000133112	TPT1	tumor protein, translationally-controlled 1 [Source:HGNC Symbol;Acc:HGNC:12022]
ENSG00000069869	NEDD4	NEDD4 E3 ubiquitin protein ligase [Source:HGNC Symbol;Acc:HGNC:7727]
ENSG00000230989	HSBP1	heat shock factor binding protein 1 [Source:HGNC Symbol;Acc:HGNC:5203]
ENSG00000170836	PPM1D	protein phosphatase, Mg2+/Mn2+ dependent 1D [Source:HGNC Symbol;Acc:HGNC:9277]
ENSG00000114867	EIF4G1	eukaryotic translation initiation factor 4 gamma 1 [Source:HGNC Symbol;Acc:HGNC:3296]
ENSG00000143947	RPS27A	ribosomal protein S27a [Source:HGNC Symbol;Acc:HGNC:10417]
ENSG00000129473	BCL2L2	BCL2 like 2 [Source:HGNC Symbol;Acc:HGNC:995]
ENSG00000198783	ZNF830	zinc finger protein 830 [Source:HGNC Symbol;Acc:HGNC:28291]
ENSG00000103363	ELOB	elongin B [Source:HGNC Symbol;Acc:HGNC:11619]
ENSG00000138073	PREB	prolactin regulatory element binding [Source:HGNC Symbol;Acc:HGNC:9356]
ENSG00000013275	PSMC4	proteasome 26S subunit, ATPase 4 [Source:HGNC Symbol;Acc:HGNC:9551]
ENSG00000139372	TDG	thymine DNA glycosylase [Source:HGNC Symbol;Acc:HGNC:11700]
ENSG00000154447	SH3RF1	SH3 domain containing ring finger 1 [Source:HGNC Symbol;Acc:HGNC:17650]
ENSG00000175482	POLD4	DNA polymerase delta 4, accessory subunit [Source:HGNC Symbol;Acc:HGNC:14106]
ENSG00000161970	RPL26	ribosomal protein L26 [Source:HGNC Symbol;Acc:HGNC:10327]
ENSG00000233276	GPX1	glutathione peroxidase 1 [Source:HGNC Symbol;Acc:HGNC:4553]
ENSG00000010072	SPRTN	SprT-like N-terminal domain [Source:HGNC Symbol;Acc:HGNC:25356]
ENSG00000130770	ATP5IF1	ATP synthase inhibitory factor subunit 1 [Source:HGNC Symbol;Acc:HGNC:871]
ENSG00000080824	HSP90AA1	heat shock protein 90 alpha family class A member 1 [Source:HGNC Symbol;Acc:HGNC:5253]
ENSG00000119048	UBE2B	ubiquitin conjugating enzyme E2 B [Source:HGNC Symbol;Acc:HGNC:12473]
ENSG00000123562	MORF4L2	mortality factor 4 like 2 [Source:HGNC Symbol;Acc:HGNC:16849]
ENSG00000124783	SSR1	signal sequence receptor subunit 1 [Source:HGNC Symbol;Acc:HGNC:11323]
ENSG00000123415	SMUG1	single-strand-selective monofunctional uracil-DNA glycosylase 1 [Source:HGNC Symbol;Acc:HGNC:17148]
ENSG00000142168	SOD1	superoxide dismutase 1 [Source:HGNC Symbol;Acc:HGNC:11179]
ENSG00000109501	WFS1	wolframin ER transmembrane glycoprotein [Source:HGNC Symbol;Acc:HGNC:12762]
ENSG00000085662	AKR1B1	aldo-keto reductase family 1 member B [Source:HGNC Symbol;Acc:HGNC:381]
ENSG00000154582	ELOC	elongin C [Source:HGNC Symbol;Acc:HGNC:11617]
ENSG00000023318	ERP44	endoplasmic reticulum protein 44 [Source:HGNC Symbol;Acc:HGNC:18311]
ENSG00000105993	DNAJB6	DnaJ heat shock protein family (Hsp40) member B6 [Source:HGNC Symbol;Acc:HGNC:14888]
ENSG00000171490	RSL1D1	ribosomal L1 domain containing 1 [Source:HGNC Symbol;Acc:HGNC:24534]
ENSG00000173327	MAP3K11	mitogen-activated protein kinase kinase kinase 11 [Source:HGNC Symbol;Acc:HGNC:6850]
ENSG00000181061	HIGD1A	HIG1 hypoxia inducible domain family member 1A [Source:HGNC Symbol;Acc:HGNC:29527]
ENSG00000149930	TAOK2	TAO kinase 2 [Source:HGNC Symbol;Acc:HGNC:16835]
ENSG00000112658	SRF	serum response factor [Source:HGNC Symbol;Acc:HGNC:11291]
ENSG00000072849	DERL2	derlin 2 [Source:HGNC Symbol;Acc:HGNC:17943]
ENSG00000181222	POLR2A	RNA polymerase II subunit A [Source:HGNC Symbol;Acc:HGNC:9187]
ENSG00000127022	CANX	calnexin [Source:HGNC Symbol;Acc:HGNC:1473]
ENSG00000221983	UBA52	ubiquitin A-52 residue ribosomal protein fusion product 1 [Source:HGNC Symbol;Acc:HGNC:12458]
ENSG00000173039	RELA	RELA proto-oncogene, NF-kB subunit [Source:HGNC Symbol;Acc:HGNC:9955]
ENSG00000090020	SLC9A1	solute carrier family 9 member A1 [Source:HGNC Symbol;Acc:HGNC:11071]
ENSG00000008294	SPAG9	sperm associated antigen 9 [Source:HGNC Symbol;Acc:HGNC:14524]
ENSG00000172071	EIF2AK3	eukaryotic translation initiation factor 2 alpha kinase 3 [Source:HGNC Symbol;Acc:HGNC:3255]
ENSG00000100393	EP300	E1A binding protein p300 [Source:HGNC Symbol;Acc:HGNC:3373]
ENSG00000107175	CREB3	cAMP responsive element binding protein 3 [Source:HGNC Symbol;Acc:HGNC:2347]
ENSG00000157540	DYRK1A	dual specificity tyrosine phosphorylation regulated kinase 1A [Source:HGNC Symbol;Acc:HGNC:3091]
ENSG00000162298	SYVN1	synoviolin 1 [Source:HGNC Symbol;Acc:HGNC:20738]
ENSG00000100109	TFIP11	tuftelin interacting protein 11 [Source:HGNC Symbol;Acc:HGNC:17165]
ENSG00000149115	TNKS1BP1	tankyrase 1 binding protein 1 [Source:HGNC Symbol;Acc:HGNC:19081]
ENSG00000101294	HM13	histocompatibility minor 13 [Source:HGNC Symbol;Acc:HGNC:16435]
ENSG00000116044	NFE2L2	nuclear factor, erythroid 2 like 2 [Source:HGNC Symbol;Acc:HGNC:7782]
ENSG00000136560	TANK	TRAF family member associated NFKB activator [Source:HGNC Symbol;Acc:HGNC:11562]
ENSG00000101182	PSMA7	proteasome 20S subunit alpha 7 [Source:HGNC Symbol;Acc:HGNC:9536]
ENSG00000072803	FBXW11	F-box and WD repeat domain containing 11 [Source:HGNC Symbol;Acc:HGNC:13607]
ENSG00000107290	SETX	senataxin [Source:HGNC Symbol;Acc:HGNC:445]
ENSG00000148346	LCN2	lipocalin 2 [Source:HGNC Symbol;Acc:HGNC:6526]
ENSG00000100519	PSMC6	proteasome 26S subunit, ATPase 6 [Source:HGNC Symbol;Acc:HGNC:9553]
ENSG00000116288	PARK7	Parkinsonism associated deglycase [Source:HGNC Symbol;Acc:HGNC:16369]
ENSG00000182158	CREB3L2	cAMP responsive element binding protein 3 like 2 [Source:HGNC Symbol;Acc:HGNC:23720]
ENSG00000117450	PRDX1	peroxiredoxin 1 [Source:HGNC Symbol;Acc:HGNC:9352]
ENSG00000146648	EGFR	epidermal growth factor receptor [Source:HGNC Symbol;Acc:HGNC:3236]
ENSG00000004478	FKBP4	FKBP prolyl isomerase 4 [Source:HGNC Symbol;Acc:HGNC:3720]
ENSG00000159352	PSMD4	proteasome 26S subunit, non-ATPase 4 [Source:HGNC Symbol;Acc:HGNC:9561]
ENSG00000137309	HMGA1	high mobility group AT-hook 1 [Source:HGNC Symbol;Acc:HGNC:5010]
ENSG00000124766	SOX4	SRY-box transcription factor 4 [Source:HGNC Symbol;Acc:HGNC:11200]
ENSG00000197170	PSMD12	proteasome 26S subunit, non-ATPase 12 [Source:HGNC Symbol;Acc:HGNC:9557]
ENSG00000163362	INAVA	innate immunity activator [Source:HGNC Symbol;Acc:HGNC:25599]
ENSG00000185624	P4HB	prolyl 4-hydroxylase subunit beta [Source:HGNC Symbol;Acc:HGNC:8548]
ENSG00000140521	POLG	DNA polymerase gamma, catalytic subunit [Source:HGNC Symbol;Acc:HGNC:9179]
ENSG00000131467	PSME3	proteasome activator subunit 3 [Source:HGNC Symbol;Acc:HGNC:9570]
ENSG00000177885	GRB2	growth factor receptor bound protein 2 [Source:HGNC Symbol;Acc:HGNC:4566]
ENSG00000196396	PTPN1	protein tyrosine phosphatase non-receptor type 1 [Source:HGNC Symbol;Acc:HGNC:9642]
ENSG00000113558	SKP1	S-phase kinase associated protein 1 [Source:HGNC Symbol;Acc:HGNC:10899]
ENSG00000085276	MECOM	MDS1 and EVI1 complex locus [Source:HGNC Symbol;Acc:HGNC:3498]
ENSG00000026508	CD44	CD44 molecule (Indian blood group) [Source:HGNC Symbol;Acc:HGNC:1681]
ENSG00000089159	PXN	paxillin [Source:HGNC Symbol;Acc:HGNC:9718]
ENSG00000092820	EZR	ezrin [Source:HGNC Symbol;Acc:HGNC:12691]
ENSG00000104824	HNRNPL	heterogeneous nuclear ribonucleoprotein L [Source:HGNC Symbol;Acc:HGNC:5045]
ENSG00000124214	STAU1	staufen double-stranded RNA binding protein 1 [Source:HGNC Symbol;Acc:HGNC:11370]
ENSG00000100811	YY1	YY1 transcription factor [Source:HGNC Symbol;Acc:HGNC:12856]
ENSG00000144895	EIF2A	eukaryotic translation initiation factor 2A [Source:HGNC Symbol;Acc:HGNC:3254]
ENSG00000144224	UBXN4	UBX domain protein 4 [Source:HGNC Symbol;Acc:HGNC:14860]
ENSG00000189403	HMGB1	high mobility group box 1 [Source:HGNC Symbol;Acc:HGNC:4983]
ENSG00000124177	CHD6	chromodomain helicase DNA binding protein 6 [Source:HGNC Symbol;Acc:HGNC:19057]
ENSG00000160789	LMNA	lamin A/C [Source:HGNC Symbol;Acc:HGNC:6636]
ENSG00000067182	TNFRSF1A	TNF receptor superfamily member 1A [Source:HGNC Symbol;Acc:HGNC:11916]
ENSG00000011485	PPP5C	protein phosphatase 5 catalytic subunit [Source:HGNC Symbol;Acc:HGNC:9322]
ENSG00000108468	CBX1	chromobox 1 [Source:HGNC Symbol;Acc:HGNC:1551]
ENSG00000077232	DNAJC10	DnaJ heat shock protein family (Hsp40) member C10 [Source:HGNC Symbol;Acc:HGNC:24637]
ENSG00000092201	SUPT16H	SPT16 homolog, facilitates chromatin remodeling subunit [Source:HGNC Symbol;Acc:HGNC:11465]
ENSG00000079785	DDX1	DEAD-box helicase 1 [Source:HGNC Symbol;Acc:HGNC:2734]
ENSG00000215021	PHB2	prohibitin 2 [Source:HGNC Symbol;Acc:HGNC:30306]
ENSG00000179262	RAD23A	RAD23 homolog A, nucleotide excision repair protein [Source:HGNC Symbol;Acc:HGNC:9812]
ENSG00000065613	SLK	STE20 like kinase [Source:HGNC Symbol;Acc:HGNC:11088]
ENSG00000104517	UBR5	ubiquitin protein ligase E3 component n-recognin 5 [Source:HGNC Symbol;Acc:HGNC:16806]
ENSG00000143418	CERS2	ceramide synthase 2 [Source:HGNC Symbol;Acc:HGNC:14076]
ENSG00000145495	MARCHF6	membrane associated ring-CH-type finger 6 [Source:HGNC Symbol;Acc:HGNC:30550]
ENSG00000275700	AATF	apoptosis antagonizing transcription factor [Source:HGNC Symbol;Acc:HGNC:19235]
ENSG00000078140	UBE2K	ubiquitin conjugating enzyme E2 K [Source:HGNC Symbol;Acc:HGNC:4914]
ENSG00000124535	WRNIP1	WRN helicase interacting protein 1 [Source:HGNC Symbol;Acc:HGNC:20876]
ENSG00000091483	FH	fumarate hydratase [Source:HGNC Symbol;Acc:HGNC:3700]
ENSG00000138071	ACTR2	actin related protein 2 [Source:HGNC Symbol;Acc:HGNC:169]
ENSG00000093000	NUP50	nucleoporin 50 [Source:HGNC Symbol;Acc:HGNC:8065]
ENSG00000113300	CNOT6	CCR4-NOT transcription complex subunit 6 [Source:HGNC Symbol;Acc:HGNC:14099]
ENSG00000110395	CBL	Cbl proto-oncogene [Source:HGNC Symbol;Acc:HGNC:1541]
ENSG00000108588	CCDC47	coiled-coil domain containing 47 [Source:HGNC Symbol;Acc:HGNC:24856]
ENSG00000132436	FIGNL1	fidgetin like 1 [Source:HGNC Symbol;Acc:HGNC:13286]
ENSG00000197122	SRC	SRC proto-oncogene, non-receptor tyrosine kinase [Source:HGNC Symbol;Acc:HGNC:11283]
ENSG00000155876	RRAGA	Ras related GTP binding A [Source:HGNC Symbol;Acc:HGNC:16963]
ENSG00000073417	PDE8A	phosphodiesterase 8A [Source:HGNC Symbol;Acc:HGNC:8793]
ENSG00000134982	APC	APC regulator of WNT signaling pathway [Source:HGNC Symbol;Acc:HGNC:583]
ENSG00000105373	NOP53	NOP53 ribosome biogenesis factor [Source:HGNC Symbol;Acc:HGNC:4333]
ENSG00000142208	AKT1	AKT serine/threonine kinase 1 [Source:HGNC Symbol;Acc:HGNC:391]
ENSG00000073111	MCM2	minichromosome maintenance complex component 2 [Source:HGNC Symbol;Acc:HGNC:6944]
ENSG00000177628	GBA	glucosylceramidase beta [Source:HGNC Symbol;Acc:HGNC:4177]
ENSG00000143324	XPR1	xenotropic and polytropic retrovirus receptor 1 [Source:HGNC Symbol;Acc:HGNC:12827]
ENSG00000159461	AMFR	autocrine motility factor receptor [Source:HGNC Symbol;Acc:HGNC:463]
ENSG00000012232	EXTL3	exostosin like glycosyltransferase 3 [Source:HGNC Symbol;Acc:HGNC:3518]
ENSG00000198791	CNOT7	CCR4-NOT transcription complex subunit 7 [Source:HGNC Symbol;Acc:HGNC:14101]
ENSG00000169727	GPS1	G protein pathway suppressor 1 [Source:HGNC Symbol;Acc:HGNC:4549]
ENSG00000164190	NIPBL	NIPBL cohesin loading factor [Source:HGNC Symbol;Acc:HGNC:28862]
ENSG00000067560	RHOA	ras homolog family member A [Source:HGNC Symbol;Acc:HGNC:667]
ENSG00000049541	RFC2	replication factor C subunit 2 [Source:HGNC Symbol;Acc:HGNC:9970]
ENSG00000004487	KDM1A	lysine demethylase 1A [Source:HGNC Symbol;Acc:HGNC:29079]
ENSG00000126883	NUP214	nucleoporin 214 [Source:HGNC Symbol;Acc:HGNC:8064]
ENSG00000144791	LIMD1	LIM domains containing 1 [Source:HGNC Symbol;Acc:HGNC:6612]
ENSG00000112977	DAP	death associated protein [Source:HGNC Symbol;Acc:HGNC:2672]
ENSG00000064393	HIPK2	homeodomain interacting protein kinase 2 [Source:HGNC Symbol;Acc:HGNC:14402]
ENSG00000160957	RECQL4	RecQ like helicase 4 [Source:HGNC Symbol;Acc:HGNC:9949]
ENSG00000204590	GNL1	G protein nucleolar 1 (putative) [Source:HGNC Symbol;Acc:HGNC:4413]
ENSG00000136731	UGGT1	UDP-glucose glycoprotein glucosyltransferase 1 [Source:HGNC Symbol;Acc:HGNC:15663]
ENSG00000277258	PCGF2	polycomb group ring finger 2 [Source:HGNC Symbol;Acc:HGNC:12929]
ENSG00000072501	SMC1A	structural maintenance of chromosomes 1A [Source:HGNC Symbol;Acc:HGNC:11111]
ENSG00000078369	GNB1	G protein subunit beta 1 [Source:HGNC Symbol;Acc:HGNC:4396]
ENSG00000108861	DUSP3	dual specificity phosphatase 3 [Source:HGNC Symbol;Acc:HGNC:3069]
ENSG00000176720	BOK	BCL2 family apoptosis regulator BOK [Source:HGNC Symbol;Acc:HGNC:1087]
ENSG00000133119	RFC3	replication factor C subunit 3 [Source:HGNC Symbol;Acc:HGNC:9971]
ENSG00000086758	HUWE1	HECT, UBA and WWE domain containing E3 ubiquitin protein ligase 1 [Source:HGNC Symbol;Acc:HGNC:30892]
ENSG00000167770	OTUB1	OTU deubiquitinase, ubiquitin aldehyde binding 1 [Source:HGNC Symbol;Acc:HGNC:23077]
ENSG00000111802	TDP2	tyrosyl-DNA phosphodiesterase 2 [Source:HGNC Symbol;Acc:HGNC:17768]
ENSG00000100296	THOC5	THO complex 5 [Source:HGNC Symbol;Acc:HGNC:19074]
ENSG00000072310	SREBF1	sterol regulatory element binding transcription factor 1 [Source:HGNC Symbol;Acc:HGNC:11289]
ENSG00000125450	NUP85	nucleoporin 85 [Source:HGNC Symbol;Acc:HGNC:8734]
ENSG00000167601	AXL	AXL receptor tyrosine kinase [Source:HGNC Symbol;Acc:HGNC:905]
ENSG00000103429	BFAR	bifunctional apoptosis regulator [Source:HGNC Symbol;Acc:HGNC:17613]
ENSG00000074800	ENO1	enolase 1 [Source:HGNC Symbol;Acc:HGNC:3350]
ENSG00000164897	TMUB1	transmembrane and ubiquitin like domain containing 1 [Source:HGNC Symbol;Acc:HGNC:21709]
ENSG00000006432	MAP3K9	mitogen-activated protein kinase kinase kinase 9 [Source:HGNC Symbol;Acc:HGNC:6861]
ENSG00000143799	PARP1	poly(ADP-ribose) polymerase 1 [Source:HGNC Symbol;Acc:HGNC:270]
ENSG00000136279	DBNL	drebrin like [Source:HGNC Symbol;Acc:HGNC:2696]
ENSG00000198586	TLK1	tousled like kinase 1 [Source:HGNC Symbol;Acc:HGNC:11841]
ENSG00000171720	HDAC3	histone deacetylase 3 [Source:HGNC Symbol;Acc:HGNC:4854]
ENSG00000122557	HERPUD2	HERPUD family member 2 [Source:HGNC Symbol;Acc:HGNC:21915]
ENSG00000141503	MINK1	misshapen like kinase 1 [Source:HGNC Symbol;Acc:HGNC:17565]
ENSG00000094631	HDAC6	histone deacetylase 6 [Source:HGNC Symbol;Acc:HGNC:14064]
ENSG00000217128	FNIP1	folliculin interacting protein 1 [Source:HGNC Symbol;Acc:HGNC:29418]
ENSG00000119487	MAPKAP1	MAPK associated protein 1 [Source:HGNC Symbol;Acc:HGNC:18752]
ENSG00000166508	MCM7	minichromosome maintenance complex component 7 [Source:HGNC Symbol;Acc:HGNC:6950]
ENSG00000169375	SIN3A	SIN3 transcription regulator family member A [Source:HGNC Symbol;Acc:HGNC:19353]
ENSG00000112759	SLC29A1	solute carrier family 29 member 1 (Augustine blood group) [Source:HGNC Symbol;Acc:HGNC:11003]
ENSG00000182973	CNOT10	CCR4-NOT transcription complex subunit 10 [Source:HGNC Symbol;Acc:HGNC:23817]
ENSG00000161202	DVL3	dishevelled segment polarity protein 3 [Source:HGNC Symbol;Acc:HGNC:3087]
ENSG00000077152	UBE2T	ubiquitin conjugating enzyme E2 T [Source:HGNC Symbol;Acc:HGNC:25009]
ENSG00000172939	OXSR1	oxidative stress responsive kinase 1 [Source:HGNC Symbol;Acc:HGNC:8508]
ENSG00000105976	MET	MET proto-oncogene, receptor tyrosine kinase [Source:HGNC Symbol;Acc:HGNC:7029]
ENSG00000104889	RNASEH2A	ribonuclease H2 subunit A [Source:HGNC Symbol;Acc:HGNC:18518]
ENSG00000122512	PMS2	PMS1 homolog 2, mismatch repair system component [Source:HGNC Symbol;Acc:HGNC:9122]
ENSG00000198585	NUDT16	nudix hydrolase 16 [Source:HGNC Symbol;Acc:HGNC:26442]
ENSG00000101871	MID1	midline 1 [Source:HGNC Symbol;Acc:HGNC:7095]
ENSG00000123143	PKN1	protein kinase N1 [Source:HGNC Symbol;Acc:HGNC:9405]
ENSG00000050130	JKAMP	JNK1/MAPK8 associated membrane protein [Source:HGNC Symbol;Acc:HGNC:20184]
ENSG00000132356	PRKAA1	protein kinase AMP-activated catalytic subunit alpha 1 [Source:HGNC Symbol;Acc:HGNC:9376]
ENSG00000183624	HMCES	5-hydroxymethylcytosine binding, ES cell specific [Source:HGNC Symbol;Acc:HGNC:24446]
ENSG00000221829	FANCG	FA complementation group G [Source:HGNC Symbol;Acc:HGNC:3588]
ENSG00000185515	BRCC3	BRCA1/BRCA2-containing complex subunit 3 [Source:HGNC Symbol;Acc:HGNC:24185]
ENSG00000127863	TNFRSF19	TNF receptor superfamily member 19 [Source:HGNC Symbol;Acc:HGNC:11915]
ENSG00000055208	TAB2	TGF-beta activated kinase 1 (MAP3K7) binding protein 2 [Source:HGNC Symbol;Acc:HGNC:17075]
ENSG00000145391	SETD7	SET domain containing 7, histone lysine methyltransferase [Source:HGNC Symbol;Acc:HGNC:30412]
ENSG00000164808	SPIDR	scaffold protein involved in DNA repair [Source:HGNC Symbol;Acc:HGNC:28971]
ENSG00000182923	CEP63	centrosomal protein 63 [Source:HGNC Symbol;Acc:HGNC:25815]
ENSG00000136943	CTSV	cathepsin V [Source:HGNC Symbol;Acc:HGNC:2538]
ENSG00000081026	MAGI3	membrane associated guanylate kinase, WW and PDZ domain containing 3 [Source:HGNC Symbol;Acc:HGNC:29647]
ENSG00000085491	SLC25A24	solute carrier family 25 member 24 [Source:HGNC Symbol;Acc:HGNC:20662]
ENSG00000198168	SVIP	small VCP interacting protein [Source:HGNC Symbol;Acc:HGNC:25238]
ENSG00000114904	NEK4	NIMA related kinase 4 [Source:HGNC Symbol;Acc:HGNC:11399]
ENSG00000100297	MCM5	minichromosome maintenance complex component 5 [Source:HGNC Symbol;Acc:HGNC:6948]
ENSG00000080345	RIF1	replication timing regulatory factor 1 [Source:HGNC Symbol;Acc:HGNC:23207]
ENSG00000155508	CNOT8	CCR4-NOT transcription complex subunit 8 [Source:HGNC Symbol;Acc:HGNC:9207]
ENSG00000147536	GINS4	GINS complex subunit 4 [Source:HGNC Symbol;Acc:HGNC:28226]
ENSG00000166135	HIF1AN	hypoxia inducible factor 1 subunit alpha inhibitor [Source:HGNC Symbol;Acc:HGNC:17113]
ENSG00000142453	CARM1	coactivator associated arginine methyltransferase 1 [Source:HGNC Symbol;Acc:HGNC:23393]
ENSG00000083642	PDS5B	PDS5 cohesin associated factor B [Source:HGNC Symbol;Acc:HGNC:20418]
ENSG00000204217	BMPR2	bone morphogenetic protein receptor type 2 [Source:HGNC Symbol;Acc:HGNC:1078]
ENSG00000111581	NUP107	nucleoporin 107 [Source:HGNC Symbol;Acc:HGNC:29914]
ENSG00000163932	PRKCD	protein kinase C delta [Source:HGNC Symbol;Acc:HGNC:9399]
ENSG00000145675	PIK3R1	phosphoinositide-3-kinase regulatory subunit 1 [Source:HGNC Symbol;Acc:HGNC:8979]
ENSG00000007168	PAFAH1B1	platelet activating factor acetylhydrolase 1b regulatory subunit 1 [Source:HGNC Symbol;Acc:HGNC:8574]
ENSG00000134318	ROCK2	Rho associated coiled-coil containing protein kinase 2 [Source:HGNC Symbol;Acc:HGNC:10252]
ENSG00000187840	EIF4EBP1	eukaryotic translation initiation factor 4E binding protein 1 [Source:HGNC Symbol;Acc:HGNC:3288]
ENSG00000178295	GEN1	GEN1 Holliday junction 5' flap endonuclease [Source:HGNC Symbol;Acc:HGNC:26881]
ENSG00000099956	SMARCB1	SWI/SNF related, matrix associated, actin dependent regulator of chromatin, subfamily b, member 1 [Source:HGNC Symbol;Acc:HGNC:11103]
ENSG00000134755	DSC2	desmocollin 2 [Source:HGNC Symbol;Acc:HGNC:3036]
ENSG00000148660	CAMK2G	calcium/calmodulin dependent protein kinase II gamma [Source:HGNC Symbol;Acc:HGNC:1463]
ENSG00000111907	TPD52L1	TPD52 like 1 [Source:HGNC Symbol;Acc:HGNC:12006]
ENSG00000133703	KRAS	KRAS proto-oncogene, GTPase [Source:HGNC Symbol;Acc:HGNC:6407]
ENSG00000118762	PKD2	polycystin 2, transient receptor potential cation channel [Source:HGNC Symbol;Acc:HGNC:9009]
ENSG00000169174	PCSK9	proprotein convertase subtilisin/kexin type 9 [Source:HGNC Symbol;Acc:HGNC:20001]
ENSG00000172977	KAT5	lysine acetyltransferase 5 [Source:HGNC Symbol;Acc:HGNC:5275]
ENSG00000157625	TAB3	TGF-beta activated kinase 1 (MAP3K7) binding protein 3 [Source:HGNC Symbol;Acc:HGNC:30681]
ENSG00000107263	RAPGEF1	Rap guanine nucleotide exchange factor 1 [Source:HGNC Symbol;Acc:HGNC:4568]
ENSG00000136518	ACTL6A	actin like 6A [Source:HGNC Symbol;Acc:HGNC:24124]
ENSG00000069248	NUP133	nucleoporin 133 [Source:HGNC Symbol;Acc:HGNC:18016]
ENSG00000160551	TAOK1	TAO kinase 1 [Source:HGNC Symbol;Acc:HGNC:29259]
ENSG00000143155	TIPRL	TOR signaling pathway regulator [Source:HGNC Symbol;Acc:HGNC:30231]
ENSG00000141027	NCOR1	nuclear receptor corepressor 1 [Source:HGNC Symbol;Acc:HGNC:7672]
ENSG00000126583	PRKCG	protein kinase C gamma [Source:HGNC Symbol;Acc:HGNC:9402]
ENSG00000149269	PAK1	p21 (RAC1) activated kinase 1 [Source:HGNC Symbol;Acc:HGNC:8590]
ENSG00000124795	DEK	DEK proto-oncogene [Source:HGNC Symbol;Acc:HGNC:2768]
ENSG00000138767	CNOT6L	CCR4-NOT transcription complex subunit 6 like [Source:HGNC Symbol;Acc:HGNC:18042]
ENSG00000176208	ATAD5	ATPase family AAA domain containing 5 [Source:HGNC Symbol;Acc:HGNC:25752]
ENSG00000107566	ERLIN1	ER lipid raft associated 1 [Source:HGNC Symbol;Acc:HGNC:16947]
ENSG00000188554	NBR1	NBR1 autophagy cargo receptor [Source:HGNC Symbol;Acc:HGNC:6746]
ENSG00000147140	NONO	non-POU domain containing octamer binding [Source:HGNC Symbol;Acc:HGNC:7871]
ENSG00000156256	USP16	ubiquitin specific peptidase 16 [Source:HGNC Symbol;Acc:HGNC:12614]
ENSG00000174307	PHLDA3	pleckstrin homology like domain family A member 3 [Source:HGNC Symbol;Acc:HGNC:8934]
ENSG00000197299	BLM	BLM RecQ like helicase [Source:HGNC Symbol;Acc:HGNC:1058]
ENSG00000156831	NSMCE2	NSE2 (MMS21) homolog, SMC5-SMC6 complex SUMO ligase [Source:HGNC Symbol;Acc:HGNC:26513]
ENSG00000185043	CIB1	calcium and integrin binding 1 [Source:HGNC Symbol;Acc:HGNC:16920]
ENSG00000141580	WDR45B	WD repeat domain 45B [Source:HGNC Symbol;Acc:HGNC:25072]
ENSG00000103091	WDR59	WD repeat domain 59 [Source:HGNC Symbol;Acc:HGNC:25706]
ENSG00000167670	CHAF1A	chromatin assembly factor 1 subunit A [Source:HGNC Symbol;Acc:HGNC:1910]
ENSG00000102977	ACD	ACD shelterin complex subunit and telomerase recruitment factor [Source:HGNC Symbol;Acc:HGNC:25070]
ENSG00000163349	HIPK1	homeodomain interacting protein kinase 1 [Source:HGNC Symbol;Acc:HGNC:19006]
ENSG00000175224	ATG13	autophagy related 13 [Source:HGNC Symbol;Acc:HGNC:29091]
ENSG00000168214	RBPJ	recombination signal binding protein for immunoglobulin kappa J region [Source:HGNC Symbol;Acc:HGNC:5724]
ENSG00000164830	OXR1	oxidation resistance 1 [Source:HGNC Symbol;Acc:HGNC:15822]
ENSG00000154767	XPC	XPC complex subunit, DNA damage recognition and repair factor [Source:HGNC Symbol;Acc:HGNC:12816]
ENSG00000239305	RNF103	ring finger protein 103 [Source:HGNC Symbol;Acc:HGNC:12859]
ENSG00000082068	WDR70	WD repeat domain 70 [Source:HGNC Symbol;Acc:HGNC:25495]
ENSG00000157764	BRAF	B-Raf proto-oncogene, serine/threonine kinase [Source:HGNC Symbol;Acc:HGNC:1097]
ENSG00000104738	MCM4	minichromosome maintenance complex component 4 [Source:HGNC Symbol;Acc:HGNC:6947]
ENSG00000169592	INO80E	INO80 complex subunit E [Source:HGNC Symbol;Acc:HGNC:26905]
ENSG00000198924	DCLRE1A	DNA cross-link repair 1A [Source:HGNC Symbol;Acc:HGNC:17660]
ENSG00000133706	LARS1	leucyl-tRNA synthetase 1 [Source:HGNC Symbol;Acc:HGNC:6512]
ENSG00000139842	CUL4A	cullin 4A [Source:HGNC Symbol;Acc:HGNC:2554]
ENSG00000164116	GUCY1A1	guanylate cyclase 1 soluble subunit alpha 1 [Source:HGNC Symbol;Acc:HGNC:4685]
ENSG00000125885	MCM8	minichromosome maintenance 8 homologous recombination repair factor [Source:HGNC Symbol;Acc:HGNC:16147]
ENSG00000074964	ARHGEF10L	Rho guanine nucleotide exchange factor 10 like [Source:HGNC Symbol;Acc:HGNC:25540]
ENSG00000103148	NPRL3	NPR3 like, GATOR1 complex subunit [Source:HGNC Symbol;Acc:HGNC:14124]
ENSG00000196712	NF1	neurofibromin 1 [Source:HGNC Symbol;Acc:HGNC:7765]
ENSG00000196584	XRCC2	X-ray repair cross complementing 2 [Source:HGNC Symbol;Acc:HGNC:12829]
ENSG00000137693	YAP1	Yes associated protein 1 [Source:HGNC Symbol;Acc:HGNC:16262]
ENSG00000102699	PARP4	poly(ADP-ribose) polymerase family member 4 [Source:HGNC Symbol;Acc:HGNC:271]
ENSG00000177084	POLE	DNA polymerase epsilon, catalytic subunit [Source:HGNC Symbol;Acc:HGNC:9177]
ENSG00000198887	SMC5	structural maintenance of chromosomes 5 [Source:HGNC Symbol;Acc:HGNC:20465]
ENSG00000185340	GAS2L1	growth arrest specific 2 like 1 [Source:HGNC Symbol;Acc:HGNC:16955]
ENSG00000106462	EZH2	enhancer of zeste 2 polycomb repressive complex 2 subunit [Source:HGNC Symbol;Acc:HGNC:3527]
ENSG00000125107	CNOT1	CCR4-NOT transcription complex subunit 1 [Source:HGNC Symbol;Acc:HGNC:7877]
ENSG00000138346	DNA2	DNA replication helicase/nuclease 2 [Source:HGNC Symbol;Acc:HGNC:2939]
ENSG00000143499	SMYD2	SET and MYND domain containing 2 [Source:HGNC Symbol;Acc:HGNC:20982]
ENSG00000108465	CDK5RAP3	CDK5 regulatory subunit associated protein 3 [Source:HGNC Symbol;Acc:HGNC:18673]
ENSG00000035928	RFC1	replication factor C subunit 1 [Source:HGNC Symbol;Acc:HGNC:9969]
ENSG00000075711	DLG1	discs large MAGUK scaffold protein 1 [Source:HGNC Symbol;Acc:HGNC:2900]
ENSG00000114650	SCAP	SREBF chaperone [Source:HGNC Symbol;Acc:HGNC:30634]
ENSG00000131153	GINS2	GINS complex subunit 2 [Source:HGNC Symbol;Acc:HGNC:24575]
ENSG00000148411	NACC2	NACC family member 2 [Source:HGNC Symbol;Acc:HGNC:23846]
ENSG00000196715	VKORC1L1	vitamin K epoxide reductase complex subunit 1 like 1 [Source:HGNC Symbol;Acc:HGNC:21492]
ENSG00000105325	FZR1	fizzy and cell division cycle 20 related 1 [Source:HGNC Symbol;Acc:HGNC:24824]
ENSG00000114742	WDR48	WD repeat domain 48 [Source:HGNC Symbol;Acc:HGNC:30914]
ENSG00000176153	GPX2	glutathione peroxidase 2 [Source:HGNC Symbol;Acc:HGNC:4554]
ENSG00000139324	TMTC3	transmembrane O-mannosyltransferase targeting cadherins 3 [Source:HGNC Symbol;Acc:HGNC:26899]
ENSG00000170485	NPAS2	neuronal PAS domain protein 2 [Source:HGNC Symbol;Acc:HGNC:7895]
ENSG00000171307	ZDHHC16	zinc finger DHHC-type containing 16 [Source:HGNC Symbol;Acc:HGNC:20714]
ENSG00000132383	RPA1	replication protein A1 [Source:HGNC Symbol;Acc:HGNC:10289]
ENSG00000135766	EGLN1	egl-9 family hypoxia inducible factor 1 [Source:HGNC Symbol;Acc:HGNC:1232]
ENSG00000087274	ADD1	adducin 1 [Source:HGNC Symbol;Acc:HGNC:243]
ENSG00000101751	POLI	DNA polymerase iota [Source:HGNC Symbol;Acc:HGNC:9182]
ENSG00000097046	CDC7	cell division cycle 7 [Source:HGNC Symbol;Acc:HGNC:1745]
ENSG00000100324	TAB1	TGF-beta activated kinase 1 (MAP3K7) binding protein 1 [Source:HGNC Symbol;Acc:HGNC:18157]
ENSG00000163918	RFC4	replication factor C subunit 4 [Source:HGNC Symbol;Acc:HGNC:9972]
ENSG00000091542	ALKBH5	alkB homolog 5, RNA demethylase [Source:HGNC Symbol;Acc:HGNC:25996]
ENSG00000081177	EXD2	exonuclease 3'-5' domain containing 2 [Source:HGNC Symbol;Acc:HGNC:20217]
ENSG00000114346	ECT2	epithelial cell transforming 2 [Source:HGNC Symbol;Acc:HGNC:3155]
ENSG00000065978	YBX1	Y-box binding protein 1 [Source:HGNC Symbol;Acc:HGNC:8014]
ENSG00000244405	ETV5	ETS variant transcription factor 5 [Source:HGNC Symbol;Acc:HGNC:3494]
ENSG00000143674	MAP3K21	mitogen-activated protein kinase kinase kinase 21 [Source:HGNC Symbol;Acc:HGNC:29798]
ENSG00000136159	NUDT15	nudix hydrolase 15 [Source:HGNC Symbol;Acc:HGNC:23063]
ENSG00000178971	CTC1	CST telomere replication complex component 1 [Source:HGNC Symbol;Acc:HGNC:26169]
ENSG00000136319	TTC5	tetratricopeptide repeat domain 5 [Source:HGNC Symbol;Acc:HGNC:19274]
ENSG00000108055	SMC3	structural maintenance of chromosomes 3 [Source:HGNC Symbol;Acc:HGNC:2468]
ENSG00000085224	ATRX	ATRX chromatin remodeler [Source:HGNC Symbol;Acc:HGNC:886]
ENSG00000122547	EEPD1	endonuclease/exonuclease/phosphatase family domain containing 1 [Source:HGNC Symbol;Acc:HGNC:22223]
ENSG00000197442	MAP3K5	mitogen-activated protein kinase kinase kinase 5 [Source:HGNC Symbol;Acc:HGNC:6857]
ENSG00000090447	TFAP4	transcription factor AP-4 [Source:HGNC Symbol;Acc:HGNC:11745]
ENSG00000136104	RNASEH2B	ribonuclease H2 subunit B [Source:HGNC Symbol;Acc:HGNC:25671]
ENSG00000146263	MMS22L	MMS22 like, DNA repair protein [Source:HGNC Symbol;Acc:HGNC:21475]
ENSG00000180228	PRKRA	protein activator of interferon induced protein kinase EIF2AK2 [Source:HGNC Symbol;Acc:HGNC:9438]
ENSG00000075188	NUP37	nucleoporin 37 [Source:HGNC Symbol;Acc:HGNC:29929]
ENSG00000111602	TIMELESS	timeless circadian regulator [Source:HGNC Symbol;Acc:HGNC:11813]
ENSG00000142733	MAP3K6	mitogen-activated protein kinase kinase kinase 6 [Source:HGNC Symbol;Acc:HGNC:6858]
ENSG00000121892	PDS5A	PDS5 cohesin associated factor A [Source:HGNC Symbol;Acc:HGNC:29088]
ENSG00000169967	MAP3K2	mitogen-activated protein kinase kinase kinase 2 [Source:HGNC Symbol;Acc:HGNC:6854]
ENSG00000136273	HUS1	HUS1 checkpoint clamp component [Source:HGNC Symbol;Acc:HGNC:5309]
ENSG00000081181	ARG2	arginase 2 [Source:HGNC Symbol;Acc:HGNC:664]
ENSG00000112941	TENT4A	terminal nucleotidyltransferase 4A [Source:HGNC Symbol;Acc:HGNC:16705]
ENSG00000051180	RAD51	RAD51 recombinase [Source:HGNC Symbol;Acc:HGNC:9817]
ENSG00000157954	WIPI2	WD repeat domain, phosphoinositide interacting 2 [Source:HGNC Symbol;Acc:HGNC:32225]
ENSG00000110344	UBE4A	ubiquitination factor E4A [Source:HGNC Symbol;Acc:HGNC:12499]
ENSG00000186907	RTN4RL2	reticulon 4 receptor like 2 [Source:HGNC Symbol;Acc:HGNC:23053]
ENSG00000198648	STK39	serine/threonine kinase 39 [Source:HGNC Symbol;Acc:HGNC:17717]
ENSG00000104365	IKBKB	inhibitor of nuclear factor kappa B kinase subunit beta [Source:HGNC Symbol;Acc:HGNC:5960]
ENSG00000158169	FANCC	FA complementation group C [Source:HGNC Symbol;Acc:HGNC:3584]
ENSG00000010704	HFE	homeostatic iron regulator [Source:HGNC Symbol;Acc:HGNC:4886]
ENSG00000110066	KMT5B	lysine methyltransferase 5B [Source:HGNC Symbol;Acc:HGNC:24283]
ENSG00000174371	EXO1	exonuclease 1 [Source:HGNC Symbol;Acc:HGNC:3511]
ENSG00000196586	MYO6	myosin VI [Source:HGNC Symbol;Acc:HGNC:7605]
ENSG00000050748	MAPK9	mitogen-activated protein kinase 9 [Source:HGNC Symbol;Acc:HGNC:6886]
ENSG00000117394	SLC2A1	solute carrier family 2 member 1 [Source:HGNC Symbol;Acc:HGNC:11005]
ENSG00000120253	NUP43	nucleoporin 43 [Source:HGNC Symbol;Acc:HGNC:21182]
ENSG00000171792	RHNO1	RAD9-HUS1-RAD1 interacting nuclear orphan 1 [Source:HGNC Symbol;Acc:HGNC:28206]
ENSG00000080839	RBL1	RB transcriptional corepressor like 1 [Source:HGNC Symbol;Acc:HGNC:9893]
ENSG00000129484	PARP2	poly(ADP-ribose) polymerase 2 [Source:HGNC Symbol;Acc:HGNC:272]
ENSG00000014824	SLC30A9	solute carrier family 30 member 9 [Source:HGNC Symbol;Acc:HGNC:1329]
ENSG00000135245	HILPDA	hypoxia inducible lipid droplet associated [Source:HGNC Symbol;Acc:HGNC:28859]
ENSG00000276043	UHRF1	ubiquitin like with PHD and ring finger domains 1 [Source:HGNC Symbol;Acc:HGNC:12556]
ENSG00000102054	RBBP7	RB binding protein 7, chromatin remodeling factor [Source:HGNC Symbol;Acc:HGNC:9890]
ENSG00000101412	E2F1	E2F transcription factor 1 [Source:HGNC Symbol;Acc:HGNC:3113]
ENSG00000100479	POLE2	DNA polymerase epsilon 2, accessory subunit [Source:HGNC Symbol;Acc:HGNC:9178]
ENSG00000103152	MPG	N-methylpurine DNA glycosylase [Source:HGNC Symbol;Acc:HGNC:7211]
ENSG00000167965	MLST8	MTOR associated protein, LST8 homolog [Source:HGNC Symbol;Acc:HGNC:24825]
ENSG00000116661	FBXO2	F-box protein 2 [Source:HGNC Symbol;Acc:HGNC:13581]
ENSG00000129691	ASH2L	ASH2 like, histone lysine methyltransferase complex subunit [Source:HGNC Symbol;Acc:HGNC:744]
ENSG00000072062	PRKACA	protein kinase cAMP-activated catalytic subunit alpha [Source:HGNC Symbol;Acc:HGNC:9380]
ENSG00000164104	HMGB2	high mobility group box 2 [Source:HGNC Symbol;Acc:HGNC:5000]
ENSG00000090097	PCBP4	poly(rC) binding protein 4 [Source:HGNC Symbol;Acc:HGNC:8652]
ENSG00000152348	ATG10	autophagy related 10 [Source:HGNC Symbol;Acc:HGNC:20315]
ENSG00000095002	MSH2	mutS homolog 2 [Source:HGNC Symbol;Acc:HGNC:7325]
ENSG00000213676	ATF6B	activating transcription factor 6 beta [Source:HGNC Symbol;Acc:HGNC:2349]
ENSG00000160200	CBS	cystathionine beta-synthase [Source:HGNC Symbol;Acc:HGNC:1550]
ENSG00000166167	BTRC	beta-transducin repeat containing E3 ubiquitin protein ligase [Source:HGNC Symbol;Acc:HGNC:1144]
ENSG00000101868	POLA1	DNA polymerase alpha 1, catalytic subunit [Source:HGNC Symbol;Acc:HGNC:9173]
ENSG00000067369	TP53BP1	tumor protein p53 binding protein 1 [Source:HGNC Symbol;Acc:HGNC:11999]
ENSG00000004975	DVL2	dishevelled segment polarity protein 2 [Source:HGNC Symbol;Acc:HGNC:3086]
ENSG00000101945	SUV39H1	suppressor of variegation 3-9 homolog 1 [Source:HGNC Symbol;Acc:HGNC:11479]
ENSG00000015171	ZMYND11	zinc finger MYND-type containing 11 [Source:HGNC Symbol;Acc:HGNC:16966]
ENSG00000072133	RPS6KA6	ribosomal protein S6 kinase A6 [Source:HGNC Symbol;Acc:HGNC:10435]
ENSG00000165699	TSC1	TSC complex subunit 1 [Source:HGNC Symbol;Acc:HGNC:12362]
ENSG00000124570	SERPINB6	serpin family B member 6 [Source:HGNC Symbol;Acc:HGNC:8950]
ENSG00000198646	NCOA6	nuclear receptor coactivator 6 [Source:HGNC Symbol;Acc:HGNC:15936]
ENSG00000155229	MMS19	MMS19 homolog, cytosolic iron-sulfur assembly component [Source:HGNC Symbol;Acc:HGNC:13824]
ENSG00000189079	ARID2	AT-rich interaction domain 2 [Source:HGNC Symbol;Acc:HGNC:18037]
ENSG00000198740	ZNF652	zinc finger protein 652 [Source:HGNC Symbol;Acc:HGNC:29147]
ENSG00000076003	MCM6	minichromosome maintenance complex component 6 [Source:HGNC Symbol;Acc:HGNC:6949]
ENSG00000160211	G6PD	glucose-6-phosphate dehydrogenase [Source:HGNC Symbol;Acc:HGNC:4057]
ENSG00000086232	EIF2AK1	eukaryotic translation initiation factor 2 alpha kinase 1 [Source:HGNC Symbol;Acc:HGNC:24921]
ENSG00000047410	TPR	translocated promoter region, nuclear basket protein [Source:HGNC Symbol;Acc:HGNC:12017]
ENSG00000156299	TIAM1	TIAM Rac1 associated GEF 1 [Source:HGNC Symbol;Acc:HGNC:11805]
ENSG00000135821	GLUL	glutamate-ammonia ligase [Source:HGNC Symbol;Acc:HGNC:4341]
ENSG00000136504	KAT7	lysine acetyltransferase 7 [Source:HGNC Symbol;Acc:HGNC:17016]
ENSG00000170464	DNAJC18	DnaJ heat shock protein family (Hsp40) member C18 [Source:HGNC Symbol;Acc:HGNC:28429]
ENSG00000149311	ATM	ATM serine/threonine kinase [Source:HGNC Symbol;Acc:HGNC:795]
ENSG00000048028	USP28	ubiquitin specific peptidase 28 [Source:HGNC Symbol;Acc:HGNC:12625]
ENSG00000100350	FOXRED2	FAD dependent oxidoreductase domain containing 2 [Source:HGNC Symbol;Acc:HGNC:26264]
ENSG00000116062	MSH6	mutS homolog 6 [Source:HGNC Symbol;Acc:HGNC:7329]
ENSG00000198909	MAP3K3	mitogen-activated protein kinase kinase kinase 3 [Source:HGNC Symbol;Acc:HGNC:6855]
ENSG00000145545	SRD5A1	steroid 5 alpha-reductase 1 [Source:HGNC Symbol;Acc:HGNC:11284]
ENSG00000094914	AAAS	aladin WD repeat nucleoporin [Source:HGNC Symbol;Acc:HGNC:13666]
ENSG00000042088	TDP1	tyrosyl-DNA phosphodiesterase 1 [Source:HGNC Symbol;Acc:HGNC:18884]
ENSG00000197860	SGTB	small glutamine rich tetratricopeptide repeat containing beta [Source:HGNC Symbol;Acc:HGNC:23567]
ENSG00000170312	CDK1	cyclin dependent kinase 1 [Source:HGNC Symbol;Acc:HGNC:1722]
ENSG00000184304	PRKD1	protein kinase D1 [Source:HGNC Symbol;Acc:HGNC:9407]
ENSG00000125629	INSIG2	insulin induced gene 2 [Source:HGNC Symbol;Acc:HGNC:20452]
ENSG00000112029	FBXO5	F-box protein 5 [Source:HGNC Symbol;Acc:HGNC:13584]
ENSG00000088305	DNMT3B	DNA methyltransferase 3 beta [Source:HGNC Symbol;Acc:HGNC:2979]
ENSG00000039650	PNKP	polynucleotide kinase 3'-phosphatase [Source:HGNC Symbol;Acc:HGNC:9154]
ENSG00000143578	CREB3L4	cAMP responsive element binding protein 3 like 4 [Source:HGNC Symbol;Acc:HGNC:18854]
ENSG00000085511	MAP3K4	mitogen-activated protein kinase kinase kinase 4 [Source:HGNC Symbol;Acc:HGNC:6856]
ENSG00000126775	ATG14	autophagy related 14 [Source:HGNC Symbol;Acc:HGNC:19962]
ENSG00000115365	LANCL1	LanC like 1 [Source:HGNC Symbol;Acc:HGNC:6508]
ENSG00000134278	SPIRE1	spire type actin nucleation factor 1 [Source:HGNC Symbol;Acc:HGNC:30622]
ENSG00000076984	MAP2K7	mitogen-activated protein kinase kinase 7 [Source:HGNC Symbol;Acc:HGNC:6847]
ENSG00000145335	SNCA	synuclein alpha [Source:HGNC Symbol;Acc:HGNC:11138]
ENSG00000104177	MYEF2	myelin expression factor 2 [Source:HGNC Symbol;Acc:HGNC:17940]
ENSG00000140718	FTO	FTO alpha-ketoglutarate dependent dioxygenase [Source:HGNC Symbol;Acc:HGNC:24678]
ENSG00000005075	POLR2J	RNA polymerase II subunit J [Source:HGNC Symbol;Acc:HGNC:9197]
ENSG00000163781	TOPBP1	DNA topoisomerase II binding protein 1 [Source:HGNC Symbol;Acc:HGNC:17008]
ENSG00000149136	SSRP1	structure specific recognition protein 1 [Source:HGNC Symbol;Acc:HGNC:11327]
ENSG00000157240	FZD1	frizzled class receptor 1 [Source:HGNC Symbol;Acc:HGNC:4038]
ENSG00000132906	CASP9	caspase 9 [Source:HGNC Symbol;Acc:HGNC:1511]
ENSG00000165025	SYK	spleen associated tyrosine kinase [Source:HGNC Symbol;Acc:HGNC:11491]
ENSG00000152409	JMY	junction mediating and regulatory protein, p53 cofactor [Source:HGNC Symbol;Acc:HGNC:28916]
ENSG00000140525	FANCI	FA complementation group I [Source:HGNC Symbol;Acc:HGNC:25568]
ENSG00000138834	MAPK8IP3	mitogen-activated protein kinase 8 interacting protein 3 [Source:HGNC Symbol;Acc:HGNC:6884]
ENSG00000140455	USP3	ubiquitin specific peptidase 3 [Source:HGNC Symbol;Acc:HGNC:12626]
ENSG00000134986	NREP	neuronal regeneration related protein [Source:HGNC Symbol;Acc:HGNC:16834]
ENSG00000141655	TNFRSF11A	TNF receptor superfamily member 11a [Source:HGNC Symbol;Acc:HGNC:11908]
ENSG00000198554	WDHD1	WD repeat and HMG-box DNA binding protein 1 [Source:HGNC Symbol;Acc:HGNC:23170]
ENSG00000010810	FYN	FYN proto-oncogene, Src family tyrosine kinase [Source:HGNC Symbol;Acc:HGNC:4037]
ENSG00000168067	MAP4K2	mitogen-activated protein kinase kinase kinase kinase 2 [Source:HGNC Symbol;Acc:HGNC:6864]
ENSG00000134852	CLOCK	clock circadian regulator [Source:HGNC Symbol;Acc:HGNC:2082]
ENSG00000125249	RAP2A	RAP2A, member of RAS oncogene family [Source:HGNC Symbol;Acc:HGNC:9861]
ENSG00000140534	TICRR	TOPBP1 interacting checkpoint and replication regulator [Source:HGNC Symbol;Acc:HGNC:28704]
ENSG00000166313	APBB1	amyloid beta precursor protein binding family B member 1 [Source:HGNC Symbol;Acc:HGNC:581]
ENSG00000124702	KLHDC3	kelch domain containing 3 [Source:HGNC Symbol;Acc:HGNC:20704]
ENSG00000143479	DYRK3	dual specificity tyrosine phosphorylation regulated kinase 3 [Source:HGNC Symbol;Acc:HGNC:3094]
ENSG00000056050	HPF1	histone PARylation factor 1 [Source:HGNC Symbol;Acc:HGNC:26051]
ENSG00000151012	SLC7A11	solute carrier family 7 member 11 [Source:HGNC Symbol;Acc:HGNC:11059]
ENSG00000111445	RFC5	replication factor C subunit 5 [Source:HGNC Symbol;Acc:HGNC:9973]
ENSG00000196730	DAPK1	death associated protein kinase 1 [Source:HGNC Symbol;Acc:HGNC:2674]
ENSG00000128607	KLHDC10	kelch domain containing 10 [Source:HGNC Symbol;Acc:HGNC:22194]
ENSG00000183255	PTTG1IP	PTTG1 interacting protein [Source:HGNC Symbol;Acc:HGNC:13524]
ENSG00000147231	RADX	RPA1 related single stranded DNA binding protein, X-linked [Source:HGNC Symbol;Acc:HGNC:25486]
ENSG00000114026	OGG1	8-oxoguanine DNA glycosylase [Source:HGNC Symbol;Acc:HGNC:8125]
ENSG00000062822	POLD1	DNA polymerase delta 1, catalytic subunit [Source:HGNC Symbol;Acc:HGNC:9175]
ENSG00000120868	APAF1	apoptotic peptidase activating factor 1 [Source:HGNC Symbol;Acc:HGNC:576]
ENSG00000168556	ING2	inhibitor of growth family member 2 [Source:HGNC Symbol;Acc:HGNC:6063]
ENSG00000106692	FKTN	fukutin [Source:HGNC Symbol;Acc:HGNC:3622]
ENSG00000081913	PHLPP1	PH domain and leucine rich repeat protein phosphatase 1 [Source:HGNC Symbol;Acc:HGNC:20610]
ENSG00000173402	DAG1	dystroglycan 1 [Source:HGNC Symbol;Acc:HGNC:2666]
ENSG00000111653	ING4	inhibitor of growth family member 4 [Source:HGNC Symbol;Acc:HGNC:19423]
ENSG00000103319	EEF2K	eukaryotic elongation factor 2 kinase [Source:HGNC Symbol;Acc:HGNC:24615]
ENSG00000102144	PGK1	phosphoglycerate kinase 1 [Source:HGNC Symbol;Acc:HGNC:8896]
ENSG00000168209	DDIT4	DNA damage inducible transcript 4 [Source:HGNC Symbol;Acc:HGNC:24944]
ENSG00000144554	FANCD2	FA complementation group D2 [Source:HGNC Symbol;Acc:HGNC:3585]
ENSG00000226742	HSBP1L1	heat shock factor binding protein 1 like 1 [Source:HGNC Symbol;Acc:HGNC:37243]
ENSG00000175215	CTDSP2	CTD small phosphatase 2 [Source:HGNC Symbol;Acc:HGNC:17077]
ENSG00000177169	ULK1	unc-51 like autophagy activating kinase 1 [Source:HGNC Symbol;Acc:HGNC:12558]
ENSG00000111206	FOXM1	forkhead box M1 [Source:HGNC Symbol;Acc:HGNC:3818]
ENSG00000006534	ALDH3B1	aldehyde dehydrogenase 3 family member B1 [Source:HGNC Symbol;Acc:HGNC:410]
ENSG00000185480	PARPBP	PARP1 binding protein [Source:HGNC Symbol;Acc:HGNC:26074]
ENSG00000116984	MTR	5-methyltetrahydrofolate-homocysteine methyltransferase [Source:HGNC Symbol;Acc:HGNC:7468]
ENSG00000153132	CLGN	calmegin [Source:HGNC Symbol;Acc:HGNC:2060]
ENSG00000111961	SASH1	SAM and SH3 domain containing 1 [Source:HGNC Symbol;Acc:HGNC:19182]
ENSG00000133056	PIK3C2B	phosphatidylinositol-4-phosphate 3-kinase catalytic subunit type 2 beta [Source:HGNC Symbol;Acc:HGNC:8972]
ENSG00000134897	BIVM	basic, immunoglobulin-like variable motif containing [Source:HGNC Symbol;Acc:HGNC:16034]
ENSG00000162999	DUSP19	dual specificity phosphatase 19 [Source:HGNC Symbol;Acc:HGNC:18894]
ENSG00000109674	NEIL3	nei like DNA glycosylase 3 [Source:HGNC Symbol;Acc:HGNC:24573]
ENSG00000036828	CASR	calcium sensing receptor [Source:HGNC Symbol;Acc:HGNC:1514]
ENSG00000069667	RORA	RAR related orphan receptor A [Source:HGNC Symbol;Acc:HGNC:10258]
ENSG00000118495	PLAGL1	PLAG1 like zinc finger 1 [Source:HGNC Symbol;Acc:HGNC:9046]
ENSG00000155760	FZD7	frizzled class receptor 7 [Source:HGNC Symbol;Acc:HGNC:4045]
ENSG00000180336	MEIOC	meiosis specific with coiled-coil domain [Source:HGNC Symbol;Acc:HGNC:26670]
ENSG00000119408	NEK6	NIMA related kinase 6 [Source:HGNC Symbol;Acc:HGNC:7749]
ENSG00000129173	E2F8	E2F transcription factor 8 [Source:HGNC Symbol;Acc:HGNC:24727]
ENSG00000012048	BRCA1	BRCA1 DNA repair associated [Source:HGNC Symbol;Acc:HGNC:1100]
ENSG00000166896	ATP23	ATP23 metallopeptidase and ATP synthase assembly factor homolog [Source:HGNC Symbol;Acc:HGNC:29452]
ENSG00000121653	MAPK8IP1	mitogen-activated protein kinase 8 interacting protein 1 [Source:HGNC Symbol;Acc:HGNC:6882]
ENSG00000168140	VASN	vasorin [Source:HGNC Symbol;Acc:HGNC:18517]
ENSG00000129521	EGLN3	egl-9 family hypoxia inducible factor 3 [Source:HGNC Symbol;Acc:HGNC:14661]
ENSG00000004799	PDK4	pyruvate dehydrogenase kinase 4 [Source:HGNC Symbol;Acc:HGNC:8812]
ENSG00000162433	AK4	adenylate kinase 4 [Source:HGNC Symbol;Acc:HGNC:363]
ENSG00000164938	TP53INP1	tumor protein p53 inducible nuclear protein 1 [Source:HGNC Symbol;Acc:HGNC:18022]
ENSG00000176171	BNIP3	BCL2 interacting protein 3 [Source:HGNC Symbol;Acc:HGNC:1084]
ENSG00000175311	ANKS4B	ankyrin repeat and sterile alpha motif domain containing 4B [Source:HGNC Symbol;Acc:HGNC:26795]
ENSG00000102760	RGCC	regulator of cell cycle [Source:HGNC Symbol;Acc:HGNC:20369]
ENSG00000107159	CA9	carbonic anhydrase 9 [Source:HGNC Symbol;Acc:HGNC:1383]
