# Supplementary material for: Comparative Transcriptomic Analysis of Rhinovirus and Influenza Virus Infection
Source: Front Microbiol. 2020 Jul 21;11:1580. doi: 10.3389/fmicb.2020.01580 (PMC7396524; doi:10.3389/fmicb.2020.01580)
Supplement: Supplementary file 8 [file Data_Sheet_8.XLSX]

## Sheet: Description
This file includes enrichment analysis performed with g:Profiler for the 12hpi timepoint.
Input were significant genes reported by four tools and a negative log2fc for MRN normalisation.

## Sheet: 12hpi_downDEGs_IAVvsMock
source	term_name	term_id	adjusted_p_value	negative_log10_of_adjusted_p_value	term_size	query_size	intersection_size	effective_domain_size	intersections
GO:BP	developmental process	GO:0032502	1.86317e-08	7.72975	6630	511	265	17906	ENSG00000080824,ENSG00000046604,ENSG00000127603,ENSG00000184216,ENSG00000127022,ENSG00000130294,ENSG00000142949,ENSG00000204580,ENSG00000106682,ENSG00000135373,ENSG00000113645,ENSG00000112414,ENSG00000179295,ENSG00000144028,ENSG00000187079,ENSG00000105357,ENSG00000180900,ENSG00000114554,ENSG00000184254,ENSG00000272398,ENSG00000196924,ENSG00000146376,ENSG00000163558,ENSG00000090863,ENSG00000083857…
GO:BP	anatomical structure development	GO:0048856	5.88969e-08	7.22991	6105	511	245	17906	ENSG00000080824,ENSG00000046604,ENSG00000127603,ENSG00000130294,ENSG00000142949,ENSG00000204580,ENSG00000135373,ENSG00000112414,ENSG00000179295,ENSG00000187079,ENSG00000105357,ENSG00000180900,ENSG00000114554,ENSG00000184254,ENSG00000272398,ENSG00000196924,ENSG00000146376,ENSG00000163558,ENSG00000090863,ENSG00000083857,ENSG00000142798,ENSG00000198431,ENSG00000110367,ENSG00000180921,ENSG00000163513…
GO:BP	cellular component organization	GO:0016043	5.88969e-08	7.22991	6481	511	257	17906	ENSG00000080824,ENSG00000046604,ENSG00000127603,ENSG00000184216,ENSG00000130294,ENSG00000116260,ENSG00000142949,ENSG00000204580,ENSG00000156802,ENSG00000101057,ENSG00000112414,ENSG00000179295,ENSG00000144028,ENSG00000112118,ENSG00000187079,ENSG00000105357,ENSG00000180900,ENSG00000114554,ENSG00000184254,ENSG00000205609,ENSG00000272398,ENSG00000196924,ENSG00000171848,ENSG00000146376,ENSG00000163558…
GO:BP	cell development	GO:0048468	5.88969e-08	7.22991	2215	511	116	17906	ENSG00000080824,ENSG00000127603,ENSG00000130294,ENSG00000142949,ENSG00000204580,ENSG00000112414,ENSG00000179295,ENSG00000180900,ENSG00000114554,ENSG00000196924,ENSG00000163558,ENSG00000083857,ENSG00000110367,ENSG00000163513,ENSG00000160796,ENSG00000128918,ENSG00000060237,ENSG00000169057,ENSG00000119139,ENSG00000100345,ENSG00000147862,ENSG00000158195,ENSG00000182963,ENSG00000141738,ENSG00000170759…
GO:BP	neurogenesis	GO:0022008	1.4232e-07	6.84673	1679	511	94	17906	ENSG00000080824,ENSG00000127603,ENSG00000130294,ENSG00000142949,ENSG00000204580,ENSG00000112414,ENSG00000179295,ENSG00000180900,ENSG00000114554,ENSG00000196924,ENSG00000163558,ENSG00000110367,ENSG00000128918,ENSG00000060237,ENSG00000169057,ENSG00000147862,ENSG00000141738,ENSG00000170759,ENSG00000139613,ENSG00000197892,ENSG00000101412,ENSG00000108819,ENSG00000228716,ENSG00000198836,ENSG00000075275…
GO:BP	regulation of cell communication	GO:0010646	2.07441e-07	6.68311	3638	511	163	17906	ENSG00000080824,ENSG00000127603,ENSG00000184216,ENSG00000113645,ENSG00000179295,ENSG00000180900,ENSG00000272398,ENSG00000196924,ENSG00000146376,ENSG00000163558,ENSG00000165280,ENSG00000090863,ENSG00000070087,ENSG00000163513,ENSG00000088325,ENSG00000060237,ENSG00000169057,ENSG00000100304,ENSG00000214944,ENSG00000078747,ENSG00000161011,ENSG00000141738,ENSG00000074416,ENSG00000170759,ENSG00000146535…
GO:BP	regulation of cellular metabolic process	GO:0031323	2.07441e-07	6.68311	6393	511	250	17906	ENSG00000080824,ENSG00000184216,ENSG00000116260,ENSG00000172057,ENSG00000204580,ENSG00000106682,ENSG00000135373,ENSG00000156802,ENSG00000113645,ENSG00000101057,ENSG00000179295,ENSG00000187079,ENSG00000180900,ENSG00000272398,ENSG00000196924,ENSG00000171848,ENSG00000213639,ENSG00000089154,ENSG00000163558,ENSG00000165280,ENSG00000090863,ENSG00000170540,ENSG00000070087,ENSG00000126261,ENSG00000163513…
GO:BP	regulation of signal transduction	GO:0009966	2.07441e-07	6.68311	3244	511	149	17906	ENSG00000080824,ENSG00000127603,ENSG00000184216,ENSG00000113645,ENSG00000179295,ENSG00000180900,ENSG00000272398,ENSG00000196924,ENSG00000146376,ENSG00000163558,ENSG00000165280,ENSG00000090863,ENSG00000163513,ENSG00000088325,ENSG00000060237,ENSG00000100304,ENSG00000214944,ENSG00000078747,ENSG00000161011,ENSG00000141738,ENSG00000074416,ENSG00000146535,ENSG00000078304,ENSG00000152127,ENSG00000127616…
GO:BP	cellular component organization or biogenesis	GO:0071840	2.07441e-07	6.68311	6667	511	258	17906	ENSG00000080824,ENSG00000046604,ENSG00000127603,ENSG00000184216,ENSG00000130294,ENSG00000116260,ENSG00000142949,ENSG00000172057,ENSG00000204580,ENSG00000156802,ENSG00000101057,ENSG00000112414,ENSG00000179295,ENSG00000144028,ENSG00000112118,ENSG00000187079,ENSG00000105357,ENSG00000180900,ENSG00000114554,ENSG00000184254,ENSG00000205609,ENSG00000272398,ENSG00000196924,ENSG00000171848,ENSG00000146376…
GO:BP	nervous system development	GO:0007399	2.07441e-07	6.68311	2432	511	121	17906	ENSG00000080824,ENSG00000127603,ENSG00000130294,ENSG00000142949,ENSG00000204580,ENSG00000112414,ENSG00000179295,ENSG00000180900,ENSG00000114554,ENSG00000184254,ENSG00000196924,ENSG00000163558,ENSG00000142798,ENSG00000110367,ENSG00000163513,ENSG00000128918,ENSG00000060237,ENSG00000169057,ENSG00000147526,ENSG00000147862,ENSG00000173473,ENSG00000141738,ENSG00000170759,ENSG00000139613,ENSG00000127616…
GO:BP	cellular developmental process	GO:0048869	2.07441e-07	6.68311	4531	511	192	17906	ENSG00000080824,ENSG00000046604,ENSG00000127603,ENSG00000130294,ENSG00000142949,ENSG00000204580,ENSG00000135373,ENSG00000112414,ENSG00000179295,ENSG00000144028,ENSG00000105357,ENSG00000180900,ENSG00000114554,ENSG00000272398,ENSG00000196924,ENSG00000146376,ENSG00000163558,ENSG00000090863,ENSG00000083857,ENSG00000142798,ENSG00000110367,ENSG00000163513,ENSG00000160796,ENSG00000167767,ENSG00000128918…
GO:BP	multicellular organism development	GO:0007275	2.07441e-07	6.68311	5604	511	226	17906	ENSG00000080824,ENSG00000046604,ENSG00000127603,ENSG00000130294,ENSG00000142949,ENSG00000204580,ENSG00000135373,ENSG00000112414,ENSG00000179295,ENSG00000187079,ENSG00000105357,ENSG00000180900,ENSG00000114554,ENSG00000184254,ENSG00000272398,ENSG00000196924,ENSG00000163558,ENSG00000090863,ENSG00000083857,ENSG00000142798,ENSG00000198431,ENSG00000110367,ENSG00000180921,ENSG00000163513,ENSG00000160796…
GO:BP	cytoskeleton organization	GO:0007010	2.31299e-07	6.63583	1371	511	80	17906	ENSG00000127603,ENSG00000101057,ENSG00000105357,ENSG00000196924,ENSG00000146376,ENSG00000163558,ENSG00000165280,ENSG00000083857,ENSG00000070087,ENSG00000180921,ENSG00000088325,ENSG00000169057,ENSG00000101350,ENSG00000147526,ENSG00000100345,ENSG00000158195,ENSG00000108819,ENSG00000075275,ENSG00000113657,ENSG00000186716,ENSG00000197321,ENSG00000099204,ENSG00000092964,ENSG00000203485,ENSG00000168172…
GO:BP	system development	GO:0048731	2.31299e-07	6.63583	5020	511	207	17906	ENSG00000080824,ENSG00000046604,ENSG00000127603,ENSG00000130294,ENSG00000142949,ENSG00000204580,ENSG00000112414,ENSG00000179295,ENSG00000187079,ENSG00000105357,ENSG00000180900,ENSG00000114554,ENSG00000184254,ENSG00000272398,ENSG00000196924,ENSG00000163558,ENSG00000090863,ENSG00000083857,ENSG00000142798,ENSG00000110367,ENSG00000180921,ENSG00000163513,ENSG00000160796,ENSG00000167767,ENSG00000128918…
GO:BP	negative regulation of cellular process	GO:0048523	2.31299e-07	6.63583	4996	511	206	17906	ENSG00000184216,ENSG00000116260,ENSG00000172057,ENSG00000204580,ENSG00000156802,ENSG00000113645,ENSG00000179295,ENSG00000180900,ENSG00000114554,ENSG00000196924,ENSG00000171848,ENSG00000163558,ENSG00000090863,ENSG00000170540,ENSG00000070087,ENSG00000110367,ENSG00000163513,ENSG00000088325,ENSG00000128918,ENSG00000060237,ENSG00000169057,ENSG00000100304,ENSG00000100345,ENSG00000181467,ENSG00000147862…
GO:BP	regulation of signaling	GO:0023051	2.45833e-07	6.60936	3679	511	163	17906	ENSG00000080824,ENSG00000127603,ENSG00000184216,ENSG00000113645,ENSG00000179295,ENSG00000180900,ENSG00000272398,ENSG00000196924,ENSG00000146376,ENSG00000163558,ENSG00000165280,ENSG00000090863,ENSG00000070087,ENSG00000163513,ENSG00000088325,ENSG00000060237,ENSG00000169057,ENSG00000100304,ENSG00000214944,ENSG00000078747,ENSG00000161011,ENSG00000141738,ENSG00000074416,ENSG00000170759,ENSG00000146535…
GO:BP	regulation of cellular process	GO:0050794	2.91726e-07	6.53502	11187	511	383	17906	ENSG00000080824,ENSG00000046604,ENSG00000127603,ENSG00000184216,ENSG00000127022,ENSG00000130294,ENSG00000116260,ENSG00000142949,ENSG00000172057,ENSG00000204580,ENSG00000106682,ENSG00000135373,ENSG00000156802,ENSG00000113645,ENSG00000101057,ENSG00000112414,ENSG00000179295,ENSG00000187079,ENSG00000105357,ENSG00000180900,ENSG00000114554,ENSG00000184254,ENSG00000272398,ENSG00000196924,ENSG00000171848…
GO:BP	anatomical structure morphogenesis	GO:0009653	3.33082e-07	6.47745	2820	511	133	17906	ENSG00000080824,ENSG00000127603,ENSG00000130294,ENSG00000204580,ENSG00000112414,ENSG00000179295,ENSG00000105357,ENSG00000180900,ENSG00000114554,ENSG00000184254,ENSG00000196924,ENSG00000146376,ENSG00000163558,ENSG00000090863,ENSG00000083857,ENSG00000142798,ENSG00000198431,ENSG00000163513,ENSG00000160796,ENSG00000128918,ENSG00000060237,ENSG00000169057,ENSG00000100345,ENSG00000147862,ENSG00000158195…
GO:BP	positive regulation of cellular process	GO:0048522	5.86932e-07	6.23141	5605	511	223	17906	ENSG00000080824,ENSG00000127603,ENSG00000184216,ENSG00000204580,ENSG00000135373,ENSG00000156802,ENSG00000113645,ENSG00000101057,ENSG00000179295,ENSG00000187079,ENSG00000180900,ENSG00000114554,ENSG00000184254,ENSG00000272398,ENSG00000196924,ENSG00000089154,ENSG00000163558,ENSG00000165280,ENSG00000070087,ENSG00000180921,ENSG00000126261,ENSG00000163513,ENSG00000088325,ENSG00000184110,ENSG00000128918…
GO:BP	cell morphogenesis	GO:0000902	6.94808e-07	6.15814	1068	511	66	17906	ENSG00000080824,ENSG00000127603,ENSG00000130294,ENSG00000204580,ENSG00000179295,ENSG00000105357,ENSG00000180900,ENSG00000114554,ENSG00000196924,ENSG00000146376,ENSG00000083857,ENSG00000160796,ENSG00000100345,ENSG00000147862,ENSG00000158195,ENSG00000141738,ENSG00000170759,ENSG00000146535,ENSG00000197892,ENSG00000198836,ENSG00000169756,ENSG00000170017,ENSG00000092964,ENSG00000141736,ENSG00000138771…
GO:BP	positive regulation of cellular metabolic process	GO:0031325	7.09139e-07	6.14927	3415	511	152	17906	ENSG00000080824,ENSG00000184216,ENSG00000204580,ENSG00000135373,ENSG00000156802,ENSG00000113645,ENSG00000101057,ENSG00000179295,ENSG00000187079,ENSG00000180900,ENSG00000272398,ENSG00000089154,ENSG00000165280,ENSG00000070087,ENSG00000126261,ENSG00000163513,ENSG00000088325,ENSG00000184110,ENSG00000060237,ENSG00000169057,ENSG00000147526,ENSG00000100345,ENSG00000181467,ENSG00000147862,ENSG00000078747…
GO:BP	generation of neurons	GO:0048699	7.68559e-07	6.11432	1574	511	86	17906	ENSG00000080824,ENSG00000127603,ENSG00000130294,ENSG00000142949,ENSG00000204580,ENSG00000179295,ENSG00000180900,ENSG00000114554,ENSG00000196924,ENSG00000163558,ENSG00000110367,ENSG00000128918,ENSG00000060237,ENSG00000169057,ENSG00000147862,ENSG00000141738,ENSG00000170759,ENSG00000139613,ENSG00000197892,ENSG00000101412,ENSG00000108819,ENSG00000228716,ENSG00000198836,ENSG00000075275,ENSG00000113657…
GO:BP	cell differentiation	GO:0030154	7.96904e-07	6.09859	4335	511	182	17906	ENSG00000080824,ENSG00000046604,ENSG00000127603,ENSG00000130294,ENSG00000142949,ENSG00000204580,ENSG00000135373,ENSG00000112414,ENSG00000179295,ENSG00000144028,ENSG00000180900,ENSG00000114554,ENSG00000272398,ENSG00000196924,ENSG00000163558,ENSG00000090863,ENSG00000083857,ENSG00000142798,ENSG00000110367,ENSG00000163513,ENSG00000160796,ENSG00000167767,ENSG00000128918,ENSG00000149485,ENSG00000060237…
GO:BP	cell communication	GO:0007154	8.79093e-07	6.05597	6798	511	258	17906	ENSG00000080824,ENSG00000046604,ENSG00000127603,ENSG00000184216,ENSG00000127022,ENSG00000142949,ENSG00000204580,ENSG00000113645,ENSG00000112414,ENSG00000179295,ENSG00000187079,ENSG00000105357,ENSG00000180900,ENSG00000114554,ENSG00000272398,ENSG00000196924,ENSG00000089154,ENSG00000146376,ENSG00000163558,ENSG00000165280,ENSG00000090863,ENSG00000083857,ENSG00000070087,ENSG00000198431,ENSG00000163513…
GO:BP	regulation of cellular component organization	GO:0051128	1.00315e-06	5.99864	2541	511	121	17906	ENSG00000080824,ENSG00000127603,ENSG00000130294,ENSG00000142949,ENSG00000204580,ENSG00000156802,ENSG00000179295,ENSG00000105357,ENSG00000180900,ENSG00000114554,ENSG00000196924,ENSG00000146376,ENSG00000163558,ENSG00000165280,ENSG00000170540,ENSG00000070087,ENSG00000088325,ENSG00000169057,ENSG00000184640,ENSG00000100345,ENSG00000158195,ENSG00000078747,ENSG00000161011,ENSG00000170759,ENSG00000146535…
GO:BP	positive regulation of metabolic process	GO:0009893	1.00315e-06	5.99864	3742	511	162	17906	ENSG00000080824,ENSG00000184216,ENSG00000204580,ENSG00000135373,ENSG00000156802,ENSG00000113645,ENSG00000101057,ENSG00000179295,ENSG00000187079,ENSG00000180900,ENSG00000272398,ENSG00000089154,ENSG00000165280,ENSG00000070087,ENSG00000126261,ENSG00000163513,ENSG00000088325,ENSG00000184110,ENSG00000128918,ENSG00000060237,ENSG00000169057,ENSG00000147526,ENSG00000100345,ENSG00000181467,ENSG00000147862…
GO:BP	organelle organization	GO:0006996	1.20732e-06	5.91818	3966	511	169	17906	ENSG00000080824,ENSG00000127603,ENSG00000156802,ENSG00000101057,ENSG00000112414,ENSG00000112118,ENSG00000105357,ENSG00000196924,ENSG00000146376,ENSG00000163558,ENSG00000165280,ENSG00000170540,ENSG00000083857,ENSG00000070087,ENSG00000110367,ENSG00000180921,ENSG00000088325,ENSG00000169057,ENSG00000100304,ENSG00000184640,ENSG00000101350,ENSG00000147526,ENSG00000173726,ENSG00000100345,ENSG00000058262…
GO:BP	positive regulation of biological process	GO:0048518	1.33149e-06	5.87566	6366	511	244	17906	ENSG00000080824,ENSG00000127603,ENSG00000184216,ENSG00000204580,ENSG00000135373,ENSG00000156802,ENSG00000113645,ENSG00000101057,ENSG00000179295,ENSG00000187079,ENSG00000180900,ENSG00000114554,ENSG00000184254,ENSG00000272398,ENSG00000196924,ENSG00000089154,ENSG00000163558,ENSG00000165280,ENSG00000170540,ENSG00000070087,ENSG00000180921,ENSG00000126261,ENSG00000163513,ENSG00000088325,ENSG00000184110…
GO:BP	negative regulation of biological process	GO:0048519	1.38995e-06	5.857	5681	511	223	17906	ENSG00000184216,ENSG00000116260,ENSG00000172057,ENSG00000204580,ENSG00000156802,ENSG00000113645,ENSG00000179295,ENSG00000180900,ENSG00000114554,ENSG00000272398,ENSG00000196924,ENSG00000171848,ENSG00000163558,ENSG00000090863,ENSG00000170540,ENSG00000142798,ENSG00000070087,ENSG00000110367,ENSG00000163513,ENSG00000088325,ENSG00000128918,ENSG00000060237,ENSG00000169057,ENSG00000100304,ENSG00000100345…
GO:BP	regulation of metabolic process	GO:0019222	1.52605e-06	5.81643	6982	511	262	17906	ENSG00000080824,ENSG00000184216,ENSG00000116260,ENSG00000172057,ENSG00000204580,ENSG00000106682,ENSG00000135373,ENSG00000156802,ENSG00000113645,ENSG00000101057,ENSG00000179295,ENSG00000187079,ENSG00000180900,ENSG00000272398,ENSG00000196924,ENSG00000171848,ENSG00000213639,ENSG00000089154,ENSG00000163558,ENSG00000165280,ENSG00000090863,ENSG00000170540,ENSG00000070087,ENSG00000198431,ENSG00000110367…
GO:BP	cell cycle	GO:0007049	1.64782e-06	5.78309	1905	511	97	17906	ENSG00000080824,ENSG00000101057,ENSG00000179295,ENSG00000112118,ENSG00000180900,ENSG00000196924,ENSG00000171848,ENSG00000213639,ENSG00000165280,ENSG00000088325,ENSG00000169057,ENSG00000100304,ENSG00000184640,ENSG00000101350,ENSG00000147526,ENSG00000100345,ENSG00000101412,ENSG00000104738,ENSG00000108819,ENSG00000228716,ENSG00000253729,ENSG00000163781,ENSG00000186716,ENSG00000197321,ENSG00000066279…
GO:BP	regulation of primary metabolic process	GO:0080090	1.64782e-06	5.78309	6189	511	238	17906	ENSG00000080824,ENSG00000184216,ENSG00000172057,ENSG00000106682,ENSG00000135373,ENSG00000156802,ENSG00000113645,ENSG00000101057,ENSG00000179295,ENSG00000187079,ENSG00000272398,ENSG00000196924,ENSG00000171848,ENSG00000213639,ENSG00000089154,ENSG00000163558,ENSG00000165280,ENSG00000090863,ENSG00000170540,ENSG00000070087,ENSG00000198431,ENSG00000126261,ENSG00000163513,ENSG00000124942,ENSG00000088325…
GO:BP	intracellular signal transduction	GO:0035556	1.91185e-06	5.71855	2896	511	132	17906	ENSG00000080824,ENSG00000184216,ENSG00000113645,ENSG00000112414,ENSG00000179295,ENSG00000187079,ENSG00000272398,ENSG00000196924,ENSG00000146376,ENSG00000163558,ENSG00000088325,ENSG00000060237,ENSG00000119139,ENSG00000214944,ENSG00000181467,ENSG00000158195,ENSG00000078747,ENSG00000161011,ENSG00000146535,ENSG00000078304,ENSG00000257103,ENSG00000101412,ENSG00000108819,ENSG00000198836,ENSG00000169756…
GO:BP	signaling	GO:0023052	2.01252e-06	5.69626	6772	511	255	17906	ENSG00000080824,ENSG00000046604,ENSG00000127603,ENSG00000184216,ENSG00000127022,ENSG00000142949,ENSG00000204580,ENSG00000113645,ENSG00000112414,ENSG00000179295,ENSG00000187079,ENSG00000105357,ENSG00000180900,ENSG00000114554,ENSG00000272398,ENSG00000196924,ENSG00000146376,ENSG00000163558,ENSG00000165280,ENSG00000090863,ENSG00000083857,ENSG00000070087,ENSG00000198431,ENSG00000163513,ENSG00000088325…
GO:BP	biological regulation	GO:0065007	2.44391e-06	5.61191	12628	511	415	17906	ENSG00000080824,ENSG00000046604,ENSG00000163931,ENSG00000127603,ENSG00000184216,ENSG00000127022,ENSG00000130294,ENSG00000116260,ENSG00000142949,ENSG00000172057,ENSG00000204580,ENSG00000115677,ENSG00000106682,ENSG00000135373,ENSG00000156802,ENSG00000113645,ENSG00000101057,ENSG00000112414,ENSG00000179295,ENSG00000187079,ENSG00000105357,ENSG00000180900,ENSG00000114554,ENSG00000184254,ENSG00000272398…
GO:BP	regulation of developmental process	GO:0050793	3.19896e-06	5.49499	2779	511	127	17906	ENSG00000127603,ENSG00000130294,ENSG00000142949,ENSG00000113645,ENSG00000105357,ENSG00000114554,ENSG00000272398,ENSG00000196924,ENSG00000146376,ENSG00000163558,ENSG00000090863,ENSG00000142798,ENSG00000110367,ENSG00000163513,ENSG00000149485,ENSG00000060237,ENSG00000169057,ENSG00000100345,ENSG00000147862,ENSG00000078747,ENSG00000065000,ENSG00000146535,ENSG00000197892,ENSG00000101412,ENSG00000198836…
GO:BP	regulation of biological process	GO:0050789	3.36385e-06	5.47316	11940	511	397	17906	ENSG00000080824,ENSG00000046604,ENSG00000163931,ENSG00000127603,ENSG00000184216,ENSG00000127022,ENSG00000130294,ENSG00000116260,ENSG00000142949,ENSG00000172057,ENSG00000204580,ENSG00000115677,ENSG00000106682,ENSG00000135373,ENSG00000156802,ENSG00000113645,ENSG00000101057,ENSG00000112414,ENSG00000179295,ENSG00000187079,ENSG00000105357,ENSG00000180900,ENSG00000114554,ENSG00000184254,ENSG00000272398…
GO:BP	animal organ development	GO:0048513	6.39548e-06	5.19413	3677	511	156	17906	ENSG00000046604,ENSG00000130294,ENSG00000204580,ENSG00000112414,ENSG00000179295,ENSG00000187079,ENSG00000105357,ENSG00000180900,ENSG00000114554,ENSG00000184254,ENSG00000272398,ENSG00000196924,ENSG00000163558,ENSG00000090863,ENSG00000083857,ENSG00000142798,ENSG00000180921,ENSG00000163513,ENSG00000160796,ENSG00000167767,ENSG00000128918,ENSG00000169057,ENSG00000147526,ENSG00000100345,ENSG00000058262…
GO:BP	cellular component morphogenesis	GO:0032989	6.82365e-06	5.16598	1177	511	67	17906	ENSG00000080824,ENSG00000127603,ENSG00000130294,ENSG00000204580,ENSG00000179295,ENSG00000105357,ENSG00000180900,ENSG00000114554,ENSG00000196924,ENSG00000146376,ENSG00000083857,ENSG00000160796,ENSG00000100345,ENSG00000147862,ENSG00000158195,ENSG00000141738,ENSG00000170759,ENSG00000146535,ENSG00000197892,ENSG00000198836,ENSG00000169756,ENSG00000170017,ENSG00000092964,ENSG00000141736,ENSG00000138771…
GO:BP	neuron differentiation	GO:0030182	7.09261e-06	5.14919	1409	511	76	17906	ENSG00000080824,ENSG00000127603,ENSG00000130294,ENSG00000142949,ENSG00000204580,ENSG00000179295,ENSG00000180900,ENSG00000114554,ENSG00000163558,ENSG00000110367,ENSG00000128918,ENSG00000060237,ENSG00000169057,ENSG00000147862,ENSG00000141738,ENSG00000170759,ENSG00000139613,ENSG00000197892,ENSG00000108819,ENSG00000228716,ENSG00000198836,ENSG00000113657,ENSG00000170017,ENSG00000092964,ENSG00000101752…
GO:BP	mitotic cell cycle	GO:0000278	7.59753e-06	5.11933	1082	511	63	17906	ENSG00000080824,ENSG00000101057,ENSG00000179295,ENSG00000112118,ENSG00000180900,ENSG00000196924,ENSG00000171848,ENSG00000213639,ENSG00000165280,ENSG00000088325,ENSG00000169057,ENSG00000100304,ENSG00000101350,ENSG00000147526,ENSG00000101412,ENSG00000104738,ENSG00000108819,ENSG00000228716,ENSG00000253729,ENSG00000163781,ENSG00000076382,ENSG00000010292,ENSG00000124006,ENSG00000089685,ENSG00000131747…
GO:BP	actin cytoskeleton organization	GO:0030036	2.01316e-05	4.69612	679	511	45	17906	ENSG00000105357,ENSG00000196924,ENSG00000146376,ENSG00000163558,ENSG00000083857,ENSG00000070087,ENSG00000100345,ENSG00000158195,ENSG00000108819,ENSG00000075275,ENSG00000113657,ENSG00000186716,ENSG00000203485,ENSG00000138771,ENSG00000164251,ENSG00000124006,ENSG00000160007,ENSG00000044524,ENSG00000133026,ENSG00000075711,ENSG00000139354,ENSG00000171219,ENSG00000154310,ENSG00000277443,ENSG00000100014…
GO:BP	Wnt signaling pathway	GO:0016055	2.36756e-05	4.6257	527	511	38	17906	ENSG00000127603,ENSG00000272398,ENSG00000165280,ENSG00000060237,ENSG00000127616,ENSG00000122870,ENSG00000075275,ENSG00000101193,ENSG00000205213,ENSG00000066279,ENSG00000100354,ENSG00000123908,ENSG00000163785,ENSG00000077684,ENSG00000154310,ENSG00000167191,ENSG00000156052,ENSG00000092847,ENSG00000185483,ENSG00000066468,ENSG00000173273,ENSG00000108100,ENSG00000035499,ENSG00000187098,ENSG00000107263…
GO:BP	cell-cell signaling by wnt	GO:0198738	2.54745e-05	4.59389	529	511	38	17906	ENSG00000127603,ENSG00000272398,ENSG00000165280,ENSG00000060237,ENSG00000127616,ENSG00000122870,ENSG00000075275,ENSG00000101193,ENSG00000205213,ENSG00000066279,ENSG00000100354,ENSG00000123908,ENSG00000163785,ENSG00000077684,ENSG00000154310,ENSG00000167191,ENSG00000156052,ENSG00000092847,ENSG00000185483,ENSG00000066468,ENSG00000173273,ENSG00000108100,ENSG00000035499,ENSG00000187098,ENSG00000107263…
GO:BP	negative regulation of cellular metabolic process	GO:0031324	2.70895e-05	4.5672	2718	511	121	17906	ENSG00000116260,ENSG00000172057,ENSG00000156802,ENSG00000113645,ENSG00000196924,ENSG00000090863,ENSG00000170540,ENSG00000060237,ENSG00000169057,ENSG00000147862,ENSG00000078747,ENSG00000173473,ENSG00000161011,ENSG00000141738,ENSG00000129351,ENSG00000139613,ENSG00000152127,ENSG00000127616,ENSG00000101412,ENSG00000108819,ENSG00000177733,ENSG00000228716,ENSG00000169756,ENSG00000253729,ENSG00000186716…
GO:BP	positive regulation of macromolecule metabolic process	GO:0010604	3.11627e-05	4.50636	3442	511	145	17906	ENSG00000080824,ENSG00000184216,ENSG00000135373,ENSG00000156802,ENSG00000113645,ENSG00000101057,ENSG00000179295,ENSG00000187079,ENSG00000180900,ENSG00000272398,ENSG00000089154,ENSG00000165280,ENSG00000070087,ENSG00000126261,ENSG00000163513,ENSG00000088325,ENSG00000184110,ENSG00000128918,ENSG00000060237,ENSG00000169057,ENSG00000147526,ENSG00000100345,ENSG00000181467,ENSG00000147862,ENSG00000078747…
GO:BP	cellular macromolecule metabolic process	GO:0044260	3.11627e-05	4.50636	8429	511	297	17906	ENSG00000080824,ENSG00000184216,ENSG00000116260,ENSG00000142949,ENSG00000204580,ENSG00000106682,ENSG00000135373,ENSG00000156802,ENSG00000113645,ENSG00000101057,ENSG00000179295,ENSG00000009335,ENSG00000112118,ENSG00000187079,ENSG00000180900,ENSG00000205609,ENSG00000272398,ENSG00000196924,ENSG00000171848,ENSG00000213639,ENSG00000089154,ENSG00000163558,ENSG00000165280,ENSG00000090863,ENSG00000170540…
GO:BP	cellular protein modification process	GO:0006464	3.23699e-05	4.48986	4216	511	170	17906	ENSG00000080824,ENSG00000184216,ENSG00000116260,ENSG00000142949,ENSG00000204580,ENSG00000113645,ENSG00000179295,ENSG00000009335,ENSG00000272398,ENSG00000196924,ENSG00000213639,ENSG00000089154,ENSG00000163558,ENSG00000165280,ENSG00000070087,ENSG00000126261,ENSG00000163513,ENSG00000088325,ENSG00000060237,ENSG00000169057,ENSG00000100304,ENSG00000173726,ENSG00000180776,ENSG00000181467,ENSG00000078747…
GO:BP	protein modification process	GO:0036211	3.23699e-05	4.48986	4216	511	170	17906	ENSG00000080824,ENSG00000184216,ENSG00000116260,ENSG00000142949,ENSG00000204580,ENSG00000113645,ENSG00000179295,ENSG00000009335,ENSG00000272398,ENSG00000196924,ENSG00000213639,ENSG00000089154,ENSG00000163558,ENSG00000165280,ENSG00000070087,ENSG00000126261,ENSG00000163513,ENSG00000088325,ENSG00000060237,ENSG00000169057,ENSG00000100304,ENSG00000173726,ENSG00000180776,ENSG00000181467,ENSG00000078747…
GO:BP	signal transduction	GO:0007165	3.81014e-05	4.41906	6296	511	234	17906	ENSG00000080824,ENSG00000127603,ENSG00000184216,ENSG00000127022,ENSG00000142949,ENSG00000204580,ENSG00000113645,ENSG00000112414,ENSG00000179295,ENSG00000187079,ENSG00000180900,ENSG00000114554,ENSG00000272398,ENSG00000196924,ENSG00000146376,ENSG00000163558,ENSG00000165280,ENSG00000090863,ENSG00000198431,ENSG00000163513,ENSG00000088325,ENSG00000128918,ENSG00000060237,ENSG00000169057,ENSG00000100304…
GO:BP	movement of cell or subcellular component	GO:0006928	3.81014e-05	4.41906	2252	511	104	17906	ENSG00000046604,ENSG00000127603,ENSG00000130294,ENSG00000142949,ENSG00000204580,ENSG00000113645,ENSG00000179295,ENSG00000105357,ENSG00000180900,ENSG00000114554,ENSG00000272398,ENSG00000196924,ENSG00000146376,ENSG00000163558,ENSG00000090863,ENSG00000083857,ENSG00000070087,ENSG00000180921,ENSG00000163513,ENSG00000060237,ENSG00000169057,ENSG00000101350,ENSG00000100345,ENSG00000181467,ENSG00000147862…
GO:BP	positive regulation of nitrogen compound metabolic process	GO:0051173	3.81014e-05	4.41906	3248	511	138	17906	ENSG00000080824,ENSG00000184216,ENSG00000135373,ENSG00000156802,ENSG00000113645,ENSG00000101057,ENSG00000179295,ENSG00000187079,ENSG00000272398,ENSG00000089154,ENSG00000165280,ENSG00000070087,ENSG00000126261,ENSG00000163513,ENSG00000088325,ENSG00000184110,ENSG00000060237,ENSG00000169057,ENSG00000147526,ENSG00000100345,ENSG00000181467,ENSG00000147862,ENSG00000078747,ENSG00000173473,ENSG00000161011…
GO:BP	regulation of cell cycle	GO:0051726	3.81014e-05	4.41906	1268	511	68	17906	ENSG00000080824,ENSG00000101057,ENSG00000179295,ENSG00000180900,ENSG00000171848,ENSG00000088325,ENSG00000169057,ENSG00000100304,ENSG00000101350,ENSG00000101412,ENSG00000108819,ENSG00000253729,ENSG00000163781,ENSG00000186716,ENSG00000197321,ENSG00000066279,ENSG00000076382,ENSG00000124006,ENSG00000089685,ENSG00000094916,ENSG00000142875,ENSG00000101447,ENSG00000131747,ENSG00000077684,ENSG00000075711…
GO:BP	mitotic cell cycle process	GO:1903047	3.89207e-05	4.40982	892	511	53	17906	ENSG00000080824,ENSG00000101057,ENSG00000112118,ENSG00000196924,ENSG00000171848,ENSG00000213639,ENSG00000165280,ENSG00000088325,ENSG00000169057,ENSG00000101350,ENSG00000147526,ENSG00000101412,ENSG00000104738,ENSG00000108819,ENSG00000228716,ENSG00000253729,ENSG00000163781,ENSG00000076382,ENSG00000010292,ENSG00000124006,ENSG00000089685,ENSG00000131747,ENSG00000133026,ENSG00000151150,ENSG00000077684…
GO:BP	neuron projection development	GO:0031175	4.02801e-05	4.39491	1017	511	58	17906	ENSG00000080824,ENSG00000127603,ENSG00000130294,ENSG00000142949,ENSG00000204580,ENSG00000179295,ENSG00000180900,ENSG00000114554,ENSG00000163558,ENSG00000169057,ENSG00000147862,ENSG00000141738,ENSG00000170759,ENSG00000197892,ENSG00000108819,ENSG00000228716,ENSG00000198836,ENSG00000113657,ENSG00000170017,ENSG00000092964,ENSG00000141736,ENSG00000105429,ENSG00000124006,ENSG00000257923,ENSG00000196576…
GO:BP	regulation of nitrogen compound metabolic process	GO:0051171	4.08305e-05	4.38901	6009	511	225	17906	ENSG00000080824,ENSG00000184216,ENSG00000172057,ENSG00000106682,ENSG00000135373,ENSG00000156802,ENSG00000113645,ENSG00000101057,ENSG00000179295,ENSG00000187079,ENSG00000272398,ENSG00000196924,ENSG00000171848,ENSG00000089154,ENSG00000163558,ENSG00000165280,ENSG00000090863,ENSG00000170540,ENSG00000070087,ENSG00000126261,ENSG00000163513,ENSG00000124942,ENSG00000088325,ENSG00000184110,ENSG00000149485…
GO:BP	neuron development	GO:0048666	4.22397e-05	4.37428	1146	511	63	17906	ENSG00000080824,ENSG00000127603,ENSG00000130294,ENSG00000142949,ENSG00000204580,ENSG00000179295,ENSG00000180900,ENSG00000114554,ENSG00000163558,ENSG00000060237,ENSG00000169057,ENSG00000147862,ENSG00000141738,ENSG00000170759,ENSG00000197892,ENSG00000108819,ENSG00000228716,ENSG00000198836,ENSG00000113657,ENSG00000170017,ENSG00000092964,ENSG00000141736,ENSG00000119547,ENSG00000105429,ENSG00000124006…
GO:BP	regulation of transcription by RNA polymerase II	GO:0006357	4.51221e-05	4.34561	2237	511	103	17906	ENSG00000135373,ENSG00000156802,ENSG00000113645,ENSG00000101057,ENSG00000187079,ENSG00000089154,ENSG00000169057,ENSG00000147862,ENSG00000173473,ENSG00000161011,ENSG00000139613,ENSG00000127616,ENSG00000101412,ENSG00000253729,ENSG00000118900,ENSG00000126351,ENSG00000029993,ENSG00000147162,ENSG00000141736,ENSG00000119547,ENSG00000168264,ENSG00000164251,ENSG00000170004,ENSG00000123908,ENSG00000105429…
GO:BP	positive regulation of RNA biosynthetic process	GO:1902680	4.51221e-05	4.34561	1652	511	82	17906	ENSG00000135373,ENSG00000156802,ENSG00000113645,ENSG00000101057,ENSG00000187079,ENSG00000089154,ENSG00000169057,ENSG00000147526,ENSG00000147862,ENSG00000173473,ENSG00000161011,ENSG00000129351,ENSG00000139613,ENSG00000127616,ENSG00000101412,ENSG00000253729,ENSG00000126351,ENSG00000029993,ENSG00000147162,ENSG00000205213,ENSG00000141736,ENSG00000119547,ENSG00000164251,ENSG00000123908,ENSG00000124920…
GO:BP	positive regulation of nucleic acid-templated transcription	GO:1903508	4.51221e-05	4.34561	1651	511	82	17906	ENSG00000135373,ENSG00000156802,ENSG00000113645,ENSG00000101057,ENSG00000187079,ENSG00000089154,ENSG00000169057,ENSG00000147526,ENSG00000147862,ENSG00000173473,ENSG00000161011,ENSG00000129351,ENSG00000139613,ENSG00000127616,ENSG00000101412,ENSG00000253729,ENSG00000126351,ENSG00000029993,ENSG00000147162,ENSG00000205213,ENSG00000141736,ENSG00000119547,ENSG00000164251,ENSG00000123908,ENSG00000124920…
GO:BP	actin filament-based process	GO:0030029	4.86879e-05	4.31258	781	511	48	17906	ENSG00000046604,ENSG00000105357,ENSG00000196924,ENSG00000146376,ENSG00000163558,ENSG00000083857,ENSG00000070087,ENSG00000100345,ENSG00000158195,ENSG00000182963,ENSG00000108819,ENSG00000075275,ENSG00000113657,ENSG00000186716,ENSG00000203485,ENSG00000138771,ENSG00000164251,ENSG00000124006,ENSG00000160007,ENSG00000044524,ENSG00000133026,ENSG00000075711,ENSG00000139354,ENSG00000171219,ENSG00000154310…
GO:BP	regulation of phosphorylation	GO:0042325	5.45358e-05	4.26332	1661	511	82	17906	ENSG00000080824,ENSG00000184216,ENSG00000204580,ENSG00000113645,ENSG00000179295,ENSG00000272398,ENSG00000089154,ENSG00000165280,ENSG00000070087,ENSG00000163513,ENSG00000088325,ENSG00000060237,ENSG00000181467,ENSG00000078747,ENSG00000161011,ENSG00000078304,ENSG00000108819,ENSG00000253729,ENSG00000147162,ENSG00000145431,ENSG00000141736,ENSG00000091039,ENSG00000196411,ENSG00000112992,ENSG00000164251…
GO:BP	negative regulation of nitrogen compound metabolic process	GO:0051172	7.28292e-05	4.13769	2523	511	112	17906	ENSG00000172057,ENSG00000156802,ENSG00000113645,ENSG00000196924,ENSG00000090863,ENSG00000170540,ENSG00000060237,ENSG00000169057,ENSG00000147862,ENSG00000078747,ENSG00000173473,ENSG00000161011,ENSG00000141738,ENSG00000129351,ENSG00000139613,ENSG00000152127,ENSG00000127616,ENSG00000101412,ENSG00000108819,ENSG00000177733,ENSG00000228716,ENSG00000169756,ENSG00000253729,ENSG00000126351,ENSG00000147162…
GO:BP	cell morphogenesis involved in differentiation	GO:0000904	7.28292e-05	4.13769	769	511	47	17906	ENSG00000080824,ENSG00000127603,ENSG00000130294,ENSG00000179295,ENSG00000180900,ENSG00000114554,ENSG00000196924,ENSG00000083857,ENSG00000160796,ENSG00000100345,ENSG00000147862,ENSG00000141738,ENSG00000170759,ENSG00000197892,ENSG00000198836,ENSG00000169756,ENSG00000170017,ENSG00000092964,ENSG00000141736,ENSG00000105429,ENSG00000124006,ENSG00000257923,ENSG00000196576,ENSG00000163785,ENSG00000160007…
GO:BP	cell cycle process	GO:0022402	7.71557e-05	4.11263	1407	511	72	17906	ENSG00000080824,ENSG00000101057,ENSG00000112118,ENSG00000196924,ENSG00000171848,ENSG00000213639,ENSG00000165280,ENSG00000088325,ENSG00000169057,ENSG00000184640,ENSG00000101350,ENSG00000147526,ENSG00000100345,ENSG00000101412,ENSG00000104738,ENSG00000108819,ENSG00000228716,ENSG00000253729,ENSG00000163781,ENSG00000197321,ENSG00000066279,ENSG00000076382,ENSG00000170004,ENSG00000010292,ENSG00000124006…
GO:BP	animal organ morphogenesis	GO:0009887	7.89453e-05	4.10267	1095	511	60	17906	ENSG00000204580,ENSG00000112414,ENSG00000180900,ENSG00000114554,ENSG00000184254,ENSG00000163558,ENSG00000090863,ENSG00000083857,ENSG00000142798,ENSG00000163513,ENSG00000128918,ENSG00000147862,ENSG00000173473,ENSG00000075275,ENSG00000186716,ENSG00000126351,ENSG00000099204,ENSG00000101752,ENSG00000205213,ENSG00000145431,ENSG00000119547,ENSG00000196411,ENSG00000011114,ENSG00000105429,ENSG00000163785…
GO:BP	positive regulation of molecular function	GO:0044093	8.78388e-05	4.05631	1822	511	87	17906	ENSG00000080824,ENSG00000184216,ENSG00000204580,ENSG00000179295,ENSG00000180900,ENSG00000272398,ENSG00000089154,ENSG00000146376,ENSG00000163558,ENSG00000165280,ENSG00000070087,ENSG00000126261,ENSG00000163513,ENSG00000088325,ENSG00000184110,ENSG00000060237,ENSG00000147526,ENSG00000170759,ENSG00000127616,ENSG00000228716,ENSG00000169756,ENSG00000186716,ENSG00000145431,ENSG00000141736,ENSG00000091039…
GO:BP	positive regulation of transcription, DNA-templated	GO:0045893	9.28593e-05	4.03217	1551	511	77	17906	ENSG00000135373,ENSG00000156802,ENSG00000113645,ENSG00000101057,ENSG00000187079,ENSG00000089154,ENSG00000169057,ENSG00000147862,ENSG00000173473,ENSG00000161011,ENSG00000129351,ENSG00000139613,ENSG00000127616,ENSG00000101412,ENSG00000253729,ENSG00000126351,ENSG00000029993,ENSG00000147162,ENSG00000205213,ENSG00000141736,ENSG00000119547,ENSG00000164251,ENSG00000123908,ENSG00000124920,ENSG00000115548…
GO:BP	positive regulation of RNA metabolic process	GO:0051254	9.28593e-05	4.03217	1742	511	84	17906	ENSG00000135373,ENSG00000156802,ENSG00000113645,ENSG00000101057,ENSG00000187079,ENSG00000089154,ENSG00000169057,ENSG00000147526,ENSG00000147862,ENSG00000173473,ENSG00000161011,ENSG00000129351,ENSG00000139613,ENSG00000127616,ENSG00000101412,ENSG00000253729,ENSG00000126351,ENSG00000029993,ENSG00000147162,ENSG00000205213,ENSG00000141736,ENSG00000100354,ENSG00000119547,ENSG00000164251,ENSG00000123908…
GO:BP	cell surface receptor signaling pathway	GO:0007166	9.8341e-05	4.00727	3197	511	134	17906	ENSG00000080824,ENSG00000127603,ENSG00000184216,ENSG00000127022,ENSG00000142949,ENSG00000204580,ENSG00000113645,ENSG00000112414,ENSG00000179295,ENSG00000180900,ENSG00000114554,ENSG00000272398,ENSG00000196924,ENSG00000163558,ENSG00000165280,ENSG00000090863,ENSG00000163513,ENSG00000060237,ENSG00000169057,ENSG00000100304,ENSG00000100345,ENSG00000214944,ENSG00000158195,ENSG00000078747,ENSG00000173473…
GO:BP	protein phosphorylation	GO:0006468	0.000100668	3.99711	2027	511	94	17906	ENSG00000080824,ENSG00000184216,ENSG00000204580,ENSG00000113645,ENSG00000179295,ENSG00000272398,ENSG00000089154,ENSG00000163558,ENSG00000070087,ENSG00000163513,ENSG00000088325,ENSG00000060237,ENSG00000181467,ENSG00000078747,ENSG00000161011,ENSG00000129351,ENSG00000078304,ENSG00000108819,ENSG00000253729,ENSG00000186716,ENSG00000145431,ENSG00000141736,ENSG00000091039,ENSG00000196411,ENSG00000112992…
GO:BP	negative regulation of transcription, DNA-templated	GO:0045892	0.0001063	3.97347	1264	511	66	17906	ENSG00000156802,ENSG00000113645,ENSG00000196924,ENSG00000169057,ENSG00000147862,ENSG00000161011,ENSG00000129351,ENSG00000139613,ENSG00000127616,ENSG00000101412,ENSG00000169756,ENSG00000126351,ENSG00000205213,ENSG00000089685,ENSG00000094916,ENSG00000257923,ENSG00000182979,ENSG00000071564,ENSG00000080503,ENSG00000074181,ENSG00000075711,ENSG00000114126,ENSG00000165671,ENSG00000166851,ENSG00000186951…
GO:BP	regulation of macromolecule metabolic process	GO:0060255	0.00011782	3.92878	6438	511	235	17906	ENSG00000080824,ENSG00000184216,ENSG00000172057,ENSG00000106682,ENSG00000135373,ENSG00000156802,ENSG00000113645,ENSG00000101057,ENSG00000179295,ENSG00000187079,ENSG00000180900,ENSG00000272398,ENSG00000196924,ENSG00000171848,ENSG00000213639,ENSG00000089154,ENSG00000163558,ENSG00000165280,ENSG00000090863,ENSG00000170540,ENSG00000070087,ENSG00000110367,ENSG00000126261,ENSG00000163513,ENSG00000124942…
GO:BP	regulation of cell morphogenesis	GO:0022604	0.000122219	3.91286	508	511	35	17906	ENSG00000127603,ENSG00000130294,ENSG00000105357,ENSG00000114554,ENSG00000196924,ENSG00000146376,ENSG00000100345,ENSG00000146535,ENSG00000197892,ENSG00000198836,ENSG00000169756,ENSG00000092964,ENSG00000138771,ENSG00000105429,ENSG00000124006,ENSG00000257923,ENSG00000196576,ENSG00000163785,ENSG00000160007,ENSG00000133026,ENSG00000075711,ENSG00000170921,ENSG00000154310,ENSG00000275342,ENSG00000130559…
GO:BP	plasma membrane bounded cell projection organization	GO:0120036	0.000124004	3.90657	1539	511	76	17906	ENSG00000080824,ENSG00000127603,ENSG00000130294,ENSG00000142949,ENSG00000204580,ENSG00000179295,ENSG00000180900,ENSG00000114554,ENSG00000196924,ENSG00000163558,ENSG00000070087,ENSG00000169057,ENSG00000184640,ENSG00000101350,ENSG00000100345,ENSG00000147862,ENSG00000158195,ENSG00000141738,ENSG00000170759,ENSG00000197892,ENSG00000108819,ENSG00000228716,ENSG00000198836,ENSG00000113657,ENSG00000099204…
GO:BP	cellular protein metabolic process	GO:0044267	0.000125963	3.89976	5357	511	202	17906	ENSG00000080824,ENSG00000184216,ENSG00000116260,ENSG00000142949,ENSG00000204580,ENSG00000106682,ENSG00000113645,ENSG00000179295,ENSG00000009335,ENSG00000205609,ENSG00000272398,ENSG00000196924,ENSG00000213639,ENSG00000089154,ENSG00000163558,ENSG00000165280,ENSG00000090863,ENSG00000170540,ENSG00000142798,ENSG00000070087,ENSG00000126261,ENSG00000163513,ENSG00000088325,ENSG00000184110,ENSG00000060237…
GO:BP	regulation of anatomical structure morphogenesis	GO:0022603	0.000125963	3.89976	1194	511	63	17906	ENSG00000127603,ENSG00000130294,ENSG00000105357,ENSG00000114554,ENSG00000196924,ENSG00000146376,ENSG00000142798,ENSG00000163513,ENSG00000060237,ENSG00000169057,ENSG00000100345,ENSG00000147862,ENSG00000146535,ENSG00000197892,ENSG00000198836,ENSG00000169756,ENSG00000075275,ENSG00000186716,ENSG00000108828,ENSG00000092964,ENSG00000203485,ENSG00000205213,ENSG00000141736,ENSG00000138771,ENSG00000011114…
GO:BP	regulation of intracellular signal transduction	GO:1902531	0.000135467	3.86817	1876	511	88	17906	ENSG00000080824,ENSG00000184216,ENSG00000113645,ENSG00000179295,ENSG00000272398,ENSG00000196924,ENSG00000146376,ENSG00000088325,ENSG00000214944,ENSG00000078747,ENSG00000161011,ENSG00000146535,ENSG00000078304,ENSG00000198836,ENSG00000169756,ENSG00000163781,ENSG00000186716,ENSG00000147162,ENSG00000145431,ENSG00000141736,ENSG00000091039,ENSG00000164251,ENSG00000170004,ENSG00000101447,ENSG00000025293…
GO:BP	positive regulation of nucleobase-containing compound metabolic process	GO:0045935	0.000136479	3.86493	1905	511	89	17906	ENSG00000080824,ENSG00000135373,ENSG00000156802,ENSG00000113645,ENSG00000101057,ENSG00000187079,ENSG00000089154,ENSG00000165280,ENSG00000169057,ENSG00000147526,ENSG00000147862,ENSG00000173473,ENSG00000161011,ENSG00000129351,ENSG00000139613,ENSG00000127616,ENSG00000101412,ENSG00000253729,ENSG00000126351,ENSG00000029993,ENSG00000147162,ENSG00000205213,ENSG00000141736,ENSG00000100354,ENSG00000119547…
GO:BP	morphogenesis of embryonic epithelium	GO:0016331	0.000148201	3.82915	154	511	17	17906	ENSG00000180900,ENSG00000184254,ENSG00000128918,ENSG00000075275,ENSG00000101752,ENSG00000138771,ENSG00000142875,ENSG00000196576,ENSG00000160007,ENSG00000066468,ENSG00000275410,ENSG00000188064,ENSG00000157933,ENSG00000180340,ENSG00000124766,ENSG00000092969,ENSG00000185920
GO:BP	protein metabolic process	GO:0019538	0.000167658	3.77558	5940	511	219	17906	ENSG00000080824,ENSG00000184216,ENSG00000116260,ENSG00000142949,ENSG00000204580,ENSG00000106682,ENSG00000113645,ENSG00000179295,ENSG00000009335,ENSG00000136193,ENSG00000205609,ENSG00000272398,ENSG00000196924,ENSG00000213639,ENSG00000089154,ENSG00000163558,ENSG00000165280,ENSG00000090863,ENSG00000170540,ENSG00000142798,ENSG00000070087,ENSG00000126261,ENSG00000163513,ENSG00000088325,ENSG00000184110…
GO:BP	cell surface receptor signaling pathway involved in cell-cell signaling	GO:1905114	0.000172008	3.76445	633	511	40	17906	ENSG00000127603,ENSG00000272398,ENSG00000165280,ENSG00000060237,ENSG00000169057,ENSG00000127616,ENSG00000122870,ENSG00000075275,ENSG00000101193,ENSG00000205213,ENSG00000066279,ENSG00000100354,ENSG00000123908,ENSG00000163785,ENSG00000077684,ENSG00000154310,ENSG00000167191,ENSG00000156052,ENSG00000092847,ENSG00000185483,ENSG00000066468,ENSG00000173273,ENSG00000108100,ENSG00000035499,ENSG00000187098…
GO:BP	regulation of response to stimulus	GO:0048583	0.000173858	3.7598	4421	511	172	17906	ENSG00000080824,ENSG00000127603,ENSG00000184216,ENSG00000142949,ENSG00000113645,ENSG00000179295,ENSG00000180900,ENSG00000272398,ENSG00000196924,ENSG00000146376,ENSG00000163558,ENSG00000165280,ENSG00000090863,ENSG00000170540,ENSG00000163513,ENSG00000088325,ENSG00000060237,ENSG00000100304,ENSG00000100345,ENSG00000214944,ENSG00000158195,ENSG00000078747,ENSG00000161011,ENSG00000141738,ENSG00000074416…
GO:BP	cellular response to stimulus	GO:0051716	0.000174118	3.75916	7772	511	273	17906	ENSG00000080824,ENSG00000127603,ENSG00000184216,ENSG00000127022,ENSG00000142949,ENSG00000204580,ENSG00000113645,ENSG00000101057,ENSG00000112414,ENSG00000179295,ENSG00000112118,ENSG00000187079,ENSG00000180900,ENSG00000114554,ENSG00000272398,ENSG00000196924,ENSG00000089154,ENSG00000146376,ENSG00000163558,ENSG00000165280,ENSG00000090863,ENSG00000198431,ENSG00000163513,ENSG00000088325,ENSG00000128918…
GO:BP	cell morphogenesis involved in neuron differentiation	GO:0048667	0.000174954	3.75708	611	511	39	17906	ENSG00000080824,ENSG00000127603,ENSG00000130294,ENSG00000179295,ENSG00000180900,ENSG00000114554,ENSG00000147862,ENSG00000141738,ENSG00000170759,ENSG00000197892,ENSG00000198836,ENSG00000170017,ENSG00000092964,ENSG00000141736,ENSG00000105429,ENSG00000124006,ENSG00000257923,ENSG00000196576,ENSG00000163785,ENSG00000160007,ENSG00000044524,ENSG00000133026,ENSG00000151150,ENSG00000170921,ENSG00000154310…
GO:BP	negative regulation of nucleic acid-templated transcription	GO:1903507	0.000180212	3.74422	1317	511	67	17906	ENSG00000156802,ENSG00000113645,ENSG00000196924,ENSG00000169057,ENSG00000147862,ENSG00000161011,ENSG00000129351,ENSG00000139613,ENSG00000127616,ENSG00000101412,ENSG00000169756,ENSG00000126351,ENSG00000205213,ENSG00000168264,ENSG00000089685,ENSG00000094916,ENSG00000257923,ENSG00000182979,ENSG00000071564,ENSG00000080503,ENSG00000074181,ENSG00000075711,ENSG00000114126,ENSG00000165671,ENSG00000166851…
GO:BP	negative regulation of RNA biosynthetic process	GO:1902679	0.000187592	3.72679	1319	511	67	17906	ENSG00000156802,ENSG00000113645,ENSG00000196924,ENSG00000169057,ENSG00000147862,ENSG00000161011,ENSG00000129351,ENSG00000139613,ENSG00000127616,ENSG00000101412,ENSG00000169756,ENSG00000126351,ENSG00000205213,ENSG00000168264,ENSG00000089685,ENSG00000094916,ENSG00000257923,ENSG00000182979,ENSG00000071564,ENSG00000080503,ENSG00000074181,ENSG00000075711,ENSG00000114126,ENSG00000165671,ENSG00000166851…
GO:BP	embryo development	GO:0009790	0.000201804	3.69507	1060	511	57	17906	ENSG00000187079,ENSG00000180900,ENSG00000184254,ENSG00000198431,ENSG00000163513,ENSG00000128918,ENSG00000060237,ENSG00000100345,ENSG00000146535,ENSG00000075275,ENSG00000253729,ENSG00000186716,ENSG00000068650,ENSG00000101752,ENSG00000145431,ENSG00000138771,ENSG00000105429,ENSG00000142875,ENSG00000131747,ENSG00000196576,ENSG00000160007,ENSG00000135766,ENSG00000136720,ENSG00000133026,ENSG00000075711…
GO:BP	plasma membrane bounded cell projection morphogenesis	GO:0120039	0.000201804	3.69507	687	511	42	17906	ENSG00000080824,ENSG00000127603,ENSG00000130294,ENSG00000204580,ENSG00000179295,ENSG00000114554,ENSG00000147862,ENSG00000158195,ENSG00000141738,ENSG00000170759,ENSG00000197892,ENSG00000198836,ENSG00000170017,ENSG00000092964,ENSG00000141736,ENSG00000105429,ENSG00000124006,ENSG00000257923,ENSG00000196576,ENSG00000163785,ENSG00000160007,ENSG00000044524,ENSG00000133026,ENSG00000151150,ENSG00000170921…
GO:BP	cell part morphogenesis	GO:0032990	0.000201804	3.69507	711	511	43	17906	ENSG00000080824,ENSG00000127603,ENSG00000130294,ENSG00000204580,ENSG00000179295,ENSG00000105357,ENSG00000114554,ENSG00000147862,ENSG00000158195,ENSG00000141738,ENSG00000170759,ENSG00000197892,ENSG00000198836,ENSG00000170017,ENSG00000092964,ENSG00000141736,ENSG00000105429,ENSG00000124006,ENSG00000257923,ENSG00000196576,ENSG00000163785,ENSG00000160007,ENSG00000044524,ENSG00000133026,ENSG00000151150…
GO:BP	phosphorylation	GO:0016310	0.00020933	3.67917	2480	511	108	17906	ENSG00000080824,ENSG00000184216,ENSG00000204580,ENSG00000113645,ENSG00000179295,ENSG00000272398,ENSG00000089154,ENSG00000163558,ENSG00000165280,ENSG00000070087,ENSG00000163513,ENSG00000088325,ENSG00000060237,ENSG00000169057,ENSG00000181467,ENSG00000078747,ENSG00000161011,ENSG00000129351,ENSG00000116199,ENSG00000078304,ENSG00000108819,ENSG00000253729,ENSG00000186716,ENSG00000147162,ENSG00000145431…
GO:BP	retrograde neuronal dense core vesicle transport	GO:1990049	0.00020933	3.67917	5	511	4	17906	ENSG00000130294,ENSG00000170759,ENSG00000129250,ENSG00000054523
GO:BP	transcription by RNA polymerase II	GO:0006366	0.000210148	3.67747	2393	511	105	17906	ENSG00000135373,ENSG00000156802,ENSG00000113645,ENSG00000101057,ENSG00000187079,ENSG00000196924,ENSG00000089154,ENSG00000169057,ENSG00000147862,ENSG00000173473,ENSG00000161011,ENSG00000139613,ENSG00000127616,ENSG00000101412,ENSG00000253729,ENSG00000118900,ENSG00000126351,ENSG00000029993,ENSG00000147162,ENSG00000141736,ENSG00000119547,ENSG00000168264,ENSG00000164251,ENSG00000170004,ENSG00000123908…
GO:BP	cell projection morphogenesis	GO:0048858	0.00022311	3.65148	691	511	42	17906	ENSG00000080824,ENSG00000127603,ENSG00000130294,ENSG00000204580,ENSG00000179295,ENSG00000114554,ENSG00000147862,ENSG00000158195,ENSG00000141738,ENSG00000170759,ENSG00000197892,ENSG00000198836,ENSG00000170017,ENSG00000092964,ENSG00000141736,ENSG00000105429,ENSG00000124006,ENSG00000257923,ENSG00000196576,ENSG00000163785,ENSG00000160007,ENSG00000044524,ENSG00000133026,ENSG00000151150,ENSG00000170921…
GO:BP	cell projection organization	GO:0030030	0.000247475	3.60647	1578	511	76	17906	ENSG00000080824,ENSG00000127603,ENSG00000130294,ENSG00000142949,ENSG00000204580,ENSG00000179295,ENSG00000180900,ENSG00000114554,ENSG00000196924,ENSG00000163558,ENSG00000070087,ENSG00000169057,ENSG00000184640,ENSG00000101350,ENSG00000100345,ENSG00000147862,ENSG00000158195,ENSG00000141738,ENSG00000170759,ENSG00000197892,ENSG00000108819,ENSG00000228716,ENSG00000198836,ENSG00000113657,ENSG00000099204…
GO:BP	regulation of molecular function	GO:0065009	0.000260476	3.58423	3061	511	127	17906	ENSG00000080824,ENSG00000184216,ENSG00000142949,ENSG00000204580,ENSG00000179295,ENSG00000180900,ENSG00000114554,ENSG00000272398,ENSG00000196924,ENSG00000089154,ENSG00000146376,ENSG00000163558,ENSG00000165280,ENSG00000170540,ENSG00000070087,ENSG00000160131,ENSG00000126261,ENSG00000163513,ENSG00000124942,ENSG00000088325,ENSG00000184110,ENSG00000060237,ENSG00000147526,ENSG00000181467,ENSG00000078747…
GO:BP	macromolecule modification	GO:0043412	0.000261232	3.58297	4428	511	171	17906	ENSG00000080824,ENSG00000184216,ENSG00000116260,ENSG00000142949,ENSG00000204580,ENSG00000113645,ENSG00000179295,ENSG00000009335,ENSG00000272398,ENSG00000196924,ENSG00000213639,ENSG00000089154,ENSG00000163558,ENSG00000165280,ENSG00000070087,ENSG00000126261,ENSG00000163513,ENSG00000088325,ENSG00000060237,ENSG00000169057,ENSG00000259956,ENSG00000100304,ENSG00000173726,ENSG00000180776,ENSG00000181467…
GO:BP	neuron projection morphogenesis	GO:0048812	0.000265356	3.57617	673	511	41	17906	ENSG00000080824,ENSG00000127603,ENSG00000130294,ENSG00000204580,ENSG00000179295,ENSG00000114554,ENSG00000147862,ENSG00000141738,ENSG00000170759,ENSG00000197892,ENSG00000198836,ENSG00000170017,ENSG00000092964,ENSG00000141736,ENSG00000105429,ENSG00000124006,ENSG00000257923,ENSG00000196576,ENSG00000163785,ENSG00000160007,ENSG00000044524,ENSG00000133026,ENSG00000151150,ENSG00000170921,ENSG00000154310…
GO:BP	positive regulation of Wnt signaling pathway	GO:0030177	0.000271103	3.56687	181	511	18	17906	ENSG00000127603,ENSG00000165280,ENSG00000060237,ENSG00000127616,ENSG00000101193,ENSG00000205213,ENSG00000066279,ENSG00000167191,ENSG00000066468,ENSG00000173273,ENSG00000035499,ENSG00000177565,ENSG00000112902,ENSG00000157933,ENSG00000101849,ENSG00000124766,ENSG00000165238,ENSG00000198435
GO:BP	axonal transport	GO:0098930	0.000345814	3.46116	59	511	10	17906	ENSG00000130294,ENSG00000101350,ENSG00000065000,ENSG00000170759,ENSG00000129250,ENSG00000198836,ENSG00000104164,ENSG00000090889,ENSG00000054523,ENSG00000115993
GO:BP	vesicle cytoskeletal trafficking	GO:0099518	0.000345814	3.46116	59	511	10	17906	ENSG00000130294,ENSG00000101350,ENSG00000065000,ENSG00000170759,ENSG00000197892,ENSG00000129250,ENSG00000170921,ENSG00000104164,ENSG00000054523,ENSG00000115993
GO:BP	regulation of small GTPase mediated signal transduction	GO:0051056	0.000357027	3.4473	342	511	26	17906	ENSG00000146376,ENSG00000214944,ENSG00000161011,ENSG00000186716,ENSG00000147162,ENSG00000164251,ENSG00000160007,ENSG00000198826,ENSG00000066777,ENSG00000017797,ENSG00000275342,ENSG00000134215,ENSG00000064309,ENSG00000181104,ENSG00000035499,ENSG00000107263,ENSG00000100485,ENSG00000152767,ENSG00000049130,ENSG00000119487,ENSG00000008853,ENSG00000139132,ENSG00000197256,ENSG00000156011,ENSG00000144711…
GO:BP	brain development	GO:0007420	0.000357416	3.44683	756	511	44	17906	ENSG00000130294,ENSG00000179295,ENSG00000180900,ENSG00000184254,ENSG00000196924,ENSG00000142798,ENSG00000163513,ENSG00000128918,ENSG00000169057,ENSG00000147526,ENSG00000147862,ENSG00000170759,ENSG00000139613,ENSG00000101412,ENSG00000108819,ENSG00000253729,ENSG00000186716,ENSG00000126351,ENSG00000092964,ENSG00000168172,ENSG00000066279,ENSG00000070961,ENSG00000196576,ENSG00000163785,ENSG00000160007…
GO:BP	positive regulation of cellular biosynthetic process	GO:0031328	0.000357416	3.44683	2021	511	91	17906	ENSG00000080824,ENSG00000135373,ENSG00000156802,ENSG00000113645,ENSG00000101057,ENSG00000187079,ENSG00000089154,ENSG00000165280,ENSG00000184110,ENSG00000169057,ENSG00000147526,ENSG00000147862,ENSG00000173473,ENSG00000161011,ENSG00000129351,ENSG00000139613,ENSG00000127616,ENSG00000101412,ENSG00000253729,ENSG00000126351,ENSG00000029993,ENSG00000123684,ENSG00000275052,ENSG00000107929,ENSG00000147162…
GO:BP	cell division	GO:0051301	0.000362697	3.44046	612	511	38	17906	ENSG00000213639,ENSG00000088325,ENSG00000184640,ENSG00000101350,ENSG00000147526,ENSG00000100345,ENSG00000197321,ENSG00000145431,ENSG00000066279,ENSG00000076382,ENSG00000010292,ENSG00000089685,ENSG00000101447,ENSG00000131747,ENSG00000133026,ENSG00000151150,ENSG00000100014,ENSG00000166851,ENSG00000090889,ENSG00000066468,ENSG00000173273,ENSG00000134278,ENSG00000108100,ENSG00000186193,ENSG00000164649…
GO:BP	positive regulation of kinase activity	GO:0033674	0.000372989	3.4283	613	511	38	17906	ENSG00000080824,ENSG00000184216,ENSG00000204580,ENSG00000179295,ENSG00000272398,ENSG00000089154,ENSG00000163513,ENSG00000088325,ENSG00000060237,ENSG00000145431,ENSG00000141736,ENSG00000091039,ENSG00000196411,ENSG00000142875,ENSG00000120885,ENSG00000163785,ENSG00000044524,ENSG00000075711,ENSG00000154310,ENSG00000114302,ENSG00000167191,ENSG00000185483,ENSG00000091436,ENSG00000066468,ENSG00000134215…
GO:BP	tube formation	GO:0035148	0.000398572	3.39949	152	511	16	17906	ENSG00000180900,ENSG00000147862,ENSG00000075275,ENSG00000101752,ENSG00000138771,ENSG00000142875,ENSG00000196576,ENSG00000160007,ENSG00000100697,ENSG00000066468,ENSG00000275410,ENSG00000157933,ENSG00000180340,ENSG00000124766,ENSG00000092969,ENSG00000185920
GO:BP	dense core granule cytoskeletal transport	GO:0099519	0.000398572	3.39949	11	511	5	17906	ENSG00000130294,ENSG00000170759,ENSG00000129250,ENSG00000170921,ENSG00000054523
GO:BP	vesicle transport along microtubule	GO:0047496	0.000398572	3.39949	48	511	9	17906	ENSG00000130294,ENSG00000101350,ENSG00000065000,ENSG00000170759,ENSG00000197892,ENSG00000129250,ENSG00000104164,ENSG00000054523,ENSG00000115993
GO:BP	dense core granule transport	GO:1901950	0.000398572	3.39949	11	511	5	17906	ENSG00000130294,ENSG00000170759,ENSG00000129250,ENSG00000170921,ENSG00000054523
GO:BP	dense core granule localization	GO:0032253	0.000398572	3.39949	11	511	5	17906	ENSG00000130294,ENSG00000170759,ENSG00000129250,ENSG00000170921,ENSG00000054523
GO:BP	regulation of protein modification process	GO:0031399	0.000407911	3.38943	1917	511	87	17906	ENSG00000080824,ENSG00000184216,ENSG00000113645,ENSG00000179295,ENSG00000272398,ENSG00000089154,ENSG00000165280,ENSG00000070087,ENSG00000126261,ENSG00000163513,ENSG00000088325,ENSG00000060237,ENSG00000169057,ENSG00000181467,ENSG00000078747,ENSG00000161011,ENSG00000078304,ENSG00000152127,ENSG00000108819,ENSG00000253729,ENSG00000147162,ENSG00000145431,ENSG00000141736,ENSG00000091039,ENSG00000112992…
GO:BP	regulation of phosphate metabolic process	GO:0019220	0.000411612	3.38551	1861	511	85	17906	ENSG00000080824,ENSG00000184216,ENSG00000204580,ENSG00000113645,ENSG00000179295,ENSG00000272398,ENSG00000089154,ENSG00000165280,ENSG00000070087,ENSG00000163513,ENSG00000088325,ENSG00000060237,ENSG00000181467,ENSG00000078747,ENSG00000161011,ENSG00000078304,ENSG00000152127,ENSG00000108819,ENSG00000253729,ENSG00000147162,ENSG00000145431,ENSG00000141736,ENSG00000091039,ENSG00000196411,ENSG00000112992…
GO:BP	regulation of phosphorus metabolic process	GO:0051174	0.00041648	3.38041	1862	511	85	17906	ENSG00000080824,ENSG00000184216,ENSG00000204580,ENSG00000113645,ENSG00000179295,ENSG00000272398,ENSG00000089154,ENSG00000165280,ENSG00000070087,ENSG00000163513,ENSG00000088325,ENSG00000060237,ENSG00000181467,ENSG00000078747,ENSG00000161011,ENSG00000078304,ENSG00000152127,ENSG00000108819,ENSG00000253729,ENSG00000147162,ENSG00000145431,ENSG00000141736,ENSG00000091039,ENSG00000196411,ENSG00000112992…
GO:BP	positive regulation of transferase activity	GO:0051347	0.000442939	3.35366	692	511	41	17906	ENSG00000080824,ENSG00000184216,ENSG00000204580,ENSG00000179295,ENSG00000272398,ENSG00000089154,ENSG00000163513,ENSG00000088325,ENSG00000060237,ENSG00000145431,ENSG00000141736,ENSG00000091039,ENSG00000196411,ENSG00000142875,ENSG00000120885,ENSG00000163785,ENSG00000044524,ENSG00000075711,ENSG00000154310,ENSG00000114302,ENSG00000167191,ENSG00000166851,ENSG00000185483,ENSG00000091436,ENSG00000066468…
GO:BP	anterograde axonal transport	GO:0008089	0.000445985	3.35068	49	511	9	17906	ENSG00000130294,ENSG00000101350,ENSG00000065000,ENSG00000170759,ENSG00000129250,ENSG00000104164,ENSG00000090889,ENSG00000054523,ENSG00000115993
GO:BP	positive regulation of macromolecule biosynthetic process	GO:0010557	0.000458951	3.33823	1925	511	87	17906	ENSG00000080824,ENSG00000135373,ENSG00000156802,ENSG00000113645,ENSG00000101057,ENSG00000187079,ENSG00000089154,ENSG00000184110,ENSG00000169057,ENSG00000147526,ENSG00000147862,ENSG00000173473,ENSG00000161011,ENSG00000129351,ENSG00000139613,ENSG00000127616,ENSG00000101412,ENSG00000253729,ENSG00000126351,ENSG00000029993,ENSG00000107929,ENSG00000147162,ENSG00000205213,ENSG00000141736,ENSG00000119547…
GO:BP	primary metabolic process	GO:0044238	0.000485703	3.31363	10594	511	349	17906	ENSG00000080824,ENSG00000163931,ENSG00000184216,ENSG00000116260,ENSG00000142949,ENSG00000172057,ENSG00000204580,ENSG00000115677,ENSG00000106682,ENSG00000135373,ENSG00000128050,ENSG00000156802,ENSG00000113645,ENSG00000101057,ENSG00000179295,ENSG00000009335,ENSG00000105323,ENSG00000144028,ENSG00000136193,ENSG00000112118,ENSG00000187079,ENSG00000184254,ENSG00000205609,ENSG00000272398,ENSG00000196924…
GO:BP	enzyme linked receptor protein signaling pathway	GO:0007167	0.00048601	3.31335	1076	511	56	17906	ENSG00000080824,ENSG00000142949,ENSG00000204580,ENSG00000179295,ENSG00000090863,ENSG00000163513,ENSG00000214944,ENSG00000158195,ENSG00000173473,ENSG00000141738,ENSG00000242265,ENSG00000198836,ENSG00000186716,ENSG00000147162,ENSG00000145431,ENSG00000141736,ENSG00000091039,ENSG00000119547,ENSG00000196411,ENSG00000105429,ENSG00000149177,ENSG00000163785,ENSG00000044524,ENSG00000134243,ENSG00000148730…
GO:BP	regulation of RNA metabolic process	GO:0051252	0.000496206	3.30434	3856	511	151	17906	ENSG00000184216,ENSG00000135373,ENSG00000156802,ENSG00000113645,ENSG00000101057,ENSG00000187079,ENSG00000196924,ENSG00000171848,ENSG00000089154,ENSG00000163558,ENSG00000124942,ENSG00000149485,ENSG00000169057,ENSG00000259956,ENSG00000147526,ENSG00000147862,ENSG00000078747,ENSG00000173473,ENSG00000161011,ENSG00000129351,ENSG00000139613,ENSG00000127616,ENSG00000101412,ENSG00000177733,ENSG00000228716…
GO:BP	embryo development ending in birth or egg hatching	GO:0009792	0.000536848	3.27015	675	511	40	17906	ENSG00000180900,ENSG00000163513,ENSG00000128918,ENSG00000100345,ENSG00000146535,ENSG00000075275,ENSG00000253729,ENSG00000068650,ENSG00000101752,ENSG00000138771,ENSG00000105429,ENSG00000142875,ENSG00000196576,ENSG00000160007,ENSG00000135766,ENSG00000136720,ENSG00000133026,ENSG00000075711,ENSG00000170921,ENSG00000070614,ENSG00000185551,ENSG00000066468,ENSG00000124422,ENSG00000011258,ENSG00000275410…
GO:BP	negative regulation of cellular macromolecule biosynthetic process	GO:2000113	0.000536848	3.27015	1540	511	73	17906	ENSG00000156802,ENSG00000113645,ENSG00000196924,ENSG00000169057,ENSG00000147862,ENSG00000161011,ENSG00000141738,ENSG00000129351,ENSG00000139613,ENSG00000127616,ENSG00000101412,ENSG00000228716,ENSG00000169756,ENSG00000126351,ENSG00000205213,ENSG00000100354,ENSG00000123908,ENSG00000089685,ENSG00000094916,ENSG00000257923,ENSG00000182979,ENSG00000181588,ENSG00000071564,ENSG00000080503,ENSG00000074181…
GO:BP	phosphate-containing compound metabolic process	GO:0006796	0.000543627	3.2647	3367	511	135	17906	ENSG00000080824,ENSG00000163931,ENSG00000184216,ENSG00000142949,ENSG00000204580,ENSG00000128050,ENSG00000113645,ENSG00000179295,ENSG00000272398,ENSG00000171848,ENSG00000213639,ENSG00000089154,ENSG00000163558,ENSG00000165280,ENSG00000070087,ENSG00000163513,ENSG00000088325,ENSG00000149485,ENSG00000060237,ENSG00000169057,ENSG00000119139,ENSG00000181467,ENSG00000078747,ENSG00000161011,ENSG00000129351…
GO:BP	macromolecule metabolic process	GO:0043170	0.000543627	3.2647	9592	511	321	17906	ENSG00000080824,ENSG00000184216,ENSG00000116260,ENSG00000142949,ENSG00000172057,ENSG00000204580,ENSG00000106682,ENSG00000135373,ENSG00000156802,ENSG00000113645,ENSG00000101057,ENSG00000179295,ENSG00000009335,ENSG00000105323,ENSG00000144028,ENSG00000136193,ENSG00000112118,ENSG00000187079,ENSG00000180900,ENSG00000205609,ENSG00000272398,ENSG00000196924,ENSG00000171848,ENSG00000213639,ENSG00000089154…
GO:BP	central nervous system development	GO:0007417	0.000564473	3.24836	1031	511	54	17906	ENSG00000080824,ENSG00000130294,ENSG00000179295,ENSG00000180900,ENSG00000184254,ENSG00000196924,ENSG00000142798,ENSG00000163513,ENSG00000128918,ENSG00000169057,ENSG00000147526,ENSG00000147862,ENSG00000170759,ENSG00000139613,ENSG00000101412,ENSG00000108819,ENSG00000075275,ENSG00000253729,ENSG00000186716,ENSG00000126351,ENSG00000092964,ENSG00000145431,ENSG00000141736,ENSG00000168172,ENSG00000066279…
GO:BP	positive regulation of biosynthetic process	GO:0009891	0.000573229	3.24167	2055	511	91	17906	ENSG00000080824,ENSG00000135373,ENSG00000156802,ENSG00000113645,ENSG00000101057,ENSG00000187079,ENSG00000089154,ENSG00000165280,ENSG00000184110,ENSG00000169057,ENSG00000147526,ENSG00000147862,ENSG00000173473,ENSG00000161011,ENSG00000129351,ENSG00000139613,ENSG00000127616,ENSG00000101412,ENSG00000253729,ENSG00000126351,ENSG00000029993,ENSG00000123684,ENSG00000275052,ENSG00000107929,ENSG00000147162…
GO:BP	regulation of protein phosphorylation	GO:0001932	0.000617462	3.20939	1493	511	71	17906	ENSG00000080824,ENSG00000184216,ENSG00000113645,ENSG00000179295,ENSG00000272398,ENSG00000089154,ENSG00000070087,ENSG00000163513,ENSG00000088325,ENSG00000060237,ENSG00000181467,ENSG00000078747,ENSG00000161011,ENSG00000078304,ENSG00000108819,ENSG00000253729,ENSG00000145431,ENSG00000141736,ENSG00000091039,ENSG00000112992,ENSG00000164251,ENSG00000142875,ENSG00000101447,ENSG00000149177,ENSG00000120885…
GO:BP	positive regulation of catalytic activity	GO:0043085	0.000621169	3.20679	1466	511	70	17906	ENSG00000080824,ENSG00000184216,ENSG00000204580,ENSG00000179295,ENSG00000180900,ENSG00000272398,ENSG00000089154,ENSG00000146376,ENSG00000165280,ENSG00000070087,ENSG00000126261,ENSG00000163513,ENSG00000088325,ENSG00000060237,ENSG00000228716,ENSG00000169756,ENSG00000186716,ENSG00000145431,ENSG00000141736,ENSG00000091039,ENSG00000196411,ENSG00000164251,ENSG00000075240,ENSG00000142875,ENSG00000120885…
GO:BP	negative regulation of RNA metabolic process	GO:0051253	0.00062598	3.20344	1412	511	68	17906	ENSG00000156802,ENSG00000113645,ENSG00000196924,ENSG00000169057,ENSG00000147862,ENSG00000161011,ENSG00000129351,ENSG00000139613,ENSG00000127616,ENSG00000101412,ENSG00000177733,ENSG00000169756,ENSG00000126351,ENSG00000205213,ENSG00000168264,ENSG00000089685,ENSG00000094916,ENSG00000257923,ENSG00000182979,ENSG00000071564,ENSG00000080503,ENSG00000074181,ENSG00000075711,ENSG00000114126,ENSG00000165671…
GO:BP	chordate embryonic development	GO:0043009	0.00062598	3.20344	657	511	39	17906	ENSG00000180900,ENSG00000163513,ENSG00000128918,ENSG00000100345,ENSG00000146535,ENSG00000075275,ENSG00000253729,ENSG00000068650,ENSG00000101752,ENSG00000138771,ENSG00000105429,ENSG00000142875,ENSG00000196576,ENSG00000160007,ENSG00000135766,ENSG00000136720,ENSG00000133026,ENSG00000075711,ENSG00000170921,ENSG00000070614,ENSG00000185551,ENSG00000066468,ENSG00000011258,ENSG00000275410,ENSG00000188064…
GO:BP	tube development	GO:0035295	0.000640986	3.19315	1143	511	58	17906	ENSG00000204580,ENSG00000180900,ENSG00000272398,ENSG00000142798,ENSG00000163513,ENSG00000128918,ENSG00000169057,ENSG00000100345,ENSG00000147862,ENSG00000158195,ENSG00000182963,ENSG00000075275,ENSG00000126351,ENSG00000101752,ENSG00000205213,ENSG00000145431,ENSG00000141736,ENSG00000138771,ENSG00000196411,ENSG00000123908,ENSG00000105429,ENSG00000142875,ENSG00000196576,ENSG00000160007,ENSG00000135766…
GO:BP	negative regulation of cellular biosynthetic process	GO:0031327	0.000654787	3.1839	1693	511	78	17906	ENSG00000172057,ENSG00000156802,ENSG00000113645,ENSG00000196924,ENSG00000169057,ENSG00000147862,ENSG00000161011,ENSG00000141738,ENSG00000129351,ENSG00000139613,ENSG00000127616,ENSG00000101412,ENSG00000228716,ENSG00000169756,ENSG00000126351,ENSG00000205213,ENSG00000100354,ENSG00000168264,ENSG00000123908,ENSG00000089685,ENSG00000094916,ENSG00000257923,ENSG00000182979,ENSG00000181588,ENSG00000071564…
GO:BP	regulation of cellular protein metabolic process	GO:0032268	0.000654787	3.1839	2744	511	114	17906	ENSG00000080824,ENSG00000184216,ENSG00000106682,ENSG00000113645,ENSG00000179295,ENSG00000272398,ENSG00000089154,ENSG00000165280,ENSG00000090863,ENSG00000170540,ENSG00000070087,ENSG00000126261,ENSG00000163513,ENSG00000088325,ENSG00000184110,ENSG00000060237,ENSG00000169057,ENSG00000100345,ENSG00000181467,ENSG00000078747,ENSG00000173473,ENSG00000161011,ENSG00000141738,ENSG00000129351,ENSG00000146535…
GO:BP	regulation of kinase activity	GO:0043549	0.00068728	3.16287	911	511	49	17906	ENSG00000080824,ENSG00000184216,ENSG00000204580,ENSG00000179295,ENSG00000272398,ENSG00000089154,ENSG00000163513,ENSG00000088325,ENSG00000060237,ENSG00000181467,ENSG00000145431,ENSG00000141736,ENSG00000091039,ENSG00000196411,ENSG00000142875,ENSG00000149177,ENSG00000120885,ENSG00000163785,ENSG00000044524,ENSG00000075711,ENSG00000154310,ENSG00000114302,ENSG00000167191,ENSG00000166851,ENSG00000127329…
GO:BP	regulation of transcription, DNA-templated	GO:0006355	0.000733684	3.13449	3517	511	139	17906	ENSG00000184216,ENSG00000135373,ENSG00000156802,ENSG00000113645,ENSG00000101057,ENSG00000187079,ENSG00000196924,ENSG00000171848,ENSG00000089154,ENSG00000163558,ENSG00000149485,ENSG00000169057,ENSG00000147862,ENSG00000078747,ENSG00000173473,ENSG00000161011,ENSG00000129351,ENSG00000139613,ENSG00000127616,ENSG00000101412,ENSG00000228716,ENSG00000169756,ENSG00000253729,ENSG00000118900,ENSG00000126351…
GO:BP	phosphorus metabolic process	GO:0006793	0.000733684	3.13449	3393	511	135	17906	ENSG00000080824,ENSG00000163931,ENSG00000184216,ENSG00000142949,ENSG00000204580,ENSG00000128050,ENSG00000113645,ENSG00000179295,ENSG00000272398,ENSG00000171848,ENSG00000213639,ENSG00000089154,ENSG00000163558,ENSG00000165280,ENSG00000070087,ENSG00000163513,ENSG00000088325,ENSG00000149485,ENSG00000060237,ENSG00000169057,ENSG00000119139,ENSG00000181467,ENSG00000078747,ENSG00000161011,ENSG00000129351…
GO:BP	gland development	GO:0048732	0.000793506	3.10045	453	511	30	17906	ENSG00000204580,ENSG00000180900,ENSG00000114554,ENSG00000184254,ENSG00000163513,ENSG00000128918,ENSG00000147862,ENSG00000173473,ENSG00000169710,ENSG00000253729,ENSG00000126351,ENSG00000119547,ENSG00000011114,ENSG00000160007,ENSG00000066468,ENSG00000196498,ENSG00000275410,ENSG00000188064,ENSG00000101076,ENSG00000074527,ENSG00000122966,ENSG00000023287,ENSG00000115112,ENSG00000185630,ENSG00000171105…
GO:BP	positive regulation of gene expression	GO:0010628	0.000793506	3.10045	2048	511	90	17906	ENSG00000135373,ENSG00000156802,ENSG00000113645,ENSG00000101057,ENSG00000187079,ENSG00000089154,ENSG00000184110,ENSG00000128918,ENSG00000169057,ENSG00000100345,ENSG00000147862,ENSG00000173473,ENSG00000161011,ENSG00000129351,ENSG00000139613,ENSG00000127616,ENSG00000101412,ENSG00000177733,ENSG00000169756,ENSG00000253729,ENSG00000068654,ENSG00000126351,ENSG00000029993,ENSG00000107929,ENSG00000147162…
GO:BP	regulation of nucleic acid-templated transcription	GO:1903506	0.000816379	3.08811	3588	511	141	17906	ENSG00000184216,ENSG00000135373,ENSG00000156802,ENSG00000113645,ENSG00000101057,ENSG00000187079,ENSG00000196924,ENSG00000171848,ENSG00000089154,ENSG00000163558,ENSG00000149485,ENSG00000169057,ENSG00000147526,ENSG00000147862,ENSG00000078747,ENSG00000173473,ENSG00000161011,ENSG00000129351,ENSG00000139613,ENSG00000127616,ENSG00000101412,ENSG00000228716,ENSG00000169756,ENSG00000253729,ENSG00000118900…
GO:BP	regulation of RNA biosynthetic process	GO:2001141	0.000871377	3.05979	3593	511	141	17906	ENSG00000184216,ENSG00000135373,ENSG00000156802,ENSG00000113645,ENSG00000101057,ENSG00000187079,ENSG00000196924,ENSG00000171848,ENSG00000089154,ENSG00000163558,ENSG00000149485,ENSG00000169057,ENSG00000147526,ENSG00000147862,ENSG00000078747,ENSG00000173473,ENSG00000161011,ENSG00000129351,ENSG00000139613,ENSG00000127616,ENSG00000101412,ENSG00000228716,ENSG00000169756,ENSG00000253729,ENSG00000118900…
GO:BP	anterograde neuronal dense core vesicle transport	GO:1990048	0.000903885	3.04389	7	511	4	17906	ENSG00000130294,ENSG00000170759,ENSG00000129250,ENSG00000054523
GO:BP	negative regulation of macromolecule biosynthetic process	GO:0010558	0.000934535	3.0294	1629	511	75	17906	ENSG00000156802,ENSG00000113645,ENSG00000196924,ENSG00000169057,ENSG00000147862,ENSG00000161011,ENSG00000141738,ENSG00000129351,ENSG00000139613,ENSG00000127616,ENSG00000101412,ENSG00000228716,ENSG00000169756,ENSG00000126351,ENSG00000205213,ENSG00000100354,ENSG00000168264,ENSG00000123908,ENSG00000089685,ENSG00000094916,ENSG00000257923,ENSG00000182979,ENSG00000181588,ENSG00000071564,ENSG00000080503…
GO:BP	regulation of protein metabolic process	GO:0051246	0.000938854	3.0274	2922	511	119	17906	ENSG00000080824,ENSG00000184216,ENSG00000106682,ENSG00000113645,ENSG00000179295,ENSG00000272398,ENSG00000196924,ENSG00000089154,ENSG00000165280,ENSG00000090863,ENSG00000170540,ENSG00000070087,ENSG00000126261,ENSG00000163513,ENSG00000088325,ENSG00000184110,ENSG00000060237,ENSG00000169057,ENSG00000100345,ENSG00000181467,ENSG00000078747,ENSG00000173473,ENSG00000161011,ENSG00000141738,ENSG00000129351…
GO:BP	negative regulation of transcription by RNA polymerase II	GO:0000122	0.000938854	3.0274	873	511	47	17906	ENSG00000113645,ENSG00000169057,ENSG00000147862,ENSG00000161011,ENSG00000139613,ENSG00000127616,ENSG00000101412,ENSG00000126351,ENSG00000094916,ENSG00000257923,ENSG00000182979,ENSG00000071564,ENSG00000080503,ENSG00000074181,ENSG00000075711,ENSG00000165671,ENSG00000166851,ENSG00000186951,ENSG00000100697,ENSG00000185551,ENSG00000066468,ENSG00000047644,ENSG00000113658,ENSG00000196498,ENSG00000187098…
GO:BP	tissue development	GO:0009888	0.000940343	3.02671	2118	511	92	17906	ENSG00000046604,ENSG00000204580,ENSG00000135373,ENSG00000105357,ENSG00000180900,ENSG00000114554,ENSG00000184254,ENSG00000272398,ENSG00000196924,ENSG00000090863,ENSG00000083857,ENSG00000142798,ENSG00000198431,ENSG00000180921,ENSG00000163513,ENSG00000167767,ENSG00000128918,ENSG00000119139,ENSG00000147862,ENSG00000182963,ENSG00000169710,ENSG00000075275,ENSG00000253729,ENSG00000186716,ENSG00000197321…
GO:BP	regulation of Ras protein signal transduction	GO:0046578	0.000948018	3.02318	243	511	20	17906	ENSG00000214944,ENSG00000161011,ENSG00000186716,ENSG00000147162,ENSG00000164251,ENSG00000160007,ENSG00000066777,ENSG00000275342,ENSG00000134215,ENSG00000181104,ENSG00000107263,ENSG00000100485,ENSG00000152767,ENSG00000049130,ENSG00000119487,ENSG00000139132,ENSG00000197256,ENSG00000156011,ENSG00000144711,ENSG00000092969
GO:BP	axon guidance	GO:0007411	0.000956878	3.01914	284	511	22	17906	ENSG00000179295,ENSG00000114554,ENSG00000147862,ENSG00000141738,ENSG00000170759,ENSG00000170017,ENSG00000092964,ENSG00000141736,ENSG00000105429,ENSG00000196576,ENSG00000163785,ENSG00000160007,ENSG00000044524,ENSG00000133026,ENSG00000173898,ENSG00000118263,ENSG00000074527,ENSG00000154229,ENSG00000112902,ENSG00000092421,ENSG00000162614,ENSG00000185920
GO:BP	negative regulation of biosynthetic process	GO:0009890	0.00102887	2.98764	1721	511	78	17906	ENSG00000172057,ENSG00000156802,ENSG00000113645,ENSG00000196924,ENSG00000169057,ENSG00000147862,ENSG00000161011,ENSG00000141738,ENSG00000129351,ENSG00000139613,ENSG00000127616,ENSG00000101412,ENSG00000228716,ENSG00000169756,ENSG00000126351,ENSG00000205213,ENSG00000100354,ENSG00000168264,ENSG00000123908,ENSG00000089685,ENSG00000094916,ENSG00000257923,ENSG00000182979,ENSG00000181588,ENSG00000071564…
GO:BP	head development	GO:0060322	0.00102887	2.98764	801	511	44	17906	ENSG00000130294,ENSG00000179295,ENSG00000180900,ENSG00000184254,ENSG00000196924,ENSG00000142798,ENSG00000163513,ENSG00000128918,ENSG00000169057,ENSG00000147526,ENSG00000147862,ENSG00000170759,ENSG00000139613,ENSG00000101412,ENSG00000108819,ENSG00000253729,ENSG00000186716,ENSG00000126351,ENSG00000092964,ENSG00000168172,ENSG00000066279,ENSG00000070961,ENSG00000196576,ENSG00000163785,ENSG00000160007…
GO:BP	axon development	GO:0061564	0.00102887	2.98764	531	511	33	17906	ENSG00000080824,ENSG00000127603,ENSG00000142949,ENSG00000204580,ENSG00000179295,ENSG00000114554,ENSG00000147862,ENSG00000141738,ENSG00000170759,ENSG00000197892,ENSG00000228716,ENSG00000170017,ENSG00000092964,ENSG00000141736,ENSG00000105429,ENSG00000196576,ENSG00000163785,ENSG00000160007,ENSG00000044524,ENSG00000133026,ENSG00000151150,ENSG00000066468,ENSG00000173898,ENSG00000118263,ENSG00000105426…
GO:BP	neuron projection guidance	GO:0097485	0.00103738	2.98406	286	511	22	17906	ENSG00000179295,ENSG00000114554,ENSG00000147862,ENSG00000141738,ENSG00000170759,ENSG00000170017,ENSG00000092964,ENSG00000141736,ENSG00000105429,ENSG00000196576,ENSG00000163785,ENSG00000160007,ENSG00000044524,ENSG00000133026,ENSG00000173898,ENSG00000118263,ENSG00000074527,ENSG00000154229,ENSG00000112902,ENSG00000092421,ENSG00000162614,ENSG00000185920
GO:BP	axo-dendritic transport	GO:0008088	0.00109588	2.96024	70	511	10	17906	ENSG00000130294,ENSG00000101350,ENSG00000065000,ENSG00000170759,ENSG00000129250,ENSG00000198836,ENSG00000104164,ENSG00000090889,ENSG00000054523,ENSG00000115993
GO:BP	regulation of Wnt signaling pathway	GO:0030111	0.00118996	2.92447	375	511	26	17906	ENSG00000127603,ENSG00000165280,ENSG00000060237,ENSG00000127616,ENSG00000122870,ENSG00000101193,ENSG00000205213,ENSG00000066279,ENSG00000077684,ENSG00000167191,ENSG00000156052,ENSG00000066468,ENSG00000173273,ENSG00000108100,ENSG00000035499,ENSG00000107263,ENSG00000275410,ENSG00000177565,ENSG00000112902,ENSG00000157933,ENSG00000101849,ENSG00000124766,ENSG00000165238,ENSG00000180730,ENSG00000198435…
GO:BP	regulation of protein kinase B signaling	GO:0051896	0.00119844	2.92139	248	511	20	17906	ENSG00000080824,ENSG00000179295,ENSG00000078304,ENSG00000141736,ENSG00000091039,ENSG00000149177,ENSG00000075711,ENSG00000066777,ENSG00000066468,ENSG00000127946,ENSG00000081913,ENSG00000107263,ENSG00000049130,ENSG00000196139,ENSG00000068078,ENSG00000140443,ENSG00000112902,ENSG00000171105,ENSG00000106799,ENSG00000149212
GO:BP	small GTPase mediated signal transduction	GO:0007264	0.00119844	2.92139	584	511	35	17906	ENSG00000146376,ENSG00000214944,ENSG00000181467,ENSG00000158195,ENSG00000161011,ENSG00000146535,ENSG00000075275,ENSG00000186716,ENSG00000124209,ENSG00000147162,ENSG00000164251,ENSG00000160007,ENSG00000198826,ENSG00000066777,ENSG00000017797,ENSG00000275342,ENSG00000134215,ENSG00000064309,ENSG00000181104,ENSG00000035499,ENSG00000107263,ENSG00000100485,ENSG00000203668,ENSG00000138443,ENSG00000152767…
GO:BP	regulation of nervous system development	GO:0051960	0.00121668	2.91482	963	511	50	17906	ENSG00000127603,ENSG00000130294,ENSG00000142949,ENSG00000114554,ENSG00000196924,ENSG00000163558,ENSG00000110367,ENSG00000197892,ENSG00000101412,ENSG00000198836,ENSG00000075275,ENSG00000113657,ENSG00000092964,ENSG00000101752,ENSG00000168172,ENSG00000066279,ENSG00000105429,ENSG00000124006,ENSG00000142875,ENSG00000124920,ENSG00000257923,ENSG00000071564,ENSG00000196576,ENSG00000163785,ENSG00000160007…
GO:BP	organelle transport along microtubule	GO:0072384	0.00123184	2.90944	86	511	11	17906	ENSG00000130294,ENSG00000101350,ENSG00000065000,ENSG00000170759,ENSG00000197892,ENSG00000129250,ENSG00000198836,ENSG00000104164,ENSG00000185963,ENSG00000054523,ENSG00000115993
GO:BP	forebrain development	GO:0030900	0.00124396	2.90519	399	511	27	17906	ENSG00000130294,ENSG00000184254,ENSG00000196924,ENSG00000128918,ENSG00000147526,ENSG00000147862,ENSG00000170759,ENSG00000139613,ENSG00000101412,ENSG00000108819,ENSG00000092964,ENSG00000168172,ENSG00000066279,ENSG00000163785,ENSG00000160007,ENSG00000133026,ENSG00000074181,ENSG00000070614,ENSG00000185551,ENSG00000066468,ENSG00000274211,ENSG00000064309,ENSG00000188064,ENSG00000105426,ENSG00000112902…
GO:BP	epithelial tube formation	GO:0072175	0.00130867	2.88317	136	511	14	17906	ENSG00000180900,ENSG00000075275,ENSG00000101752,ENSG00000138771,ENSG00000142875,ENSG00000196576,ENSG00000160007,ENSG00000066468,ENSG00000275410,ENSG00000157933,ENSG00000180340,ENSG00000124766,ENSG00000092969,ENSG00000185920
GO:BP	negative regulation of nucleobase-containing compound metabolic process	GO:0045934	0.00134602	2.87095	1512	511	70	17906	ENSG00000156802,ENSG00000113645,ENSG00000196924,ENSG00000169057,ENSG00000147862,ENSG00000161011,ENSG00000129351,ENSG00000139613,ENSG00000127616,ENSG00000101412,ENSG00000177733,ENSG00000169756,ENSG00000126351,ENSG00000160049,ENSG00000205213,ENSG00000168264,ENSG00000089685,ENSG00000094916,ENSG00000257923,ENSG00000182979,ENSG00000071564,ENSG00000080503,ENSG00000074181,ENSG00000075711,ENSG00000114126…
GO:BP	cellular metabolic process	GO:0044237	0.00134602	2.87095	10860	511	353	17906	ENSG00000080824,ENSG00000163931,ENSG00000184216,ENSG00000116260,ENSG00000142949,ENSG00000172057,ENSG00000204580,ENSG00000106682,ENSG00000135373,ENSG00000128050,ENSG00000156802,ENSG00000113645,ENSG00000101057,ENSG00000179295,ENSG00000009335,ENSG00000105323,ENSG00000144028,ENSG00000112118,ENSG00000187079,ENSG00000180900,ENSG00000184254,ENSG00000205609,ENSG00000272398,ENSG00000196924,ENSG00000171848…
GO:BP	embryonic organ development	GO:0048568	0.00135129	2.86925	447	511	29	17906	ENSG00000187079,ENSG00000180900,ENSG00000184254,ENSG00000163513,ENSG00000128918,ENSG00000075275,ENSG00000186716,ENSG00000101752,ENSG00000145431,ENSG00000105429,ENSG00000135766,ENSG00000136720,ENSG00000075711,ENSG00000070614,ENSG00000133816,ENSG00000185551,ENSG00000066468,ENSG00000275410,ENSG00000188064,ENSG00000049130,ENSG00000144749,ENSG00000180340,ENSG00000185630,ENSG00000106799,ENSG00000179981…
GO:BP	epithelium development	GO:0060429	0.00136825	2.86383	1319	511	63	17906	ENSG00000046604,ENSG00000204580,ENSG00000135373,ENSG00000180900,ENSG00000114554,ENSG00000184254,ENSG00000272398,ENSG00000196924,ENSG00000083857,ENSG00000163513,ENSG00000167767,ENSG00000128918,ENSG00000119139,ENSG00000147862,ENSG00000169710,ENSG00000075275,ENSG00000253729,ENSG00000186716,ENSG00000126351,ENSG00000101752,ENSG00000205213,ENSG00000138771,ENSG00000119547,ENSG00000164251,ENSG00000011114…
GO:BP	regulation of mitotic cell cycle	GO:0007346	0.00138881	2.85736	713	511	40	17906	ENSG00000080824,ENSG00000179295,ENSG00000180900,ENSG00000088325,ENSG00000169057,ENSG00000100304,ENSG00000101412,ENSG00000108819,ENSG00000253729,ENSG00000163781,ENSG00000124006,ENSG00000089685,ENSG00000131747,ENSG00000077684,ENSG00000075711,ENSG00000114126,ENSG00000154310,ENSG00000166851,ENSG00000091436,ENSG00000144677,ENSG00000124422,ENSG00000175215,ENSG00000108861,ENSG00000173273,ENSG00000126787…
GO:BP	response to stimulus	GO:0050896	0.00142591	2.84591	9455	511	314	17906	ENSG00000080824,ENSG00000046604,ENSG00000127603,ENSG00000184216,ENSG00000127022,ENSG00000116260,ENSG00000142949,ENSG00000172057,ENSG00000204580,ENSG00000113645,ENSG00000101057,ENSG00000112414,ENSG00000179295,ENSG00000105323,ENSG00000112118,ENSG00000187079,ENSG00000180900,ENSG00000114554,ENSG00000184254,ENSG00000272398,ENSG00000196924,ENSG00000213639,ENSG00000089154,ENSG00000146376,ENSG00000163558…
GO:BP	protein kinase B signaling	GO:0043491	0.00143278	2.84382	273	511	21	17906	ENSG00000080824,ENSG00000179295,ENSG00000078304,ENSG00000141736,ENSG00000091039,ENSG00000149177,ENSG00000075711,ENSG00000066777,ENSG00000066468,ENSG00000127946,ENSG00000081913,ENSG00000107263,ENSG00000049130,ENSG00000196139,ENSG00000068078,ENSG00000140443,ENSG00000112902,ENSG00000171105,ENSG00000106799,ENSG00000133056,ENSG00000149212
GO:BP	regulation of nucleobase-containing compound metabolic process	GO:0019219	0.00146511	2.83413	4116	511	156	17906	ENSG00000080824,ENSG00000184216,ENSG00000135373,ENSG00000156802,ENSG00000113645,ENSG00000101057,ENSG00000187079,ENSG00000196924,ENSG00000171848,ENSG00000089154,ENSG00000163558,ENSG00000165280,ENSG00000124942,ENSG00000149485,ENSG00000169057,ENSG00000259956,ENSG00000147526,ENSG00000147862,ENSG00000078747,ENSG00000173473,ENSG00000161011,ENSG00000129351,ENSG00000139613,ENSG00000127616,ENSG00000101412…
GO:BP	spindle organization	GO:0007051	0.00151449	2.81973	175	511	16	17906	ENSG00000101057,ENSG00000196924,ENSG00000165280,ENSG00000088325,ENSG00000169057,ENSG00000101350,ENSG00000147526,ENSG00000100345,ENSG00000066279,ENSG00000076382,ENSG00000170004,ENSG00000089685,ENSG00000075711,ENSG00000166851,ENSG00000090889,ENSG00000173273
GO:BP	Notch signaling pathway	GO:0007219	0.00151449	2.81973	194	511	17	17906	ENSG00000113645,ENSG00000163558,ENSG00000163513,ENSG00000078747,ENSG00000108219,ENSG00000101752,ENSG00000074181,ENSG00000275342,ENSG00000110042,ENSG00000126787,ENSG00000178951,ENSG00000275410,ENSG00000108175,ENSG00000185630,ENSG00000092969,ENSG00000198435,ENSG00000106003
GO:BP	nitrogen compound metabolic process	GO:0006807	0.00152484	2.81678	10111	511	332	17906	ENSG00000080824,ENSG00000184216,ENSG00000116260,ENSG00000142949,ENSG00000172057,ENSG00000204580,ENSG00000106682,ENSG00000135373,ENSG00000128050,ENSG00000156802,ENSG00000113645,ENSG00000101057,ENSG00000179295,ENSG00000009335,ENSG00000105323,ENSG00000144028,ENSG00000136193,ENSG00000112118,ENSG00000187079,ENSG00000205609,ENSG00000272398,ENSG00000196924,ENSG00000171848,ENSG00000213639,ENSG00000089154…
GO:BP	secretory granule localization	GO:0032252	0.00152948	2.81546	15	511	5	17906	ENSG00000130294,ENSG00000170759,ENSG00000129250,ENSG00000170921,ENSG00000054523
GO:BP	nucleic acid-templated transcription	GO:0097659	0.00156761	2.80476	3744	511	144	17906	ENSG00000184216,ENSG00000135373,ENSG00000156802,ENSG00000113645,ENSG00000101057,ENSG00000187079,ENSG00000196924,ENSG00000171848,ENSG00000089154,ENSG00000163558,ENSG00000149485,ENSG00000169057,ENSG00000147526,ENSG00000147862,ENSG00000078747,ENSG00000173473,ENSG00000161011,ENSG00000129351,ENSG00000139613,ENSG00000127616,ENSG00000101412,ENSG00000228716,ENSG00000169756,ENSG00000253729,ENSG00000068654…
GO:BP	locomotion	GO:0040011	0.00156761	2.80476	2010	511	87	17906	ENSG00000127603,ENSG00000142949,ENSG00000204580,ENSG00000113645,ENSG00000179295,ENSG00000180900,ENSG00000114554,ENSG00000272398,ENSG00000196924,ENSG00000146376,ENSG00000163558,ENSG00000090863,ENSG00000083857,ENSG00000070087,ENSG00000180921,ENSG00000163513,ENSG00000060237,ENSG00000169057,ENSG00000100345,ENSG00000181467,ENSG00000147862,ENSG00000158195,ENSG00000141738,ENSG00000170759,ENSG00000146535…
GO:BP	regulation of biosynthetic process	GO:0009889	0.0016703	2.77721	4417	511	165	17906	ENSG00000080824,ENSG00000184216,ENSG00000172057,ENSG00000106682,ENSG00000135373,ENSG00000156802,ENSG00000113645,ENSG00000101057,ENSG00000187079,ENSG00000196924,ENSG00000171848,ENSG00000213639,ENSG00000089154,ENSG00000163558,ENSG00000165280,ENSG00000184110,ENSG00000149485,ENSG00000169057,ENSG00000147526,ENSG00000147862,ENSG00000078747,ENSG00000173473,ENSG00000161011,ENSG00000141738,ENSG00000129351…
GO:BP	protein autophosphorylation	GO:0046777	0.00170187	2.76907	236	511	19	17906	ENSG00000184216,ENSG00000204580,ENSG00000060237,ENSG00000181467,ENSG00000078304,ENSG00000186716,ENSG00000145431,ENSG00000141736,ENSG00000196411,ENSG00000154001,ENSG00000154310,ENSG00000066468,ENSG00000081320,ENSG00000177169,ENSG00000068078,ENSG00000140443,ENSG00000171105,ENSG00000165238,ENSG00000170145
GO:BP	positive regulation of cell communication	GO:0010647	0.0017251	2.76319	1900	511	83	17906	ENSG00000080824,ENSG00000127603,ENSG00000184216,ENSG00000113645,ENSG00000179295,ENSG00000272398,ENSG00000196924,ENSG00000163558,ENSG00000165280,ENSG00000060237,ENSG00000169057,ENSG00000161011,ENSG00000141738,ENSG00000170759,ENSG00000152127,ENSG00000127616,ENSG00000257103,ENSG00000108219,ENSG00000101412,ENSG00000198836,ENSG00000169756,ENSG00000101193,ENSG00000205213,ENSG00000145431,ENSG00000141736…
GO:BP	cellular response to hormone stimulus	GO:0032870	0.00180371	2.74383	724	511	40	17906	ENSG00000179295,ENSG00000163558,ENSG00000173473,ENSG00000127616,ENSG00000278540,ENSG00000108819,ENSG00000198836,ENSG00000253729,ENSG00000126351,ENSG00000147162,ENSG00000205213,ENSG00000091039,ENSG00000142875,ENSG00000070961,ENSG00000115548,ENSG00000148730,ENSG00000114302,ENSG00000140526,ENSG00000186951,ENSG00000159167,ENSG00000156052,ENSG00000185551,ENSG00000196498,ENSG00000274211,ENSG00000178951…
GO:BP	Ras protein signal transduction	GO:0007265	0.00182999	2.73755	457	511	29	17906	ENSG00000214944,ENSG00000181467,ENSG00000158195,ENSG00000161011,ENSG00000146535,ENSG00000075275,ENSG00000186716,ENSG00000124209,ENSG00000147162,ENSG00000164251,ENSG00000160007,ENSG00000066777,ENSG00000275342,ENSG00000134215,ENSG00000181104,ENSG00000107263,ENSG00000100485,ENSG00000138443,ENSG00000152767,ENSG00000049130,ENSG00000119487,ENSG00000008853,ENSG00000139132,ENSG00000197256,ENSG00000156011…
GO:BP	RNA biosynthetic process	GO:0032774	0.00183014	2.73752	3758	511	144	17906	ENSG00000184216,ENSG00000135373,ENSG00000156802,ENSG00000113645,ENSG00000101057,ENSG00000187079,ENSG00000196924,ENSG00000171848,ENSG00000089154,ENSG00000163558,ENSG00000149485,ENSG00000169057,ENSG00000147526,ENSG00000147862,ENSG00000078747,ENSG00000173473,ENSG00000161011,ENSG00000129351,ENSG00000139613,ENSG00000127616,ENSG00000101412,ENSG00000228716,ENSG00000169756,ENSG00000253729,ENSG00000068654…
GO:BP	transcription, DNA-templated	GO:0006351	0.0018857	2.72453	3698	511	142	17906	ENSG00000184216,ENSG00000135373,ENSG00000156802,ENSG00000113645,ENSG00000101057,ENSG00000187079,ENSG00000196924,ENSG00000171848,ENSG00000089154,ENSG00000163558,ENSG00000149485,ENSG00000169057,ENSG00000147862,ENSG00000078747,ENSG00000173473,ENSG00000161011,ENSG00000129351,ENSG00000139613,ENSG00000127616,ENSG00000101412,ENSG00000228716,ENSG00000169756,ENSG00000253729,ENSG00000068654,ENSG00000118900…
GO:BP	positive regulation of signaling	GO:0023056	0.0018857	2.72453	1907	511	83	17906	ENSG00000080824,ENSG00000127603,ENSG00000184216,ENSG00000113645,ENSG00000179295,ENSG00000180900,ENSG00000272398,ENSG00000196924,ENSG00000163558,ENSG00000165280,ENSG00000060237,ENSG00000169057,ENSG00000161011,ENSG00000141738,ENSG00000170759,ENSG00000152127,ENSG00000127616,ENSG00000257103,ENSG00000108219,ENSG00000101412,ENSG00000198836,ENSG00000169756,ENSG00000101193,ENSG00000205213,ENSG00000145431…
GO:BP	multicellular organismal process	GO:0032501	0.0018857	2.72453	7873	511	268	17906	ENSG00000080824,ENSG00000046604,ENSG00000127603,ENSG00000184216,ENSG00000130294,ENSG00000142949,ENSG00000204580,ENSG00000115677,ENSG00000135373,ENSG00000113645,ENSG00000112414,ENSG00000179295,ENSG00000144028,ENSG00000187079,ENSG00000105357,ENSG00000180900,ENSG00000114554,ENSG00000184254,ENSG00000272398,ENSG00000196924,ENSG00000213639,ENSG00000163558,ENSG00000090863,ENSG00000083857,ENSG00000142798…
GO:BP	regulation of cellular biosynthetic process	GO:0031326	0.0018857	2.72453	4334	511	162	17906	ENSG00000080824,ENSG00000184216,ENSG00000172057,ENSG00000106682,ENSG00000135373,ENSG00000156802,ENSG00000113645,ENSG00000101057,ENSG00000187079,ENSG00000196924,ENSG00000171848,ENSG00000213639,ENSG00000089154,ENSG00000163558,ENSG00000165280,ENSG00000184110,ENSG00000149485,ENSG00000169057,ENSG00000147526,ENSG00000147862,ENSG00000078747,ENSG00000173473,ENSG00000161011,ENSG00000141738,ENSG00000129351…
GO:BP	cell migration	GO:0016477	0.00189172	2.72314	1620	511	73	17906	ENSG00000127603,ENSG00000142949,ENSG00000204580,ENSG00000113645,ENSG00000179295,ENSG00000180900,ENSG00000114554,ENSG00000272398,ENSG00000196924,ENSG00000163558,ENSG00000090863,ENSG00000083857,ENSG00000070087,ENSG00000180921,ENSG00000163513,ENSG00000060237,ENSG00000169057,ENSG00000100345,ENSG00000181467,ENSG00000158195,ENSG00000141738,ENSG00000146535,ENSG00000152127,ENSG00000108819,ENSG00000075275…
GO:BP	microtubule-based process	GO:0007017	0.00189672	2.722	778	511	42	17906	ENSG00000127603,ENSG00000130294,ENSG00000101057,ENSG00000196924,ENSG00000165280,ENSG00000088325,ENSG00000169057,ENSG00000101350,ENSG00000147526,ENSG00000100345,ENSG00000065000,ENSG00000170759,ENSG00000197892,ENSG00000129250,ENSG00000198836,ENSG00000141736,ENSG00000168172,ENSG00000066279,ENSG00000076382,ENSG00000170004,ENSG00000124006,ENSG00000089685,ENSG00000044524,ENSG00000075711,ENSG00000139354…
GO:BP	positive regulation of signal transduction	GO:0009967	0.00193452	2.71343	1736	511	77	17906	ENSG00000080824,ENSG00000127603,ENSG00000184216,ENSG00000113645,ENSG00000179295,ENSG00000272398,ENSG00000196924,ENSG00000163558,ENSG00000165280,ENSG00000060237,ENSG00000141738,ENSG00000152127,ENSG00000127616,ENSG00000257103,ENSG00000108219,ENSG00000101412,ENSG00000198836,ENSG00000169756,ENSG00000101193,ENSG00000205213,ENSG00000145431,ENSG00000141736,ENSG00000091039,ENSG00000066279,ENSG00000164251…
GO:BP	intracellular receptor signaling pathway	GO:0030522	0.00203499	2.69144	282	511	21	17906	ENSG00000184216,ENSG00000128918,ENSG00000078747,ENSG00000127616,ENSG00000257103,ENSG00000126351,ENSG00000115548,ENSG00000143970,ENSG00000186951,ENSG00000185551,ENSG00000196498,ENSG00000178951,ENSG00000112983,ENSG00000108175,ENSG00000078043,ENSG00000196139,ENSG00000019186,ENSG00000197256,ENSG00000077092,ENSG00000124225,ENSG00000213626
GO:BP	regulation of transferase activity	GO:0051338	0.00205198	2.68783	1017	511	51	17906	ENSG00000080824,ENSG00000184216,ENSG00000204580,ENSG00000179295,ENSG00000272398,ENSG00000089154,ENSG00000163513,ENSG00000088325,ENSG00000060237,ENSG00000181467,ENSG00000145431,ENSG00000141736,ENSG00000091039,ENSG00000196411,ENSG00000142875,ENSG00000149177,ENSG00000120885,ENSG00000163785,ENSG00000044524,ENSG00000075711,ENSG00000154310,ENSG00000114302,ENSG00000167191,ENSG00000166851,ENSG00000127329…
GO:BP	neural tube formation	GO:0001841	0.00205198	2.68783	109	511	12	17906	ENSG00000180900,ENSG00000075275,ENSG00000101752,ENSG00000138771,ENSG00000142875,ENSG00000196576,ENSG00000160007,ENSG00000157933,ENSG00000180340,ENSG00000124766,ENSG00000092969,ENSG00000185920
GO:BP	exocrine system development	GO:0035272	0.00209936	2.67791	49	511	8	17906	ENSG00000114554,ENSG00000147862,ENSG00000011114,ENSG00000066468,ENSG00000074527,ENSG00000115112,ENSG00000171105,ENSG00000092969
GO:BP	regulation of multicellular organismal development	GO:2000026	0.00213574	2.67045	2210	511	93	17906	ENSG00000127603,ENSG00000130294,ENSG00000142949,ENSG00000114554,ENSG00000272398,ENSG00000196924,ENSG00000163558,ENSG00000090863,ENSG00000142798,ENSG00000110367,ENSG00000163513,ENSG00000060237,ENSG00000169057,ENSG00000147862,ENSG00000078747,ENSG00000065000,ENSG00000197892,ENSG00000101412,ENSG00000198836,ENSG00000075275,ENSG00000113657,ENSG00000029993,ENSG00000092964,ENSG00000101752,ENSG00000205213…
GO:BP	axonogenesis	GO:0007409	0.00217328	2.66288	487	511	30	17906	ENSG00000080824,ENSG00000127603,ENSG00000179295,ENSG00000114554,ENSG00000147862,ENSG00000141738,ENSG00000170759,ENSG00000197892,ENSG00000170017,ENSG00000092964,ENSG00000141736,ENSG00000105429,ENSG00000196576,ENSG00000163785,ENSG00000160007,ENSG00000044524,ENSG00000133026,ENSG00000151150,ENSG00000066468,ENSG00000173898,ENSG00000118263,ENSG00000105426,ENSG00000074527,ENSG00000154229,ENSG00000177169…
GO:BP	embryonic epithelial tube formation	GO:0001838	0.002333	2.63209	128	511	13	17906	ENSG00000180900,ENSG00000075275,ENSG00000101752,ENSG00000138771,ENSG00000142875,ENSG00000196576,ENSG00000160007,ENSG00000275410,ENSG00000157933,ENSG00000180340,ENSG00000124766,ENSG00000092969,ENSG00000185920
GO:BP	regulation of cellular macromolecule biosynthetic process	GO:2000112	0.002333	2.63209	4036	511	152	17906	ENSG00000080824,ENSG00000184216,ENSG00000106682,ENSG00000135373,ENSG00000156802,ENSG00000113645,ENSG00000101057,ENSG00000187079,ENSG00000196924,ENSG00000171848,ENSG00000213639,ENSG00000089154,ENSG00000163558,ENSG00000184110,ENSG00000149485,ENSG00000169057,ENSG00000147862,ENSG00000078747,ENSG00000173473,ENSG00000161011,ENSG00000141738,ENSG00000129351,ENSG00000139613,ENSG00000127616,ENSG00000257103…
GO:BP	response to hormone	GO:0009725	0.0023579	2.62747	1024	511	51	17906	ENSG00000046604,ENSG00000179295,ENSG00000163558,ENSG00000163513,ENSG00000128918,ENSG00000149485,ENSG00000173726,ENSG00000173473,ENSG00000127616,ENSG00000278540,ENSG00000108819,ENSG00000198836,ENSG00000253729,ENSG00000126351,ENSG00000147162,ENSG00000205213,ENSG00000091039,ENSG00000142875,ENSG00000070961,ENSG00000115548,ENSG00000134243,ENSG00000148730,ENSG00000114302,ENSG00000140526,ENSG00000186951…
GO:BP	regulation of organelle organization	GO:0033043	0.00238208	2.62304	1325	511	62	17906	ENSG00000156802,ENSG00000196924,ENSG00000146376,ENSG00000170540,ENSG00000070087,ENSG00000088325,ENSG00000169057,ENSG00000184640,ENSG00000158195,ENSG00000161011,ENSG00000170759,ENSG00000101412,ENSG00000108819,ENSG00000198836,ENSG00000075275,ENSG00000108828,ENSG00000203485,ENSG00000147162,ENSG00000076382,ENSG00000164251,ENSG00000124006,ENSG00000115548,ENSG00000131747,ENSG00000120885,ENSG00000160007…
GO:BP	positive regulation of phosphorylation	GO:0042327	0.00245809	2.6094	1107	511	54	17906	ENSG00000080824,ENSG00000184216,ENSG00000204580,ENSG00000113645,ENSG00000179295,ENSG00000272398,ENSG00000089154,ENSG00000165280,ENSG00000070087,ENSG00000163513,ENSG00000088325,ENSG00000060237,ENSG00000181467,ENSG00000161011,ENSG00000145431,ENSG00000141736,ENSG00000091039,ENSG00000196411,ENSG00000164251,ENSG00000142875,ENSG00000149177,ENSG00000120885,ENSG00000163785,ENSG00000044524,ENSG00000075711…
GO:BP	positive regulation of canonical Wnt signaling pathway	GO:0090263	0.00247592	2.60626	147	511	14	17906	ENSG00000165280,ENSG00000060237,ENSG00000101193,ENSG00000205213,ENSG00000066279,ENSG00000167191,ENSG00000066468,ENSG00000173273,ENSG00000177565,ENSG00000112902,ENSG00000101849,ENSG00000124766,ENSG00000165238,ENSG00000198435
GO:BP	salivary gland development	GO:0007431	0.00258912	2.58685	38	511	7	17906	ENSG00000114554,ENSG00000147862,ENSG00000011114,ENSG00000066468,ENSG00000074527,ENSG00000115112,ENSG00000092969
GO:BP	negative regulation of metabolic process	GO:0009892	0.00290873	2.5363	3299	511	128	17906	ENSG00000116260,ENSG00000172057,ENSG00000156802,ENSG00000113645,ENSG00000196924,ENSG00000090863,ENSG00000170540,ENSG00000110367,ENSG00000060237,ENSG00000169057,ENSG00000147862,ENSG00000078747,ENSG00000173473,ENSG00000161011,ENSG00000141738,ENSG00000129351,ENSG00000139613,ENSG00000152127,ENSG00000127616,ENSG00000101412,ENSG00000108819,ENSG00000177733,ENSG00000228716,ENSG00000169756,ENSG00000253729…
GO:BP	regulation of macromolecule biosynthetic process	GO:0010556	0.00297456	2.52658	4186	511	156	17906	ENSG00000080824,ENSG00000184216,ENSG00000172057,ENSG00000106682,ENSG00000135373,ENSG00000156802,ENSG00000113645,ENSG00000101057,ENSG00000187079,ENSG00000196924,ENSG00000171848,ENSG00000213639,ENSG00000089154,ENSG00000163558,ENSG00000184110,ENSG00000149485,ENSG00000169057,ENSG00000147526,ENSG00000147862,ENSG00000078747,ENSG00000173473,ENSG00000161011,ENSG00000141738,ENSG00000129351,ENSG00000139613…
GO:BP	regulation of cellular component size	GO:0032535	0.00335746	2.47399	383	511	25	17906	ENSG00000127603,ENSG00000146376,ENSG00000070087,ENSG00000124209,ENSG00000092964,ENSG00000164251,ENSG00000105429,ENSG00000109572,ENSG00000163785,ENSG00000160007,ENSG00000075711,ENSG00000066777,ENSG00000134278,ENSG00000134215,ENSG00000173898,ENSG00000064651,ENSG00000188064,ENSG00000105426,ENSG00000138443,ENSG00000122966,ENSG00000023287,ENSG00000112902,ENSG00000152409,ENSG00000092421,ENSG00000183091
GO:BP	synapse organization	GO:0050808	0.00343452	2.46413	430	511	27	17906	ENSG00000130294,ENSG00000142949,ENSG00000165280,ENSG00000070087,ENSG00000169057,ENSG00000158195,ENSG00000198836,ENSG00000141736,ENSG00000196576,ENSG00000163785,ENSG00000153292,ENSG00000135766,ENSG00000133026,ENSG00000151150,ENSG00000075711,ENSG00000170921,ENSG00000181104,ENSG00000173898,ENSG00000188064,ENSG00000105426,ENSG00000138443,ENSG00000162599,ENSG00000152767,ENSG00000140443,ENSG00000171105…
GO:BP	membranous septum morphogenesis	GO:0003149	0.00350031	2.45589	10	511	4	17906	ENSG00000163513,ENSG00000066468,ENSG00000180340,ENSG00000092969
GO:BP	regulation of neurogenesis	GO:0050767	0.00351494	2.45408	856	511	44	17906	ENSG00000127603,ENSG00000130294,ENSG00000142949,ENSG00000114554,ENSG00000196924,ENSG00000163558,ENSG00000110367,ENSG00000197892,ENSG00000101412,ENSG00000198836,ENSG00000113657,ENSG00000092964,ENSG00000101752,ENSG00000168172,ENSG00000066279,ENSG00000105429,ENSG00000124006,ENSG00000257923,ENSG00000071564,ENSG00000196576,ENSG00000163785,ENSG00000160007,ENSG00000044524,ENSG00000074181,ENSG00000170921…
GO:BP	response to oxygen-containing compound	GO:1901700	0.00359096	2.44479	1746	511	76	17906	ENSG00000046604,ENSG00000184216,ENSG00000179295,ENSG00000196924,ENSG00000163558,ENSG00000165280,ENSG00000163513,ENSG00000128918,ENSG00000149485,ENSG00000173726,ENSG00000173473,ENSG00000170759,ENSG00000127616,ENSG00000101412,ENSG00000278540,ENSG00000108819,ENSG00000177733,ENSG00000228716,ENSG00000198836,ENSG00000253729,ENSG00000186716,ENSG00000092964,ENSG00000116406,ENSG00000147162,ENSG00000145431…
GO:BP	response to wounding	GO:0009611	0.00361558	2.44182	702	511	38	17906	ENSG00000127603,ENSG00000142949,ENSG00000204580,ENSG00000179295,ENSG00000180900,ENSG00000196924,ENSG00000163513,ENSG00000100345,ENSG00000181467,ENSG00000146535,ENSG00000228716,ENSG00000075275,ENSG00000113657,ENSG00000141736,ENSG00000164251,ENSG00000094916,ENSG00000142875,ENSG00000160007,ENSG00000090621,ENSG00000133026,ENSG00000167880,ENSG00000118898,ENSG00000114302,ENSG00000140526,ENSG00000104164…
GO:BP	regulation of GTPase activity	GO:0043087	0.00383234	2.41654	481	511	29	17906	ENSG00000180900,ENSG00000114554,ENSG00000146376,ENSG00000060237,ENSG00000169756,ENSG00000186716,ENSG00000141736,ENSG00000164251,ENSG00000196576,ENSG00000160007,ENSG00000044524,ENSG00000198826,ENSG00000066777,ENSG00000133612,ENSG00000017797,ENSG00000156052,ENSG00000071189,ENSG00000167202,ENSG00000134215,ENSG00000181104,ENSG00000035499,ENSG00000107263,ENSG00000203668,ENSG00000179387,ENSG00000024526…
GO:BP	localization of cell	GO:0051674	0.00392207	2.40649	1781	511	77	17906	ENSG00000127603,ENSG00000142949,ENSG00000204580,ENSG00000113645,ENSG00000179295,ENSG00000180900,ENSG00000114554,ENSG00000272398,ENSG00000196924,ENSG00000146376,ENSG00000163558,ENSG00000090863,ENSG00000083857,ENSG00000070087,ENSG00000180921,ENSG00000163513,ENSG00000060237,ENSG00000169057,ENSG00000100345,ENSG00000181467,ENSG00000158195,ENSG00000141738,ENSG00000146535,ENSG00000152127,ENSG00000108819…
GO:BP	cell motility	GO:0048870	0.00392207	2.40649	1781	511	77	17906	ENSG00000127603,ENSG00000142949,ENSG00000204580,ENSG00000113645,ENSG00000179295,ENSG00000180900,ENSG00000114554,ENSG00000272398,ENSG00000196924,ENSG00000146376,ENSG00000163558,ENSG00000090863,ENSG00000083857,ENSG00000070087,ENSG00000180921,ENSG00000163513,ENSG00000060237,ENSG00000169057,ENSG00000100345,ENSG00000181467,ENSG00000158195,ENSG00000141738,ENSG00000146535,ENSG00000152127,ENSG00000108819…
GO:BP	negative regulation of growth	GO:0045926	0.00395184	2.4032	255	511	19	17906	ENSG00000113645,ENSG00000163513,ENSG00000127616,ENSG00000108819,ENSG00000149177,ENSG00000163785,ENSG00000080503,ENSG00000077684,ENSG00000186951,ENSG00000047644,ENSG00000108557,ENSG00000101076,ENSG00000105426,ENSG00000068078,ENSG00000112902,ENSG00000092421,ENSG00000134533,ENSG00000092969,ENSG00000185920
GO:BP	canonical Wnt signaling pathway	GO:0060070	0.00401614	2.39619	343	511	23	17906	ENSG00000165280,ENSG00000060237,ENSG00000122870,ENSG00000101193,ENSG00000205213,ENSG00000066279,ENSG00000163785,ENSG00000077684,ENSG00000167191,ENSG00000156052,ENSG00000066468,ENSG00000173273,ENSG00000108100,ENSG00000187098,ENSG00000107263,ENSG00000188064,ENSG00000177565,ENSG00000112902,ENSG00000180340,ENSG00000101849,ENSG00000124766,ENSG00000165238,ENSG00000198435
GO:BP	morphogenesis of an epithelium	GO:0002009	0.00402449	2.39529	556	511	32	17906	ENSG00000204580,ENSG00000180900,ENSG00000114554,ENSG00000184254,ENSG00000196924,ENSG00000163513,ENSG00000128918,ENSG00000075275,ENSG00000101752,ENSG00000205213,ENSG00000138771,ENSG00000011114,ENSG00000105429,ENSG00000142875,ENSG00000196576,ENSG00000163785,ENSG00000160007,ENSG00000075711,ENSG00000133816,ENSG00000185483,ENSG00000066468,ENSG00000186193,ENSG00000275410,ENSG00000188064,ENSG00000074527…
GO:BP	organic substance metabolic process	GO:0071704	0.00404633	2.39294	11103	511	356	17906	ENSG00000080824,ENSG00000163931,ENSG00000184216,ENSG00000116260,ENSG00000142949,ENSG00000172057,ENSG00000204580,ENSG00000115677,ENSG00000106682,ENSG00000135373,ENSG00000128050,ENSG00000156802,ENSG00000113645,ENSG00000101057,ENSG00000179295,ENSG00000009335,ENSG00000105323,ENSG00000144028,ENSG00000136193,ENSG00000112118,ENSG00000187079,ENSG00000180900,ENSG00000184254,ENSG00000205609,ENSG00000272398…
GO:BP	regulation of cell differentiation	GO:0045595	0.004168	2.38007	1932	511	82	17906	ENSG00000127603,ENSG00000130294,ENSG00000142949,ENSG00000114554,ENSG00000272398,ENSG00000196924,ENSG00000163558,ENSG00000090863,ENSG00000110367,ENSG00000163513,ENSG00000149485,ENSG00000169057,ENSG00000078747,ENSG00000065000,ENSG00000197892,ENSG00000101412,ENSG00000198836,ENSG00000169756,ENSG00000113657,ENSG00000029993,ENSG00000092964,ENSG00000101752,ENSG00000141736,ENSG00000168172,ENSG00000066279…
GO:BP	actin filament organization	GO:0007015	0.00425435	2.37117	414	511	26	17906	ENSG00000196924,ENSG00000146376,ENSG00000163558,ENSG00000083857,ENSG00000070087,ENSG00000158195,ENSG00000108819,ENSG00000113657,ENSG00000138771,ENSG00000164251,ENSG00000160007,ENSG00000075711,ENSG00000277443,ENSG00000066777,ENSG00000133816,ENSG00000164877,ENSG00000127946,ENSG00000134278,ENSG00000173898,ENSG00000138443,ENSG00000122966,ENSG00000008853,ENSG00000112902,ENSG00000106799,ENSG00000152409…
GO:BP	embryonic morphogenesis	GO:0048598	0.00425435	2.37117	608	511	34	17906	ENSG00000180900,ENSG00000184254,ENSG00000198431,ENSG00000163513,ENSG00000128918,ENSG00000060237,ENSG00000146535,ENSG00000075275,ENSG00000186716,ENSG00000101752,ENSG00000138771,ENSG00000105429,ENSG00000142875,ENSG00000196576,ENSG00000160007,ENSG00000075711,ENSG00000070614,ENSG00000133816,ENSG00000091436,ENSG00000066468,ENSG00000064309,ENSG00000275410,ENSG00000188064,ENSG00000101076,ENSG00000157933…
GO:BP	hormone-mediated signaling pathway	GO:0009755	0.00425435	2.37117	236	511	18	17906	ENSG00000179295,ENSG00000127616,ENSG00000126351,ENSG00000205213,ENSG00000115548,ENSG00000140526,ENSG00000186951,ENSG00000185551,ENSG00000196498,ENSG00000178951,ENSG00000101076,ENSG00000108175,ENSG00000078043,ENSG00000197256,ENSG00000136044,ENSG00000077092,ENSG00000124225,ENSG00000213626
GO:BP	tissue morphogenesis	GO:0048729	0.00450219	2.34658	686	511	37	17906	ENSG00000204580,ENSG00000180900,ENSG00000114554,ENSG00000184254,ENSG00000196924,ENSG00000198431,ENSG00000163513,ENSG00000128918,ENSG00000075275,ENSG00000101752,ENSG00000205213,ENSG00000138771,ENSG00000011114,ENSG00000105429,ENSG00000142875,ENSG00000196576,ENSG00000163785,ENSG00000160007,ENSG00000135766,ENSG00000075711,ENSG00000133816,ENSG00000159167,ENSG00000185483,ENSG00000066468,ENSG00000186193…
GO:BP	positive regulation of protein kinase B signaling	GO:0051897	0.00469841	2.32805	177	511	15	17906	ENSG00000080824,ENSG00000179295,ENSG00000141736,ENSG00000091039,ENSG00000149177,ENSG00000066777,ENSG00000066468,ENSG00000127946,ENSG00000049130,ENSG00000196139,ENSG00000068078,ENSG00000140443,ENSG00000112902,ENSG00000171105,ENSG00000106799
GO:BP	cellular component assembly	GO:0022607	0.00469992	2.32791	3000	511	117	17906	ENSG00000080824,ENSG00000127603,ENSG00000184216,ENSG00000116260,ENSG00000101057,ENSG00000179295,ENSG00000144028,ENSG00000112118,ENSG00000187079,ENSG00000184254,ENSG00000205609,ENSG00000196924,ENSG00000171848,ENSG00000146376,ENSG00000163558,ENSG00000165280,ENSG00000170540,ENSG00000070087,ENSG00000110367,ENSG00000160131,ENSG00000124942,ENSG00000088325,ENSG00000184110,ENSG00000128918,ENSG00000169057…
GO:BP	negative regulation of cell cycle	GO:0045786	0.00469992	2.32791	637	511	35	17906	ENSG00000179295,ENSG00000180900,ENSG00000171848,ENSG00000101412,ENSG00000108819,ENSG00000253729,ENSG00000163781,ENSG00000094916,ENSG00000142875,ENSG00000131747,ENSG00000077684,ENSG00000075711,ENSG00000114126,ENSG00000166851,ENSG00000239306,ENSG00000185551,ENSG00000091436,ENSG00000144677,ENSG00000175215,ENSG00000173273,ENSG00000047188,ENSG00000178252,ENSG00000156970,ENSG00000117724,ENSG00000112406…
GO:BP	cellular response to endogenous stimulus	GO:0071495	0.00494007	2.30627	1480	511	66	17906	ENSG00000179295,ENSG00000196924,ENSG00000163558,ENSG00000090863,ENSG00000163513,ENSG00000173473,ENSG00000127616,ENSG00000101412,ENSG00000278540,ENSG00000108819,ENSG00000242265,ENSG00000198836,ENSG00000169756,ENSG00000253729,ENSG00000126351,ENSG00000147162,ENSG00000205213,ENSG00000145431,ENSG00000141736,ENSG00000091039,ENSG00000119547,ENSG00000105429,ENSG00000142875,ENSG00000070961,ENSG00000115548…
GO:BP	establishment of organelle localization	GO:0051656	0.00497556	2.30316	419	511	26	17906	ENSG00000130294,ENSG00000180900,ENSG00000101350,ENSG00000100345,ENSG00000065000,ENSG00000170759,ENSG00000197892,ENSG00000129250,ENSG00000198836,ENSG00000092964,ENSG00000168172,ENSG00000076382,ENSG00000101447,ENSG00000133026,ENSG00000075711,ENSG00000170921,ENSG00000104164,ENSG00000166851,ENSG00000134278,ENSG00000185963,ENSG00000126787,ENSG00000054523,ENSG00000186193,ENSG00000117724,ENSG00000115993…
GO:BP	organonitrogen compound metabolic process	GO:1901564	0.00497556	2.30316	6889	511	236	17906	ENSG00000080824,ENSG00000184216,ENSG00000116260,ENSG00000142949,ENSG00000172057,ENSG00000204580,ENSG00000106682,ENSG00000128050,ENSG00000113645,ENSG00000179295,ENSG00000009335,ENSG00000136193,ENSG00000205609,ENSG00000272398,ENSG00000196924,ENSG00000213639,ENSG00000089154,ENSG00000163558,ENSG00000165280,ENSG00000090863,ENSG00000170540,ENSG00000142798,ENSG00000070087,ENSG00000126261,ENSG00000163513…
GO:BP	heart morphogenesis	GO:0003007	0.00498431	2.3024	261	511	19	17906	ENSG00000112414,ENSG00000163513,ENSG00000128918,ENSG00000101752,ENSG00000196411,ENSG00000105429,ENSG00000135766,ENSG00000133816,ENSG00000066468,ENSG00000108175,ENSG00000180340,ENSG00000124766,ENSG00000171105,ENSG00000106799,ENSG00000077092,ENSG00000130939,ENSG00000092969,ENSG00000185920,ENSG00000150593
GO:BP	regulation of gene expression	GO:0010468	0.00513816	2.28919	4727	511	171	17906	ENSG00000184216,ENSG00000106682,ENSG00000135373,ENSG00000156802,ENSG00000113645,ENSG00000101057,ENSG00000187079,ENSG00000196924,ENSG00000171848,ENSG00000213639,ENSG00000089154,ENSG00000163558,ENSG00000090863,ENSG00000110367,ENSG00000163513,ENSG00000124942,ENSG00000184110,ENSG00000128918,ENSG00000149485,ENSG00000169057,ENSG00000259956,ENSG00000100345,ENSG00000147862,ENSG00000078747,ENSG00000173473…
GO:BP	positive regulation of epithelial to mesenchymal transition involved in endocardial cushion formation	GO:1905007	0.00574977	2.24035	5	511	3	17906	ENSG00000163513,ENSG00000106799,ENSG00000092969
GO:BP	positive regulation of Fc-gamma receptor signaling pathway involved in phagocytosis	GO:1905451	0.00574977	2.24035	5	511	3	17906	ENSG00000149177,ENSG00000107263,ENSG00000136044
GO:BP	negative regulation of macromolecule metabolic process	GO:0010605	0.00578911	2.23739	3049	511	118	17906	ENSG00000156802,ENSG00000113645,ENSG00000196924,ENSG00000090863,ENSG00000170540,ENSG00000110367,ENSG00000060237,ENSG00000169057,ENSG00000147862,ENSG00000078747,ENSG00000173473,ENSG00000161011,ENSG00000141738,ENSG00000129351,ENSG00000139613,ENSG00000152127,ENSG00000127616,ENSG00000101412,ENSG00000108819,ENSG00000177733,ENSG00000228716,ENSG00000169756,ENSG00000253729,ENSG00000126351,ENSG00000147162…
GO:BP	ventricular septum morphogenesis	GO:0060412	0.00584245	2.23341	44	511	7	17906	ENSG00000163513,ENSG00000135766,ENSG00000066468,ENSG00000180340,ENSG00000124766,ENSG00000106799,ENSG00000092969
GO:BP	epithelial tube morphogenesis	GO:0060562	0.00601255	2.22094	332	511	22	17906	ENSG00000204580,ENSG00000180900,ENSG00000163513,ENSG00000075275,ENSG00000101752,ENSG00000205213,ENSG00000138771,ENSG00000105429,ENSG00000142875,ENSG00000196576,ENSG00000160007,ENSG00000075711,ENSG00000133816,ENSG00000066468,ENSG00000275410,ENSG00000157933,ENSG00000180340,ENSG00000185630,ENSG00000124766,ENSG00000092969,ENSG00000198435,ENSG00000185920
GO:BP	pattern specification process	GO:0007389	0.00603182	2.21955	449	511	27	17906	ENSG00000163513,ENSG00000128918,ENSG00000101350,ENSG00000122870,ENSG00000075275,ENSG00000253729,ENSG00000101752,ENSG00000138771,ENSG00000105429,ENSG00000142875,ENSG00000133816,ENSG00000159167,ENSG00000185551,ENSG00000066468,ENSG00000113658,ENSG00000064309,ENSG00000275410,ENSG00000188064,ENSG00000157933,ENSG00000185630,ENSG00000106799,ENSG00000138587,ENSG00000179981,ENSG00000123095,ENSG00000198435…
GO:BP	regulation of cell morphogenesis involved in differentiation	GO:0010769	0.00637233	2.1957	311	511	21	17906	ENSG00000127603,ENSG00000130294,ENSG00000114554,ENSG00000196924,ENSG00000197892,ENSG00000198836,ENSG00000169756,ENSG00000092964,ENSG00000105429,ENSG00000124006,ENSG00000257923,ENSG00000196576,ENSG00000163785,ENSG00000160007,ENSG00000170921,ENSG00000154310,ENSG00000105426,ENSG00000138443,ENSG00000112902,ENSG00000115993,ENSG00000092421
GO:BP	cellular response to lipid	GO:0071396	0.00637894	2.19525	624	511	34	17906	ENSG00000184216,ENSG00000128918,ENSG00000127616,ENSG00000101412,ENSG00000278540,ENSG00000108819,ENSG00000186716,ENSG00000126351,ENSG00000070961,ENSG00000115548,ENSG00000120885,ENSG00000044524,ENSG00000140526,ENSG00000186951,ENSG00000159167,ENSG00000185551,ENSG00000066468,ENSG00000196498,ENSG00000178951,ENSG00000188064,ENSG00000101076,ENSG00000154229,ENSG00000108175,ENSG00000078043,ENSG00000196139…
GO:BP	positive regulation of transcription by RNA polymerase II	GO:0045944	0.00658267	2.1816	1215	511	56	17906	ENSG00000135373,ENSG00000156802,ENSG00000113645,ENSG00000101057,ENSG00000187079,ENSG00000089154,ENSG00000147862,ENSG00000173473,ENSG00000161011,ENSG00000127616,ENSG00000101412,ENSG00000253729,ENSG00000126351,ENSG00000029993,ENSG00000147162,ENSG00000119547,ENSG00000164251,ENSG00000123908,ENSG00000115548,ENSG00000131747,ENSG00000071564,ENSG00000135766,ENSG00000080503,ENSG00000074181,ENSG00000114126…
GO:BP	regulation of catalytic activity	GO:0050790	0.00658746	2.18128	2385	511	96	17906	ENSG00000080824,ENSG00000184216,ENSG00000204580,ENSG00000179295,ENSG00000180900,ENSG00000114554,ENSG00000272398,ENSG00000089154,ENSG00000146376,ENSG00000165280,ENSG00000170540,ENSG00000070087,ENSG00000160131,ENSG00000126261,ENSG00000163513,ENSG00000088325,ENSG00000060237,ENSG00000181467,ENSG00000078304,ENSG00000152127,ENSG00000108819,ENSG00000228716,ENSG00000169756,ENSG00000186716,ENSG00000160049…
GO:BP	response to insulin	GO:0032868	0.00660848	2.1799	290	511	20	17906	ENSG00000179295,ENSG00000163558,ENSG00000149485,ENSG00000173473,ENSG00000198836,ENSG00000253729,ENSG00000147162,ENSG00000091039,ENSG00000070961,ENSG00000134243,ENSG00000148730,ENSG00000186951,ENSG00000274211,ENSG00000001084,ENSG00000140443,ENSG00000171105,ENSG00000136044,ENSG00000149639,ENSG00000170145,ENSG00000149212
GO:BP	steroid hormone mediated signaling pathway	GO:0043401	0.00660848	2.1799	184	511	15	17906	ENSG00000127616,ENSG00000126351,ENSG00000115548,ENSG00000140526,ENSG00000186951,ENSG00000185551,ENSG00000196498,ENSG00000178951,ENSG00000101076,ENSG00000108175,ENSG00000078043,ENSG00000197256,ENSG00000077092,ENSG00000124225,ENSG00000213626
GO:BP	regulation of MAPK cascade	GO:0043408	0.00680244	2.16734	756	511	39	17906	ENSG00000184216,ENSG00000113645,ENSG00000179295,ENSG00000272398,ENSG00000078747,ENSG00000145431,ENSG00000141736,ENSG00000164251,ENSG00000101447,ENSG00000149177,ENSG00000163785,ENSG00000075711,ENSG00000154310,ENSG00000070614,ENSG00000185483,ENSG00000091436,ENSG00000066468,ENSG00000108861,ENSG00000081913,ENSG00000064309,ENSG00000181104,ENSG00000107263,ENSG00000188064,ENSG00000154229,ENSG00000049130…
GO:BP	tube morphogenesis	GO:0035239	0.00705083	2.15176	944	511	46	17906	ENSG00000204580,ENSG00000180900,ENSG00000142798,ENSG00000163513,ENSG00000169057,ENSG00000100345,ENSG00000147862,ENSG00000158195,ENSG00000182963,ENSG00000075275,ENSG00000101752,ENSG00000205213,ENSG00000141736,ENSG00000138771,ENSG00000196411,ENSG00000123908,ENSG00000105429,ENSG00000142875,ENSG00000196576,ENSG00000160007,ENSG00000135766,ENSG00000136720,ENSG00000074181,ENSG00000075711,ENSG00000133816…
GO:BP	cellular component disassembly	GO:0022411	0.00710091	2.14869	553	511	31	17906	ENSG00000204580,ENSG00000165280,ENSG00000088325,ENSG00000173473,ENSG00000161011,ENSG00000170759,ENSG00000139613,ENSG00000127616,ENSG00000108819,ENSG00000160049,ENSG00000164251,ENSG00000131747,ENSG00000166851,ENSG00000133816,ENSG00000100697,ENSG00000157954,ENSG00000108861,ENSG00000198925,ENSG00000130559,ENSG00000173898,ENSG00000154229,ENSG00000066739,ENSG00000023287,ENSG00000104765,ENSG00000140443…
GO:BP	regulation of cell shape	GO:0008360	0.00729232	2.13713	166	511	14	17906	ENSG00000105357,ENSG00000114554,ENSG00000146376,ENSG00000100345,ENSG00000146535,ENSG00000138771,ENSG00000196576,ENSG00000160007,ENSG00000133026,ENSG00000075711,ENSG00000275342,ENSG00000008853,ENSG00000139132,ENSG00000099260
GO:BP	mitotic spindle organization	GO:0007052	0.00747774	2.12623	110	511	11	17906	ENSG00000101057,ENSG00000196924,ENSG00000165280,ENSG00000088325,ENSG00000169057,ENSG00000101350,ENSG00000147526,ENSG00000089685,ENSG00000166851,ENSG00000090889,ENSG00000173273
GO:BP	regulation of multicellular organismal process	GO:0051239	0.00756151	2.12139	3356	511	127	17906	ENSG00000046604,ENSG00000127603,ENSG00000184216,ENSG00000130294,ENSG00000142949,ENSG00000113645,ENSG00000179295,ENSG00000114554,ENSG00000272398,ENSG00000196924,ENSG00000163558,ENSG00000090863,ENSG00000142798,ENSG00000070087,ENSG00000110367,ENSG00000163513,ENSG00000060237,ENSG00000169057,ENSG00000147862,ENSG00000078747,ENSG00000182963,ENSG00000065000,ENSG00000074416,ENSG00000197892,ENSG00000257103…
GO:BP	cell population proliferation	GO:0008283	0.00776466	2.10988	2038	511	84	17906	ENSG00000184216,ENSG00000130294,ENSG00000204580,ENSG00000135373,ENSG00000180900,ENSG00000272398,ENSG00000196924,ENSG00000163558,ENSG00000198431,ENSG00000163513,ENSG00000128918,ENSG00000169057,ENSG00000147526,ENSG00000147862,ENSG00000078747,ENSG00000078304,ENSG00000101412,ENSG00000108819,ENSG00000253729,ENSG00000101193,ENSG00000205213,ENSG00000145431,ENSG00000141736,ENSG00000168172,ENSG00000066279…
GO:BP	regulation of neuron differentiation	GO:0045664	0.00776466	2.10988	684	511	36	17906	ENSG00000127603,ENSG00000130294,ENSG00000142949,ENSG00000114554,ENSG00000163558,ENSG00000110367,ENSG00000197892,ENSG00000198836,ENSG00000113657,ENSG00000092964,ENSG00000101752,ENSG00000066279,ENSG00000105429,ENSG00000124006,ENSG00000257923,ENSG00000071564,ENSG00000196576,ENSG00000163785,ENSG00000160007,ENSG00000044524,ENSG00000074181,ENSG00000170921,ENSG00000154310,ENSG00000167191,ENSG00000185483…
GO:BP	cellular response to insulin stimulus	GO:0032869	0.00776466	2.10988	229	511	17	17906	ENSG00000179295,ENSG00000163558,ENSG00000173473,ENSG00000198836,ENSG00000253729,ENSG00000147162,ENSG00000091039,ENSG00000070961,ENSG00000148730,ENSG00000274211,ENSG00000001084,ENSG00000140443,ENSG00000171105,ENSG00000136044,ENSG00000149639,ENSG00000170145,ENSG00000149212
GO:BP	regulation of biological quality	GO:0065008	0.00777182	2.10948	4156	511	152	17906	ENSG00000080824,ENSG00000046604,ENSG00000127603,ENSG00000130294,ENSG00000116260,ENSG00000172057,ENSG00000204580,ENSG00000179295,ENSG00000105357,ENSG00000180900,ENSG00000114554,ENSG00000184254,ENSG00000272398,ENSG00000196924,ENSG00000146376,ENSG00000163558,ENSG00000165280,ENSG00000170540,ENSG00000070087,ENSG00000198431,ENSG00000058063,ENSG00000128918,ENSG00000060237,ENSG00000169057,ENSG00000119139…
GO:BP	negative regulation of protein modification process	GO:0031400	0.00815523	2.08856	635	511	34	17906	ENSG00000060237,ENSG00000078747,ENSG00000161011,ENSG00000152127,ENSG00000108819,ENSG00000253729,ENSG00000147162,ENSG00000112992,ENSG00000164251,ENSG00000115548,ENSG00000149177,ENSG00000144228,ENSG00000075711,ENSG00000114302,ENSG00000166851,ENSG00000186260,ENSG00000127329,ENSG00000156052,ENSG00000185551,ENSG00000144677,ENSG00000175215,ENSG00000108861,ENSG00000107263,ENSG00000001084,ENSG00000015171…
GO:BP	wound healing	GO:0042060	0.00815523	2.08856	584	511	32	17906	ENSG00000127603,ENSG00000204580,ENSG00000179295,ENSG00000180900,ENSG00000196924,ENSG00000163513,ENSG00000100345,ENSG00000181467,ENSG00000146535,ENSG00000075275,ENSG00000141736,ENSG00000164251,ENSG00000094916,ENSG00000142875,ENSG00000160007,ENSG00000090621,ENSG00000133026,ENSG00000167880,ENSG00000118898,ENSG00000114302,ENSG00000104164,ENSG00000066777,ENSG00000186951,ENSG00000127324,ENSG00000156052…
GO:BP	renal system development	GO:0072001	0.00815523	2.08856	296	511	20	17906	ENSG00000272398,ENSG00000128918,ENSG00000058262,ENSG00000205213,ENSG00000074181,ENSG00000075711,ENSG00000066468,ENSG00000113658,ENSG00000275410,ENSG00000188064,ENSG00000162599,ENSG00000117724,ENSG00000115758,ENSG00000185630,ENSG00000124766,ENSG00000106799,ENSG00000197256,ENSG00000077092,ENSG00000092969,ENSG00000185920
GO:BP	neural tube closure	GO:0001843	0.00815523	2.08856	94	511	10	17906	ENSG00000180900,ENSG00000075275,ENSG00000138771,ENSG00000142875,ENSG00000196576,ENSG00000160007,ENSG00000157933,ENSG00000180340,ENSG00000092969,ENSG00000185920
GO:BP	cellular response to steroid hormone stimulus	GO:0071383	0.00817194	2.08768	252	511	18	17906	ENSG00000127616,ENSG00000126351,ENSG00000070961,ENSG00000115548,ENSG00000140526,ENSG00000186951,ENSG00000159167,ENSG00000185551,ENSG00000196498,ENSG00000178951,ENSG00000101076,ENSG00000108175,ENSG00000078043,ENSG00000196139,ENSG00000197256,ENSG00000077092,ENSG00000124225,ENSG00000213626
GO:BP	salivary gland morphogenesis	GO:0007435	0.00833576	2.07905	34	511	6	17906	ENSG00000114554,ENSG00000147862,ENSG00000011114,ENSG00000066468,ENSG00000074527,ENSG00000092969
GO:BP	cell junction organization	GO:0034330	0.00840831	2.07529	297	511	20	17906	ENSG00000046604,ENSG00000127603,ENSG00000196924,ENSG00000163558,ENSG00000182963,ENSG00000169756,ENSG00000186716,ENSG00000164251,ENSG00000149177,ENSG00000044524,ENSG00000075711,ENSG00000164877,ENSG00000108861,ENSG00000181104,ENSG00000169562,ENSG00000107263,ENSG00000154229,ENSG00000106799,ENSG00000144711,ENSG00000092969
GO:BP	circadian regulation of gene expression	GO:0032922	0.00841493	2.07495	62	511	8	17906	ENSG00000213639,ENSG00000147162,ENSG00000205213,ENSG00000182979,ENSG00000186951,ENSG00000108557,ENSG00000275410,ENSG00000123095
GO:BP	negative regulation of transforming growth factor beta receptor signaling pathway	GO:0030512	0.00856347	2.06735	78	511	9	17906	ENSG00000090863,ENSG00000163513,ENSG00000242265,ENSG00000119547,ENSG00000178951,ENSG00000157933,ENSG00000106799,ENSG00000124225,ENSG00000168140
GO:BP	positive regulation of phosphate metabolic process	GO:0045937	0.00861432	2.06478	1177	511	54	17906	ENSG00000080824,ENSG00000184216,ENSG00000204580,ENSG00000113645,ENSG00000179295,ENSG00000272398,ENSG00000089154,ENSG00000165280,ENSG00000070087,ENSG00000163513,ENSG00000088325,ENSG00000060237,ENSG00000181467,ENSG00000161011,ENSG00000145431,ENSG00000141736,ENSG00000091039,ENSG00000196411,ENSG00000164251,ENSG00000142875,ENSG00000149177,ENSG00000120885,ENSG00000163785,ENSG00000044524,ENSG00000075711…
GO:BP	tube closure	GO:0060606	0.00861432	2.06478	95	511	10	17906	ENSG00000180900,ENSG00000075275,ENSG00000138771,ENSG00000142875,ENSG00000196576,ENSG00000160007,ENSG00000157933,ENSG00000180340,ENSG00000092969,ENSG00000185920
GO:BP	positive regulation of phosphorus metabolic process	GO:0010562	0.00861432	2.06478	1177	511	54	17906	ENSG00000080824,ENSG00000184216,ENSG00000204580,ENSG00000113645,ENSG00000179295,ENSG00000272398,ENSG00000089154,ENSG00000165280,ENSG00000070087,ENSG00000163513,ENSG00000088325,ENSG00000060237,ENSG00000181467,ENSG00000161011,ENSG00000145431,ENSG00000141736,ENSG00000091039,ENSG00000196411,ENSG00000164251,ENSG00000142875,ENSG00000149177,ENSG00000120885,ENSG00000163785,ENSG00000044524,ENSG00000075711…
GO:BP	sensory organ development	GO:0007423	0.00864418	2.06328	562	511	31	17906	ENSG00000204580,ENSG00000179295,ENSG00000180900,ENSG00000184254,ENSG00000163558,ENSG00000083857,ENSG00000163513,ENSG00000128918,ENSG00000127616,ENSG00000198836,ENSG00000075275,ENSG00000186716,ENSG00000070961,ENSG00000160007,ENSG00000133026,ENSG00000075711,ENSG00000185483,ENSG00000066468,ENSG00000064309,ENSG00000187098,ENSG00000188064,ENSG00000138443,ENSG00000157933,ENSG00000144749,ENSG00000180340…
GO:BP	cell-cell signaling	GO:0007267	0.0094718	2.02357	1699	511	72	17906	ENSG00000127603,ENSG00000179295,ENSG00000180900,ENSG00000272398,ENSG00000196924,ENSG00000165280,ENSG00000083857,ENSG00000070087,ENSG00000149485,ENSG00000060237,ENSG00000169057,ENSG00000182963,ENSG00000161011,ENSG00000170759,ENSG00000127616,ENSG00000156453,ENSG00000156675,ENSG00000122870,ENSG00000108819,ENSG00000075275,ENSG00000186716,ENSG00000101193,ENSG00000205213,ENSG00000066279,ENSG00000100354…
GO:BP	response to endogenous stimulus	GO:0009719	0.00947894	2.02324	1758	511	74	17906	ENSG00000046604,ENSG00000179295,ENSG00000196924,ENSG00000163558,ENSG00000090863,ENSG00000163513,ENSG00000128918,ENSG00000149485,ENSG00000173726,ENSG00000173473,ENSG00000127616,ENSG00000101412,ENSG00000278540,ENSG00000108819,ENSG00000242265,ENSG00000198836,ENSG00000169756,ENSG00000253729,ENSG00000126351,ENSG00000147162,ENSG00000205213,ENSG00000145431,ENSG00000141736,ENSG00000091039,ENSG00000119547…
GO:BP	regulation of epithelial to mesenchymal transition involved in endocardial cushion formation	GO:1905005	0.00972645	2.01205	6	511	3	17906	ENSG00000163513,ENSG00000106799,ENSG00000092969
GO:BP	regulation of cell development	GO:0060284	0.00999922	2.00003	991	511	47	17906	ENSG00000127603,ENSG00000130294,ENSG00000142949,ENSG00000114554,ENSG00000196924,ENSG00000163558,ENSG00000110367,ENSG00000197892,ENSG00000101412,ENSG00000198836,ENSG00000169756,ENSG00000113657,ENSG00000092964,ENSG00000101752,ENSG00000168172,ENSG00000066279,ENSG00000105429,ENSG00000124006,ENSG00000257923,ENSG00000071564,ENSG00000196576,ENSG00000163785,ENSG00000160007,ENSG00000044524,ENSG00000074181…
GO:BP	negative regulation of cellular response to transforming growth factor beta stimulus	GO:1903845	0.010007	1.9997	80	511	9	17906	ENSG00000090863,ENSG00000163513,ENSG00000242265,ENSG00000119547,ENSG00000178951,ENSG00000157933,ENSG00000106799,ENSG00000124225,ENSG00000168140
GO:BP	postsynapse organization	GO:0099173	0.010071	1.99693	173	511	14	17906	ENSG00000130294,ENSG00000158195,ENSG00000198836,ENSG00000135766,ENSG00000133026,ENSG00000075711,ENSG00000170921,ENSG00000173898,ENSG00000105426,ENSG00000138443,ENSG00000152767,ENSG00000140443,ENSG00000171105,ENSG00000104419
GO:BP	growth	GO:0040007	0.0101693	1.99271	1020	511	48	17906	ENSG00000080824,ENSG00000163931,ENSG00000127603,ENSG00000204580,ENSG00000106682,ENSG00000113645,ENSG00000179295,ENSG00000114554,ENSG00000163513,ENSG00000078747,ENSG00000127616,ENSG00000108819,ENSG00000253729,ENSG00000170017,ENSG00000092964,ENSG00000141736,ENSG00000066279,ENSG00000105429,ENSG00000149177,ENSG00000163785,ENSG00000080503,ENSG00000077684,ENSG00000186951,ENSG00000159167,ENSG00000066468…
GO:BP	heart development	GO:0007507	0.0101693	1.99271	594	511	32	17906	ENSG00000046604,ENSG00000112414,ENSG00000179295,ENSG00000163513,ENSG00000128918,ENSG00000182963,ENSG00000122870,ENSG00000253729,ENSG00000101752,ENSG00000141736,ENSG00000196411,ENSG00000105429,ENSG00000124006,ENSG00000135766,ENSG00000133026,ENSG00000114126,ENSG00000186951,ENSG00000070614,ENSG00000133816,ENSG00000066468,ENSG00000108175,ENSG00000023287,ENSG00000180340,ENSG00000124766,ENSG00000171105…
GO:BP	macromolecule biosynthetic process	GO:0009059	0.0101693	1.99271	5167	511	182	17906	ENSG00000080824,ENSG00000184216,ENSG00000172057,ENSG00000106682,ENSG00000135373,ENSG00000156802,ENSG00000113645,ENSG00000101057,ENSG00000112118,ENSG00000187079,ENSG00000205609,ENSG00000196924,ENSG00000171848,ENSG00000213639,ENSG00000089154,ENSG00000163558,ENSG00000165280,ENSG00000142798,ENSG00000184110,ENSG00000149485,ENSG00000169057,ENSG00000147526,ENSG00000180776,ENSG00000147862,ENSG00000078747…
GO:BP	negative regulation of developmental growth	GO:0048640	0.0106139	1.97413	116	511	11	17906	ENSG00000113645,ENSG00000163513,ENSG00000163785,ENSG00000186951,ENSG00000047644,ENSG00000108557,ENSG00000105426,ENSG00000068078,ENSG00000112902,ENSG00000092421,ENSG00000185920
GO:BP	regulation of anatomical structure size	GO:0090066	0.0106551	1.97244	520	511	29	17906	ENSG00000127603,ENSG00000146376,ENSG00000070087,ENSG00000124209,ENSG00000092964,ENSG00000164251,ENSG00000105429,ENSG00000109572,ENSG00000070961,ENSG00000163785,ENSG00000160007,ENSG00000075711,ENSG00000066777,ENSG00000134278,ENSG00000134215,ENSG00000181104,ENSG00000173898,ENSG00000064651,ENSG00000275410,ENSG00000188064,ENSG00000105426,ENSG00000138443,ENSG00000122966,ENSG00000023287,ENSG00000001084…
GO:BP	cellular macromolecule biosynthetic process	GO:0034645	0.0106551	1.97244	5008	511	177	17906	ENSG00000080824,ENSG00000184216,ENSG00000106682,ENSG00000135373,ENSG00000156802,ENSG00000113645,ENSG00000101057,ENSG00000112118,ENSG00000187079,ENSG00000205609,ENSG00000196924,ENSG00000171848,ENSG00000213639,ENSG00000089154,ENSG00000163558,ENSG00000165280,ENSG00000184110,ENSG00000149485,ENSG00000169057,ENSG00000180776,ENSG00000147862,ENSG00000078747,ENSG00000173473,ENSG00000161011,ENSG00000141738…
GO:BP	negative regulation of intracellular steroid hormone receptor signaling pathway	GO:0033144	0.0106672	1.97195	36	511	6	17906	ENSG00000127616,ENSG00000196498,ENSG00000178951,ENSG00000078043,ENSG00000197256,ENSG00000213626
GO:BP	nucleobase-containing compound biosynthetic process	GO:0034654	0.0107226	1.9697	4226	511	153	17906	ENSG00000080824,ENSG00000184216,ENSG00000135373,ENSG00000128050,ENSG00000156802,ENSG00000113645,ENSG00000101057,ENSG00000187079,ENSG00000196924,ENSG00000171848,ENSG00000089154,ENSG00000163558,ENSG00000165280,ENSG00000149485,ENSG00000169057,ENSG00000147526,ENSG00000147862,ENSG00000078747,ENSG00000173473,ENSG00000161011,ENSG00000129351,ENSG00000139613,ENSG00000127616,ENSG00000101412,ENSG00000278540…
GO:BP	secondary palate development	GO:0062009	0.0108054	1.96636	24	511	5	17906	ENSG00000163513,ENSG00000075711,ENSG00000180340,ENSG00000179981,ENSG00000092969
GO:BP	epithelial cell development	GO:0002064	0.0110827	1.95536	217	511	16	17906	ENSG00000180900,ENSG00000196924,ENSG00000083857,ENSG00000119139,ENSG00000169710,ENSG00000138771,ENSG00000119547,ENSG00000164251,ENSG00000159167,ENSG00000107263,ENSG00000188064,ENSG00000101076,ENSG00000105426,ENSG00000138443,ENSG00000115112,ENSG00000077092
GO:BP	autophagy of nucleus	GO:0044804	0.0111383	1.95318	14	511	4	17906	ENSG00000157954,ENSG00000198925,ENSG00000066739,ENSG00000023287
GO:BP	kidney development	GO:0001822	0.0126225	1.89886	286	511	19	17906	ENSG00000272398,ENSG00000128918,ENSG00000058262,ENSG00000205213,ENSG00000074181,ENSG00000075711,ENSG00000066468,ENSG00000113658,ENSG00000275410,ENSG00000188064,ENSG00000117724,ENSG00000115758,ENSG00000185630,ENSG00000124766,ENSG00000106799,ENSG00000197256,ENSG00000077092,ENSG00000092969,ENSG00000185920
GO:BP	primary neural tube formation	GO:0014020	0.0130235	1.88527	101	511	10	17906	ENSG00000180900,ENSG00000075275,ENSG00000138771,ENSG00000142875,ENSG00000196576,ENSG00000160007,ENSG00000157933,ENSG00000180340,ENSG00000092969,ENSG00000185920
GO:BP	organelle disassembly	GO:1903008	0.0130235	1.88527	101	511	10	17906	ENSG00000165280,ENSG00000161011,ENSG00000170759,ENSG00000157954,ENSG00000198925,ENSG00000066739,ENSG00000023287,ENSG00000104765,ENSG00000126775,ENSG00000154153
GO:BP	microtubule cytoskeleton organization involved in mitosis	GO:1902850	0.0134943	1.86985	139	511	12	17906	ENSG00000101057,ENSG00000196924,ENSG00000165280,ENSG00000088325,ENSG00000169057,ENSG00000101350,ENSG00000147526,ENSG00000089685,ENSG00000166851,ENSG00000090889,ENSG00000173273,ENSG00000186193
GO:BP	positive regulation of GTPase activity	GO:0043547	0.0137891	1.86046	406	511	24	17906	ENSG00000180900,ENSG00000146376,ENSG00000169756,ENSG00000186716,ENSG00000141736,ENSG00000164251,ENSG00000160007,ENSG00000198826,ENSG00000066777,ENSG00000133612,ENSG00000017797,ENSG00000156052,ENSG00000071189,ENSG00000167202,ENSG00000134215,ENSG00000181104,ENSG00000035499,ENSG00000107263,ENSG00000203668,ENSG00000179387,ENSG00000024526,ENSG00000109436,ENSG00000144711,ENSG00000157985
GO:BP	urogenital system development	GO:0001655	0.0139613	1.85507	335	511	21	17906	ENSG00000272398,ENSG00000128918,ENSG00000058262,ENSG00000173473,ENSG00000205213,ENSG00000074181,ENSG00000075711,ENSG00000066468,ENSG00000113658,ENSG00000275410,ENSG00000188064,ENSG00000162599,ENSG00000117724,ENSG00000115758,ENSG00000185630,ENSG00000124766,ENSG00000106799,ENSG00000197256,ENSG00000077092,ENSG00000092969,ENSG00000185920
GO:BP	negative regulation of androgen receptor signaling pathway	GO:0060766	0.0144843	1.8391	15	511	4	17906	ENSG00000127616,ENSG00000196498,ENSG00000178951,ENSG00000078043
GO:BP	regulation of Fc-gamma receptor signaling pathway involved in phagocytosis	GO:1905449	0.015277	1.81596	7	511	3	17906	ENSG00000149177,ENSG00000107263,ENSG00000136044
GO:BP	miRNA loading onto RISC involved in gene silencing by miRNA	GO:0035280	0.015277	1.81596	7	511	3	17906	ENSG00000123908,ENSG00000100697,ENSG00000092847
GO:BP	positive regulation of Fc receptor mediated stimulatory signaling pathway	GO:0060369	0.015277	1.81596	7	511	3	17906	ENSG00000149177,ENSG00000107263,ENSG00000136044
GO:BP	metabolic process	GO:0008152	0.0156344	1.80592	11681	511	367	17906	ENSG00000080824,ENSG00000163931,ENSG00000184216,ENSG00000116260,ENSG00000142949,ENSG00000172057,ENSG00000204580,ENSG00000115677,ENSG00000106682,ENSG00000135373,ENSG00000128050,ENSG00000156802,ENSG00000113645,ENSG00000101057,ENSG00000179295,ENSG00000009335,ENSG00000105323,ENSG00000144028,ENSG00000136193,ENSG00000112118,ENSG00000187079,ENSG00000180900,ENSG00000184254,ENSG00000205609,ENSG00000272398…
GO:BP	negative regulation of developmental process	GO:0051093	0.0156678	1.80499	1072	511	49	17906	ENSG00000113645,ENSG00000142798,ENSG00000110367,ENSG00000163513,ENSG00000169057,ENSG00000147862,ENSG00000101412,ENSG00000113657,ENSG00000253729,ENSG00000186716,ENSG00000029993,ENSG00000108828,ENSG00000101752,ENSG00000141736,ENSG00000168172,ENSG00000066279,ENSG00000142875,ENSG00000163785,ENSG00000134243,ENSG00000074181,ENSG00000186951,ENSG00000100697,ENSG00000092847,ENSG00000047644,ENSG00000108557…
GO:BP	transmembrane receptor protein tyrosine kinase signaling pathway	GO:0007169	0.0157685	1.80221	744	511	37	17906	ENSG00000080824,ENSG00000204580,ENSG00000179295,ENSG00000214944,ENSG00000158195,ENSG00000173473,ENSG00000141738,ENSG00000198836,ENSG00000186716,ENSG00000147162,ENSG00000145431,ENSG00000141736,ENSG00000091039,ENSG00000196411,ENSG00000149177,ENSG00000163785,ENSG00000044524,ENSG00000134243,ENSG00000148730,ENSG00000070614,ENSG00000185483,ENSG00000066468,ENSG00000108861,ENSG00000127946,ENSG00000274211…
GO:BP	positive regulation of apoptotic process	GO:0043065	0.0157685	1.80221	691	511	35	17906	ENSG00000101057,ENSG00000180900,ENSG00000184254,ENSG00000163558,ENSG00000165280,ENSG00000128918,ENSG00000161011,ENSG00000101412,ENSG00000253729,ENSG00000160049,ENSG00000075240,ENSG00000131747,ENSG00000120885,ENSG00000134243,ENSG00000114126,ENSG00000091436,ENSG00000127946,ENSG00000134215,ENSG00000181104,ENSG00000100485,ENSG00000081320,ENSG00000196139,ENSG00000104765,ENSG00000139132,ENSG00000124766…
GO:BP	supramolecular fiber organization	GO:0097435	0.0162559	1.78899	693	511	35	17906	ENSG00000196924,ENSG00000146376,ENSG00000163558,ENSG00000083857,ENSG00000070087,ENSG00000088325,ENSG00000169057,ENSG00000158195,ENSG00000108819,ENSG00000113657,ENSG00000168172,ENSG00000138771,ENSG00000164251,ENSG00000124006,ENSG00000120885,ENSG00000160007,ENSG00000133026,ENSG00000075711,ENSG00000277443,ENSG00000066777,ENSG00000133816,ENSG00000164877,ENSG00000127946,ENSG00000134278,ENSG00000130559…
GO:BP	regulation of growth	GO:0040008	0.0162559	1.78899	693	511	35	17906	ENSG00000163931,ENSG00000127603,ENSG00000204580,ENSG00000113645,ENSG00000163513,ENSG00000078747,ENSG00000127616,ENSG00000108819,ENSG00000253729,ENSG00000092964,ENSG00000141736,ENSG00000105429,ENSG00000149177,ENSG00000163785,ENSG00000080503,ENSG00000077684,ENSG00000186951,ENSG00000066468,ENSG00000047644,ENSG00000108557,ENSG00000274211,ENSG00000112983,ENSG00000275410,ENSG00000101076,ENSG00000105426…
GO:BP	regulation of Notch signaling pathway involved in somitogenesis	GO:1902366	0.0162559	1.78899	2	511	2	17906	ENSG00000198435,ENSG00000106003
GO:BP	negative regulation of Notch signaling pathway involved in somitogenesis	GO:1902367	0.0162559	1.78899	2	511	2	17906	ENSG00000198435,ENSG00000106003
GO:BP	negative regulation of mitotic cell cycle	GO:0045930	0.0162559	1.78899	340	511	21	17906	ENSG00000180900,ENSG00000101412,ENSG00000253729,ENSG00000163781,ENSG00000131747,ENSG00000077684,ENSG00000075711,ENSG00000114126,ENSG00000166851,ENSG00000091436,ENSG00000144677,ENSG00000175215,ENSG00000173273,ENSG00000047188,ENSG00000156970,ENSG00000117724,ENSG00000112406,ENSG00000124766,ENSG00000197256,ENSG00000148411,ENSG00000053254
GO:BP	Notch signaling pathway involved in somitogenesis	GO:1902359	0.0162559	1.78899	2	511	2	17906	ENSG00000198435,ENSG00000106003
GO:BP	organelle localization	GO:0051640	0.0173433	1.76087	643	511	33	17906	ENSG00000080824,ENSG00000130294,ENSG00000180900,ENSG00000101350,ENSG00000100345,ENSG00000065000,ENSG00000170759,ENSG00000197892,ENSG00000129250,ENSG00000198836,ENSG00000092964,ENSG00000168172,ENSG00000066279,ENSG00000076382,ENSG00000101447,ENSG00000133026,ENSG00000075711,ENSG00000170921,ENSG00000104164,ENSG00000166851,ENSG00000134278,ENSG00000185963,ENSG00000126787,ENSG00000054523,ENSG00000186193…
GO:BP	regulation of canonical Wnt signaling pathway	GO:0060828	0.0177404	1.75104	296	511	19	17906	ENSG00000165280,ENSG00000060237,ENSG00000122870,ENSG00000101193,ENSG00000205213,ENSG00000066279,ENSG00000077684,ENSG00000167191,ENSG00000156052,ENSG00000066468,ENSG00000173273,ENSG00000108100,ENSG00000107263,ENSG00000177565,ENSG00000112902,ENSG00000101849,ENSG00000124766,ENSG00000165238,ENSG00000198435
GO:BP	positive regulation of sodium ion transmembrane transporter activity	GO:2000651	0.0178792	1.74765	16	511	4	17906	ENSG00000060237,ENSG00000170759,ENSG00000151150,ENSG00000165238
GO:BP	muscle tissue development	GO:0060537	0.0181168	1.74192	416	511	24	17906	ENSG00000046604,ENSG00000105357,ENSG00000163513,ENSG00000128918,ENSG00000182963,ENSG00000197321,ENSG00000124006,ENSG00000123213,ENSG00000135766,ENSG00000133026,ENSG00000075711,ENSG00000186260,ENSG00000186951,ENSG00000185551,ENSG00000066468,ENSG00000064309,ENSG00000117724,ENSG00000157933,ENSG00000106799,ENSG00000077092,ENSG00000130939,ENSG00000183091,ENSG00000092969,ENSG00000185920
GO:BP	response to steroid hormone	GO:0048545	0.0183086	1.73734	392	511	23	17906	ENSG00000046604,ENSG00000163513,ENSG00000127616,ENSG00000108819,ENSG00000126351,ENSG00000070961,ENSG00000115548,ENSG00000140526,ENSG00000186951,ENSG00000159167,ENSG00000185551,ENSG00000196498,ENSG00000178951,ENSG00000188064,ENSG00000101076,ENSG00000108175,ENSG00000078043,ENSG00000196139,ENSG00000197256,ENSG00000077092,ENSG00000124225,ENSG00000092969,ENSG00000213626
GO:BP	positive regulation of programmed cell death	GO:0043068	0.0185206	1.73234	699	511	35	17906	ENSG00000101057,ENSG00000180900,ENSG00000184254,ENSG00000163558,ENSG00000165280,ENSG00000128918,ENSG00000161011,ENSG00000101412,ENSG00000253729,ENSG00000160049,ENSG00000075240,ENSG00000131747,ENSG00000120885,ENSG00000134243,ENSG00000114126,ENSG00000091436,ENSG00000127946,ENSG00000134215,ENSG00000181104,ENSG00000100485,ENSG00000081320,ENSG00000196139,ENSG00000104765,ENSG00000139132,ENSG00000124766…
GO:BP	negative regulation of signal transduction	GO:0009968	0.0186874	1.72845	1340	511	58	17906	ENSG00000113645,ENSG00000180900,ENSG00000090863,ENSG00000163513,ENSG00000100304,ENSG00000078747,ENSG00000078304,ENSG00000127616,ENSG00000122870,ENSG00000242265,ENSG00000198836,ENSG00000205213,ENSG00000141736,ENSG00000119547,ENSG00000164251,ENSG00000075240,ENSG00000105429,ENSG00000142875,ENSG00000149177,ENSG00000120885,ENSG00000160007,ENSG00000077684,ENSG00000074181,ENSG00000075711,ENSG00000047644…
GO:BP	heterocycle biosynthetic process	GO:0018130	0.0195463	1.70893	4292	511	153	17906	ENSG00000080824,ENSG00000184216,ENSG00000135373,ENSG00000128050,ENSG00000156802,ENSG00000113645,ENSG00000101057,ENSG00000187079,ENSG00000196924,ENSG00000171848,ENSG00000089154,ENSG00000163558,ENSG00000165280,ENSG00000149485,ENSG00000169057,ENSG00000147526,ENSG00000147862,ENSG00000078747,ENSG00000173473,ENSG00000161011,ENSG00000129351,ENSG00000139613,ENSG00000127616,ENSG00000101412,ENSG00000278540…
GO:BP	spindle assembly	GO:0051225	0.020138	1.69598	108	511	10	17906	ENSG00000101057,ENSG00000196924,ENSG00000088325,ENSG00000101350,ENSG00000066279,ENSG00000076382,ENSG00000089685,ENSG00000166851,ENSG00000090889,ENSG00000173273
GO:BP	mitotic cell cycle phase transition	GO:0044772	0.0203304	1.69185	598	511	31	17906	ENSG00000080824,ENSG00000112118,ENSG00000171848,ENSG00000213639,ENSG00000088325,ENSG00000169057,ENSG00000101412,ENSG00000104738,ENSG00000108819,ENSG00000228716,ENSG00000253729,ENSG00000163781,ENSG00000077684,ENSG00000114126,ENSG00000166851,ENSG00000144677,ENSG00000175215,ENSG00000126787,ENSG00000108100,ENSG00000126001,ENSG00000122966,ENSG00000156970,ENSG00000117724,ENSG00000085563,ENSG00000185630…
GO:BP	positive regulation of protein phosphorylation	GO:0001934	0.0203304	1.69185	1032	511	47	17906	ENSG00000080824,ENSG00000184216,ENSG00000113645,ENSG00000179295,ENSG00000272398,ENSG00000070087,ENSG00000163513,ENSG00000088325,ENSG00000060237,ENSG00000181467,ENSG00000161011,ENSG00000145431,ENSG00000141736,ENSG00000091039,ENSG00000164251,ENSG00000142875,ENSG00000149177,ENSG00000120885,ENSG00000163785,ENSG00000075711,ENSG00000154310,ENSG00000114302,ENSG00000167191,ENSG00000166851,ENSG00000070614…
GO:BP	neural tube development	GO:0021915	0.0207849	1.68225	168	511	13	17906	ENSG00000180900,ENSG00000128918,ENSG00000075275,ENSG00000101752,ENSG00000138771,ENSG00000142875,ENSG00000196576,ENSG00000160007,ENSG00000157933,ENSG00000180340,ENSG00000124766,ENSG00000092969,ENSG00000185920
GO:BP	insulin receptor signaling pathway	GO:0008286	0.0212571	1.6725	148	511	12	17906	ENSG00000179295,ENSG00000173473,ENSG00000198836,ENSG00000147162,ENSG00000091039,ENSG00000148730,ENSG00000274211,ENSG00000140443,ENSG00000171105,ENSG00000149639,ENSG00000170145,ENSG00000149212
GO:BP	aromatic compound biosynthetic process	GO:0019438	0.0212571	1.6725	4302	511	153	17906	ENSG00000080824,ENSG00000184216,ENSG00000135373,ENSG00000128050,ENSG00000156802,ENSG00000113645,ENSG00000101057,ENSG00000187079,ENSG00000196924,ENSG00000171848,ENSG00000089154,ENSG00000163558,ENSG00000165280,ENSG00000149485,ENSG00000169057,ENSG00000147526,ENSG00000147862,ENSG00000078747,ENSG00000173473,ENSG00000161011,ENSG00000129351,ENSG00000139613,ENSG00000127616,ENSG00000101412,ENSG00000278540…
GO:BP	plus-end-directed vesicle transport along microtubule	GO:0072383	0.0216082	1.66538	8	511	3	17906	ENSG00000101350,ENSG00000170759,ENSG00000197892
GO:BP	regulation of potassium ion import	GO:1903286	0.0216082	1.66538	8	511	3	17906	ENSG00000060237,ENSG00000075711,ENSG00000165238
GO:BP	positive regulation of cardiac epithelial to mesenchymal transition	GO:0062043	0.0216082	1.66538	8	511	3	17906	ENSG00000163513,ENSG00000106799,ENSG00000092969
GO:BP	cytoskeleton-dependent intracellular transport	GO:0030705	0.0216082	1.66538	190	511	14	17906	ENSG00000130294,ENSG00000101350,ENSG00000065000,ENSG00000170759,ENSG00000197892,ENSG00000129250,ENSG00000198836,ENSG00000168172,ENSG00000170921,ENSG00000104164,ENSG00000090889,ENSG00000185963,ENSG00000054523,ENSG00000115993
GO:BP	oxygen homeostasis	GO:0032364	0.0216082	1.66538	8	511	3	17906	ENSG00000112992,ENSG00000135766,ENSG00000188064
GO:BP	positive regulation of anion transmembrane transport	GO:1903961	0.0216082	1.66538	8	511	3	17906	ENSG00000170540,ENSG00000085563,ENSG00000001626
GO:BP	retinoic acid biosynthetic process	GO:0002138	0.0216082	1.66538	8	511	3	17906	ENSG00000184254,ENSG00000128918,ENSG00000196139
GO:BP	mitotic spindle assembly	GO:0090307	0.0234053	1.63069	58	511	7	17906	ENSG00000101057,ENSG00000196924,ENSG00000088325,ENSG00000101350,ENSG00000089685,ENSG00000166851,ENSG00000090889
GO:BP	cytokinesis	GO:0000910	0.0235981	1.62712	171	511	13	17906	ENSG00000184640,ENSG00000101350,ENSG00000100345,ENSG00000197321,ENSG00000133026,ENSG00000151150,ENSG00000166851,ENSG00000090889,ENSG00000134278,ENSG00000122966,ENSG00000112984,ENSG00000173548,ENSG00000131242
GO:BP	protein dephosphorylation	GO:0006470	0.0238118	1.62321	329	511	20	17906	ENSG00000142949,ENSG00000179295,ENSG00000213639,ENSG00000078304,ENSG00000152127,ENSG00000108819,ENSG00000184007,ENSG00000275052,ENSG00000149177,ENSG00000154001,ENSG00000075711,ENSG00000186260,ENSG00000127329,ENSG00000144677,ENSG00000175215,ENSG00000108861,ENSG00000111110,ENSG00000081913,ENSG00000105426,ENSG00000163590
GO:BP	regulation of cellular response to insulin stimulus	GO:1900076	0.0240825	1.6183	75	511	8	17906	ENSG00000179295,ENSG00000198836,ENSG00000147162,ENSG00000091039,ENSG00000070961,ENSG00000136044,ENSG00000170145,ENSG00000149212
GO:BP	proteasome-mediated ubiquitin-dependent protein catabolic process	GO:0043161	0.0240825	1.6183	427	511	24	17906	ENSG00000165280,ENSG00000078747,ENSG00000173473,ENSG00000146535,ENSG00000078304,ENSG00000116406,ENSG00000147162,ENSG00000153561,ENSG00000182979,ENSG00000120885,ENSG00000100350,ENSG00000144228,ENSG00000187555,ENSG00000166851,ENSG00000133612,ENSG00000177565,ENSG00000165355,ENSG00000156970,ENSG00000112234,ENSG00000001084,ENSG00000101849,ENSG00000108306,ENSG00000087448,ENSG00000130939
GO:BP	cellular process	GO:0009987	0.0251398	1.59964	16230	511	482	17906	ENSG00000080824,ENSG00000046604,ENSG00000163931,ENSG00000127603,ENSG00000184216,ENSG00000127022,ENSG00000130294,ENSG00000116260,ENSG00000142949,ENSG00000172057,ENSG00000204580,ENSG00000106682,ENSG00000135373,ENSG00000128050,ENSG00000156802,ENSG00000113645,ENSG00000101057,ENSG00000112414,ENSG00000179295,ENSG00000009335,ENSG00000105323,ENSG00000144028,ENSG00000136193,ENSG00000112118,ENSG00000187079…
GO:BP	positive regulation of MAPK cascade	GO:0043410	0.0251398	1.59964	556	511	29	17906	ENSG00000184216,ENSG00000113645,ENSG00000179295,ENSG00000272398,ENSG00000145431,ENSG00000141736,ENSG00000164251,ENSG00000149177,ENSG00000163785,ENSG00000154310,ENSG00000070614,ENSG00000185483,ENSG00000091436,ENSG00000066468,ENSG00000064309,ENSG00000181104,ENSG00000107263,ENSG00000188064,ENSG00000154229,ENSG00000049130,ENSG00000023287,ENSG00000068078,ENSG00000140443,ENSG00000171105,ENSG00000106799…
GO:BP	macromolecule localization	GO:0033036	0.0251398	1.59964	3292	511	121	17906	ENSG00000080824,ENSG00000127603,ENSG00000124207,ENSG00000127022,ENSG00000130294,ENSG00000115677,ENSG00000179295,ENSG00000180900,ENSG00000272398,ENSG00000196924,ENSG00000163558,ENSG00000165280,ENSG00000170540,ENSG00000180921,ENSG00000163513,ENSG00000058063,ENSG00000169057,ENSG00000259956,ENSG00000184640,ENSG00000101350,ENSG00000173726,ENSG00000100345,ENSG00000180776,ENSG00000058262,ENSG00000161011…
GO:BP	organic cyclic compound biosynthetic process	GO:1901362	0.0251398	1.59964	4454	511	157	17906	ENSG00000080824,ENSG00000184216,ENSG00000135373,ENSG00000128050,ENSG00000156802,ENSG00000113645,ENSG00000101057,ENSG00000187079,ENSG00000196924,ENSG00000171848,ENSG00000089154,ENSG00000163558,ENSG00000165280,ENSG00000149485,ENSG00000169057,ENSG00000147526,ENSG00000147862,ENSG00000078747,ENSG00000173473,ENSG00000161011,ENSG00000129351,ENSG00000139613,ENSG00000127616,ENSG00000101412,ENSG00000278540…
GO:BP	androgen receptor signaling pathway	GO:0030521	0.0252083	1.59846	59	511	7	17906	ENSG00000127616,ENSG00000115548,ENSG00000196498,ENSG00000178951,ENSG00000108175,ENSG00000078043,ENSG00000124225
GO:BP	actin polymerization or depolymerization	GO:0008154	0.0252308	1.59807	216	511	15	17906	ENSG00000146376,ENSG00000070087,ENSG00000108819,ENSG00000164251,ENSG00000160007,ENSG00000075711,ENSG00000066777,ENSG00000133816,ENSG00000164877,ENSG00000134278,ENSG00000173898,ENSG00000138443,ENSG00000122966,ENSG00000112902,ENSG00000152409
GO:BP	negative regulation of cell communication	GO:0010648	0.0253671	1.59573	1450	511	61	17906	ENSG00000113645,ENSG00000179295,ENSG00000180900,ENSG00000090863,ENSG00000163513,ENSG00000100304,ENSG00000078747,ENSG00000078304,ENSG00000127616,ENSG00000156675,ENSG00000122870,ENSG00000242265,ENSG00000198836,ENSG00000205213,ENSG00000141736,ENSG00000119547,ENSG00000164251,ENSG00000075240,ENSG00000105429,ENSG00000142875,ENSG00000149177,ENSG00000120885,ENSG00000160007,ENSG00000077684,ENSG00000074181…
GO:BP	cardiac septum morphogenesis	GO:0060411	0.0255909	1.59192	76	511	8	17906	ENSG00000163513,ENSG00000135766,ENSG00000066468,ENSG00000180340,ENSG00000124766,ENSG00000106799,ENSG00000077092,ENSG00000092969
GO:BP	positive regulation of transcription of Notch receptor target	GO:0007221	0.0259771	1.58541	18	511	4	17906	ENSG00000113645,ENSG00000074181,ENSG00000126787,ENSG00000185630
GO:BP	centrosome localization	GO:0051642	0.0260184	1.58472	30	511	5	17906	ENSG00000170759,ENSG00000066279,ENSG00000075711,ENSG00000185963,ENSG00000092421
GO:BP	cardiac septum development	GO:0003279	0.0260923	1.58349	113	511	10	17906	ENSG00000163513,ENSG00000135766,ENSG00000133026,ENSG00000070614,ENSG00000066468,ENSG00000180340,ENSG00000124766,ENSG00000106799,ENSG00000077092,ENSG00000092969
GO:BP	positive regulation of intracellular signal transduction	GO:1902533	0.0265758	1.57551	1050	511	47	17906	ENSG00000080824,ENSG00000184216,ENSG00000113645,ENSG00000179295,ENSG00000272398,ENSG00000196924,ENSG00000169756,ENSG00000145431,ENSG00000141736,ENSG00000091039,ENSG00000164251,ENSG00000149177,ENSG00000163785,ENSG00000154310,ENSG00000167191,ENSG00000066777,ENSG00000070614,ENSG00000092847,ENSG00000185483,ENSG00000091436,ENSG00000066468,ENSG00000127946,ENSG00000275342,ENSG00000064309,ENSG00000181104…
GO:BP	negative regulation of signaling	GO:0023057	0.0266002	1.57512	1454	511	61	17906	ENSG00000113645,ENSG00000179295,ENSG00000180900,ENSG00000090863,ENSG00000163513,ENSG00000100304,ENSG00000078747,ENSG00000078304,ENSG00000127616,ENSG00000156675,ENSG00000122870,ENSG00000242265,ENSG00000198836,ENSG00000205213,ENSG00000141736,ENSG00000119547,ENSG00000164251,ENSG00000075240,ENSG00000105429,ENSG00000142875,ENSG00000149177,ENSG00000120885,ENSG00000160007,ENSG00000077684,ENSG00000074181…
GO:BP	developmental growth involved in morphogenesis	GO:0060560	0.0276719	1.55796	241	511	16	17906	ENSG00000080824,ENSG00000127603,ENSG00000204580,ENSG00000114554,ENSG00000163513,ENSG00000170017,ENSG00000092964,ENSG00000105429,ENSG00000163785,ENSG00000066468,ENSG00000275410,ENSG00000188064,ENSG00000105426,ENSG00000177169,ENSG00000112902,ENSG00000092421
GO:BP	regulation of protein kinase activity	GO:0045859	0.0277258	1.55712	802	511	38	17906	ENSG00000080824,ENSG00000184216,ENSG00000179295,ENSG00000272398,ENSG00000089154,ENSG00000163513,ENSG00000088325,ENSG00000060237,ENSG00000181467,ENSG00000145431,ENSG00000141736,ENSG00000091039,ENSG00000142875,ENSG00000149177,ENSG00000120885,ENSG00000075711,ENSG00000154310,ENSG00000114302,ENSG00000167191,ENSG00000166851,ENSG00000127329,ENSG00000156052,ENSG00000185551,ENSG00000091436,ENSG00000108861…
GO:BP	ubiquitin-dependent protein catabolic process	GO:0006511	0.0277258	1.55712	640	511	32	17906	ENSG00000009335,ENSG00000165280,ENSG00000078747,ENSG00000173473,ENSG00000161011,ENSG00000146535,ENSG00000078304,ENSG00000116406,ENSG00000147162,ENSG00000101752,ENSG00000153561,ENSG00000182979,ENSG00000120885,ENSG00000100350,ENSG00000144228,ENSG00000187555,ENSG00000166851,ENSG00000133612,ENSG00000124422,ENSG00000058056,ENSG00000177565,ENSG00000165355,ENSG00000156970,ENSG00000112234,ENSG00000001084…
GO:BP	organic substance biosynthetic process	GO:1901576	0.0282922	1.54833	6269	511	211	17906	ENSG00000080824,ENSG00000163931,ENSG00000184216,ENSG00000172057,ENSG00000106682,ENSG00000135373,ENSG00000128050,ENSG00000156802,ENSG00000113645,ENSG00000101057,ENSG00000112118,ENSG00000187079,ENSG00000184254,ENSG00000205609,ENSG00000196924,ENSG00000171848,ENSG00000213639,ENSG00000089154,ENSG00000163558,ENSG00000165280,ENSG00000142798,ENSG00000184110,ENSG00000128918,ENSG00000149485,ENSG00000169057…
GO:BP	proteasomal protein catabolic process	GO:0010498	0.0286311	1.54316	485	511	26	17906	ENSG00000165280,ENSG00000078747,ENSG00000173473,ENSG00000146535,ENSG00000078304,ENSG00000116406,ENSG00000147162,ENSG00000153561,ENSG00000182979,ENSG00000120885,ENSG00000100350,ENSG00000144228,ENSG00000187555,ENSG00000166851,ENSG00000133612,ENSG00000058056,ENSG00000177565,ENSG00000165355,ENSG00000156970,ENSG00000112234,ENSG00000001084,ENSG00000101849,ENSG00000108306,ENSG00000087448,ENSG00000130939…
GO:BP	establishment of endothelial barrier	GO:0061028	0.0287196	1.54182	45	511	6	17906	ENSG00000119139,ENSG00000169710,ENSG00000164251,ENSG00000107263,ENSG00000188064,ENSG00000105426
GO:BP	cell cycle phase transition	GO:0044770	0.0287461	1.54142	642	511	32	17906	ENSG00000080824,ENSG00000112118,ENSG00000171848,ENSG00000213639,ENSG00000088325,ENSG00000169057,ENSG00000101412,ENSG00000104738,ENSG00000108819,ENSG00000228716,ENSG00000253729,ENSG00000163781,ENSG00000101447,ENSG00000077684,ENSG00000114126,ENSG00000166851,ENSG00000144677,ENSG00000175215,ENSG00000126787,ENSG00000108100,ENSG00000126001,ENSG00000122966,ENSG00000156970,ENSG00000117724,ENSG00000085563…
GO:BP	regulation of cardiac epithelial to mesenchymal transition	GO:0062042	0.0289252	1.53872	9	511	3	17906	ENSG00000163513,ENSG00000106799,ENSG00000092969
GO:BP	regulation of protein localization to cell cortex	GO:1904776	0.0289252	1.53872	9	511	3	17906	ENSG00000108819,ENSG00000166851,ENSG00000186193
GO:BP	diterpenoid biosynthetic process	GO:0016102	0.0289252	1.53872	9	511	3	17906	ENSG00000184254,ENSG00000128918,ENSG00000196139
GO:BP	plus-end-directed organelle transport along microtubule	GO:0072386	0.0289252	1.53872	9	511	3	17906	ENSG00000101350,ENSG00000170759,ENSG00000197892
GO:BP	microtubule organizing center localization	GO:0061842	0.0289252	1.53872	31	511	5	17906	ENSG00000170759,ENSG00000066279,ENSG00000075711,ENSG00000185963,ENSG00000092421
GO:BP	small RNA loading onto RISC	GO:0070922	0.0289252	1.53872	9	511	3	17906	ENSG00000123908,ENSG00000100697,ENSG00000092847
GO:BP	activation of protein kinase activity	GO:0032147	0.0290739	1.5365	337	511	20	17906	ENSG00000184216,ENSG00000179295,ENSG00000163513,ENSG00000088325,ENSG00000060237,ENSG00000145431,ENSG00000091039,ENSG00000142875,ENSG00000075711,ENSG00000154310,ENSG00000114302,ENSG00000167191,ENSG00000091436,ENSG00000181104,ENSG00000107263,ENSG00000188064,ENSG00000119487,ENSG00000171105,ENSG00000106799,ENSG00000092969
GO:BP	positive regulation of protein modification process	GO:0031401	0.0291551	1.53529	1258	511	54	17906	ENSG00000080824,ENSG00000184216,ENSG00000113645,ENSG00000179295,ENSG00000272398,ENSG00000165280,ENSG00000070087,ENSG00000126261,ENSG00000163513,ENSG00000088325,ENSG00000060237,ENSG00000169057,ENSG00000181467,ENSG00000161011,ENSG00000147162,ENSG00000145431,ENSG00000141736,ENSG00000091039,ENSG00000164251,ENSG00000142875,ENSG00000182979,ENSG00000149177,ENSG00000120885,ENSG00000163785,ENSG00000075711…
GO:BP	developmental growth	GO:0048589	0.0297006	1.52723	698	511	34	17906	ENSG00000080824,ENSG00000127603,ENSG00000204580,ENSG00000106682,ENSG00000113645,ENSG00000179295,ENSG00000114554,ENSG00000163513,ENSG00000253729,ENSG00000170017,ENSG00000092964,ENSG00000066279,ENSG00000105429,ENSG00000163785,ENSG00000186951,ENSG00000159167,ENSG00000066468,ENSG00000047644,ENSG00000108557,ENSG00000173898,ENSG00000275410,ENSG00000188064,ENSG00000105426,ENSG00000177565,ENSG00000108175…
GO:BP	peptidyl-threonine phosphorylation	GO:0018107	0.0300841	1.52166	116	511	10	17906	ENSG00000163513,ENSG00000060237,ENSG00000171219,ENSG00000143776,ENSG00000166851,ENSG00000173273,ENSG00000154229,ENSG00000122966,ENSG00000177169,ENSG00000106799
GO:BP	modification-dependent protein catabolic process	GO:0019941	0.0307227	1.51254	646	511	32	17906	ENSG00000009335,ENSG00000165280,ENSG00000078747,ENSG00000173473,ENSG00000161011,ENSG00000146535,ENSG00000078304,ENSG00000116406,ENSG00000147162,ENSG00000101752,ENSG00000153561,ENSG00000182979,ENSG00000120885,ENSG00000100350,ENSG00000144228,ENSG00000187555,ENSG00000166851,ENSG00000133612,ENSG00000124422,ENSG00000058056,ENSG00000177565,ENSG00000165355,ENSG00000156970,ENSG00000112234,ENSG00000001084…
GO:BP	endothelial cell development	GO:0001885	0.0312198	1.50557	62	511	7	17906	ENSG00000119139,ENSG00000169710,ENSG00000164251,ENSG00000159167,ENSG00000107263,ENSG00000188064,ENSG00000105426
GO:BP	cellular response to oxygen-containing compound	GO:1901701	0.0317692	1.49799	1235	511	53	17906	ENSG00000184216,ENSG00000179295,ENSG00000196924,ENSG00000163558,ENSG00000165280,ENSG00000128918,ENSG00000173473,ENSG00000170759,ENSG00000127616,ENSG00000101412,ENSG00000278540,ENSG00000108819,ENSG00000228716,ENSG00000198836,ENSG00000253729,ENSG00000186716,ENSG00000147162,ENSG00000145431,ENSG00000091039,ENSG00000089685,ENSG00000142875,ENSG00000070961,ENSG00000120885,ENSG00000044524,ENSG00000148730…
GO:BP	negative regulation of protein metabolic process	GO:0051248	0.0317692	1.49799	1206	511	52	17906	ENSG00000196924,ENSG00000090863,ENSG00000170540,ENSG00000060237,ENSG00000078747,ENSG00000173473,ENSG00000161011,ENSG00000141738,ENSG00000129351,ENSG00000152127,ENSG00000108819,ENSG00000228716,ENSG00000253729,ENSG00000147162,ENSG00000100354,ENSG00000112992,ENSG00000164251,ENSG00000123908,ENSG00000089685,ENSG00000115548,ENSG00000181588,ENSG00000149177,ENSG00000120885,ENSG00000144228,ENSG00000075711…
GO:BP	dephosphorylation	GO:0016311	0.0341945	1.46604	493	511	26	17906	ENSG00000142949,ENSG00000179295,ENSG00000213639,ENSG00000060237,ENSG00000078304,ENSG00000152127,ENSG00000108819,ENSG00000184007,ENSG00000275052,ENSG00000149177,ENSG00000154001,ENSG00000075711,ENSG00000186260,ENSG00000127329,ENSG00000144677,ENSG00000175215,ENSG00000108861,ENSG00000111110,ENSG00000081913,ENSG00000105426,ENSG00000152767,ENSG00000170525,ENSG00000068383,ENSG00000163590,ENSG00000092969…
GO:BP	regulation of neuron projection development	GO:0010975	0.0342148	1.46579	519	511	27	17906	ENSG00000127603,ENSG00000130294,ENSG00000142949,ENSG00000114554,ENSG00000163558,ENSG00000197892,ENSG00000198836,ENSG00000113657,ENSG00000092964,ENSG00000105429,ENSG00000124006,ENSG00000257923,ENSG00000196576,ENSG00000163785,ENSG00000160007,ENSG00000044524,ENSG00000170921,ENSG00000154310,ENSG00000185483,ENSG00000275342,ENSG00000107263,ENSG00000105426,ENSG00000138443,ENSG00000112902,ENSG00000115993…
GO:BP	developmental pigmentation	GO:0048066	0.034294	1.46478	47	511	6	17906	ENSG00000065000,ENSG00000183018,ENSG00000104164,ENSG00000058056,ENSG00000187098,ENSG00000049130
GO:BP	mitotic nuclear division	GO:0140014	0.0342963	1.46475	271	511	17	17906	ENSG00000101057,ENSG00000196924,ENSG00000088325,ENSG00000101350,ENSG00000108819,ENSG00000076382,ENSG00000010292,ENSG00000124006,ENSG00000089685,ENSG00000166851,ENSG00000090889,ENSG00000173273,ENSG00000126787,ENSG00000054523,ENSG00000156970,ENSG00000117724,ENSG00000171105
GO:BP	positive regulation of response to stimulus	GO:0048584	0.0349855	1.45611	2542	511	96	17906	ENSG00000080824,ENSG00000127603,ENSG00000184216,ENSG00000113645,ENSG00000179295,ENSG00000272398,ENSG00000196924,ENSG00000163558,ENSG00000165280,ENSG00000170540,ENSG00000163513,ENSG00000060237,ENSG00000158195,ENSG00000078747,ENSG00000141738,ENSG00000170759,ENSG00000152127,ENSG00000127616,ENSG00000257103,ENSG00000108219,ENSG00000101412,ENSG00000198836,ENSG00000169756,ENSG00000253729,ENSG00000029993…
GO:BP	negative regulation of phosphate metabolic process	GO:0045936	0.0349855	1.45611	599	511	30	17906	ENSG00000060237,ENSG00000078747,ENSG00000152127,ENSG00000108819,ENSG00000253729,ENSG00000112992,ENSG00000164251,ENSG00000149177,ENSG00000075711,ENSG00000114302,ENSG00000166851,ENSG00000186260,ENSG00000186951,ENSG00000127329,ENSG00000156052,ENSG00000185551,ENSG00000144677,ENSG00000175215,ENSG00000108861,ENSG00000107263,ENSG00000152767,ENSG00000015171,ENSG00000140443,ENSG00000165238,ENSG00000092421…
GO:BP	myelination	GO:0042552	0.0349855	1.45611	139	511	11	17906	ENSG00000112414,ENSG00000141736,ENSG00000124920,ENSG00000120885,ENSG00000075711,ENSG00000100697,ENSG00000157933,ENSG00000077092,ENSG00000164300,ENSG00000104419,ENSG00000265763
GO:BP	positive regulation of cell cycle	GO:0045787	0.0350471	1.45535	393	511	22	17906	ENSG00000179295,ENSG00000169057,ENSG00000101350,ENSG00000101412,ENSG00000197321,ENSG00000076382,ENSG00000101447,ENSG00000114126,ENSG00000066468,ENSG00000124422,ENSG00000108861,ENSG00000126787,ENSG00000047188,ENSG00000108100,ENSG00000154229,ENSG00000122966,ENSG00000131242,ENSG00000185630,ENSG00000124766,ENSG00000171105,ENSG00000092969,ENSG00000106003
GO:BP	negative regulation of phosphorus metabolic process	GO:0010563	0.0355186	1.44954	600	511	30	17906	ENSG00000060237,ENSG00000078747,ENSG00000152127,ENSG00000108819,ENSG00000253729,ENSG00000112992,ENSG00000164251,ENSG00000149177,ENSG00000075711,ENSG00000114302,ENSG00000166851,ENSG00000186260,ENSG00000186951,ENSG00000127329,ENSG00000156052,ENSG00000185551,ENSG00000144677,ENSG00000175215,ENSG00000108861,ENSG00000107263,ENSG00000152767,ENSG00000015171,ENSG00000140443,ENSG00000165238,ENSG00000092421…
GO:BP	retrograde axonal transport	GO:0008090	0.0355841	1.44874	20	511	4	17906	ENSG00000130294,ENSG00000170759,ENSG00000129250,ENSG00000054523
GO:BP	cellular component biogenesis	GO:0044085	0.0365043	1.43766	3241	511	118	17906	ENSG00000080824,ENSG00000127603,ENSG00000184216,ENSG00000116260,ENSG00000172057,ENSG00000101057,ENSG00000179295,ENSG00000144028,ENSG00000112118,ENSG00000187079,ENSG00000184254,ENSG00000205609,ENSG00000196924,ENSG00000171848,ENSG00000146376,ENSG00000163558,ENSG00000165280,ENSG00000170540,ENSG00000070087,ENSG00000110367,ENSG00000160131,ENSG00000124942,ENSG00000088325,ENSG00000184110,ENSG00000128918…
GO:BP	response to clozapine	GO:0097338	0.0372509	1.42886	3	511	2	17906	ENSG00000108819,ENSG00000142875
GO:BP	fasciculation of sensory neuron axon	GO:0097155	0.0372509	1.42886	3	511	2	17906	ENSG00000105429,ENSG00000044524
GO:BP	cytoplasm organization	GO:0007028	0.0372509	1.42886	10	511	3	17906	ENSG00000170759,ENSG00000108175,ENSG00000115112
GO:BP	localization	GO:0051179	0.0372509	1.42886	6889	511	228	17906	ENSG00000080824,ENSG00000046604,ENSG00000127603,ENSG00000124207,ENSG00000127022,ENSG00000130294,ENSG00000116260,ENSG00000142949,ENSG00000172057,ENSG00000204580,ENSG00000115677,ENSG00000113645,ENSG00000179295,ENSG00000136193,ENSG00000180900,ENSG00000114554,ENSG00000272398,ENSG00000196924,ENSG00000146376,ENSG00000163558,ENSG00000165280,ENSG00000090863,ENSG00000170540,ENSG00000083857,ENSG00000142798…
GO:BP	pronephric nephron development	GO:0039019	0.0372509	1.42886	3	511	2	17906	ENSG00000058262,ENSG00000275410
GO:BP	cellular biosynthetic process	GO:0044249	0.0372509	1.42886	6178	511	207	17906	ENSG00000080824,ENSG00000163931,ENSG00000184216,ENSG00000172057,ENSG00000106682,ENSG00000135373,ENSG00000128050,ENSG00000156802,ENSG00000113645,ENSG00000101057,ENSG00000112118,ENSG00000187079,ENSG00000184254,ENSG00000205609,ENSG00000196924,ENSG00000171848,ENSG00000213639,ENSG00000089154,ENSG00000163558,ENSG00000165280,ENSG00000184110,ENSG00000128918,ENSG00000149485,ENSG00000169057,ENSG00000147526…
GO:BP	glucose homeostasis	GO:0042593	0.0372509	1.42886	251	511	16	17906	ENSG00000179295,ENSG00000170759,ENSG00000127616,ENSG00000198836,ENSG00000089685,ENSG00000156510,ENSG00000118263,ENSG00000101076,ENSG00000001084,ENSG00000140443,ENSG00000124766,ENSG00000171105,ENSG00000136044,ENSG00000001626,ENSG00000185920,ENSG00000149212
GO:BP	modification-dependent macromolecule catabolic process	GO:0043632	0.0372509	1.42886	657	511	32	17906	ENSG00000009335,ENSG00000165280,ENSG00000078747,ENSG00000173473,ENSG00000161011,ENSG00000146535,ENSG00000078304,ENSG00000116406,ENSG00000147162,ENSG00000101752,ENSG00000153561,ENSG00000182979,ENSG00000120885,ENSG00000100350,ENSG00000144228,ENSG00000187555,ENSG00000166851,ENSG00000133612,ENSG00000124422,ENSG00000058056,ENSG00000177565,ENSG00000165355,ENSG00000156970,ENSG00000112234,ENSG00000001084…
GO:BP	negative regulation of myofibroblast differentiation	GO:1904761	0.0372509	1.42886	3	511	2	17906	ENSG00000150593,ENSG00000164938
GO:BP	actin crosslink formation	GO:0051764	0.0372509	1.42886	10	511	3	17906	ENSG00000196924,ENSG00000113657,ENSG00000277443
GO:BP	production of siRNA involved in RNA interference	GO:0030422	0.0372509	1.42886	10	511	3	17906	ENSG00000123908,ENSG00000100697,ENSG00000211460
GO:BP	cytoskeleton-dependent cytokinesis	GO:0061640	0.0372509	1.42886	101	511	9	17906	ENSG00000184640,ENSG00000133026,ENSG00000151150,ENSG00000166851,ENSG00000090889,ENSG00000134278,ENSG00000122966,ENSG00000112984,ENSG00000173548
GO:BP	regulation of JNK cascade	GO:0046328	0.0378351	1.4221	184	511	13	17906	ENSG00000078747,ENSG00000164251,ENSG00000154310,ENSG00000091436,ENSG00000108861,ENSG00000081913,ENSG00000107263,ENSG00000188064,ENSG00000023287,ENSG00000015171,ENSG00000140443,ENSG00000150593,ENSG00000180354
GO:BP	Rho protein signal transduction	GO:0007266	0.0378351	1.4221	206	511	14	17906	ENSG00000214944,ENSG00000146535,ENSG00000075275,ENSG00000186716,ENSG00000164251,ENSG00000160007,ENSG00000275342,ENSG00000134215,ENSG00000181104,ENSG00000100485,ENSG00000152767,ENSG00000008853,ENSG00000139132,ENSG00000197256
GO:BP	striated muscle tissue development	GO:0014706	0.0378351	1.4221	397	511	22	17906	ENSG00000046604,ENSG00000105357,ENSG00000163513,ENSG00000128918,ENSG00000182963,ENSG00000197321,ENSG00000124006,ENSG00000123213,ENSG00000135766,ENSG00000133026,ENSG00000186260,ENSG00000186951,ENSG00000185551,ENSG00000066468,ENSG00000064309,ENSG00000117724,ENSG00000157933,ENSG00000106799,ENSG00000077092,ENSG00000130939,ENSG00000183091,ENSG00000092969
GO:BP	morphogenesis of a branching epithelium	GO:0061138	0.0378351	1.4221	184	511	13	17906	ENSG00000204580,ENSG00000114554,ENSG00000163513,ENSG00000075275,ENSG00000205213,ENSG00000011114,ENSG00000075711,ENSG00000066468,ENSG00000275410,ENSG00000074527,ENSG00000185630,ENSG00000198435,ENSG00000185920
GO:BP	carbohydrate homeostasis	GO:0033500	0.0380951	1.41913	252	511	16	17906	ENSG00000179295,ENSG00000170759,ENSG00000127616,ENSG00000198836,ENSG00000089685,ENSG00000156510,ENSG00000118263,ENSG00000101076,ENSG00000001084,ENSG00000140443,ENSG00000124766,ENSG00000171105,ENSG00000136044,ENSG00000001626,ENSG00000185920,ENSG00000149212
GO:BP	reproductive system development	GO:0061458	0.0387461	1.41177	449	511	24	17906	ENSG00000179295,ENSG00000196924,ENSG00000173473,ENSG00000108819,ENSG00000242265,ENSG00000205213,ENSG00000066279,ENSG00000135766,ENSG00000136720,ENSG00000075711,ENSG00000159167,ENSG00000185551,ENSG00000066468,ENSG00000169562,ENSG00000188064,ENSG00000065802,ENSG00000049130,ENSG00000196139,ENSG00000171105,ENSG00000106799,ENSG00000116016,ENSG00000092969,ENSG00000185920,ENSG00000106003
GO:BP	ensheathment of neurons	GO:0007272	0.0387461	1.41177	142	511	11	17906	ENSG00000112414,ENSG00000141736,ENSG00000124920,ENSG00000120885,ENSG00000075711,ENSG00000100697,ENSG00000157933,ENSG00000077092,ENSG00000164300,ENSG00000104419,ENSG00000265763
GO:BP	regulation of Rho protein signal transduction	GO:0035023	0.0387461	1.41177	142	511	11	17906	ENSG00000214944,ENSG00000186716,ENSG00000164251,ENSG00000160007,ENSG00000275342,ENSG00000134215,ENSG00000181104,ENSG00000100485,ENSG00000152767,ENSG00000139132,ENSG00000197256
GO:BP	axon ensheathment	GO:0008366	0.0387461	1.41177	142	511	11	17906	ENSG00000112414,ENSG00000141736,ENSG00000124920,ENSG00000120885,ENSG00000075711,ENSG00000100697,ENSG00000157933,ENSG00000077092,ENSG00000164300,ENSG00000104419,ENSG00000265763
GO:BP	circulatory system development	GO:0072359	0.0389121	1.40992	1194	511	51	17906	ENSG00000046604,ENSG00000112414,ENSG00000179295,ENSG00000142798,ENSG00000163513,ENSG00000128918,ENSG00000169057,ENSG00000100345,ENSG00000158195,ENSG00000182963,ENSG00000122870,ENSG00000253729,ENSG00000101752,ENSG00000141736,ENSG00000196411,ENSG00000123908,ENSG00000105429,ENSG00000124006,ENSG00000135766,ENSG00000136720,ENSG00000133026,ENSG00000074181,ENSG00000114126,ENSG00000186951,ENSG00000070614…
GO:BP	embryonic digestive tract development	GO:0048566	0.0394365	1.4041	34	511	5	17906	ENSG00000128918,ENSG00000066468,ENSG00000275410,ENSG00000077092,ENSG00000092969
GO:BP	negative regulation of phosphorylation	GO:0042326	0.0398728	1.39932	476	511	25	17906	ENSG00000060237,ENSG00000078747,ENSG00000253729,ENSG00000112992,ENSG00000164251,ENSG00000149177,ENSG00000075711,ENSG00000114302,ENSG00000166851,ENSG00000186951,ENSG00000127329,ENSG00000156052,ENSG00000185551,ENSG00000144677,ENSG00000175215,ENSG00000108861,ENSG00000107263,ENSG00000015171,ENSG00000140443,ENSG00000165238,ENSG00000092421,ENSG00000124225,ENSG00000126775,ENSG00000150593,ENSG00000100100
GO:BP	transport along microtubule	GO:0010970	0.040046	1.39744	164	511	12	17906	ENSG00000130294,ENSG00000101350,ENSG00000065000,ENSG00000170759,ENSG00000197892,ENSG00000129250,ENSG00000198836,ENSG00000104164,ENSG00000090889,ENSG00000185963,ENSG00000054523,ENSG00000115993
GO:BP	positive regulation of sodium ion transmembrane transport	GO:1902307	0.040046	1.39744	21	511	4	17906	ENSG00000060237,ENSG00000170759,ENSG00000151150,ENSG00000165238
GO:BP	kidney epithelium development	GO:0072073	0.0402274	1.39548	143	511	11	17906	ENSG00000272398,ENSG00000205213,ENSG00000075711,ENSG00000066468,ENSG00000113658,ENSG00000275410,ENSG00000188064,ENSG00000185630,ENSG00000197256,ENSG00000077092,ENSG00000185920
GO:BP	cranial skeletal system development	GO:1904888	0.0402274	1.39548	66	511	7	17906	ENSG00000163513,ENSG00000105429,ENSG00000070614,ENSG00000066468,ENSG00000106799,ENSG00000092969,ENSG00000053254
GO:BP	response to organic cyclic compound	GO:0014070	0.0419249	1.37753	998	511	44	17906	ENSG00000046604,ENSG00000196924,ENSG00000163513,ENSG00000128918,ENSG00000149485,ENSG00000173726,ENSG00000127616,ENSG00000108819,ENSG00000228716,ENSG00000198836,ENSG00000126351,ENSG00000092964,ENSG00000142875,ENSG00000070961,ENSG00000115548,ENSG00000120885,ENSG00000140526,ENSG00000186951,ENSG00000159167,ENSG00000156052,ENSG00000185551,ENSG00000113658,ENSG00000196498,ENSG00000054523,ENSG00000178951…
GO:BP	trabecula morphogenesis	GO:0061383	0.0427482	1.36908	50	511	6	17906	ENSG00000112414,ENSG00000135766,ENSG00000138449,ENSG00000106799,ENSG00000130939,ENSG00000092969
GO:BP	negative regulation of cell population proliferation	GO:0008285	0.0430437	1.36609	775	511	36	17906	ENSG00000204580,ENSG00000163513,ENSG00000128918,ENSG00000147862,ENSG00000078747,ENSG00000078304,ENSG00000101412,ENSG00000141736,ENSG00000149177,ENSG00000080503,ENSG00000075711,ENSG00000100697,ENSG00000185551,ENSG00000066468,ENSG00000181104,ENSG00000178252,ENSG00000107263,ENSG00000101076,ENSG00000119950,ENSG00000157933,ENSG00000124766,ENSG00000106799,ENSG00000197256,ENSG00000136044,ENSG00000165238…
GO:BP	biosynthetic process	GO:0009058	0.0430437	1.36609	6371	511	212	17906	ENSG00000080824,ENSG00000163931,ENSG00000184216,ENSG00000172057,ENSG00000106682,ENSG00000135373,ENSG00000128050,ENSG00000156802,ENSG00000113645,ENSG00000101057,ENSG00000112118,ENSG00000187079,ENSG00000184254,ENSG00000205609,ENSG00000196924,ENSG00000171848,ENSG00000213639,ENSG00000089154,ENSG00000163558,ENSG00000165280,ENSG00000142798,ENSG00000184110,ENSG00000128918,ENSG00000149485,ENSG00000169057…
GO:BP	regulation of cell division	GO:0051302	0.0433346	1.36317	166	511	12	17906	ENSG00000101350,ENSG00000197321,ENSG00000145431,ENSG00000066279,ENSG00000166851,ENSG00000066468,ENSG00000122966,ENSG00000112984,ENSG00000131242,ENSG00000092969,ENSG00000185920,ENSG00000213626
GO:BP	peptidyl-threonine modification	GO:0018210	0.0433346	1.36317	124	511	10	17906	ENSG00000163513,ENSG00000060237,ENSG00000171219,ENSG00000143776,ENSG00000166851,ENSG00000173273,ENSG00000154229,ENSG00000122966,ENSG00000177169,ENSG00000106799
GO:BP	negative regulation of cell growth	GO:0030308	0.0434636	1.36187	188	511	13	17906	ENSG00000127616,ENSG00000108819,ENSG00000149177,ENSG00000163785,ENSG00000080503,ENSG00000077684,ENSG00000186951,ENSG00000101076,ENSG00000105426,ENSG00000112902,ENSG00000092421,ENSG00000134533,ENSG00000092969
GO:BP	heart trabecula morphogenesis	GO:0061384	0.043508	1.36143	35	511	5	17906	ENSG00000112414,ENSG00000135766,ENSG00000106799,ENSG00000130939,ENSG00000092969
GO:BP	regulation of plasma membrane bounded cell projection organization	GO:0120035	0.0437896	1.35863	694	511	33	17906	ENSG00000127603,ENSG00000130294,ENSG00000142949,ENSG00000114554,ENSG00000163558,ENSG00000070087,ENSG00000184640,ENSG00000158195,ENSG00000197892,ENSG00000198836,ENSG00000113657,ENSG00000092964,ENSG00000164251,ENSG00000105429,ENSG00000124006,ENSG00000257923,ENSG00000196576,ENSG00000163785,ENSG00000160007,ENSG00000044524,ENSG00000170921,ENSG00000154310,ENSG00000185483,ENSG00000275342,ENSG00000107263…
GO:BP	positive regulation of cell death	GO:0010942	0.0456452	1.3406	751	511	35	17906	ENSG00000101057,ENSG00000180900,ENSG00000184254,ENSG00000163558,ENSG00000165280,ENSG00000128918,ENSG00000161011,ENSG00000101412,ENSG00000253729,ENSG00000160049,ENSG00000075240,ENSG00000131747,ENSG00000120885,ENSG00000134243,ENSG00000114126,ENSG00000091436,ENSG00000127946,ENSG00000134215,ENSG00000181104,ENSG00000100485,ENSG00000081320,ENSG00000196139,ENSG00000104765,ENSG00000139132,ENSG00000124766…
GO:BP	anatomical structure formation involved in morphogenesis	GO:0048646	0.0456452	1.3406	1206	511	51	17906	ENSG00000112414,ENSG00000179295,ENSG00000180900,ENSG00000184254,ENSG00000142798,ENSG00000198431,ENSG00000163513,ENSG00000160796,ENSG00000128918,ENSG00000169057,ENSG00000100345,ENSG00000147862,ENSG00000158195,ENSG00000075275,ENSG00000253729,ENSG00000101752,ENSG00000141736,ENSG00000138771,ENSG00000196411,ENSG00000123908,ENSG00000124006,ENSG00000142875,ENSG00000196576,ENSG00000160007,ENSG00000135766…
GO:BP	negative regulation of stress-activated MAPK cascade	GO:0032873	0.0460374	1.33689	51	511	6	17906	ENSG00000078747,ENSG00000164251,ENSG00000075711,ENSG00000108861,ENSG00000015171,ENSG00000150593
GO:BP	negative regulation of stress-activated protein kinase signaling cascade	GO:0070303	0.0460374	1.33689	51	511	6	17906	ENSG00000078747,ENSG00000164251,ENSG00000075711,ENSG00000108861,ENSG00000015171,ENSG00000150593
GO:BP	regulation of Fc receptor mediated stimulatory signaling pathway	GO:0060368	0.0460501	1.33677	11	511	3	17906	ENSG00000149177,ENSG00000107263,ENSG00000136044
GO:BP	establishment of endothelial intestinal barrier	GO:0090557	0.0460501	1.33677	11	511	3	17906	ENSG00000119139,ENSG00000169710,ENSG00000105426
GO:BP	regulation of T cell tolerance induction	GO:0002664	0.0460501	1.33677	11	511	3	17906	ENSG00000163513,ENSG00000078747,ENSG00000081913
GO:BP	gas homeostasis	GO:0033483	0.0460501	1.33677	11	511	3	17906	ENSG00000112992,ENSG00000135766,ENSG00000188064
GO:BP	mitotic cell cycle checkpoint	GO:0007093	0.0461869	1.33548	168	511	12	17906	ENSG00000101412,ENSG00000253729,ENSG00000163781,ENSG00000131747,ENSG00000075711,ENSG00000114126,ENSG00000166851,ENSG00000091436,ENSG00000156970,ENSG00000117724,ENSG00000124766,ENSG00000053254
GO:BP	regulation of actin filament length	GO:0030832	0.0461869	1.33548	190	511	13	17906	ENSG00000146376,ENSG00000070087,ENSG00000164251,ENSG00000160007,ENSG00000075711,ENSG00000066777,ENSG00000134278,ENSG00000173898,ENSG00000138443,ENSG00000122966,ENSG00000112902,ENSG00000152409,ENSG00000183091
GO:BP	regionalization	GO:0003002	0.0461869	1.33548	356	511	20	17906	ENSG00000128918,ENSG00000075275,ENSG00000253729,ENSG00000101752,ENSG00000105429,ENSG00000142875,ENSG00000185551,ENSG00000066468,ENSG00000064309,ENSG00000275410,ENSG00000188064,ENSG00000157933,ENSG00000185630,ENSG00000106799,ENSG00000138587,ENSG00000179981,ENSG00000123095,ENSG00000198435,ENSG00000185920,ENSG00000106003
GO:BP	gland morphogenesis	GO:0022612	0.0465947	1.33166	126	511	10	17906	ENSG00000204580,ENSG00000180900,ENSG00000114554,ENSG00000163513,ENSG00000147862,ENSG00000011114,ENSG00000066468,ENSG00000074527,ENSG00000092969,ENSG00000185920
GO:BP	cellular nitrogen compound biosynthetic process	GO:0044271	0.0465947	1.33166	5008	511	171	17906	ENSG00000080824,ENSG00000184216,ENSG00000172057,ENSG00000106682,ENSG00000135373,ENSG00000128050,ENSG00000156802,ENSG00000113645,ENSG00000101057,ENSG00000187079,ENSG00000205609,ENSG00000196924,ENSG00000171848,ENSG00000089154,ENSG00000163558,ENSG00000165280,ENSG00000184110,ENSG00000149485,ENSG00000169057,ENSG00000147526,ENSG00000147862,ENSG00000078747,ENSG00000173473,ENSG00000161011,ENSG00000141738…
GO:BP	axon extension	GO:0048675	0.0465947	1.33166	126	511	10	17906	ENSG00000080824,ENSG00000127603,ENSG00000170017,ENSG00000092964,ENSG00000105429,ENSG00000163785,ENSG00000105426,ENSG00000177169,ENSG00000112902,ENSG00000092421
GO:BP	positive regulation of protein kinase activity	GO:0045860	0.0468234	1.32954	537	511	27	17906	ENSG00000080824,ENSG00000184216,ENSG00000179295,ENSG00000272398,ENSG00000163513,ENSG00000088325,ENSG00000060237,ENSG00000145431,ENSG00000141736,ENSG00000091039,ENSG00000142875,ENSG00000120885,ENSG00000075711,ENSG00000154310,ENSG00000114302,ENSG00000167191,ENSG00000091436,ENSG00000181104,ENSG00000108100,ENSG00000107263,ENSG00000188064,ENSG00000049130,ENSG00000119487,ENSG00000171105,ENSG00000106799…
GO:BP	axon extension involved in axon guidance	GO:0048846	0.0469325	1.32853	36	511	5	17906	ENSG00000170017,ENSG00000105429,ENSG00000163785,ENSG00000112902,ENSG00000092421
GO:BP	pigment cell differentiation	GO:0050931	0.0469325	1.32853	36	511	5	17906	ENSG00000065000,ENSG00000104164,ENSG00000058056,ENSG00000187098,ENSG00000049130
GO:BP	regulation of cytoskeleton organization	GO:0051493	0.0469325	1.32853	564	511	28	17906	ENSG00000196924,ENSG00000146376,ENSG00000070087,ENSG00000088325,ENSG00000169057,ENSG00000158195,ENSG00000075275,ENSG00000076382,ENSG00000164251,ENSG00000160007,ENSG00000044524,ENSG00000075711,ENSG00000166851,ENSG00000066777,ENSG00000239306,ENSG00000134278,ENSG00000130559,ENSG00000185963,ENSG00000173898,ENSG00000138443,ENSG00000126001,ENSG00000122966,ENSG00000008853,ENSG00000112902,ENSG00000106799…
GO:BP	regulation of type I interferon-mediated signaling pathway	GO:0060338	0.0469325	1.32853	36	511	5	17906	ENSG00000179295,ENSG00000180900,ENSG00000100304,ENSG00000257103,ENSG00000088888
GO:BP	neuron projection extension involved in neuron projection guidance	GO:1902284	0.0469325	1.32853	36	511	5	17906	ENSG00000170017,ENSG00000105429,ENSG00000163785,ENSG00000112902,ENSG00000092421
GO:BP	JNK cascade	GO:0007254	0.0477992	1.32058	214	511	14	17906	ENSG00000184216,ENSG00000078747,ENSG00000164251,ENSG00000154310,ENSG00000091436,ENSG00000108861,ENSG00000081913,ENSG00000107263,ENSG00000188064,ENSG00000023287,ENSG00000015171,ENSG00000140443,ENSG00000150593,ENSG00000180354
GO:BP	circadian rhythm	GO:0007623	0.0477992	1.32058	214	511	14	17906	ENSG00000213639,ENSG00000253729,ENSG00000147162,ENSG00000205213,ENSG00000182979,ENSG00000131747,ENSG00000187555,ENSG00000186951,ENSG00000156052,ENSG00000108557,ENSG00000081913,ENSG00000275410,ENSG00000101076,ENSG00000123095
GO:BP	positive regulation of protein localization to membrane	GO:1905477	0.0482911	1.31613	127	511	10	17906	ENSG00000163558,ENSG00000161011,ENSG00000170759,ENSG00000101412,ENSG00000108819,ENSG00000141736,ENSG00000044524,ENSG00000151150,ENSG00000075711,ENSG00000114126
GO:BP	regulation of actin filament-based process	GO:0032970	0.0483435	1.31566	409	511	22	17906	ENSG00000046604,ENSG00000196924,ENSG00000146376,ENSG00000070087,ENSG00000100345,ENSG00000158195,ENSG00000075275,ENSG00000164251,ENSG00000160007,ENSG00000044524,ENSG00000075711,ENSG00000066777,ENSG00000159167,ENSG00000134278,ENSG00000173898,ENSG00000138443,ENSG00000122966,ENSG00000008853,ENSG00000112902,ENSG00000106799,ENSG00000152409,ENSG00000183091
GO:BP	regulation of gluconeogenesis	GO:0006111	0.0483435	1.31566	52	511	6	17906	ENSG00000275052,ENSG00000147162,ENSG00000123213,ENSG00000187555,ENSG00000186951,ENSG00000149639
GO:BP	cellular response to peptide hormone stimulus	GO:0071375	0.0484228	1.31495	334	511	19	17906	ENSG00000179295,ENSG00000163558,ENSG00000173473,ENSG00000198836,ENSG00000253729,ENSG00000147162,ENSG00000091039,ENSG00000142875,ENSG00000070961,ENSG00000148730,ENSG00000114302,ENSG00000274211,ENSG00000001084,ENSG00000140443,ENSG00000171105,ENSG00000136044,ENSG00000149639,ENSG00000170145,ENSG00000149212
GO:BP	regulation of Notch signaling pathway	GO:0008593	0.0484228	1.31495	107	511	9	17906	ENSG00000163558,ENSG00000108219,ENSG00000074181,ENSG00000275342,ENSG00000178951,ENSG00000108175,ENSG00000092969,ENSG00000198435,ENSG00000106003
GO:BP	protein localization to cell periphery	GO:1990778	0.0484228	1.31495	334	511	19	17906	ENSG00000127603,ENSG00000180900,ENSG00000196924,ENSG00000163558,ENSG00000161011,ENSG00000170759,ENSG00000108219,ENSG00000108819,ENSG00000044524,ENSG00000151150,ENSG00000075711,ENSG00000154310,ENSG00000166851,ENSG00000138078,ENSG00000054523,ENSG00000186193,ENSG00000183454,ENSG00000185920,ENSG00000141542
GO:BP	regulation of stress-activated MAPK cascade	GO:0032872	0.0487649	1.31189	238	511	15	17906	ENSG00000078747,ENSG00000164251,ENSG00000075711,ENSG00000154310,ENSG00000091436,ENSG00000108861,ENSG00000081913,ENSG00000107263,ENSG00000188064,ENSG00000023287,ENSG00000015171,ENSG00000140443,ENSG00000092969,ENSG00000150593,ENSG00000180354
GO:BP	gliogenesis	GO:0042063	0.0491246	1.3087	310	511	18	17906	ENSG00000112414,ENSG00000179295,ENSG00000180900,ENSG00000163558,ENSG00000147862,ENSG00000101412,ENSG00000141736,ENSG00000124920,ENSG00000120885,ENSG00000100697,ENSG00000185483,ENSG00000274211,ENSG00000157933,ENSG00000124766,ENSG00000125966,ENSG00000092969,ENSG00000104419,ENSG00000265763
GO:BP	regulation of catabolic process	GO:0009894	0.049273	1.30739	1012	511	44	17906	ENSG00000080824,ENSG00000116260,ENSG00000196924,ENSG00000213639,ENSG00000165280,ENSG00000078747,ENSG00000173473,ENSG00000146535,ENSG00000101412,ENSG00000177733,ENSG00000126351,ENSG00000147162,ENSG00000160049,ENSG00000100354,ENSG00000112992,ENSG00000123908,ENSG00000181588,ENSG00000101447,ENSG00000120885,ENSG00000090621,ENSG00000135766,ENSG00000187555,ENSG00000166851,ENSG00000186951,ENSG00000058056…
GO:BP	negative regulation of protein phosphorylation	GO:0001933	0.0493773	1.30647	436	511	23	17906	ENSG00000060237,ENSG00000078747,ENSG00000253729,ENSG00000112992,ENSG00000164251,ENSG00000149177,ENSG00000075711,ENSG00000114302,ENSG00000166851,ENSG00000127329,ENSG00000156052,ENSG00000185551,ENSG00000144677,ENSG00000175215,ENSG00000108861,ENSG00000107263,ENSG00000015171,ENSG00000140443,ENSG00000165238,ENSG00000092421,ENSG00000124225,ENSG00000126775,ENSG00000150593
GO:BP	chemotaxis	GO:0006935	0.049891	1.30198	649	511	31	17906	ENSG00000179295,ENSG00000180900,ENSG00000114554,ENSG00000060237,ENSG00000147862,ENSG00000141738,ENSG00000170759,ENSG00000170017,ENSG00000092964,ENSG00000141736,ENSG00000164251,ENSG00000105429,ENSG00000149177,ENSG00000196576,ENSG00000163785,ENSG00000160007,ENSG00000044524,ENSG00000133026,ENSG00000017797,ENSG00000108861,ENSG00000134215,ENSG00000173898,ENSG00000064651,ENSG00000118263,ENSG00000074527…
GO:BP	response to lipid	GO:0033993	0.049891	1.30198	956	511	42	17906	ENSG00000046604,ENSG00000184216,ENSG00000163513,ENSG00000128918,ENSG00000149485,ENSG00000127616,ENSG00000101412,ENSG00000278540,ENSG00000108819,ENSG00000177733,ENSG00000186716,ENSG00000126351,ENSG00000070961,ENSG00000115548,ENSG00000120885,ENSG00000044524,ENSG00000140526,ENSG00000186951,ENSG00000142166,ENSG00000159167,ENSG00000185551,ENSG00000066468,ENSG00000196498,ENSG00000181104,ENSG00000178951…
GO:BP	phosphatidylinositol-mediated signaling	GO:0048015	0.049891	1.30198	193	511	13	17906	ENSG00000078304,ENSG00000147162,ENSG00000145431,ENSG00000141736,ENSG00000164251,ENSG00000215182,ENSG00000185483,ENSG00000181104,ENSG00000140443,ENSG00000171105,ENSG00000133056,ENSG00000092969,ENSG00000100100

## Sheet: 12hpi_downDEGs_IBVvsMock
source	term_name	term_id	adjusted_p_value	negative_log10_of_adjusted_p_value	term_size	query_size	intersection_size	effective_domain_size	intersections
GO:BP	organelle organization	GO:0006996	4.36993e-52	51.3595	3966	2972	997	17906	ENSG00000058262,ENSG00000085063,ENSG00000082641,ENSG00000122565,ENSG00000133318,ENSG00000008838,ENSG00000134250,ENSG00000159140,ENSG00000173442,ENSG00000140740,ENSG00000136938,ENSG00000122952,ENSG00000164190,ENSG00000067900,ENSG00000170540,ENSG00000185627,ENSG00000124795,ENSG00000115806,ENSG00000124486,ENSG00000117519,ENSG00000188895,ENSG00000196367,ENSG00000101972,ENSG00000137497,ENSG00000122126…
GO:BP	cell cycle	GO:0007049	5.39807e-48	47.2678	1905	2972	565	17906	ENSG00000082641,ENSG00000140575,ENSG00000122565,ENSG00000108344,ENSG00000125686,ENSG00000122359,ENSG00000134250,ENSG00000159140,ENSG00000122952,ENSG00000164190,ENSG00000067900,ENSG00000185627,ENSG00000124486,ENSG00000065150,ENSG00000173889,ENSG00000101972,ENSG00000137497,ENSG00000100297,ENSG00000186522,ENSG00000130669,ENSG00000065135,ENSG00000197122,ENSG00000149115,ENSG00000154473,ENSG00000158941…
GO:BP	mitotic cell cycle	GO:0000278	5.20678e-40	39.2834	1082	2972	359	17906	ENSG00000082641,ENSG00000140575,ENSG00000108344,ENSG00000159140,ENSG00000122952,ENSG00000164190,ENSG00000067900,ENSG00000185627,ENSG00000101972,ENSG00000137497,ENSG00000100297,ENSG00000130669,ENSG00000149115,ENSG00000154473,ENSG00000117632,ENSG00000175203,ENSG00000102119,ENSG00000065613,ENSG00000179051,ENSG00000197170,ENSG00000077380,ENSG00000100462,ENSG00000130779,ENSG00000139687,ENSG00000135446…
GO:BP	cell cycle process	GO:0022402	1.80267e-39	38.7441	1407	2972	432	17906	ENSG00000082641,ENSG00000122565,ENSG00000108344,ENSG00000125686,ENSG00000122359,ENSG00000134250,ENSG00000159140,ENSG00000122952,ENSG00000164190,ENSG00000067900,ENSG00000185627,ENSG00000173889,ENSG00000101972,ENSG00000137497,ENSG00000100297,ENSG00000186522,ENSG00000149115,ENSG00000154473,ENSG00000110321,ENSG00000117632,ENSG00000175203,ENSG00000102119,ENSG00000179051,ENSG00000197170,ENSG00000077380…
GO:BP	mitotic cell cycle process	GO:1903047	2.70002e-37	36.5686	892	2972	307	17906	ENSG00000082641,ENSG00000108344,ENSG00000159140,ENSG00000122952,ENSG00000164190,ENSG00000067900,ENSG00000185627,ENSG00000101972,ENSG00000137497,ENSG00000100297,ENSG00000149115,ENSG00000154473,ENSG00000117632,ENSG00000175203,ENSG00000102119,ENSG00000179051,ENSG00000197170,ENSG00000077380,ENSG00000100462,ENSG00000139687,ENSG00000135446,ENSG00000153107,ENSG00000163539,ENSG00000113328,ENSG00000204120…
GO:BP	cellular component organization	GO:0016043	2.05715e-35	34.6867	6481	2972	1390	17906	ENSG00000142949,ENSG00000058262,ENSG00000085063,ENSG00000082641,ENSG00000140575,ENSG00000122565,ENSG00000133318,ENSG00000125686,ENSG00000008838,ENSG00000134250,ENSG00000159140,ENSG00000173442,ENSG00000136450,ENSG00000184216,ENSG00000125912,ENSG00000063046,ENSG00000140740,ENSG00000116120,ENSG00000198561,ENSG00000116221,ENSG00000136938,ENSG00000122952,ENSG00000164190,ENSG00000067900,ENSG00000170540…
GO:BP	cellular component organization or biogenesis	GO:0071840	2.92665e-34	33.5336	6667	2972	1417	17906	ENSG00000142949,ENSG00000058262,ENSG00000085063,ENSG00000082641,ENSG00000140575,ENSG00000122565,ENSG00000133318,ENSG00000125686,ENSG00000008838,ENSG00000134250,ENSG00000159140,ENSG00000173442,ENSG00000136450,ENSG00000184216,ENSG00000125912,ENSG00000063046,ENSG00000140740,ENSG00000116120,ENSG00000198561,ENSG00000116221,ENSG00000136938,ENSG00000122952,ENSG00000164190,ENSG00000067900,ENSG00000170540…
GO:BP	chromosome organization	GO:0051276	4.52714e-30	29.3442	1254	2972	372	17906	ENSG00000122565,ENSG00000008838,ENSG00000136938,ENSG00000122952,ENSG00000164190,ENSG00000124795,ENSG00000188895,ENSG00000196367,ENSG00000101972,ENSG00000137497,ENSG00000178951,ENSG00000100297,ENSG00000092201,ENSG00000079785,ENSG00000055609,ENSG00000163938,ENSG00000197122,ENSG00000149115,ENSG00000154473,ENSG00000175203,ENSG00000073584,ENSG00000184897,ENSG00000188486,ENSG00000170004,ENSG00000100462…
GO:BP	cell division	GO:0051301	9.85881e-28	27.0062	612	2972	217	17906	ENSG00000122359,ENSG00000159140,ENSG00000122952,ENSG00000067900,ENSG00000124486,ENSG00000101972,ENSG00000137497,ENSG00000100297,ENSG00000186522,ENSG00000163938,ENSG00000065135,ENSG00000154473,ENSG00000117632,ENSG00000179051,ENSG00000197771,ENSG00000182149,ENSG00000139687,ENSG00000135446,ENSG00000153107,ENSG00000163539,ENSG00000113328,ENSG00000123374,ENSG00000175216,ENSG00000196074,ENSG00000108100…
GO:BP	regulation of cell cycle	GO:0051726	5.65531e-26	25.2475	1268	2972	363	17906	ENSG00000082641,ENSG00000140575,ENSG00000122565,ENSG00000108344,ENSG00000125686,ENSG00000134250,ENSG00000159140,ENSG00000122952,ENSG00000164190,ENSG00000185627,ENSG00000065150,ENSG00000173889,ENSG00000101972,ENSG00000137497,ENSG00000130669,ENSG00000197122,ENSG00000149115,ENSG00000154473,ENSG00000158941,ENSG00000110321,ENSG00000175203,ENSG00000065613,ENSG00000179051,ENSG00000197170,ENSG00000077380…
GO:BP	protein modification process	GO:0036211	5.32046e-23	22.2741	4216	2972	927	17906	ENSG00000142949,ENSG00000082641,ENSG00000140575,ENSG00000161013,ENSG00000108344,ENSG00000125686,ENSG00000100241,ENSG00000008838,ENSG00000134250,ENSG00000184216,ENSG00000011304,ENSG00000116679,ENSG00000101346,ENSG00000163812,ENSG00000164190,ENSG00000067900,ENSG00000185627,ENSG00000141429,ENSG00000135821,ENSG00000089154,ENSG00000124486,ENSG00000141425,ENSG00000065150,ENSG00000188895,ENSG00000138031…
GO:BP	cellular protein modification process	GO:0006464	5.32046e-23	22.2741	4216	2972	927	17906	ENSG00000142949,ENSG00000082641,ENSG00000140575,ENSG00000161013,ENSG00000108344,ENSG00000125686,ENSG00000100241,ENSG00000008838,ENSG00000134250,ENSG00000184216,ENSG00000011304,ENSG00000116679,ENSG00000101346,ENSG00000163812,ENSG00000164190,ENSG00000067900,ENSG00000185627,ENSG00000141429,ENSG00000135821,ENSG00000089154,ENSG00000124486,ENSG00000141425,ENSG00000065150,ENSG00000188895,ENSG00000138031…
GO:BP	macromolecule modification	GO:0043412	6.65186e-23	22.1771	4428	2972	965	17906	ENSG00000142949,ENSG00000082641,ENSG00000140575,ENSG00000161013,ENSG00000108344,ENSG00000125686,ENSG00000100241,ENSG00000008838,ENSG00000134250,ENSG00000184216,ENSG00000011304,ENSG00000116679,ENSG00000101346,ENSG00000163812,ENSG00000164190,ENSG00000067900,ENSG00000185627,ENSG00000141429,ENSG00000135821,ENSG00000089154,ENSG00000124486,ENSG00000141425,ENSG00000065150,ENSG00000188895,ENSG00000138031…
GO:BP	chromosome segregation	GO:0007059	1.51605e-22	21.8193	328	2972	133	17906	ENSG00000122952,ENSG00000164190,ENSG00000124486,ENSG00000101972,ENSG00000137497,ENSG00000154473,ENSG00000175203,ENSG00000179051,ENSG00000197771,ENSG00000139687,ENSG00000198586,ENSG00000153107,ENSG00000102974,ENSG00000196074,ENSG00000114346,ENSG00000047410,ENSG00000134644,ENSG00000132612,ENSG00000116560,ENSG00000108055,ENSG00000113810,ENSG00000134982,ENSG00000070831,ENSG00000031691,ENSG00000101266…
GO:BP	mitotic cell cycle phase transition	GO:0044772	2.39351e-22	21.621	598	2972	201	17906	ENSG00000108344,ENSG00000185627,ENSG00000100297,ENSG00000149115,ENSG00000154473,ENSG00000175203,ENSG00000179051,ENSG00000197170,ENSG00000077380,ENSG00000139687,ENSG00000135446,ENSG00000153107,ENSG00000163539,ENSG00000113328,ENSG00000204120,ENSG00000123374,ENSG00000175216,ENSG00000072062,ENSG00000137710,ENSG00000108100,ENSG00000047410,ENSG00000132612,ENSG00000166295,ENSG00000101224,ENSG00000033800…
GO:BP	cellular localization	GO:0051641	5.63726e-22	21.2489	2889	2972	674	17906	ENSG00000058262,ENSG00000085063,ENSG00000140575,ENSG00000197226,ENSG00000087086,ENSG00000169180,ENSG00000125686,ENSG00000117868,ENSG00000136450,ENSG00000143742,ENSG00000140740,ENSG00000124783,ENSG00000136240,ENSG00000163812,ENSG00000136938,ENSG00000163681,ENSG00000122952,ENSG00000164190,ENSG00000067900,ENSG00000170540,ENSG00000156515,ENSG00000131558,ENSG00000135821,ENSG00000115806,ENSG00000124486…
GO:BP	cellular metabolic process	GO:0044237	1.46942e-21	20.8329	10860	2972	2046	17906	ENSG00000142949,ENSG00000153904,ENSG00000082641,ENSG00000140575,ENSG00000161013,ENSG00000128050,ENSG00000105323,ENSG00000122565,ENSG00000135316,ENSG00000108344,ENSG00000088247,ENSG00000104824,ENSG00000125686,ENSG00000100241,ENSG00000117868,ENSG00000008838,ENSG00000114439,ENSG00000189091,ENSG00000134250,ENSG00000109606,ENSG00000159140,ENSG00000136450,ENSG00000184216,ENSG00000163714,ENSG00000011304…
GO:BP	cellular response to stress	GO:0033554	6.76627e-21	20.1697	2105	2972	517	17906	ENSG00000142949,ENSG00000153904,ENSG00000082641,ENSG00000122565,ENSG00000108344,ENSG00000104824,ENSG00000184216,ENSG00000124783,ENSG00000164190,ENSG00000183624,ENSG00000185627,ENSG00000124795,ENSG00000135821,ENSG00000115806,ENSG00000145191,ENSG00000089154,ENSG00000196367,ENSG00000178951,ENSG00000100297,ENSG00000092201,ENSG00000079785,ENSG00000130669,ENSG00000197122,ENSG00000149115,ENSG00000176087…
GO:BP	mitotic nuclear division	GO:0140014	8.55838e-21	20.0676	271	2972	114	17906	ENSG00000082641,ENSG00000122952,ENSG00000164190,ENSG00000101972,ENSG00000137497,ENSG00000154473,ENSG00000175203,ENSG00000100462,ENSG00000139687,ENSG00000153107,ENSG00000163539,ENSG00000047410,ENSG00000132612,ENSG00000108055,ENSG00000105971,ENSG00000113810,ENSG00000134982,ENSG00000070831,ENSG00000108819,ENSG00000149554,ENSG00000164754,ENSG00000146670,ENSG00000175063,ENSG00000101057,ENSG00000121579…
GO:BP	cellular macromolecule metabolic process	GO:0044260	9.37973e-21	20.0278	8429	2972	1646	17906	ENSG00000142949,ENSG00000082641,ENSG00000140575,ENSG00000161013,ENSG00000122565,ENSG00000135316,ENSG00000108344,ENSG00000088247,ENSG00000104824,ENSG00000125686,ENSG00000100241,ENSG00000008838,ENSG00000114439,ENSG00000134250,ENSG00000184216,ENSG00000011304,ENSG00000063046,ENSG00000143742,ENSG00000116679,ENSG00000077235,ENSG00000101346,ENSG00000140740,ENSG00000116120,ENSG00000134440,ENSG00000116221…
GO:BP	organelle fission	GO:0048285	8.16009e-20	19.0883	463	2972	162	17906	ENSG00000082641,ENSG00000122952,ENSG00000164190,ENSG00000185627,ENSG00000101972,ENSG00000137497,ENSG00000154473,ENSG00000175203,ENSG00000100462,ENSG00000139687,ENSG00000153107,ENSG00000163539,ENSG00000113456,ENSG00000196074,ENSG00000047410,ENSG00000164961,ENSG00000132612,ENSG00000101224,ENSG00000087470,ENSG00000108055,ENSG00000105971,ENSG00000113810,ENSG00000134982,ENSG00000070831,ENSG00000108819…
GO:BP	cytoskeleton organization	GO:0007010	1.57632e-19	18.8024	1371	2972	363	17906	ENSG00000134250,ENSG00000159140,ENSG00000173442,ENSG00000067900,ENSG00000117519,ENSG00000101972,ENSG00000137497,ENSG00000184009,ENSG00000130669,ENSG00000197122,ENSG00000146463,ENSG00000165288,ENSG00000196712,ENSG00000117632,ENSG00000175203,ENSG00000065613,ENSG00000165458,ENSG00000170004,ENSG00000061676,ENSG00000130827,ENSG00000133816,ENSG00000130779,ENSG00000128585,ENSG00000277443,ENSG00000134709…
GO:BP	cell cycle phase transition	GO:0044770	1.64144e-19	18.7848	642	2972	204	17906	ENSG00000108344,ENSG00000185627,ENSG00000100297,ENSG00000149115,ENSG00000154473,ENSG00000175203,ENSG00000179051,ENSG00000197170,ENSG00000077380,ENSG00000139687,ENSG00000135446,ENSG00000153107,ENSG00000163539,ENSG00000113328,ENSG00000204120,ENSG00000123374,ENSG00000175216,ENSG00000072062,ENSG00000137710,ENSG00000108100,ENSG00000133895,ENSG00000047410,ENSG00000132612,ENSG00000166295,ENSG00000101224…
GO:BP	cellular response to DNA damage stimulus	GO:0006974	2.07435e-19	18.6831	873	2972	256	17906	ENSG00000122565,ENSG00000164190,ENSG00000183624,ENSG00000124795,ENSG00000196367,ENSG00000178951,ENSG00000100297,ENSG00000092201,ENSG00000079785,ENSG00000149115,ENSG00000158941,ENSG00000116750,ENSG00000188486,ENSG00000100811,ENSG00000140718,ENSG00000169018,ENSG00000198586,ENSG00000104517,ENSG00000136518,ENSG00000080345,ENSG00000204120,ENSG00000123374,ENSG00000113456,ENSG00000067369,ENSG00000101966…
GO:BP	regulation of mitotic cell cycle	GO:0007346	2.07435e-19	18.6831	713	2972	220	17906	ENSG00000082641,ENSG00000140575,ENSG00000108344,ENSG00000122952,ENSG00000164190,ENSG00000185627,ENSG00000101972,ENSG00000137497,ENSG00000130669,ENSG00000149115,ENSG00000154473,ENSG00000175203,ENSG00000065613,ENSG00000179051,ENSG00000197170,ENSG00000077380,ENSG00000100462,ENSG00000139687,ENSG00000135446,ENSG00000153107,ENSG00000204120,ENSG00000123374,ENSG00000141503,ENSG00000175216,ENSG00000072062…
GO:BP	cellular protein localization	GO:0034613	4.12729e-19	18.3843	1983	2972	485	17906	ENSG00000058262,ENSG00000140575,ENSG00000197226,ENSG00000169180,ENSG00000125686,ENSG00000136450,ENSG00000143742,ENSG00000140740,ENSG00000124783,ENSG00000136240,ENSG00000163812,ENSG00000136938,ENSG00000163681,ENSG00000164190,ENSG00000067900,ENSG00000170540,ENSG00000156515,ENSG00000131558,ENSG00000135821,ENSG00000115806,ENSG00000124486,ENSG00000065150,ENSG00000137497,ENSG00000006715,ENSG00000178951…
GO:BP	cellular macromolecule localization	GO:0070727	7.68341e-19	18.1144	1994	2972	486	17906	ENSG00000058262,ENSG00000140575,ENSG00000197226,ENSG00000169180,ENSG00000125686,ENSG00000136450,ENSG00000143742,ENSG00000140740,ENSG00000124783,ENSG00000136240,ENSG00000163812,ENSG00000136938,ENSG00000163681,ENSG00000164190,ENSG00000067900,ENSG00000170540,ENSG00000156515,ENSG00000131558,ENSG00000135821,ENSG00000115806,ENSG00000124486,ENSG00000065150,ENSG00000137497,ENSG00000006715,ENSG00000178951…
GO:BP	nuclear chromosome segregation	GO:0098813	9.33518e-19	18.0299	267	2972	109	17906	ENSG00000122952,ENSG00000164190,ENSG00000101972,ENSG00000137497,ENSG00000154473,ENSG00000175203,ENSG00000179051,ENSG00000197771,ENSG00000139687,ENSG00000153107,ENSG00000102974,ENSG00000196074,ENSG00000114346,ENSG00000047410,ENSG00000132612,ENSG00000116560,ENSG00000108055,ENSG00000113810,ENSG00000134982,ENSG00000070831,ENSG00000031691,ENSG00000164754,ENSG00000146670,ENSG00000175063,ENSG00000121579…
GO:BP	regulation of cell cycle process	GO:0010564	1.19759e-18	17.9217	794	2972	236	17906	ENSG00000082641,ENSG00000122565,ENSG00000108344,ENSG00000125686,ENSG00000164190,ENSG00000185627,ENSG00000173889,ENSG00000101972,ENSG00000137497,ENSG00000149115,ENSG00000154473,ENSG00000175203,ENSG00000179051,ENSG00000197170,ENSG00000077380,ENSG00000100462,ENSG00000178691,ENSG00000139687,ENSG00000112701,ENSG00000135446,ENSG00000153107,ENSG00000102974,ENSG00000204120,ENSG00000123374,ENSG00000175216…
GO:BP	microtubule-based process	GO:0007017	1.62825e-18	17.7883	778	2972	232	17906	ENSG00000159140,ENSG00000067900,ENSG00000101972,ENSG00000137497,ENSG00000129250,ENSG00000170759,ENSG00000117632,ENSG00000175203,ENSG00000065613,ENSG00000077380,ENSG00000170004,ENSG00000130779,ENSG00000107863,ENSG00000134709,ENSG00000112701,ENSG00000163539,ENSG00000123374,ENSG00000175216,ENSG00000127603,ENSG00000107404,ENSG00000168014,ENSG00000135525,ENSG00000047410,ENSG00000164961,ENSG00000119333…
GO:BP	sister chromatid segregation	GO:0000819	3.15924e-18	17.5004	189	2972	86	17906	ENSG00000122952,ENSG00000164190,ENSG00000101972,ENSG00000137497,ENSG00000154473,ENSG00000175203,ENSG00000197771,ENSG00000139687,ENSG00000153107,ENSG00000102974,ENSG00000047410,ENSG00000132612,ENSG00000116560,ENSG00000108055,ENSG00000113810,ENSG00000134982,ENSG00000164754,ENSG00000146670,ENSG00000175063,ENSG00000121579,ENSG00000013810,ENSG00000126215,ENSG00000168496,ENSG00000129810,ENSG00000036257…
GO:BP	regulation of cellular component organization	GO:0051128	6.04995e-18	17.2182	2541	2972	588	17906	ENSG00000142949,ENSG00000082641,ENSG00000140575,ENSG00000134250,ENSG00000125912,ENSG00000164190,ENSG00000067900,ENSG00000170540,ENSG00000185104,ENSG00000101972,ENSG00000137497,ENSG00000006715,ENSG00000164151,ENSG00000163938,ENSG00000184009,ENSG00000101126,ENSG00000130669,ENSG00000076201,ENSG00000197122,ENSG00000146463,ENSG00000154473,ENSG00000165288,ENSG00000158941,ENSG00000067955,ENSG00000110321…
GO:BP	nuclear division	GO:0000280	8.11324e-18	17.0908	418	2972	146	17906	ENSG00000082641,ENSG00000122952,ENSG00000164190,ENSG00000185627,ENSG00000101972,ENSG00000137497,ENSG00000154473,ENSG00000175203,ENSG00000100462,ENSG00000139687,ENSG00000153107,ENSG00000163539,ENSG00000113456,ENSG00000196074,ENSG00000047410,ENSG00000164961,ENSG00000132612,ENSG00000101224,ENSG00000108055,ENSG00000105971,ENSG00000113810,ENSG00000134982,ENSG00000070831,ENSG00000108819,ENSG00000149554…
GO:BP	primary metabolic process	GO:0044238	1.11204e-17	16.9539	10594	2972	1980	17906	ENSG00000142949,ENSG00000153904,ENSG00000082641,ENSG00000140575,ENSG00000161013,ENSG00000128050,ENSG00000105323,ENSG00000122565,ENSG00000135316,ENSG00000108344,ENSG00000088247,ENSG00000104824,ENSG00000125686,ENSG00000100241,ENSG00000117868,ENSG00000008838,ENSG00000114439,ENSG00000189091,ENSG00000134250,ENSG00000109606,ENSG00000159140,ENSG00000136450,ENSG00000184216,ENSG00000163714,ENSG00000011304…
GO:BP	cellular protein metabolic process	GO:0044267	7.06432e-17	16.1509	5357	2972	1096	17906	ENSG00000142949,ENSG00000082641,ENSG00000140575,ENSG00000161013,ENSG00000135316,ENSG00000108344,ENSG00000088247,ENSG00000104824,ENSG00000125686,ENSG00000100241,ENSG00000008838,ENSG00000134250,ENSG00000184216,ENSG00000011304,ENSG00000063046,ENSG00000143742,ENSG00000116679,ENSG00000101346,ENSG00000140740,ENSG00000116120,ENSG00000134440,ENSG00000116221,ENSG00000163812,ENSG00000107929,ENSG00000136938…
GO:BP	regulation of organelle organization	GO:0033043	1.49248e-16	15.8261	1325	2972	342	17906	ENSG00000082641,ENSG00000134250,ENSG00000164190,ENSG00000067900,ENSG00000170540,ENSG00000101972,ENSG00000137497,ENSG00000006715,ENSG00000163938,ENSG00000184009,ENSG00000197122,ENSG00000154473,ENSG00000170759,ENSG00000117632,ENSG00000184897,ENSG00000136448,ENSG00000100462,ENSG00000213585,ENSG00000061676,ENSG00000130827,ENSG00000130779,ENSG00000139687,ENSG00000078668,ENSG00000112701,ENSG00000130816…
GO:BP	microtubule cytoskeleton organization	GO:0000226	2.24479e-16	15.6488	576	2972	180	17906	ENSG00000159140,ENSG00000067900,ENSG00000101972,ENSG00000137497,ENSG00000117632,ENSG00000175203,ENSG00000065613,ENSG00000170004,ENSG00000130779,ENSG00000134709,ENSG00000112701,ENSG00000163539,ENSG00000123374,ENSG00000175216,ENSG00000107404,ENSG00000168014,ENSG00000135525,ENSG00000047410,ENSG00000164961,ENSG00000197386,ENSG00000136108,ENSG00000171720,ENSG00000118200,ENSG00000108055,ENSG00000151914…
GO:BP	nitrogen compound metabolic process	GO:0006807	9.26102e-16	15.0333	10111	2972	1890	17906	ENSG00000142949,ENSG00000153904,ENSG00000082641,ENSG00000140575,ENSG00000161013,ENSG00000128050,ENSG00000105323,ENSG00000122565,ENSG00000135316,ENSG00000108344,ENSG00000088247,ENSG00000104824,ENSG00000125686,ENSG00000100241,ENSG00000117868,ENSG00000008838,ENSG00000114439,ENSG00000189091,ENSG00000134250,ENSG00000109606,ENSG00000159140,ENSG00000136450,ENSG00000184216,ENSG00000163714,ENSG00000011304…
GO:BP	macromolecule localization	GO:0033036	1.91852e-15	14.717	3292	2972	716	17906	ENSG00000058262,ENSG00000140575,ENSG00000088247,ENSG00000197226,ENSG00000169180,ENSG00000125686,ENSG00000117868,ENSG00000134250,ENSG00000136450,ENSG00000143742,ENSG00000140740,ENSG00000124783,ENSG00000136240,ENSG00000163812,ENSG00000136938,ENSG00000163681,ENSG00000164190,ENSG00000067900,ENSG00000170540,ENSG00000156515,ENSG00000131558,ENSG00000135821,ENSG00000115806,ENSG00000124486,ENSG00000125166…
GO:BP	organic substance metabolic process	GO:0071704	1.98243e-15	14.7028	11103	2972	2047	17906	ENSG00000142949,ENSG00000153904,ENSG00000082641,ENSG00000140575,ENSG00000161013,ENSG00000128050,ENSG00000105323,ENSG00000122565,ENSG00000135316,ENSG00000108344,ENSG00000088247,ENSG00000104824,ENSG00000125686,ENSG00000100241,ENSG00000117868,ENSG00000008838,ENSG00000114439,ENSG00000189091,ENSG00000134250,ENSG00000109606,ENSG00000159140,ENSG00000136450,ENSG00000184216,ENSG00000163714,ENSG00000011304…
GO:BP	mitotic sister chromatid segregation	GO:0000070	1.98243e-15	14.7028	157	2972	72	17906	ENSG00000122952,ENSG00000164190,ENSG00000137497,ENSG00000154473,ENSG00000175203,ENSG00000139687,ENSG00000153107,ENSG00000047410,ENSG00000132612,ENSG00000113810,ENSG00000134982,ENSG00000164754,ENSG00000146670,ENSG00000175063,ENSG00000121579,ENSG00000013810,ENSG00000126215,ENSG00000129810,ENSG00000036257,ENSG00000149311,ENSG00000196510,ENSG00000173273,ENSG00000090889,ENSG00000089053,ENSG00000136982…
GO:BP	regulation of chromosome segregation	GO:0051983	4.87948e-15	14.3116	107	2972	56	17906	ENSG00000164190,ENSG00000137497,ENSG00000154473,ENSG00000179051,ENSG00000139687,ENSG00000153107,ENSG00000102974,ENSG00000114346,ENSG00000047410,ENSG00000134644,ENSG00000116560,ENSG00000134982,ENSG00000070831,ENSG00000101266,ENSG00000164754,ENSG00000146670,ENSG00000175063,ENSG00000013810,ENSG00000126215,ENSG00000168496,ENSG00000036257,ENSG00000149311,ENSG00000196510,ENSG00000173273,ENSG00000089053…
GO:BP	regulation of mitotic cell cycle phase transition	GO:1901990	7.53494e-15	14.1229	448	2972	146	17906	ENSG00000108344,ENSG00000185627,ENSG00000149115,ENSG00000154473,ENSG00000175203,ENSG00000179051,ENSG00000197170,ENSG00000077380,ENSG00000139687,ENSG00000135446,ENSG00000153107,ENSG00000204120,ENSG00000123374,ENSG00000175216,ENSG00000072062,ENSG00000137710,ENSG00000047410,ENSG00000132612,ENSG00000166295,ENSG00000101224,ENSG00000085840,ENSG00000213923,ENSG00000108465,ENSG00000132646,ENSG00000134982…
GO:BP	DNA repair	GO:0006281	1.35717e-14	13.8674	563	2972	172	17906	ENSG00000164190,ENSG00000124795,ENSG00000196367,ENSG00000178951,ENSG00000100297,ENSG00000092201,ENSG00000079785,ENSG00000149115,ENSG00000116750,ENSG00000188486,ENSG00000100811,ENSG00000140718,ENSG00000104517,ENSG00000136518,ENSG00000080345,ENSG00000123374,ENSG00000113456,ENSG00000067369,ENSG00000143799,ENSG00000133895,ENSG00000160949,ENSG00000170485,ENSG00000116560,ENSG00000166508,ENSG00000108055…
GO:BP	protein localization	GO:0008104	1.83479e-14	13.7364	2923	2972	642	17906	ENSG00000058262,ENSG00000140575,ENSG00000197226,ENSG00000169180,ENSG00000125686,ENSG00000134250,ENSG00000136450,ENSG00000143742,ENSG00000140740,ENSG00000124783,ENSG00000136240,ENSG00000163812,ENSG00000136938,ENSG00000163681,ENSG00000164190,ENSG00000067900,ENSG00000170540,ENSG00000156515,ENSG00000131558,ENSG00000135821,ENSG00000115806,ENSG00000124486,ENSG00000065150,ENSG00000185104,ENSG00000137497…
GO:BP	metabolic process	GO:0008152	4.01193e-14	13.3966	11681	2972	2130	17906	ENSG00000142949,ENSG00000153904,ENSG00000082641,ENSG00000140575,ENSG00000161013,ENSG00000128050,ENSG00000105323,ENSG00000122565,ENSG00000135316,ENSG00000108344,ENSG00000088247,ENSG00000104824,ENSG00000125686,ENSG00000100241,ENSG00000117868,ENSG00000008838,ENSG00000114439,ENSG00000189091,ENSG00000134250,ENSG00000109606,ENSG00000159140,ENSG00000136450,ENSG00000184216,ENSG00000163714,ENSG00000011304…
GO:BP	cellular component assembly	GO:0022607	1.07492e-13	12.9686	3000	2972	652	17906	ENSG00000085063,ENSG00000140575,ENSG00000133318,ENSG00000136450,ENSG00000184216,ENSG00000125912,ENSG00000063046,ENSG00000116120,ENSG00000198561,ENSG00000136938,ENSG00000067900,ENSG00000170540,ENSG00000185627,ENSG00000115806,ENSG00000183431,ENSG00000185104,ENSG00000196367,ENSG00000101972,ENSG00000137497,ENSG00000122126,ENSG00000006715,ENSG00000100297,ENSG00000164151,ENSG00000079785,ENSG00000130741…
GO:BP	chromatin organization	GO:0006325	1.24092e-13	12.9063	822	2972	226	17906	ENSG00000122565,ENSG00000008838,ENSG00000136938,ENSG00000164190,ENSG00000124795,ENSG00000188895,ENSG00000196367,ENSG00000178951,ENSG00000092201,ENSG00000055609,ENSG00000073584,ENSG00000184897,ENSG00000188486,ENSG00000170004,ENSG00000100462,ENSG00000099991,ENSG00000178691,ENSG00000139687,ENSG00000136045,ENSG00000130816,ENSG00000198586,ENSG00000104517,ENSG00000102974,ENSG00000136518,ENSG00000080345…
GO:BP	organonitrogen compound metabolic process	GO:1901564	2.53852e-13	12.5954	6889	2972	1337	17906	ENSG00000142949,ENSG00000153904,ENSG00000082641,ENSG00000140575,ENSG00000161013,ENSG00000128050,ENSG00000135316,ENSG00000108344,ENSG00000088247,ENSG00000104824,ENSG00000125686,ENSG00000100241,ENSG00000117868,ENSG00000008838,ENSG00000189091,ENSG00000134250,ENSG00000184216,ENSG00000011304,ENSG00000134333,ENSG00000063046,ENSG00000143742,ENSG00000116679,ENSG00000101346,ENSG00000140740,ENSG00000116120…
GO:BP	intracellular transport	GO:0046907	2.57722e-13	12.5888	1781	2972	419	17906	ENSG00000058262,ENSG00000085063,ENSG00000197226,ENSG00000169180,ENSG00000125686,ENSG00000136450,ENSG00000143742,ENSG00000140740,ENSG00000124783,ENSG00000136240,ENSG00000163812,ENSG00000136938,ENSG00000170540,ENSG00000131558,ENSG00000124486,ENSG00000065150,ENSG00000137497,ENSG00000006715,ENSG00000164151,ENSG00000153989,ENSG00000129250,ENSG00000104219,ENSG00000119844,ENSG00000176853,ENSG00000076201…
GO:BP	cell cycle checkpoint	GO:0000075	4.54279e-13	12.3427	219	2972	85	17906	ENSG00000122952,ENSG00000149115,ENSG00000154473,ENSG00000158941,ENSG00000188486,ENSG00000139687,ENSG00000169018,ENSG00000204120,ENSG00000123374,ENSG00000113456,ENSG00000067369,ENSG00000047410,ENSG00000132612,ENSG00000085840,ENSG00000108465,ENSG00000175054,ENSG00000132646,ENSG00000134982,ENSG00000168411,ENSG00000149554,ENSG00000104885,ENSG00000048028,ENSG00000090097,ENSG00000198791,ENSG00000126215…
GO:BP	regulation of cell cycle phase transition	GO:1901987	4.60452e-13	12.3368	486	2972	150	17906	ENSG00000108344,ENSG00000185627,ENSG00000149115,ENSG00000154473,ENSG00000175203,ENSG00000179051,ENSG00000197170,ENSG00000077380,ENSG00000139687,ENSG00000135446,ENSG00000153107,ENSG00000204120,ENSG00000123374,ENSG00000175216,ENSG00000072062,ENSG00000137710,ENSG00000133895,ENSG00000047410,ENSG00000132612,ENSG00000166295,ENSG00000101224,ENSG00000085840,ENSG00000213923,ENSG00000108465,ENSG00000132646…
GO:BP	protein metabolic process	GO:0019538	8.91883e-13	12.0497	5940	2972	1170	17906	ENSG00000142949,ENSG00000082641,ENSG00000140575,ENSG00000161013,ENSG00000135316,ENSG00000108344,ENSG00000088247,ENSG00000104824,ENSG00000125686,ENSG00000100241,ENSG00000008838,ENSG00000189091,ENSG00000134250,ENSG00000184216,ENSG00000011304,ENSG00000063046,ENSG00000143742,ENSG00000116679,ENSG00000101346,ENSG00000140740,ENSG00000116120,ENSG00000134440,ENSG00000116221,ENSG00000163812,ENSG00000107929…
GO:BP	macromolecule metabolic process	GO:0043170	1.30155e-12	11.8855	9592	2972	1783	17906	ENSG00000142949,ENSG00000082641,ENSG00000140575,ENSG00000161013,ENSG00000105323,ENSG00000122565,ENSG00000135316,ENSG00000108344,ENSG00000088247,ENSG00000104824,ENSG00000125686,ENSG00000100241,ENSG00000008838,ENSG00000114439,ENSG00000189091,ENSG00000134250,ENSG00000109606,ENSG00000159140,ENSG00000136450,ENSG00000184216,ENSG00000163714,ENSG00000011304,ENSG00000063046,ENSG00000143742,ENSG00000116679…
GO:BP	DNA replication	GO:0006260	3.44751e-12	11.4625	277	2972	98	17906	ENSG00000185104,ENSG00000100297,ENSG00000092201,ENSG00000197771,ENSG00000123374,ENSG00000113456,ENSG00000214022,ENSG00000160949,ENSG00000148337,ENSG00000166508,ENSG00000108055,ENSG00000073111,ENSG00000085840,ENSG00000175054,ENSG00000132646,ENSG00000168411,ENSG00000070831,ENSG00000149554,ENSG00000135336,ENSG00000160957,ENSG00000035928,ENSG00000169375,ENSG00000168496,ENSG00000079134,ENSG00000101868…
GO:BP	protein modification by small protein conjugation or removal	GO:0070647	3.49306e-12	11.4568	1137	2972	286	17906	ENSG00000082641,ENSG00000108344,ENSG00000125686,ENSG00000008838,ENSG00000116679,ENSG00000185627,ENSG00000124486,ENSG00000196367,ENSG00000163938,ENSG00000176871,ENSG00000103429,ENSG00000067955,ENSG00000116750,ENSG00000121644,ENSG00000095319,ENSG00000197170,ENSG00000145860,ENSG00000178691,ENSG00000100811,ENSG00000100991,ENSG00000169018,ENSG00000112701,ENSG00000104517,ENSG00000153201,ENSG00000139496…
GO:BP	cellular component biogenesis	GO:0044085	5.30785e-12	11.2751	3241	2972	686	17906	ENSG00000085063,ENSG00000140575,ENSG00000133318,ENSG00000136450,ENSG00000184216,ENSG00000125912,ENSG00000063046,ENSG00000116120,ENSG00000198561,ENSG00000136938,ENSG00000067900,ENSG00000170540,ENSG00000185627,ENSG00000135821,ENSG00000115806,ENSG00000183431,ENSG00000185104,ENSG00000196367,ENSG00000101972,ENSG00000137497,ENSG00000122126,ENSG00000006715,ENSG00000100297,ENSG00000164151,ENSG00000079785…
GO:BP	microtubule cytoskeleton organization involved in mitosis	GO:1902850	5.47542e-12	11.2616	139	2972	61	17906	ENSG00000101972,ENSG00000137497,ENSG00000117632,ENSG00000175203,ENSG00000163539,ENSG00000175216,ENSG00000047410,ENSG00000197386,ENSG00000108055,ENSG00000100242,ENSG00000008710,ENSG00000165280,ENSG00000101057,ENSG00000013810,ENSG00000047849,ENSG00000007168,ENSG00000169057,ENSG00000072864,ENSG00000173273,ENSG00000090889,ENSG00000164114,ENSG00000086827,ENSG00000178999,ENSG00000138107,ENSG00000068796…
GO:BP	DNA metabolic process	GO:0006259	6.79505e-12	11.1678	943	2972	245	17906	ENSG00000164190,ENSG00000124795,ENSG00000124486,ENSG00000196367,ENSG00000178951,ENSG00000100297,ENSG00000092201,ENSG00000079785,ENSG00000163938,ENSG00000197122,ENSG00000149115,ENSG00000116750,ENSG00000184897,ENSG00000188486,ENSG00000100462,ENSG00000100811,ENSG00000140718,ENSG00000160867,ENSG00000130816,ENSG00000104517,ENSG00000102974,ENSG00000136518,ENSG00000080345,ENSG00000117419,ENSG00000123374…
GO:BP	double-strand break repair	GO:0006302	1.16973e-11	10.9319	262	2972	93	17906	ENSG00000164190,ENSG00000124795,ENSG00000178951,ENSG00000100297,ENSG00000079785,ENSG00000149115,ENSG00000188486,ENSG00000100811,ENSG00000104517,ENSG00000080345,ENSG00000067369,ENSG00000143799,ENSG00000160949,ENSG00000116560,ENSG00000166508,ENSG00000073111,ENSG00000168411,ENSG00000079246,ENSG00000149554,ENSG00000114742,ENSG00000111802,ENSG00000160957,ENSG00000164754,ENSG00000165280,ENSG00000146670…
GO:BP	DNA integrity checkpoint	GO:0031570	1.73568e-11	10.7605	160	2972	66	17906	ENSG00000149115,ENSG00000158941,ENSG00000188486,ENSG00000169018,ENSG00000204120,ENSG00000123374,ENSG00000113456,ENSG00000067369,ENSG00000085840,ENSG00000108465,ENSG00000175054,ENSG00000132646,ENSG00000168411,ENSG00000149554,ENSG00000104885,ENSG00000048028,ENSG00000090097,ENSG00000198791,ENSG00000144580,ENSG00000079134,ENSG00000125107,ENSG00000135679,ENSG00000149311,ENSG00000179295,ENSG00000008405…
GO:BP	protein modification by small protein conjugation	GO:0032446	3.31964e-11	10.4789	927	2972	239	17906	ENSG00000082641,ENSG00000108344,ENSG00000125686,ENSG00000008838,ENSG00000116679,ENSG00000185627,ENSG00000124486,ENSG00000163938,ENSG00000176871,ENSG00000103429,ENSG00000067955,ENSG00000095319,ENSG00000197170,ENSG00000145860,ENSG00000178691,ENSG00000100991,ENSG00000169018,ENSG00000112701,ENSG00000104517,ENSG00000153201,ENSG00000139496,ENSG00000153107,ENSG00000142230,ENSG00000159461,ENSG00000122779…
GO:BP	organelle localization	GO:0051640	3.55788e-11	10.4488	643	2972	179	17906	ENSG00000085063,ENSG00000117868,ENSG00000131558,ENSG00000137497,ENSG00000129250,ENSG00000176853,ENSG00000114209,ENSG00000170759,ENSG00000175203,ENSG00000139641,ENSG00000077380,ENSG00000107863,ENSG00000153201,ENSG00000163539,ENSG00000175216,ENSG00000176986,ENSG00000072062,ENSG00000168014,ENSG00000132361,ENSG00000079950,ENSG00000164163,ENSG00000132612,ENSG00000197386,ENSG00000087470,ENSG00000105971…
GO:BP	positive regulation of cell cycle	GO:0045787	4.30592e-11	10.3659	393	2972	123	17906	ENSG00000125686,ENSG00000164190,ENSG00000137497,ENSG00000197122,ENSG00000149115,ENSG00000179051,ENSG00000139687,ENSG00000135446,ENSG00000123374,ENSG00000072062,ENSG00000137710,ENSG00000108100,ENSG00000114346,ENSG00000047410,ENSG00000132382,ENSG00000101224,ENSG00000116560,ENSG00000172534,ENSG00000132646,ENSG00000070831,ENSG00000008710,ENSG00000149554,ENSG00000164754,ENSG00000146670,ENSG00000198585…
GO:BP	mitotic cell cycle checkpoint	GO:0007093	7.19516e-11	10.143	168	2972	67	17906	ENSG00000122952,ENSG00000149115,ENSG00000154473,ENSG00000139687,ENSG00000204120,ENSG00000123374,ENSG00000047410,ENSG00000132612,ENSG00000085840,ENSG00000108465,ENSG00000132646,ENSG00000134982,ENSG00000168411,ENSG00000149554,ENSG00000090097,ENSG00000198791,ENSG00000126215,ENSG00000144580,ENSG00000125107,ENSG00000135679,ENSG00000149311,ENSG00000178295,ENSG00000198176,ENSG00000091436,ENSG00000113300…
GO:BP	regulation of microtubule-based process	GO:0032886	1.10352e-10	9.95722	231	2972	83	17906	ENSG00000067900,ENSG00000101972,ENSG00000137497,ENSG00000117632,ENSG00000130779,ENSG00000112701,ENSG00000163539,ENSG00000175216,ENSG00000127603,ENSG00000047410,ENSG00000136108,ENSG00000118200,ENSG00000108055,ENSG00000134982,ENSG00000111199,ENSG00000008710,ENSG00000149554,ENSG00000070610,ENSG00000149269,ENSG00000109171,ENSG00000185340,ENSG00000007047,ENSG00000132356,ENSG00000013810,ENSG00000131504…
GO:BP	mitotic spindle organization	GO:0007052	1.89249e-10	9.72297	110	2972	50	17906	ENSG00000101972,ENSG00000137497,ENSG00000117632,ENSG00000175203,ENSG00000163539,ENSG00000175216,ENSG00000047410,ENSG00000108055,ENSG00000100242,ENSG00000008710,ENSG00000165280,ENSG00000101057,ENSG00000013810,ENSG00000047849,ENSG00000169057,ENSG00000173273,ENSG00000090889,ENSG00000164114,ENSG00000178999,ENSG00000068796,ENSG00000138160,ENSG00000237649,ENSG00000101639,ENSG00000080986,ENSG00000134222…
GO:BP	regulation of chromosome organization	GO:0033044	2.22339e-10	9.65298	367	2972	115	17906	ENSG00000164190,ENSG00000137497,ENSG00000163938,ENSG00000197122,ENSG00000154473,ENSG00000184897,ENSG00000139687,ENSG00000112701,ENSG00000130816,ENSG00000198586,ENSG00000104517,ENSG00000153107,ENSG00000102974,ENSG00000080345,ENSG00000143799,ENSG00000047410,ENSG00000116560,ENSG00000140632,ENSG00000198730,ENSG00000073111,ENSG00000175054,ENSG00000134982,ENSG00000155827,ENSG00000079246,ENSG00000133422…
GO:BP	G2/M transition of mitotic cell cycle	GO:0000086	2.23061e-10	9.65158	258	2972	89	17906	ENSG00000108344,ENSG00000185627,ENSG00000175203,ENSG00000179051,ENSG00000197170,ENSG00000077380,ENSG00000135446,ENSG00000123374,ENSG00000175216,ENSG00000072062,ENSG00000108100,ENSG00000132612,ENSG00000101224,ENSG00000058091,ENSG00000085563,ENSG00000085840,ENSG00000213923,ENSG00000108465,ENSG00000149554,ENSG00000164754,ENSG00000055130,ENSG00000007047,ENSG00000128989,ENSG00000169375,ENSG00000213639…
GO:BP	organelle assembly	GO:0070925	2.37344e-10	9.62462	847	2972	219	17906	ENSG00000115806,ENSG00000101972,ENSG00000137497,ENSG00000122126,ENSG00000184009,ENSG00000076201,ENSG00000197122,ENSG00000159720,ENSG00000175203,ENSG00000077380,ENSG00000182149,ENSG00000078668,ENSG00000112701,ENSG00000087263,ENSG00000123374,ENSG00000175216,ENSG00000072062,ENSG00000168014,ENSG00000137710,ENSG00000079950,ENSG00000047410,ENSG00000164961,ENSG00000119333,ENSG00000188021,ENSG00000132612…
GO:BP	regulation of sister chromatid segregation	GO:0033045	3.59623e-10	9.44415	85	2972	42	17906	ENSG00000164190,ENSG00000137497,ENSG00000154473,ENSG00000139687,ENSG00000153107,ENSG00000102974,ENSG00000047410,ENSG00000116560,ENSG00000134982,ENSG00000164754,ENSG00000146670,ENSG00000175063,ENSG00000013810,ENSG00000126215,ENSG00000168496,ENSG00000036257,ENSG00000149311,ENSG00000196510,ENSG00000173273,ENSG00000089053,ENSG00000178295,ENSG00000086827,ENSG00000178999,ENSG00000175643,ENSG00000080986…
GO:BP	organic substance biosynthetic process	GO:1901576	3.95201e-10	9.40318	6269	2972	1206	17906	ENSG00000082641,ENSG00000161013,ENSG00000128050,ENSG00000122565,ENSG00000135316,ENSG00000108344,ENSG00000088247,ENSG00000104824,ENSG00000125686,ENSG00000100241,ENSG00000008838,ENSG00000114439,ENSG00000134250,ENSG00000184216,ENSG00000011304,ENSG00000063046,ENSG00000143742,ENSG00000116679,ENSG00000077235,ENSG00000101346,ENSG00000116120,ENSG00000134440,ENSG00000106348,ENSG00000116221,ENSG00000163812…
GO:BP	regulation of mitotic nuclear division	GO:0007088	4.10275e-10	9.38693	170	2972	66	17906	ENSG00000082641,ENSG00000164190,ENSG00000101972,ENSG00000137497,ENSG00000154473,ENSG00000100462,ENSG00000139687,ENSG00000153107,ENSG00000047410,ENSG00000108055,ENSG00000105971,ENSG00000134982,ENSG00000070831,ENSG00000108819,ENSG00000149554,ENSG00000164754,ENSG00000146670,ENSG00000175063,ENSG00000013810,ENSG00000126215,ENSG00000065883,ENSG00000036257,ENSG00000149311,ENSG00000196510,ENSG00000146247…
GO:BP	cellular biosynthetic process	GO:0044249	4.30809e-10	9.36571	6178	2972	1190	17906	ENSG00000153904,ENSG00000082641,ENSG00000161013,ENSG00000128050,ENSG00000122565,ENSG00000135316,ENSG00000108344,ENSG00000088247,ENSG00000104824,ENSG00000125686,ENSG00000100241,ENSG00000008838,ENSG00000114439,ENSG00000134250,ENSG00000184216,ENSG00000011304,ENSG00000063046,ENSG00000143742,ENSG00000116679,ENSG00000077235,ENSG00000101346,ENSG00000116120,ENSG00000134440,ENSG00000106348,ENSG00000116221…
GO:BP	spindle organization	GO:0007051	5.8089e-10	9.23591	175	2972	67	17906	ENSG00000101972,ENSG00000137497,ENSG00000117632,ENSG00000175203,ENSG00000170004,ENSG00000112701,ENSG00000163539,ENSG00000175216,ENSG00000047410,ENSG00000164961,ENSG00000171720,ENSG00000108055,ENSG00000100242,ENSG00000008710,ENSG00000165280,ENSG00000101057,ENSG00000013810,ENSG00000047849,ENSG00000137814,ENSG00000141027,ENSG00000169057,ENSG00000173273,ENSG00000090889,ENSG00000128159,ENSG00000164114…
GO:BP	DNA damage checkpoint	GO:0000077	6.21625e-10	9.20647	149	2972	60	17906	ENSG00000149115,ENSG00000158941,ENSG00000188486,ENSG00000169018,ENSG00000204120,ENSG00000123374,ENSG00000113456,ENSG00000067369,ENSG00000108465,ENSG00000175054,ENSG00000132646,ENSG00000168411,ENSG00000149554,ENSG00000104885,ENSG00000048028,ENSG00000090097,ENSG00000198791,ENSG00000144580,ENSG00000079134,ENSG00000125107,ENSG00000135679,ENSG00000149311,ENSG00000179295,ENSG00000008405,ENSG00000198176…
GO:BP	biosynthetic process	GO:0009058	7.44248e-10	9.12828	6371	2972	1221	17906	ENSG00000153904,ENSG00000082641,ENSG00000161013,ENSG00000128050,ENSG00000122565,ENSG00000135316,ENSG00000108344,ENSG00000088247,ENSG00000104824,ENSG00000125686,ENSG00000100241,ENSG00000008838,ENSG00000114439,ENSG00000134250,ENSG00000184216,ENSG00000011304,ENSG00000063046,ENSG00000143742,ENSG00000116679,ENSG00000077235,ENSG00000101346,ENSG00000116120,ENSG00000134440,ENSG00000106348,ENSG00000116221…
GO:BP	phosphorus metabolic process	GO:0006793	7.44248e-10	9.12828	3393	2972	699	17906	ENSG00000142949,ENSG00000082641,ENSG00000140575,ENSG00000128050,ENSG00000108344,ENSG00000125686,ENSG00000100241,ENSG00000134250,ENSG00000184216,ENSG00000011304,ENSG00000134333,ENSG00000140740,ENSG00000106348,ENSG00000099194,ENSG00000067900,ENSG00000156515,ENSG00000185627,ENSG00000089154,ENSG00000141425,ENSG00000065150,ENSG00000138031,ENSG00000185104,ENSG00000196367,ENSG00000122126,ENSG00000178951…
GO:BP	cell cycle G2/M phase transition	GO:0044839	7.52335e-10	9.12359	276	2972	92	17906	ENSG00000108344,ENSG00000185627,ENSG00000175203,ENSG00000179051,ENSG00000197170,ENSG00000077380,ENSG00000135446,ENSG00000123374,ENSG00000175216,ENSG00000072062,ENSG00000108100,ENSG00000132612,ENSG00000101224,ENSG00000058091,ENSG00000085563,ENSG00000085840,ENSG00000213923,ENSG00000108465,ENSG00000149554,ENSG00000164754,ENSG00000055130,ENSG00000007047,ENSG00000128989,ENSG00000169375,ENSG00000213639…
GO:BP	regulation of microtubule cytoskeleton organization	GO:0070507	1.18616e-09	8.92586	197	2972	72	17906	ENSG00000067900,ENSG00000101972,ENSG00000137497,ENSG00000117632,ENSG00000130779,ENSG00000112701,ENSG00000163539,ENSG00000175216,ENSG00000047410,ENSG00000136108,ENSG00000118200,ENSG00000108055,ENSG00000134982,ENSG00000111199,ENSG00000008710,ENSG00000149554,ENSG00000070610,ENSG00000149269,ENSG00000109171,ENSG00000185340,ENSG00000007047,ENSG00000132356,ENSG00000013810,ENSG00000126215,ENSG00000007168…
GO:BP	negative regulation of cell cycle	GO:0045786	1.34887e-09	8.87003	637	2972	172	17906	ENSG00000122565,ENSG00000108344,ENSG00000134250,ENSG00000122952,ENSG00000185627,ENSG00000065150,ENSG00000173889,ENSG00000149115,ENSG00000154473,ENSG00000158941,ENSG00000110321,ENSG00000197170,ENSG00000188486,ENSG00000116133,ENSG00000178691,ENSG00000139687,ENSG00000169018,ENSG00000135446,ENSG00000204120,ENSG00000123374,ENSG00000113456,ENSG00000067369,ENSG00000072062,ENSG00000133895,ENSG00000047410…
GO:BP	cellular process	GO:0009987	1.39331e-09	8.85595	16230	2972	2787	17906	ENSG00000142949,ENSG00000058262,ENSG00000147676,ENSG00000153904,ENSG00000085063,ENSG00000082641,ENSG00000140575,ENSG00000161013,ENSG00000128050,ENSG00000105323,ENSG00000122565,ENSG00000135316,ENSG00000108344,ENSG00000088247,ENSG00000104824,ENSG00000087086,ENSG00000133318,ENSG00000125686,ENSG00000172380,ENSG00000100241,ENSG00000117868,ENSG00000122359,ENSG00000008838,ENSG00000114439,ENSG00000189091…
GO:BP	covalent chromatin modification	GO:0016569	1.86254e-09	8.7299	491	2972	140	17906	ENSG00000008838,ENSG00000164190,ENSG00000188895,ENSG00000196367,ENSG00000055609,ENSG00000100462,ENSG00000178691,ENSG00000136045,ENSG00000130816,ENSG00000104517,ENSG00000102974,ENSG00000136518,ENSG00000080345,ENSG00000123374,ENSG00000083168,ENSG00000145041,ENSG00000133895,ENSG00000116560,ENSG00000140632,ENSG00000171720,ENSG00000172534,ENSG00000198730,ENSG00000155827,ENSG00000133422,ENSG00000130024…
GO:BP	regulation of cellular metabolic process	GO:0031323	2.00508e-09	8.69787	6393	2972	1221	17906	ENSG00000153904,ENSG00000082641,ENSG00000140575,ENSG00000122565,ENSG00000135316,ENSG00000108344,ENSG00000088247,ENSG00000104824,ENSG00000125686,ENSG00000008838,ENSG00000114439,ENSG00000134250,ENSG00000159140,ENSG00000136450,ENSG00000184216,ENSG00000011304,ENSG00000063046,ENSG00000143742,ENSG00000116679,ENSG00000101346,ENSG00000107929,ENSG00000170144,ENSG00000136938,ENSG00000164190,ENSG00000067900…
GO:BP	phosphate-containing compound metabolic process	GO:0006796	2.07242e-09	8.68352	3367	2972	691	17906	ENSG00000142949,ENSG00000082641,ENSG00000140575,ENSG00000128050,ENSG00000108344,ENSG00000125686,ENSG00000100241,ENSG00000134250,ENSG00000184216,ENSG00000011304,ENSG00000134333,ENSG00000140740,ENSG00000106348,ENSG00000099194,ENSG00000067900,ENSG00000156515,ENSG00000185627,ENSG00000089154,ENSG00000141425,ENSG00000065150,ENSG00000138031,ENSG00000185104,ENSG00000196367,ENSG00000122126,ENSG00000178951…
GO:BP	positive regulation of cell cycle process	GO:0090068	3.34709e-09	8.47533	300	2972	96	17906	ENSG00000125686,ENSG00000164190,ENSG00000137497,ENSG00000149115,ENSG00000179051,ENSG00000139687,ENSG00000135446,ENSG00000123374,ENSG00000072062,ENSG00000137710,ENSG00000114346,ENSG00000047410,ENSG00000132382,ENSG00000101224,ENSG00000116560,ENSG00000132646,ENSG00000070831,ENSG00000164754,ENSG00000146670,ENSG00000198585,ENSG00000175063,ENSG00000090097,ENSG00000169375,ENSG00000198791,ENSG00000126215…
GO:BP	cell projection assembly	GO:0030031	4.10337e-09	8.38686	575	2972	157	17906	ENSG00000067900,ENSG00000122126,ENSG00000076201,ENSG00000197122,ENSG00000159720,ENSG00000175203,ENSG00000179051,ENSG00000165458,ENSG00000077380,ENSG00000160293,ENSG00000061676,ENSG00000078668,ENSG00000081923,ENSG00000175216,ENSG00000177106,ENSG00000186635,ENSG00000072062,ENSG00000168014,ENSG00000137710,ENSG00000119333,ENSG00000075618,ENSG00000197386,ENSG00000049618,ENSG00000105974,ENSG00000138758…
GO:BP	plasma membrane bounded cell projection organization	GO:0120036	4.87497e-09	8.31203	1539	2972	350	17906	ENSG00000142949,ENSG00000140575,ENSG00000067900,ENSG00000170571,ENSG00000124486,ENSG00000122126,ENSG00000101126,ENSG00000130669,ENSG00000076201,ENSG00000197122,ENSG00000110321,ENSG00000170759,ENSG00000117632,ENSG00000159720,ENSG00000175203,ENSG00000151208,ENSG00000179051,ENSG00000165458,ENSG00000077380,ENSG00000141385,ENSG00000160293,ENSG00000061676,ENSG00000130827,ENSG00000182149,ENSG00000139687…
GO:BP	protein ubiquitination	GO:0016567	4.87497e-09	8.31203	845	2972	213	17906	ENSG00000082641,ENSG00000108344,ENSG00000125686,ENSG00000008838,ENSG00000116679,ENSG00000185627,ENSG00000124486,ENSG00000176871,ENSG00000103429,ENSG00000067955,ENSG00000197170,ENSG00000145860,ENSG00000178691,ENSG00000100991,ENSG00000169018,ENSG00000104517,ENSG00000153107,ENSG00000159461,ENSG00000122779,ENSG00000101966,ENSG00000145041,ENSG00000048140,ENSG00000115760,ENSG00000166295,ENSG00000135870…
GO:BP	peptidyl-amino acid modification	GO:0018193	4.87497e-09	8.31203	1281	2972	300	17906	ENSG00000140575,ENSG00000008838,ENSG00000163812,ENSG00000067900,ENSG00000141429,ENSG00000188895,ENSG00000196367,ENSG00000055609,ENSG00000104219,ENSG00000163938,ENSG00000101126,ENSG00000197122,ENSG00000149115,ENSG00000114209,ENSG00000114738,ENSG00000095319,ENSG00000136448,ENSG00000100462,ENSG00000013588,ENSG00000122884,ENSG00000278311,ENSG00000178691,ENSG00000134779,ENSG00000160867,ENSG00000082458…
GO:BP	histone modification	GO:0016570	5.50851e-09	8.25897	471	2972	134	17906	ENSG00000008838,ENSG00000164190,ENSG00000188895,ENSG00000196367,ENSG00000055609,ENSG00000100462,ENSG00000178691,ENSG00000136045,ENSG00000130816,ENSG00000104517,ENSG00000102974,ENSG00000136518,ENSG00000080345,ENSG00000123374,ENSG00000083168,ENSG00000145041,ENSG00000133895,ENSG00000116560,ENSG00000140632,ENSG00000171720,ENSG00000172534,ENSG00000198730,ENSG00000155827,ENSG00000130024,ENSG00000149554…
GO:BP	regulation of small GTPase mediated signal transduction	GO:0051056	5.96947e-09	8.22406	342	2972	105	17906	ENSG00000134250,ENSG00000122126,ENSG00000197122,ENSG00000196712,ENSG00000117632,ENSG00000160293,ENSG00000107863,ENSG00000186716,ENSG00000177106,ENSG00000186635,ENSG00000137710,ENSG00000099942,ENSG00000114346,ENSG00000090924,ENSG00000101199,ENSG00000146376,ENSG00000100092,ENSG00000070831,ENSG00000124198,ENSG00000134909,ENSG00000003393,ENSG00000110514,ENSG00000100852,ENSG00000107263,ENSG00000128989…
GO:BP	double-strand break repair via homologous recombination	GO:0000724	8.53068e-09	8.06902	139	2972	55	17906	ENSG00000164190,ENSG00000100297,ENSG00000188486,ENSG00000100811,ENSG00000080345,ENSG00000067369,ENSG00000143799,ENSG00000160949,ENSG00000116560,ENSG00000166508,ENSG00000073111,ENSG00000168411,ENSG00000149554,ENSG00000114742,ENSG00000160957,ENSG00000126215,ENSG00000168496,ENSG00000069275,ENSG00000149311,ENSG00000185787,ENSG00000004487,ENSG00000009413,ENSG00000131153,ENSG00000155229,ENSG00000178295…
GO:BP	plasma membrane bounded cell projection assembly	GO:0120031	8.53068e-09	8.06902	562	2972	153	17906	ENSG00000067900,ENSG00000122126,ENSG00000076201,ENSG00000159720,ENSG00000175203,ENSG00000179051,ENSG00000165458,ENSG00000077380,ENSG00000160293,ENSG00000061676,ENSG00000078668,ENSG00000081923,ENSG00000175216,ENSG00000177106,ENSG00000186635,ENSG00000072062,ENSG00000168014,ENSG00000137710,ENSG00000119333,ENSG00000075618,ENSG00000197386,ENSG00000049618,ENSG00000105974,ENSG00000138758,ENSG00000213923…
GO:BP	regulation of G2/M transition of mitotic cell cycle	GO:0010389	8.53068e-09	8.06902	201	2972	71	17906	ENSG00000108344,ENSG00000185627,ENSG00000175203,ENSG00000179051,ENSG00000197170,ENSG00000077380,ENSG00000135446,ENSG00000123374,ENSG00000175216,ENSG00000072062,ENSG00000132612,ENSG00000101224,ENSG00000085840,ENSG00000213923,ENSG00000108465,ENSG00000164754,ENSG00000055130,ENSG00000169375,ENSG00000137814,ENSG00000149311,ENSG00000007168,ENSG00000169057,ENSG00000072864,ENSG00000166037,ENSG00000170242…
GO:BP	regulation of cell cycle G2/M phase transition	GO:1902749	1.04265e-08	7.98186	218	2972	75	17906	ENSG00000108344,ENSG00000185627,ENSG00000175203,ENSG00000179051,ENSG00000197170,ENSG00000077380,ENSG00000135446,ENSG00000123374,ENSG00000175216,ENSG00000072062,ENSG00000132612,ENSG00000101224,ENSG00000085840,ENSG00000213923,ENSG00000108465,ENSG00000149554,ENSG00000164754,ENSG00000055130,ENSG00000169375,ENSG00000137814,ENSG00000149311,ENSG00000007168,ENSG00000169057,ENSG00000072864,ENSG00000166037…
GO:BP	recombinational repair	GO:0000725	1.15577e-08	7.93713	140	2972	55	17906	ENSG00000164190,ENSG00000100297,ENSG00000188486,ENSG00000100811,ENSG00000080345,ENSG00000067369,ENSG00000143799,ENSG00000160949,ENSG00000116560,ENSG00000166508,ENSG00000073111,ENSG00000168411,ENSG00000149554,ENSG00000114742,ENSG00000160957,ENSG00000126215,ENSG00000168496,ENSG00000069275,ENSG00000149311,ENSG00000185787,ENSG00000004487,ENSG00000009413,ENSG00000131153,ENSG00000155229,ENSG00000178295…
GO:BP	regulation of GTPase activity	GO:0043087	1.19657e-08	7.92206	481	2972	135	17906	ENSG00000140575,ENSG00000197226,ENSG00000100241,ENSG00000065150,ENSG00000122126,ENSG00000177963,ENSG00000196712,ENSG00000179051,ENSG00000160293,ENSG00000130827,ENSG00000107863,ENSG00000169756,ENSG00000153201,ENSG00000186716,ENSG00000186635,ENSG00000121749,ENSG00000137710,ENSG00000099942,ENSG00000114346,ENSG00000101199,ENSG00000169221,ENSG00000029725,ENSG00000087470,ENSG00000114993,ENSG00000105971…
GO:BP	cell projection organization	GO:0030030	1.29069e-08	7.88918	1578	2972	355	17906	ENSG00000142949,ENSG00000140575,ENSG00000067900,ENSG00000170571,ENSG00000124486,ENSG00000122126,ENSG00000101126,ENSG00000130669,ENSG00000076201,ENSG00000197122,ENSG00000110321,ENSG00000170759,ENSG00000117632,ENSG00000159720,ENSG00000175203,ENSG00000151208,ENSG00000179051,ENSG00000165458,ENSG00000077380,ENSG00000141385,ENSG00000160293,ENSG00000061676,ENSG00000130827,ENSG00000182149,ENSG00000139687…
GO:BP	intracellular protein transport	GO:0006886	1.50703e-08	7.82188	1182	2972	278	17906	ENSG00000058262,ENSG00000197226,ENSG00000169180,ENSG00000125686,ENSG00000136450,ENSG00000143742,ENSG00000140740,ENSG00000124783,ENSG00000163812,ENSG00000136938,ENSG00000170540,ENSG00000131558,ENSG00000124486,ENSG00000065150,ENSG00000006715,ENSG00000164151,ENSG00000104219,ENSG00000176853,ENSG00000114209,ENSG00000114503,ENSG00000196712,ENSG00000170759,ENSG00000102119,ENSG00000163950,ENSG00000095319…
GO:BP	small GTPase mediated signal transduction	GO:0007264	2.37379e-08	7.62456	584	2972	156	17906	ENSG00000134250,ENSG00000067900,ENSG00000122126,ENSG00000197122,ENSG00000196712,ENSG00000117632,ENSG00000160293,ENSG00000061676,ENSG00000099246,ENSG00000116133,ENSG00000107863,ENSG00000139687,ENSG00000130816,ENSG00000186716,ENSG00000146535,ENSG00000123374,ENSG00000177106,ENSG00000186635,ENSG00000137710,ENSG00000099942,ENSG00000114346,ENSG00000090924,ENSG00000101199,ENSG00000114993,ENSG00000146376…
GO:BP	positive regulation of cellular process	GO:0048522	2.37379e-08	7.62456	5605	2972	1076	17906	ENSG00000153904,ENSG00000082641,ENSG00000140575,ENSG00000108344,ENSG00000088247,ENSG00000104824,ENSG00000125686,ENSG00000008838,ENSG00000134250,ENSG00000184216,ENSG00000011304,ENSG00000134333,ENSG00000124783,ENSG00000107929,ENSG00000136938,ENSG00000164190,ENSG00000067900,ENSG00000156515,ENSG00000185627,ENSG00000135821,ENSG00000145191,ENSG00000089154,ENSG00000124486,ENSG00000138031,ENSG00000185104…
GO:BP	protein localization to organelle	GO:0033365	3.71138e-08	7.43046	964	2972	233	17906	ENSG00000058262,ENSG00000125686,ENSG00000143742,ENSG00000140740,ENSG00000136240,ENSG00000163812,ENSG00000164190,ENSG00000156515,ENSG00000135821,ENSG00000124486,ENSG00000065150,ENSG00000137497,ENSG00000006715,ENSG00000178951,ENSG00000079785,ENSG00000163938,ENSG00000197122,ENSG00000154473,ENSG00000196712,ENSG00000175203,ENSG00000179051,ENSG00000095319,ENSG00000136448,ENSG00000215193,ENSG00000102178…
GO:BP	DNA-dependent DNA replication	GO:0006261	4.16152e-08	7.38075	152	2972	57	17906	ENSG00000100297,ENSG00000197771,ENSG00000123374,ENSG00000160949,ENSG00000148337,ENSG00000166508,ENSG00000073111,ENSG00000085840,ENSG00000132646,ENSG00000168411,ENSG00000135336,ENSG00000160957,ENSG00000035928,ENSG00000168496,ENSG00000079134,ENSG00000101868,ENSG00000069275,ENSG00000105486,ENSG00000112312,ENSG00000009413,ENSG00000077514,ENSG00000136982,ENSG00000131153,ENSG00000014138,ENSG00000178295…
GO:BP	regulation of mitotic sister chromatid segregation	GO:0033047	4.61456e-08	7.33587	73	2972	35	17906	ENSG00000164190,ENSG00000137497,ENSG00000154473,ENSG00000139687,ENSG00000153107,ENSG00000047410,ENSG00000134982,ENSG00000164754,ENSG00000175063,ENSG00000013810,ENSG00000126215,ENSG00000036257,ENSG00000149311,ENSG00000196510,ENSG00000173273,ENSG00000089053,ENSG00000178295,ENSG00000086827,ENSG00000178999,ENSG00000080986,ENSG00000164109,ENSG00000198887,ENSG00000071539,ENSG00000135476,ENSG00000134057…
GO:BP	chromosome separation	GO:0051304	5.93518e-08	7.22657	94	2972	41	17906	ENSG00000137497,ENSG00000154473,ENSG00000139687,ENSG00000153107,ENSG00000047410,ENSG00000134982,ENSG00000101266,ENSG00000164754,ENSG00000175063,ENSG00000013810,ENSG00000126215,ENSG00000036257,ENSG00000149311,ENSG00000196510,ENSG00000089053,ENSG00000144535,ENSG00000178295,ENSG00000086827,ENSG00000177302,ENSG00000121152,ENSG00000178999,ENSG00000077097,ENSG00000080986,ENSG00000164109,ENSG00000071539…
GO:BP	signal transduction by p53 class mediator	GO:0072331	5.95262e-08	7.22529	268	2972	85	17906	ENSG00000092201,ENSG00000149115,ENSG00000170004,ENSG00000100462,ENSG00000123374,ENSG00000083168,ENSG00000113456,ENSG00000122779,ENSG00000130699,ENSG00000132382,ENSG00000196586,ENSG00000108465,ENSG00000175054,ENSG00000132646,ENSG00000149554,ENSG00000273841,ENSG00000101266,ENSG00000048028,ENSG00000132356,ENSG00000090097,ENSG00000198791,ENSG00000144580,ENSG00000125107,ENSG00000135679,ENSG00000204371…
GO:BP	positive regulation of cellular metabolic process	GO:0031325	6.68428e-08	7.17495	3415	2972	688	17906	ENSG00000153904,ENSG00000082641,ENSG00000140575,ENSG00000088247,ENSG00000104824,ENSG00000125686,ENSG00000008838,ENSG00000134250,ENSG00000184216,ENSG00000011304,ENSG00000107929,ENSG00000136938,ENSG00000164190,ENSG00000067900,ENSG00000145191,ENSG00000089154,ENSG00000124486,ENSG00000138031,ENSG00000185104,ENSG00000092201,ENSG00000164151,ENSG00000130741,ENSG00000183283,ENSG00000055609,ENSG00000131473…
GO:BP	regulation of nuclear division	GO:0051783	7.43829e-08	7.12853	194	2972	67	17906	ENSG00000082641,ENSG00000164190,ENSG00000101972,ENSG00000137497,ENSG00000154473,ENSG00000100462,ENSG00000139687,ENSG00000153107,ENSG00000113456,ENSG00000047410,ENSG00000108055,ENSG00000105971,ENSG00000134982,ENSG00000070831,ENSG00000108819,ENSG00000149554,ENSG00000164754,ENSG00000146670,ENSG00000175063,ENSG00000013810,ENSG00000126215,ENSG00000065883,ENSG00000036257,ENSG00000149311,ENSG00000196510…
GO:BP	protein localization to cytoskeleton	GO:0044380	7.43829e-08	7.12853	58	2972	30	17906	ENSG00000137497,ENSG00000175203,ENSG00000107404,ENSG00000168014,ENSG00000114993,ENSG00000134982,ENSG00000180921,ENSG00000108819,ENSG00000015676,ENSG00000185340,ENSG00000007047,ENSG00000131504,ENSG00000126001,ENSG00000140463,ENSG00000141577,ENSG00000101639,ENSG00000101447,ENSG00000198920,ENSG00000173588,ENSG00000119878,ENSG00000087586,ENSG00000215114,ENSG00000138182,ENSG00000107362,ENSG00000078674…
GO:BP	cytokinesis	GO:0000910	9.8326e-08	7.00733	171	2972	61	17906	ENSG00000122359,ENSG00000159140,ENSG00000067900,ENSG00000186522,ENSG00000117632,ENSG00000182149,ENSG00000114346,ENSG00000115760,ENSG00000164961,ENSG00000132612,ENSG00000101224,ENSG00000114993,ENSG00000136108,ENSG00000198642,ENSG00000138758,ENSG00000196455,ENSG00000134982,ENSG00000070831,ENSG00000036257,ENSG00000166582,ENSG00000090889,ENSG00000197321,ENSG00000065243,ENSG00000100167,ENSG00000133026…
GO:BP	positive regulation of cellular component organization	GO:0051130	9.84472e-08	7.0068	1245	2972	286	17906	ENSG00000140575,ENSG00000164190,ENSG00000067900,ENSG00000185104,ENSG00000137497,ENSG00000164151,ENSG00000163938,ENSG00000101126,ENSG00000076201,ENSG00000197122,ENSG00000110321,ENSG00000170759,ENSG00000151208,ENSG00000136448,ENSG00000130309,ENSG00000061676,ENSG00000130827,ENSG00000130779,ENSG00000182149,ENSG00000139687,ENSG00000169756,ENSG00000130816,ENSG00000080345,ENSG00000163539,ENSG00000142230…
GO:BP	proteasome-mediated ubiquitin-dependent protein catabolic process	GO:0043161	1.03357e-07	6.98566	427	2972	120	17906	ENSG00000108344,ENSG00000185627,ENSG00000185104,ENSG00000154473,ENSG00000103429,ENSG00000158941,ENSG00000116750,ENSG00000114098,ENSG00000197170,ENSG00000153107,ENSG00000146535,ENSG00000123374,ENSG00000159461,ENSG00000107404,ENSG00000188021,ENSG00000166295,ENSG00000033800,ENSG00000013561,ENSG00000105974,ENSG00000180901,ENSG00000101557,ENSG00000213923,ENSG00000134109,ENSG00000133612,ENSG00000273841…
GO:BP	centrosome cycle	GO:0007098	1.09131e-07	6.96205	125	2972	49	17906	ENSG00000170004,ENSG00000123374,ENSG00000175216,ENSG00000168014,ENSG00000149554,ENSG00000007047,ENSG00000126215,ENSG00000129810,ENSG00000137814,ENSG00000118762,ENSG00000072864,ENSG00000140299,ENSG00000178295,ENSG00000166803,ENSG00000164114,ENSG00000126001,ENSG00000176225,ENSG00000140463,ENSG00000170312,ENSG00000117155,ENSG00000141577,ENSG00000116127,ENSG00000138160,ENSG00000101639,ENSG00000103995…
GO:BP	regulation of primary metabolic process	GO:0080090	1.09131e-07	6.96205	6189	2972	1170	17906	ENSG00000082641,ENSG00000140575,ENSG00000122565,ENSG00000135316,ENSG00000108344,ENSG00000088247,ENSG00000104824,ENSG00000125686,ENSG00000008838,ENSG00000114439,ENSG00000189091,ENSG00000134250,ENSG00000159140,ENSG00000136450,ENSG00000184216,ENSG00000011304,ENSG00000063046,ENSG00000143742,ENSG00000116679,ENSG00000101346,ENSG00000107929,ENSG00000170144,ENSG00000136938,ENSG00000099194,ENSG00000164190…
GO:BP	localization	GO:0051179	1.12048e-07	6.9506	6889	2972	1289	17906	ENSG00000142949,ENSG00000058262,ENSG00000147676,ENSG00000085063,ENSG00000082641,ENSG00000140575,ENSG00000108344,ENSG00000088247,ENSG00000197226,ENSG00000087086,ENSG00000169180,ENSG00000133318,ENSG00000125686,ENSG00000117868,ENSG00000122359,ENSG00000134250,ENSG00000136450,ENSG00000143742,ENSG00000140740,ENSG00000124783,ENSG00000140391,ENSG00000134440,ENSG00000106348,ENSG00000136240,ENSG00000163812…
GO:BP	peptidyl-lysine modification	GO:0018205	1.1456e-07	6.94097	405	2972	115	17906	ENSG00000008838,ENSG00000188895,ENSG00000196367,ENSG00000055609,ENSG00000163938,ENSG00000095319,ENSG00000178691,ENSG00000112701,ENSG00000136045,ENSG00000130816,ENSG00000153201,ENSG00000139496,ENSG00000102974,ENSG00000136518,ENSG00000080345,ENSG00000142230,ENSG00000083168,ENSG00000113569,ENSG00000133895,ENSG00000047410,ENSG00000140632,ENSG00000033800,ENSG00000172534,ENSG00000198730,ENSG00000130024…
GO:BP	G1/S transition of mitotic cell cycle	GO:0000082	1.38667e-07	6.85803	277	2972	86	17906	ENSG00000100297,ENSG00000149115,ENSG00000139687,ENSG00000135446,ENSG00000204120,ENSG00000123374,ENSG00000137710,ENSG00000033800,ENSG00000128059,ENSG00000166508,ENSG00000073111,ENSG00000085840,ENSG00000132646,ENSG00000168411,ENSG00000008710,ENSG00000138814,ENSG00000135336,ENSG00000055130,ENSG00000176890,ENSG00000007047,ENSG00000090097,ENSG00000111679,ENSG00000198791,ENSG00000144580,ENSG00000125107…
GO:BP	positive regulation of cellular protein localization	GO:1903829	1.46735e-07	6.83347	330	2972	98	17906	ENSG00000140575,ENSG00000136938,ENSG00000164190,ENSG00000065150,ENSG00000137497,ENSG00000164151,ENSG00000163938,ENSG00000197122,ENSG00000114209,ENSG00000170759,ENSG00000102119,ENSG00000136448,ENSG00000104517,ENSG00000142230,ENSG00000072062,ENSG00000137710,ENSG00000143799,ENSG00000114346,ENSG00000047410,ENSG00000120756,ENSG00000171720,ENSG00000175224,ENSG00000134109,ENSG00000108465,ENSG00000197879…
GO:BP	positive regulation of metabolic process	GO:0009893	1.56704e-07	6.80492	3742	2972	743	17906	ENSG00000153904,ENSG00000082641,ENSG00000140575,ENSG00000135316,ENSG00000088247,ENSG00000104824,ENSG00000125686,ENSG00000008838,ENSG00000134250,ENSG00000184216,ENSG00000011304,ENSG00000107929,ENSG00000136938,ENSG00000099194,ENSG00000164190,ENSG00000067900,ENSG00000124795,ENSG00000145191,ENSG00000089154,ENSG00000124486,ENSG00000162613,ENSG00000138031,ENSG00000185104,ENSG00000092201,ENSG00000164151…
GO:BP	microtubule organizing center organization	GO:0031023	1.60958e-07	6.79329	134	2972	51	17906	ENSG00000170004,ENSG00000163539,ENSG00000123374,ENSG00000175216,ENSG00000168014,ENSG00000149554,ENSG00000007047,ENSG00000126215,ENSG00000129810,ENSG00000137814,ENSG00000118762,ENSG00000007168,ENSG00000072864,ENSG00000140299,ENSG00000178295,ENSG00000166803,ENSG00000164114,ENSG00000126001,ENSG00000176225,ENSG00000140463,ENSG00000170312,ENSG00000117155,ENSG00000141577,ENSG00000116127,ENSG00000138160…
GO:BP	mitotic DNA integrity checkpoint	GO:0044774	1.71317e-07	6.7662	108	2972	44	17906	ENSG00000149115,ENSG00000204120,ENSG00000123374,ENSG00000085840,ENSG00000108465,ENSG00000132646,ENSG00000168411,ENSG00000090097,ENSG00000198791,ENSG00000144580,ENSG00000125107,ENSG00000135679,ENSG00000149311,ENSG00000198176,ENSG00000113300,ENSG00000144554,ENSG00000136273,ENSG00000170312,ENSG00000253729,ENSG00000077097,ENSG00000155508,ENSG00000160551,ENSG00000158435,ENSG00000092853,ENSG00000087586…
GO:BP	protein autophosphorylation	GO:0046777	1.90079e-07	6.72107	236	2972	76	17906	ENSG00000140575,ENSG00000184216,ENSG00000197122,ENSG00000149115,ENSG00000114738,ENSG00000065613,ENSG00000160867,ENSG00000186716,ENSG00000141503,ENSG00000122779,ENSG00000072062,ENSG00000115977,ENSG00000092439,ENSG00000105974,ENSG00000084774,ENSG00000175054,ENSG00000086232,ENSG00000099875,ENSG00000149269,ENSG00000145431,ENSG00000172939,ENSG00000075413,ENSG00000111816,ENSG00000149311,ENSG00000089022…
GO:BP	DNA recombination	GO:0006310	1.90079e-07	6.72107	292	2972	89	17906	ENSG00000164190,ENSG00000100297,ENSG00000116750,ENSG00000184897,ENSG00000188486,ENSG00000100811,ENSG00000136518,ENSG00000080345,ENSG00000072274,ENSG00000067369,ENSG00000145041,ENSG00000143799,ENSG00000160949,ENSG00000116560,ENSG00000166508,ENSG00000073111,ENSG00000168411,ENSG00000079246,ENSG00000149554,ENSG00000114742,ENSG00000160957,ENSG00000164754,ENSG00000182481,ENSG00000109685,ENSG00000126215…
GO:BP	metaphase/anaphase transition of mitotic cell cycle	GO:0007091	1.90079e-07	6.72107	60	2972	30	17906	ENSG00000154473,ENSG00000139687,ENSG00000153107,ENSG00000047410,ENSG00000134982,ENSG00000164754,ENSG00000175063,ENSG00000013810,ENSG00000126215,ENSG00000036257,ENSG00000149311,ENSG00000196510,ENSG00000089053,ENSG00000178295,ENSG00000086827,ENSG00000178999,ENSG00000080986,ENSG00000164109,ENSG00000071539,ENSG00000135476,ENSG00000134057,ENSG00000112742,ENSG00000094880,ENSG00000119408,ENSG00000166851…
GO:BP	negative regulation of cell cycle process	GO:0010948	2.00128e-07	6.69869	359	2972	104	17906	ENSG00000122565,ENSG00000108344,ENSG00000185627,ENSG00000173889,ENSG00000149115,ENSG00000154473,ENSG00000197170,ENSG00000178691,ENSG00000139687,ENSG00000135446,ENSG00000204120,ENSG00000123374,ENSG00000113456,ENSG00000133895,ENSG00000047410,ENSG00000132612,ENSG00000085840,ENSG00000108465,ENSG00000132646,ENSG00000134982,ENSG00000168411,ENSG00000149554,ENSG00000164754,ENSG00000055130,ENSG00000090097…
GO:BP	regulation of chromosome separation	GO:1905818	2.3761e-07	6.62413	67	2972	32	17906	ENSG00000137497,ENSG00000154473,ENSG00000139687,ENSG00000153107,ENSG00000047410,ENSG00000134982,ENSG00000101266,ENSG00000164754,ENSG00000175063,ENSG00000013810,ENSG00000126215,ENSG00000036257,ENSG00000149311,ENSG00000196510,ENSG00000089053,ENSG00000178295,ENSG00000086827,ENSG00000178999,ENSG00000080986,ENSG00000164109,ENSG00000071539,ENSG00000135476,ENSG00000134057,ENSG00000112742,ENSG00000094880…
GO:BP	positive regulation of macromolecule metabolic process	GO:0010604	2.39151e-07	6.62133	3442	2972	688	17906	ENSG00000082641,ENSG00000140575,ENSG00000135316,ENSG00000088247,ENSG00000104824,ENSG00000125686,ENSG00000008838,ENSG00000134250,ENSG00000184216,ENSG00000011304,ENSG00000107929,ENSG00000136938,ENSG00000164190,ENSG00000067900,ENSG00000124795,ENSG00000145191,ENSG00000089154,ENSG00000124486,ENSG00000162613,ENSG00000138031,ENSG00000185104,ENSG00000092201,ENSG00000164151,ENSG00000130741,ENSG00000183283…
GO:BP	cellular macromolecule biosynthetic process	GO:0034645	2.4815e-07	6.60529	5008	2972	963	17906	ENSG00000082641,ENSG00000161013,ENSG00000122565,ENSG00000135316,ENSG00000108344,ENSG00000088247,ENSG00000104824,ENSG00000125686,ENSG00000008838,ENSG00000114439,ENSG00000134250,ENSG00000184216,ENSG00000011304,ENSG00000063046,ENSG00000143742,ENSG00000116679,ENSG00000077235,ENSG00000101346,ENSG00000116120,ENSG00000134440,ENSG00000116221,ENSG00000163812,ENSG00000107929,ENSG00000164190,ENSG00000067900…
GO:BP	nucleobase-containing compound metabolic process	GO:0006139	2.89952e-07	6.53767	5736	2972	1088	17906	ENSG00000082641,ENSG00000128050,ENSG00000105323,ENSG00000122565,ENSG00000135316,ENSG00000108344,ENSG00000088247,ENSG00000104824,ENSG00000125686,ENSG00000008838,ENSG00000114439,ENSG00000189091,ENSG00000134250,ENSG00000109606,ENSG00000159140,ENSG00000136450,ENSG00000184216,ENSG00000163714,ENSG00000011304,ENSG00000134333,ENSG00000116679,ENSG00000077235,ENSG00000101346,ENSG00000116120,ENSG00000134440…
GO:BP	positive regulation of organelle organization	GO:0010638	2.89952e-07	6.53767	644	2972	164	17906	ENSG00000164190,ENSG00000137497,ENSG00000163938,ENSG00000197122,ENSG00000170759,ENSG00000136448,ENSG00000061676,ENSG00000130827,ENSG00000130779,ENSG00000139687,ENSG00000130816,ENSG00000080345,ENSG00000142230,ENSG00000175216,ENSG00000047410,ENSG00000075618,ENSG00000197386,ENSG00000087470,ENSG00000116560,ENSG00000140632,ENSG00000175224,ENSG00000198730,ENSG00000183853,ENSG00000175054,ENSG00000197879…
GO:BP	ubiquitin-dependent protein catabolic process	GO:0006511	3.17047e-07	6.49888	640	2972	163	17906	ENSG00000108344,ENSG00000185627,ENSG00000124486,ENSG00000185104,ENSG00000076201,ENSG00000154473,ENSG00000103429,ENSG00000158941,ENSG00000116750,ENSG00000114098,ENSG00000197170,ENSG00000100991,ENSG00000153107,ENSG00000090686,ENSG00000146535,ENSG00000123374,ENSG00000159461,ENSG00000107404,ENSG00000115760,ENSG00000188021,ENSG00000132612,ENSG00000166295,ENSG00000033800,ENSG00000013561,ENSG00000105974…
GO:BP	positive regulation of nitrogen compound metabolic process	GO:0051173	3.44667e-07	6.4626	3248	2972	652	17906	ENSG00000153904,ENSG00000082641,ENSG00000140575,ENSG00000088247,ENSG00000104824,ENSG00000125686,ENSG00000008838,ENSG00000134250,ENSG00000184216,ENSG00000011304,ENSG00000107929,ENSG00000136938,ENSG00000164190,ENSG00000067900,ENSG00000145191,ENSG00000089154,ENSG00000124486,ENSG00000138031,ENSG00000185104,ENSG00000092201,ENSG00000164151,ENSG00000130741,ENSG00000183283,ENSG00000055609,ENSG00000163938…
GO:BP	cell cycle G1/S phase transition	GO:0044843	3.44667e-07	6.4626	300	2972	90	17906	ENSG00000100297,ENSG00000149115,ENSG00000139687,ENSG00000135446,ENSG00000204120,ENSG00000123374,ENSG00000137710,ENSG00000133895,ENSG00000033800,ENSG00000128059,ENSG00000166508,ENSG00000073111,ENSG00000085840,ENSG00000132646,ENSG00000168411,ENSG00000008710,ENSG00000138814,ENSG00000135336,ENSG00000055130,ENSG00000176890,ENSG00000007047,ENSG00000090097,ENSG00000111679,ENSG00000198791,ENSG00000144580…
GO:BP	modification-dependent protein catabolic process	GO:0019941	3.54699e-07	6.45014	646	2972	164	17906	ENSG00000108344,ENSG00000185627,ENSG00000124486,ENSG00000185104,ENSG00000076201,ENSG00000154473,ENSG00000103429,ENSG00000158941,ENSG00000116750,ENSG00000114098,ENSG00000197170,ENSG00000100991,ENSG00000153107,ENSG00000090686,ENSG00000146535,ENSG00000123374,ENSG00000159461,ENSG00000107404,ENSG00000115760,ENSG00000188021,ENSG00000132612,ENSG00000166295,ENSG00000033800,ENSG00000013561,ENSG00000105974…
GO:BP	mitotic sister chromatid separation	GO:0051306	4.0538e-07	6.39214	65	2972	31	17906	ENSG00000154473,ENSG00000139687,ENSG00000153107,ENSG00000047410,ENSG00000134982,ENSG00000164754,ENSG00000175063,ENSG00000013810,ENSG00000126215,ENSG00000036257,ENSG00000149311,ENSG00000196510,ENSG00000089053,ENSG00000144535,ENSG00000178295,ENSG00000086827,ENSG00000178999,ENSG00000080986,ENSG00000164109,ENSG00000071539,ENSG00000135476,ENSG00000134057,ENSG00000112742,ENSG00000094880,ENSG00000119408…
GO:BP	modification-dependent macromolecule catabolic process	GO:0043632	4.0538e-07	6.39214	657	2972	166	17906	ENSG00000108344,ENSG00000185627,ENSG00000124486,ENSG00000185104,ENSG00000076201,ENSG00000154473,ENSG00000103429,ENSG00000158941,ENSG00000116750,ENSG00000114098,ENSG00000197170,ENSG00000100991,ENSG00000153107,ENSG00000090686,ENSG00000146535,ENSG00000123374,ENSG00000159461,ENSG00000107404,ENSG00000115760,ENSG00000188021,ENSG00000132612,ENSG00000166295,ENSG00000033800,ENSG00000013561,ENSG00000105974…
GO:BP	cellular aromatic compound metabolic process	GO:0006725	4.23291e-07	6.37336	5956	2972	1124	17906	ENSG00000082641,ENSG00000128050,ENSG00000105323,ENSG00000122565,ENSG00000135316,ENSG00000108344,ENSG00000088247,ENSG00000104824,ENSG00000125686,ENSG00000008838,ENSG00000114439,ENSG00000189091,ENSG00000134250,ENSG00000109606,ENSG00000159140,ENSG00000136450,ENSG00000184216,ENSG00000163714,ENSG00000011304,ENSG00000134333,ENSG00000116679,ENSG00000077235,ENSG00000101346,ENSG00000116120,ENSG00000134440…
GO:BP	proteasomal protein catabolic process	GO:0010498	4.44058e-07	6.35256	485	2972	130	17906	ENSG00000082641,ENSG00000108344,ENSG00000185627,ENSG00000185104,ENSG00000154473,ENSG00000103429,ENSG00000158941,ENSG00000116750,ENSG00000114098,ENSG00000197170,ENSG00000153107,ENSG00000182087,ENSG00000146535,ENSG00000123374,ENSG00000159461,ENSG00000072062,ENSG00000107404,ENSG00000188021,ENSG00000166295,ENSG00000033800,ENSG00000144747,ENSG00000013561,ENSG00000105974,ENSG00000180901,ENSG00000101557…
GO:BP	regulation of mitotic sister chromatid separation	GO:0010965	4.51219e-07	6.34561	62	2972	30	17906	ENSG00000154473,ENSG00000139687,ENSG00000153107,ENSG00000047410,ENSG00000134982,ENSG00000164754,ENSG00000175063,ENSG00000013810,ENSG00000126215,ENSG00000036257,ENSG00000149311,ENSG00000196510,ENSG00000089053,ENSG00000178295,ENSG00000086827,ENSG00000178999,ENSG00000080986,ENSG00000164109,ENSG00000071539,ENSG00000135476,ENSG00000134057,ENSG00000112742,ENSG00000094880,ENSG00000119408,ENSG00000166851…
GO:BP	metaphase/anaphase transition of cell cycle	GO:0044784	4.51219e-07	6.34561	62	2972	30	17906	ENSG00000154473,ENSG00000139687,ENSG00000153107,ENSG00000047410,ENSG00000134982,ENSG00000164754,ENSG00000175063,ENSG00000013810,ENSG00000126215,ENSG00000036257,ENSG00000149311,ENSG00000196510,ENSG00000089053,ENSG00000178295,ENSG00000086827,ENSG00000178999,ENSG00000080986,ENSG00000164109,ENSG00000071539,ENSG00000135476,ENSG00000134057,ENSG00000112742,ENSG00000094880,ENSG00000119408,ENSG00000166851…
GO:BP	positive regulation of GTPase activity	GO:0043547	4.5505e-07	6.34194	406	2972	113	17906	ENSG00000140575,ENSG00000197226,ENSG00000122126,ENSG00000177963,ENSG00000196712,ENSG00000179051,ENSG00000107863,ENSG00000169756,ENSG00000153201,ENSG00000186716,ENSG00000186635,ENSG00000121749,ENSG00000099942,ENSG00000114346,ENSG00000101199,ENSG00000169221,ENSG00000029725,ENSG00000087470,ENSG00000105971,ENSG00000146376,ENSG00000100092,ENSG00000242247,ENSG00000161202,ENSG00000054611,ENSG00000147459…
GO:BP	regulation of catabolic process	GO:0009894	6.34753e-07	6.19739	1012	2972	236	17906	ENSG00000082641,ENSG00000135316,ENSG00000108344,ENSG00000088247,ENSG00000189091,ENSG00000067900,ENSG00000185627,ENSG00000131558,ENSG00000185104,ENSG00000178951,ENSG00000065135,ENSG00000155506,ENSG00000070756,ENSG00000158941,ENSG00000110321,ENSG00000116750,ENSG00000159720,ENSG00000095319,ENSG00000197170,ENSG00000213585,ENSG00000140718,ENSG00000135446,ENSG00000147649,ENSG00000153201,ENSG00000139496…
GO:BP	regulation of metabolic process	GO:0019222	7.48011e-07	6.12609	6982	2972	1296	17906	ENSG00000153904,ENSG00000082641,ENSG00000140575,ENSG00000122565,ENSG00000135316,ENSG00000108344,ENSG00000088247,ENSG00000104824,ENSG00000125686,ENSG00000008838,ENSG00000114439,ENSG00000189091,ENSG00000134250,ENSG00000159140,ENSG00000136450,ENSG00000184216,ENSG00000011304,ENSG00000063046,ENSG00000143742,ENSG00000116679,ENSG00000101346,ENSG00000107929,ENSG00000170144,ENSG00000136938,ENSG00000099194…
GO:BP	negative regulation of mitotic cell cycle phase transition	GO:1901991	7.48011e-07	6.12609	252	2972	78	17906	ENSG00000108344,ENSG00000185627,ENSG00000149115,ENSG00000154473,ENSG00000197170,ENSG00000139687,ENSG00000135446,ENSG00000204120,ENSG00000123374,ENSG00000047410,ENSG00000132612,ENSG00000085840,ENSG00000108465,ENSG00000132646,ENSG00000134982,ENSG00000168411,ENSG00000164754,ENSG00000055130,ENSG00000090097,ENSG00000198791,ENSG00000126215,ENSG00000144580,ENSG00000125107,ENSG00000135679,ENSG00000149311…
GO:BP	centrosome localization	GO:0051642	8.42245e-07	6.07456	30	2972	19	17906	ENSG00000170759,ENSG00000153201,ENSG00000100242,ENSG00000007168,ENSG00000072864,ENSG00000127914,ENSG00000113838,ENSG00000164828,ENSG00000135723,ENSG00000100503,ENSG00000075711,ENSG00000164109,ENSG00000185963,ENSG00000173588,ENSG00000135720,ENSG00000087586,ENSG00000121957,ENSG00000092421,ENSG00000066279
GO:BP	heterocycle metabolic process	GO:0046483	8.515e-07	6.06982	5910	2972	1113	17906	ENSG00000082641,ENSG00000128050,ENSG00000105323,ENSG00000122565,ENSG00000135316,ENSG00000108344,ENSG00000088247,ENSG00000104824,ENSG00000125686,ENSG00000008838,ENSG00000114439,ENSG00000189091,ENSG00000134250,ENSG00000109606,ENSG00000159140,ENSG00000136450,ENSG00000184216,ENSG00000163714,ENSG00000011304,ENSG00000134333,ENSG00000116679,ENSG00000077235,ENSG00000101346,ENSG00000116120,ENSG00000134440…
GO:BP	ciliary basal body-plasma membrane docking	GO:0097711	8.87707e-07	6.05173	95	2972	39	17906	ENSG00000175203,ENSG00000077380,ENSG00000175216,ENSG00000072062,ENSG00000168014,ENSG00000213923,ENSG00000007047,ENSG00000137814,ENSG00000007168,ENSG00000072864,ENSG00000166037,ENSG00000127914,ENSG00000121289,ENSG00000126001,ENSG00000170312,ENSG00000138107,ENSG00000141577,ENSG00000116127,ENSG00000101639,ENSG00000119977,ENSG00000103995,ENSG00000048342,ENSG00000151849,ENSG00000135541,ENSG00000173588…
GO:BP	cytoskeleton-dependent intracellular transport	GO:0030705	1.05077e-06	5.97849	190	2972	63	17906	ENSG00000129250,ENSG00000170759,ENSG00000077380,ENSG00000107863,ENSG00000134709,ENSG00000119333,ENSG00000197386,ENSG00000116560,ENSG00000151914,ENSG00000070718,ENSG00000100242,ENSG00000197879,ENSG00000070831,ENSG00000104164,ENSG00000137942,ENSG00000197535,ENSG00000007168,ENSG00000072864,ENSG00000126858,ENSG00000090889,ENSG00000118242,ENSG00000126870,ENSG00000164828,ENSG00000138107,ENSG00000117155…
GO:BP	negative regulation of mitotic cell cycle	GO:0045930	1.33217e-06	5.87544	340	2972	97	17906	ENSG00000108344,ENSG00000122952,ENSG00000185627,ENSG00000149115,ENSG00000154473,ENSG00000197170,ENSG00000139687,ENSG00000135446,ENSG00000204120,ENSG00000123374,ENSG00000047410,ENSG00000132612,ENSG00000085840,ENSG00000108465,ENSG00000132646,ENSG00000134982,ENSG00000168411,ENSG00000149554,ENSG00000164754,ENSG00000055130,ENSG00000090097,ENSG00000198791,ENSG00000126215,ENSG00000144580,ENSG00000125107…
GO:BP	positive regulation of molecular function	GO:0044093	1.33217e-06	5.87544	1822	2972	388	17906	ENSG00000140575,ENSG00000104824,ENSG00000197226,ENSG00000125686,ENSG00000184216,ENSG00000136938,ENSG00000164190,ENSG00000089154,ENSG00000138031,ENSG00000122126,ENSG00000178951,ENSG00000153989,ENSG00000183283,ENSG00000177963,ENSG00000101126,ENSG00000130669,ENSG00000065135,ENSG00000197122,ENSG00000114209,ENSG00000196712,ENSG00000170759,ENSG00000117632,ENSG00000114738,ENSG00000065613,ENSG00000179051…
GO:BP	regulation of mitotic metaphase/anaphase transition	GO:0030071	1.42286e-06	5.84684	58	2972	28	17906	ENSG00000154473,ENSG00000139687,ENSG00000047410,ENSG00000134982,ENSG00000164754,ENSG00000175063,ENSG00000126215,ENSG00000036257,ENSG00000149311,ENSG00000196510,ENSG00000089053,ENSG00000178295,ENSG00000086827,ENSG00000178999,ENSG00000080986,ENSG00000164109,ENSG00000071539,ENSG00000135476,ENSG00000134057,ENSG00000112742,ENSG00000094880,ENSG00000119408,ENSG00000166851,ENSG00000138778,ENSG00000099910…
GO:BP	DNA conformation change	GO:0071103	1.5763e-06	5.80236	323	2972	93	17906	ENSG00000136938,ENSG00000164190,ENSG00000100297,ENSG00000079785,ENSG00000184897,ENSG00000188486,ENSG00000170004,ENSG00000099991,ENSG00000102974,ENSG00000083168,ENSG00000143799,ENSG00000047410,ENSG00000166508,ENSG00000073111,ENSG00000113810,ENSG00000079246,ENSG00000031691,ENSG00000124177,ENSG00000160957,ENSG00000146670,ENSG00000140320,ENSG00000120334,ENSG00000096063,ENSG00000142856,ENSG00000177200…
GO:BP	regulation of nitrogen compound metabolic process	GO:0051171	1.63722e-06	5.78589	6009	2972	1127	17906	ENSG00000153904,ENSG00000082641,ENSG00000140575,ENSG00000122565,ENSG00000135316,ENSG00000108344,ENSG00000088247,ENSG00000104824,ENSG00000125686,ENSG00000008838,ENSG00000114439,ENSG00000189091,ENSG00000134250,ENSG00000159140,ENSG00000136450,ENSG00000184216,ENSG00000011304,ENSG00000063046,ENSG00000143742,ENSG00000116679,ENSG00000101346,ENSG00000107929,ENSG00000170144,ENSG00000136938,ENSG00000164190…
GO:BP	cilium assembly	GO:0060271	1.64736e-06	5.78321	369	2972	103	17906	ENSG00000122126,ENSG00000076201,ENSG00000159720,ENSG00000175203,ENSG00000077380,ENSG00000078668,ENSG00000175216,ENSG00000072062,ENSG00000168014,ENSG00000119333,ENSG00000197386,ENSG00000138758,ENSG00000213923,ENSG00000015676,ENSG00000007047,ENSG00000137942,ENSG00000047849,ENSG00000137814,ENSG00000007168,ENSG00000072864,ENSG00000166037,ENSG00000127914,ENSG00000070367,ENSG00000126870,ENSG00000121289…
GO:BP	phosphorylation	GO:0016310	1.64924e-06	5.78272	2480	2972	508	17906	ENSG00000140575,ENSG00000108344,ENSG00000125686,ENSG00000134250,ENSG00000184216,ENSG00000134333,ENSG00000140740,ENSG00000067900,ENSG00000156515,ENSG00000185627,ENSG00000089154,ENSG00000065150,ENSG00000138031,ENSG00000185104,ENSG00000196367,ENSG00000178951,ENSG00000183283,ENSG00000103507,ENSG00000101126,ENSG00000130669,ENSG00000197122,ENSG00000149115,ENSG00000114209,ENSG00000196712,ENSG00000114738…
GO:BP	intracellular signal transduction	GO:0035556	1.68225e-06	5.77411	2896	2972	583	17906	ENSG00000153904,ENSG00000140575,ENSG00000108344,ENSG00000125686,ENSG00000134250,ENSG00000184216,ENSG00000011304,ENSG00000116679,ENSG00000067900,ENSG00000185627,ENSG00000138031,ENSG00000122126,ENSG00000092201,ENSG00000079785,ENSG00000123146,ENSG00000101126,ENSG00000130669,ENSG00000176871,ENSG00000075142,ENSG00000197122,ENSG00000155506,ENSG00000149115,ENSG00000158941,ENSG00000114209,ENSG00000196712…
GO:BP	microtubule organizing center localization	GO:0061842	1.69679e-06	5.77037	31	2972	19	17906	ENSG00000170759,ENSG00000153201,ENSG00000100242,ENSG00000007168,ENSG00000072864,ENSG00000127914,ENSG00000113838,ENSG00000164828,ENSG00000135723,ENSG00000100503,ENSG00000075711,ENSG00000164109,ENSG00000185963,ENSG00000173588,ENSG00000135720,ENSG00000087586,ENSG00000121957,ENSG00000092421,ENSG00000066279
GO:BP	protein localization to microtubule cytoskeleton	GO:0072698	1.72346e-06	5.7636	52	2972	26	17906	ENSG00000137497,ENSG00000175203,ENSG00000107404,ENSG00000168014,ENSG00000134982,ENSG00000015676,ENSG00000185340,ENSG00000007047,ENSG00000131504,ENSG00000126001,ENSG00000140463,ENSG00000141577,ENSG00000101639,ENSG00000101447,ENSG00000198920,ENSG00000173588,ENSG00000119878,ENSG00000087586,ENSG00000215114,ENSG00000138182,ENSG00000107362,ENSG00000078674,ENSG00000112742,ENSG00000175455,ENSG00000168172…
GO:BP	regulation of cellular protein localization	GO:1903827	1.91351e-06	5.71817	550	2972	141	17906	ENSG00000140575,ENSG00000136938,ENSG00000164190,ENSG00000135821,ENSG00000065150,ENSG00000137497,ENSG00000164151,ENSG00000163938,ENSG00000197122,ENSG00000114209,ENSG00000196712,ENSG00000170759,ENSG00000102119,ENSG00000136448,ENSG00000139687,ENSG00000104517,ENSG00000139496,ENSG00000142230,ENSG00000072062,ENSG00000107404,ENSG00000137710,ENSG00000099942,ENSG00000143799,ENSG00000079950,ENSG00000114346…
GO:BP	negative regulation of cell cycle phase transition	GO:1901988	2.0026e-06	5.69841	271	2972	81	17906	ENSG00000108344,ENSG00000185627,ENSG00000149115,ENSG00000154473,ENSG00000197170,ENSG00000139687,ENSG00000135446,ENSG00000204120,ENSG00000123374,ENSG00000133895,ENSG00000047410,ENSG00000132612,ENSG00000085840,ENSG00000108465,ENSG00000132646,ENSG00000134982,ENSG00000168411,ENSG00000149554,ENSG00000164754,ENSG00000055130,ENSG00000090097,ENSG00000198791,ENSG00000126215,ENSG00000144580,ENSG00000125107…
GO:BP	positive regulation of biological process	GO:0048518	2.4086e-06	5.61824	6366	2972	1186	17906	ENSG00000153904,ENSG00000085063,ENSG00000082641,ENSG00000140575,ENSG00000135316,ENSG00000108344,ENSG00000088247,ENSG00000104824,ENSG00000125686,ENSG00000008838,ENSG00000134250,ENSG00000184216,ENSG00000011304,ENSG00000134333,ENSG00000124783,ENSG00000107929,ENSG00000136938,ENSG00000099194,ENSG00000164190,ENSG00000067900,ENSG00000170540,ENSG00000156515,ENSG00000185627,ENSG00000124795,ENSG00000135821…
GO:BP	Ras protein signal transduction	GO:0007265	2.68436e-06	5.57116	457	2972	121	17906	ENSG00000134250,ENSG00000067900,ENSG00000196712,ENSG00000117632,ENSG00000160293,ENSG00000061676,ENSG00000099246,ENSG00000116133,ENSG00000139687,ENSG00000130816,ENSG00000186716,ENSG00000146535,ENSG00000123374,ENSG00000177106,ENSG00000137710,ENSG00000099942,ENSG00000114346,ENSG00000090924,ENSG00000101199,ENSG00000114993,ENSG00000100092,ENSG00000070831,ENSG00000124198,ENSG00000003393,ENSG00000110514…
GO:BP	macromolecule biosynthetic process	GO:0009059	2.72075e-06	5.56531	5167	2972	980	17906	ENSG00000082641,ENSG00000161013,ENSG00000122565,ENSG00000135316,ENSG00000108344,ENSG00000088247,ENSG00000104824,ENSG00000125686,ENSG00000008838,ENSG00000114439,ENSG00000134250,ENSG00000184216,ENSG00000011304,ENSG00000063046,ENSG00000143742,ENSG00000116679,ENSG00000077235,ENSG00000101346,ENSG00000116120,ENSG00000134440,ENSG00000116221,ENSG00000163812,ENSG00000107929,ENSG00000164190,ENSG00000067900…
GO:BP	cilium organization	GO:0044782	2.84632e-06	5.54572	387	2972	106	17906	ENSG00000122126,ENSG00000076201,ENSG00000159720,ENSG00000175203,ENSG00000077380,ENSG00000078668,ENSG00000175216,ENSG00000072062,ENSG00000168014,ENSG00000119333,ENSG00000197386,ENSG00000138758,ENSG00000213923,ENSG00000015676,ENSG00000007047,ENSG00000137942,ENSG00000047849,ENSG00000137814,ENSG00000118762,ENSG00000007168,ENSG00000072864,ENSG00000166037,ENSG00000127914,ENSG00000070367,ENSG00000126870…
GO:BP	regulation of metaphase/anaphase transition of cell cycle	GO:1902099	3.29671e-06	5.48192	60	2972	28	17906	ENSG00000154473,ENSG00000139687,ENSG00000047410,ENSG00000134982,ENSG00000164754,ENSG00000175063,ENSG00000126215,ENSG00000036257,ENSG00000149311,ENSG00000196510,ENSG00000089053,ENSG00000178295,ENSG00000086827,ENSG00000178999,ENSG00000080986,ENSG00000164109,ENSG00000071539,ENSG00000135476,ENSG00000134057,ENSG00000112742,ENSG00000094880,ENSG00000119408,ENSG00000166851,ENSG00000138778,ENSG00000099910…
GO:BP	organelle localization by membrane tethering	GO:0140056	3.50143e-06	5.45575	175	2972	58	17906	ENSG00000117868,ENSG00000131558,ENSG00000175203,ENSG00000139641,ENSG00000077380,ENSG00000175216,ENSG00000072062,ENSG00000168014,ENSG00000079950,ENSG00000105971,ENSG00000213923,ENSG00000135823,ENSG00000104164,ENSG00000007047,ENSG00000100568,ENSG00000137814,ENSG00000007168,ENSG00000072864,ENSG00000166037,ENSG00000127914,ENSG00000070367,ENSG00000104915,ENSG00000121289,ENSG00000136631,ENSG00000126001…
GO:BP	positive regulation of mitotic cell cycle	GO:0045931	3.72415e-06	5.42897	167	2972	56	17906	ENSG00000164190,ENSG00000137497,ENSG00000179051,ENSG00000139687,ENSG00000135446,ENSG00000137710,ENSG00000047410,ENSG00000101224,ENSG00000146670,ENSG00000175063,ENSG00000173757,ENSG00000169375,ENSG00000126215,ENSG00000135679,ENSG00000005483,ENSG00000036257,ENSG00000108443,ENSG00000179295,ENSG00000007168,ENSG00000196510,ENSG00000169057,ENSG00000138594,ENSG00000146247,ENSG00000089053,ENSG00000065243…
GO:BP	sister chromatid cohesion	GO:0007062	3.77769e-06	5.42277	57	2972	27	17906	ENSG00000164190,ENSG00000101972,ENSG00000197771,ENSG00000139687,ENSG00000102974,ENSG00000116560,ENSG00000108055,ENSG00000164754,ENSG00000146670,ENSG00000121579,ENSG00000168496,ENSG00000129810,ENSG00000173273,ENSG00000136982,ENSG00000121892,ENSG00000083642,ENSG00000112941,ENSG00000198887,ENSG00000135476,ENSG00000171320,ENSG00000119906,ENSG00000020922,ENSG00000147099,ENSG00000013573,ENSG00000163535…
GO:BP	organic cyclic compound metabolic process	GO:1901360	3.77788e-06	5.42275	6185	2972	1153	17906	ENSG00000082641,ENSG00000128050,ENSG00000105323,ENSG00000122565,ENSG00000135316,ENSG00000108344,ENSG00000088247,ENSG00000104824,ENSG00000125686,ENSG00000008838,ENSG00000114439,ENSG00000189091,ENSG00000134250,ENSG00000109606,ENSG00000159140,ENSG00000136450,ENSG00000184216,ENSG00000163714,ENSG00000011304,ENSG00000134333,ENSG00000116679,ENSG00000077235,ENSG00000101346,ENSG00000116120,ENSG00000134440…
GO:BP	membrane docking	GO:0022406	3.91746e-06	5.407	184	2972	60	17906	ENSG00000117868,ENSG00000067900,ENSG00000131558,ENSG00000175203,ENSG00000139641,ENSG00000077380,ENSG00000175216,ENSG00000072062,ENSG00000168014,ENSG00000079950,ENSG00000105971,ENSG00000213923,ENSG00000135823,ENSG00000104164,ENSG00000007047,ENSG00000100568,ENSG00000137814,ENSG00000187446,ENSG00000007168,ENSG00000072864,ENSG00000166037,ENSG00000127914,ENSG00000070367,ENSG00000104915,ENSG00000121289…
GO:BP	positive regulation of chromosome organization	GO:2001252	3.91746e-06	5.407	184	2972	60	17906	ENSG00000164190,ENSG00000137497,ENSG00000163938,ENSG00000139687,ENSG00000130816,ENSG00000080345,ENSG00000047410,ENSG00000116560,ENSG00000140632,ENSG00000198730,ENSG00000175054,ENSG00000155827,ENSG00000079246,ENSG00000133422,ENSG00000164754,ENSG00000137815,ENSG00000169375,ENSG00000168496,ENSG00000005483,ENSG00000159086,ENSG00000134283,ENSG00000036257,ENSG00000119403,ENSG00000149311,ENSG00000118058…
GO:BP	mitotic DNA damage checkpoint	GO:0044773	4.04142e-06	5.39347	100	2972	39	17906	ENSG00000149115,ENSG00000204120,ENSG00000123374,ENSG00000108465,ENSG00000132646,ENSG00000168411,ENSG00000090097,ENSG00000198791,ENSG00000144580,ENSG00000125107,ENSG00000135679,ENSG00000149311,ENSG00000198176,ENSG00000113300,ENSG00000144554,ENSG00000136273,ENSG00000170312,ENSG00000253729,ENSG00000155508,ENSG00000160551,ENSG00000158435,ENSG00000092853,ENSG00000087586,ENSG00000197299,ENSG00000134057…
GO:BP	organophosphate metabolic process	GO:0019637	4.06264e-06	5.39119	1051	2972	239	17906	ENSG00000082641,ENSG00000128050,ENSG00000100241,ENSG00000134333,ENSG00000106348,ENSG00000099194,ENSG00000156515,ENSG00000138031,ENSG00000122126,ENSG00000178951,ENSG00000153989,ENSG00000100075,ENSG00000131473,ENSG00000065135,ENSG00000197122,ENSG00000079459,ENSG00000095319,ENSG00000165458,ENSG00000100504,ENSG00000160216,ENSG00000160293,ENSG00000100714,ENSG00000182054,ENSG00000141934,ENSG00000153201…
GO:BP	cell cycle DNA replication	GO:0044786	4.06279e-06	5.39118	64	2972	29	17906	ENSG00000100297,ENSG00000166508,ENSG00000073111,ENSG00000132646,ENSG00000135336,ENSG00000035928,ENSG00000168496,ENSG00000101868,ENSG00000105486,ENSG00000112312,ENSG00000077514,ENSG00000014138,ENSG00000163904,ENSG00000104738,ENSG00000062822,ENSG00000132383,ENSG00000076003,ENSG00000112118,ENSG00000176208,ENSG00000111445,ENSG00000159147,ENSG00000100479,ENSG00000133119,ENSG00000138346,ENSG00000198056…
GO:BP	positive regulation of catalytic activity	GO:0043085	4.06279e-06	5.39118	1466	2972	318	17906	ENSG00000140575,ENSG00000197226,ENSG00000184216,ENSG00000136938,ENSG00000089154,ENSG00000138031,ENSG00000122126,ENSG00000153989,ENSG00000183283,ENSG00000177963,ENSG00000101126,ENSG00000130669,ENSG00000065135,ENSG00000197122,ENSG00000114209,ENSG00000196712,ENSG00000114738,ENSG00000065613,ENSG00000179051,ENSG00000077380,ENSG00000160293,ENSG00000143013,ENSG00000013588,ENSG00000107863,ENSG00000160867…
GO:BP	establishment of protein localization	GO:0045184	4.27212e-06	5.36936	2235	2972	460	17906	ENSG00000058262,ENSG00000197226,ENSG00000169180,ENSG00000125686,ENSG00000134250,ENSG00000136450,ENSG00000143742,ENSG00000140740,ENSG00000124783,ENSG00000136240,ENSG00000163812,ENSG00000136938,ENSG00000164190,ENSG00000170540,ENSG00000156515,ENSG00000131558,ENSG00000135821,ENSG00000115806,ENSG00000124486,ENSG00000065150,ENSG00000006715,ENSG00000164151,ENSG00000104219,ENSG00000119844,ENSG00000176853…
GO:BP	regulation of cellular protein metabolic process	GO:0032268	4.37174e-06	5.35935	2744	2972	552	17906	ENSG00000082641,ENSG00000140575,ENSG00000135316,ENSG00000088247,ENSG00000104824,ENSG00000134250,ENSG00000184216,ENSG00000011304,ENSG00000063046,ENSG00000143742,ENSG00000116679,ENSG00000107929,ENSG00000136938,ENSG00000164190,ENSG00000067900,ENSG00000170540,ENSG00000145191,ENSG00000089154,ENSG00000065150,ENSG00000138031,ENSG00000185104,ENSG00000079785,ENSG00000130741,ENSG00000183283,ENSG00000163938…
GO:BP	establishment of organelle localization	GO:0051656	4.51734e-06	5.34512	419	2972	112	17906	ENSG00000085063,ENSG00000131558,ENSG00000137497,ENSG00000129250,ENSG00000176853,ENSG00000114209,ENSG00000170759,ENSG00000175203,ENSG00000107863,ENSG00000163539,ENSG00000176986,ENSG00000164163,ENSG00000132612,ENSG00000197386,ENSG00000070718,ENSG00000100242,ENSG00000197879,ENSG00000242247,ENSG00000070831,ENSG00000031691,ENSG00000160218,ENSG00000110075,ENSG00000104164,ENSG00000146670,ENSG00000137942…
GO:BP	transport along microtubule	GO:0010970	4.52438e-06	5.34444	164	2972	55	17906	ENSG00000129250,ENSG00000170759,ENSG00000077380,ENSG00000107863,ENSG00000119333,ENSG00000197386,ENSG00000116560,ENSG00000151914,ENSG00000070718,ENSG00000100242,ENSG00000070831,ENSG00000104164,ENSG00000007168,ENSG00000072864,ENSG00000126858,ENSG00000090889,ENSG00000118242,ENSG00000126870,ENSG00000164828,ENSG00000138107,ENSG00000117155,ENSG00000141577,ENSG00000138834,ENSG00000138175,ENSG00000135049…
GO:BP	cytoskeleton-dependent cytokinesis	GO:0061640	5.29209e-06	5.27637	101	2972	39	17906	ENSG00000159140,ENSG00000067900,ENSG00000186522,ENSG00000117632,ENSG00000182149,ENSG00000114346,ENSG00000164961,ENSG00000132612,ENSG00000114993,ENSG00000136108,ENSG00000138758,ENSG00000134982,ENSG00000090889,ENSG00000100167,ENSG00000133026,ENSG00000134278,ENSG00000164114,ENSG00000140463,ENSG00000178999,ENSG00000149503,ENSG00000164402,ENSG00000138175,ENSG00000138180,ENSG00000137807,ENSG00000135476…
GO:BP	cellular protein catabolic process	GO:0044257	5.53841e-06	5.25662	799	2972	189	17906	ENSG00000082641,ENSG00000108344,ENSG00000185627,ENSG00000124486,ENSG00000185104,ENSG00000076201,ENSG00000154473,ENSG00000103429,ENSG00000158941,ENSG00000116750,ENSG00000114098,ENSG00000197170,ENSG00000100991,ENSG00000153107,ENSG00000090686,ENSG00000182087,ENSG00000146535,ENSG00000123374,ENSG00000159461,ENSG00000147852,ENSG00000072062,ENSG00000107404,ENSG00000137710,ENSG00000115760,ENSG00000188021…
GO:BP	meiotic cell cycle	GO:0051321	5.70246e-06	5.24394	251	2972	75	17906	ENSG00000185627,ENSG00000101972,ENSG00000137497,ENSG00000154473,ENSG00000188486,ENSG00000123374,ENSG00000113456,ENSG00000196074,ENSG00000164961,ENSG00000101224,ENSG00000108055,ENSG00000100242,ENSG00000113810,ENSG00000164754,ENSG00000129810,ENSG00000204371,ENSG00000149311,ENSG00000128159,ENSG00000187741,ENSG00000142875,ENSG00000119684,ENSG00000182134,ENSG00000164828,ENSG00000144554,ENSG00000136492…
GO:BP	positive regulation of chromosome segregation	GO:0051984	6.023e-06	5.22019	33	2972	19	17906	ENSG00000164190,ENSG00000137497,ENSG00000179051,ENSG00000139687,ENSG00000116560,ENSG00000164754,ENSG00000168496,ENSG00000036257,ENSG00000196510,ENSG00000089053,ENSG00000178999,ENSG00000070950,ENSG00000198887,ENSG00000135476,ENSG00000134057,ENSG00000119906,ENSG00000094880,ENSG00000013573,ENSG00000126787
GO:BP	positive regulation of intracellular transport	GO:0032388	6.03314e-06	5.21946	212	2972	66	17906	ENSG00000136938,ENSG00000065150,ENSG00000137497,ENSG00000164151,ENSG00000076201,ENSG00000114209,ENSG00000114503,ENSG00000170759,ENSG00000102119,ENSG00000104517,ENSG00000142230,ENSG00000072062,ENSG00000137710,ENSG00000114346,ENSG00000047410,ENSG00000111605,ENSG00000171720,ENSG00000175224,ENSG00000134109,ENSG00000197879,ENSG00000070831,ENSG00000024422,ENSG00000149269,ENSG00000137770,ENSG00000100335…
GO:BP	regulation of signal transduction	GO:0009966	6.03509e-06	5.21932	3244	2972	640	17906	ENSG00000140575,ENSG00000108344,ENSG00000125686,ENSG00000134250,ENSG00000184216,ENSG00000011304,ENSG00000125912,ENSG00000116679,ENSG00000101346,ENSG00000198561,ENSG00000067900,ENSG00000185627,ENSG00000185104,ENSG00000137497,ENSG00000122126,ENSG00000178951,ENSG00000092201,ENSG00000079785,ENSG00000138600,ENSG00000065135,ENSG00000075142,ENSG00000197122,ENSG00000103429,ENSG00000158941,ENSG00000114209…
GO:BP	cellular macromolecule catabolic process	GO:0044265	6.49657e-06	5.18732	1209	2972	268	17906	ENSG00000082641,ENSG00000135316,ENSG00000108344,ENSG00000088247,ENSG00000067900,ENSG00000185627,ENSG00000124486,ENSG00000185104,ENSG00000076201,ENSG00000155506,ENSG00000149115,ENSG00000070756,ENSG00000154473,ENSG00000103429,ENSG00000158941,ENSG00000116750,ENSG00000114503,ENSG00000114098,ENSG00000197170,ENSG00000100991,ENSG00000140718,ENSG00000153107,ENSG00000090686,ENSG00000182087,ENSG00000146535…
GO:BP	regulation of protein modification process	GO:0031399	7.15114e-06	5.14562	1917	2972	400	17906	ENSG00000140575,ENSG00000134250,ENSG00000184216,ENSG00000011304,ENSG00000116679,ENSG00000164190,ENSG00000067900,ENSG00000089154,ENSG00000065150,ENSG00000138031,ENSG00000185104,ENSG00000183283,ENSG00000163938,ENSG00000101126,ENSG00000130669,ENSG00000197122,ENSG00000149115,ENSG00000158941,ENSG00000114209,ENSG00000196712,ENSG00000114738,ENSG00000065613,ENSG00000104866,ENSG00000100462,ENSG00000099991…
GO:BP	positive regulation of intracellular protein transport	GO:0090316	7.30162e-06	5.13658	158	2972	53	17906	ENSG00000136938,ENSG00000065150,ENSG00000164151,ENSG00000114209,ENSG00000170759,ENSG00000102119,ENSG00000104517,ENSG00000142230,ENSG00000072062,ENSG00000114346,ENSG00000047410,ENSG00000171720,ENSG00000175224,ENSG00000134109,ENSG00000197879,ENSG00000070831,ENSG00000149269,ENSG00000137770,ENSG00000100335,ENSG00000119185,ENSG00000132356,ENSG00000152700,ENSG00000117280,ENSG00000135679,ENSG00000187446…
GO:BP	nuclear DNA replication	GO:0033260	8.22409e-06	5.08491	59	2972	27	17906	ENSG00000100297,ENSG00000166508,ENSG00000073111,ENSG00000132646,ENSG00000135336,ENSG00000035928,ENSG00000168496,ENSG00000101868,ENSG00000105486,ENSG00000112312,ENSG00000077514,ENSG00000014138,ENSG00000104738,ENSG00000062822,ENSG00000132383,ENSG00000076003,ENSG00000112118,ENSG00000176208,ENSG00000111445,ENSG00000159147,ENSG00000100479,ENSG00000133119,ENSG00000138346,ENSG00000198056,ENSG00000051180…
GO:BP	mitotic cytokinesis	GO:0000281	8.33973e-06	5.07885	73	2972	31	17906	ENSG00000159140,ENSG00000067900,ENSG00000117632,ENSG00000114346,ENSG00000132612,ENSG00000114993,ENSG00000136108,ENSG00000134982,ENSG00000090889,ENSG00000133026,ENSG00000164114,ENSG00000140463,ENSG00000149503,ENSG00000138175,ENSG00000138180,ENSG00000137807,ENSG00000135476,ENSG00000115163,ENSG00000138182,ENSG00000021574,ENSG00000185909,ENSG00000161800,ENSG00000109103,ENSG00000122966,ENSG00000096093…
GO:BP	proteolysis involved in cellular protein catabolic process	GO:0051603	9.00381e-06	5.04557	739	2972	176	17906	ENSG00000082641,ENSG00000108344,ENSG00000185627,ENSG00000124486,ENSG00000185104,ENSG00000076201,ENSG00000154473,ENSG00000103429,ENSG00000158941,ENSG00000116750,ENSG00000114098,ENSG00000197170,ENSG00000100991,ENSG00000153107,ENSG00000090686,ENSG00000182087,ENSG00000146535,ENSG00000123374,ENSG00000159461,ENSG00000072062,ENSG00000107404,ENSG00000115760,ENSG00000188021,ENSG00000132612,ENSG00000166295…
GO:BP	attachment of spindle microtubules to kinetochore	GO:0008608	1.09875e-05	4.9591	34	2972	19	17906	ENSG00000154473,ENSG00000179051,ENSG00000139687,ENSG00000114346,ENSG00000134982,ENSG00000070831,ENSG00000129810,ENSG00000178999,ENSG00000080986,ENSG00000128944,ENSG00000134057,ENSG00000117650,ENSG00000142945,ENSG00000161800,ENSG00000143228,ENSG00000138778,ENSG00000076382,ENSG00000145241,ENSG00000137812
GO:BP	nervous system development	GO:0007399	1.21344e-05	4.91598	2432	2972	492	17906	ENSG00000142949,ENSG00000147676,ENSG00000082641,ENSG00000140575,ENSG00000125686,ENSG00000172380,ENSG00000134250,ENSG00000101346,ENSG00000198561,ENSG00000136938,ENSG00000164190,ENSG00000067900,ENSG00000170571,ENSG00000145191,ENSG00000124486,ENSG00000101126,ENSG00000130669,ENSG00000065135,ENSG00000197122,ENSG00000110321,ENSG00000116750,ENSG00000196712,ENSG00000170759,ENSG00000117632,ENSG00000159720…
GO:BP	positive regulation of transferase activity	GO:0051347	1.22134e-05	4.91316	692	2972	166	17906	ENSG00000140575,ENSG00000184216,ENSG00000089154,ENSG00000138031,ENSG00000183283,ENSG00000101126,ENSG00000130669,ENSG00000197122,ENSG00000114209,ENSG00000114738,ENSG00000065613,ENSG00000160293,ENSG00000143013,ENSG00000013588,ENSG00000160867,ENSG00000082458,ENSG00000153201,ENSG00000141503,ENSG00000147852,ENSG00000072062,ENSG00000108100,ENSG00000099942,ENSG00000114346,ENSG00000101224,ENSG00000175224…
GO:BP	positive regulation of nucleobase-containing compound metabolic process	GO:0045935	1.23104e-05	4.90973	1905	2972	396	17906	ENSG00000082641,ENSG00000088247,ENSG00000125686,ENSG00000008838,ENSG00000164190,ENSG00000067900,ENSG00000089154,ENSG00000124486,ENSG00000092201,ENSG00000164151,ENSG00000055609,ENSG00000163938,ENSG00000197122,ENSG00000070756,ENSG00000158941,ENSG00000067955,ENSG00000114503,ENSG00000073584,ENSG00000071626,ENSG00000184897,ENSG00000188486,ENSG00000143013,ENSG00000121864,ENSG00000133816,ENSG00000100811…
GO:BP	regulation of cellular catabolic process	GO:0031329	1.31568e-05	4.88085	850	2972	197	17906	ENSG00000082641,ENSG00000135316,ENSG00000108344,ENSG00000088247,ENSG00000067900,ENSG00000185627,ENSG00000131558,ENSG00000185104,ENSG00000065135,ENSG00000155506,ENSG00000070756,ENSG00000158941,ENSG00000110321,ENSG00000116750,ENSG00000159720,ENSG00000197170,ENSG00000213585,ENSG00000140718,ENSG00000147649,ENSG00000182087,ENSG00000146535,ENSG00000204120,ENSG00000072062,ENSG00000107404,ENSG00000137710…
GO:BP	nitrogen compound transport	GO:0071705	1.31605e-05	4.88073	2506	2972	505	17906	ENSG00000058262,ENSG00000082641,ENSG00000088247,ENSG00000197226,ENSG00000169180,ENSG00000125686,ENSG00000134250,ENSG00000136450,ENSG00000143742,ENSG00000140740,ENSG00000124783,ENSG00000136240,ENSG00000163812,ENSG00000136938,ENSG00000170540,ENSG00000156515,ENSG00000131558,ENSG00000135821,ENSG00000124486,ENSG00000065150,ENSG00000006715,ENSG00000164151,ENSG00000104219,ENSG00000119844,ENSG00000176853…
GO:BP	regulation of cytoskeleton organization	GO:0051493	1.35843e-05	4.86696	564	2972	140	17906	ENSG00000134250,ENSG00000067900,ENSG00000101972,ENSG00000137497,ENSG00000184009,ENSG00000117632,ENSG00000061676,ENSG00000130827,ENSG00000130779,ENSG00000112701,ENSG00000163539,ENSG00000175216,ENSG00000186635,ENSG00000137710,ENSG00000114346,ENSG00000087274,ENSG00000047410,ENSG00000090924,ENSG00000075618,ENSG00000136108,ENSG00000118200,ENSG00000108055,ENSG00000146376,ENSG00000183853,ENSG00000100092…
GO:BP	cellular nitrogen compound metabolic process	GO:0034641	1.47829e-05	4.83024	6508	2972	1201	17906	ENSG00000153904,ENSG00000082641,ENSG00000128050,ENSG00000105323,ENSG00000122565,ENSG00000135316,ENSG00000108344,ENSG00000088247,ENSG00000104824,ENSG00000125686,ENSG00000008838,ENSG00000114439,ENSG00000189091,ENSG00000134250,ENSG00000109606,ENSG00000159140,ENSG00000136450,ENSG00000184216,ENSG00000163714,ENSG00000011304,ENSG00000134333,ENSG00000063046,ENSG00000143742,ENSG00000116679,ENSG00000077235…
GO:BP	regulation of cell communication	GO:0010646	1.8502e-05	4.73278	3638	2972	705	17906	ENSG00000140575,ENSG00000108344,ENSG00000125686,ENSG00000134250,ENSG00000184216,ENSG00000011304,ENSG00000125912,ENSG00000116679,ENSG00000101346,ENSG00000198561,ENSG00000067900,ENSG00000185627,ENSG00000135821,ENSG00000185104,ENSG00000137497,ENSG00000122126,ENSG00000178951,ENSG00000092201,ENSG00000079785,ENSG00000138600,ENSG00000101126,ENSG00000065135,ENSG00000076201,ENSG00000075142,ENSG00000197122…
GO:BP	regulation of kinase activity	GO:0043549	1.89214e-05	4.72305	911	2972	208	17906	ENSG00000140575,ENSG00000184216,ENSG00000089154,ENSG00000065150,ENSG00000138031,ENSG00000185104,ENSG00000183283,ENSG00000101126,ENSG00000130669,ENSG00000197122,ENSG00000114209,ENSG00000196712,ENSG00000114738,ENSG00000065613,ENSG00000160293,ENSG00000143013,ENSG00000013588,ENSG00000278311,ENSG00000139687,ENSG00000160867,ENSG00000082458,ENSG00000135446,ENSG00000153201,ENSG00000130382,ENSG00000113328…
GO:BP	protein localization to microtubule organizing center	GO:1905508	1.91745e-05	4.71728	32	2972	18	17906	ENSG00000137497,ENSG00000175203,ENSG00000168014,ENSG00000134982,ENSG00000015676,ENSG00000007047,ENSG00000126001,ENSG00000140463,ENSG00000141577,ENSG00000101639,ENSG00000198920,ENSG00000173588,ENSG00000087586,ENSG00000215114,ENSG00000078674,ENSG00000175455,ENSG00000168172,ENSG00000076382
GO:BP	regulation of protein metabolic process	GO:0051246	1.95819e-05	4.70814	2922	2972	578	17906	ENSG00000082641,ENSG00000140575,ENSG00000135316,ENSG00000108344,ENSG00000088247,ENSG00000104824,ENSG00000189091,ENSG00000134250,ENSG00000184216,ENSG00000011304,ENSG00000063046,ENSG00000143742,ENSG00000116679,ENSG00000107929,ENSG00000136938,ENSG00000164190,ENSG00000067900,ENSG00000170540,ENSG00000145191,ENSG00000089154,ENSG00000065150,ENSG00000138031,ENSG00000185104,ENSG00000079785,ENSG00000130741…
GO:BP	positive regulation of kinase activity	GO:0033674	2.12045e-05	4.67357	613	2972	149	17906	ENSG00000140575,ENSG00000184216,ENSG00000089154,ENSG00000138031,ENSG00000183283,ENSG00000101126,ENSG00000130669,ENSG00000197122,ENSG00000114209,ENSG00000114738,ENSG00000065613,ENSG00000160293,ENSG00000143013,ENSG00000013588,ENSG00000160867,ENSG00000082458,ENSG00000153201,ENSG00000141503,ENSG00000147852,ENSG00000072062,ENSG00000108100,ENSG00000099942,ENSG00000114346,ENSG00000101224,ENSG00000175224…
GO:BP	regulation of cytokinesis	GO:0032465	2.17597e-05	4.66235	87	2972	34	17906	ENSG00000114346,ENSG00000115760,ENSG00000132612,ENSG00000101224,ENSG00000198642,ENSG00000196455,ENSG00000070831,ENSG00000036257,ENSG00000166582,ENSG00000197321,ENSG00000065243,ENSG00000164114,ENSG00000140463,ENSG00000178999,ENSG00000149503,ENSG00000108262,ENSG00000144283,ENSG00000090565,ENSG00000198901,ENSG00000137807,ENSG00000087586,ENSG00000138182,ENSG00000021574,ENSG00000101350,ENSG00000142731…
GO:BP	regulation of transferase activity	GO:0051338	2.22822e-05	4.65204	1017	2972	228	17906	ENSG00000140575,ENSG00000184216,ENSG00000089154,ENSG00000065150,ENSG00000138031,ENSG00000185104,ENSG00000183283,ENSG00000101126,ENSG00000130669,ENSG00000197122,ENSG00000114209,ENSG00000196712,ENSG00000114738,ENSG00000065613,ENSG00000160293,ENSG00000143013,ENSG00000013588,ENSG00000278311,ENSG00000139687,ENSG00000160867,ENSG00000082458,ENSG00000169018,ENSG00000135446,ENSG00000153201,ENSG00000130382…
GO:BP	negative regulation of cellular metabolic process	GO:0031324	2.24172e-05	4.64942	2718	2972	541	17906	ENSG00000140575,ENSG00000122565,ENSG00000135316,ENSG00000088247,ENSG00000104824,ENSG00000125686,ENSG00000134250,ENSG00000011304,ENSG00000143742,ENSG00000116679,ENSG00000164190,ENSG00000067900,ENSG00000170540,ENSG00000124486,ENSG00000065150,ENSG00000178951,ENSG00000197122,ENSG00000155506,ENSG00000070756,ENSG00000158941,ENSG00000067955,ENSG00000110321,ENSG00000116750,ENSG00000196712,ENSG00000073584…
GO:BP	cytoplasmic microtubule organization	GO:0031122	2.51535e-05	4.5994	55	2972	25	17906	ENSG00000137497,ENSG00000065613,ENSG00000134709,ENSG00000107404,ENSG00000118200,ENSG00000151914,ENSG00000111199,ENSG00000109171,ENSG00000187446,ENSG00000007168,ENSG00000128159,ENSG00000275835,ENSG00000186868,ENSG00000075711,ENSG00000126216,ENSG00000076826,ENSG00000119878,ENSG00000182263,ENSG00000021574,ENSG00000137822,ENSG00000078674,ENSG00000115355,ENSG00000132436,ENSG00000168172,ENSG00000102781
GO:BP	protein localization to cell periphery	GO:1990778	2.52909e-05	4.59704	334	2972	91	17906	ENSG00000163681,ENSG00000067900,ENSG00000115806,ENSG00000137497,ENSG00000170759,ENSG00000130779,ENSG00000163539,ENSG00000072415,ENSG00000127603,ENSG00000048140,ENSG00000137710,ENSG00000079950,ENSG00000135525,ENSG00000120992,ENSG00000132612,ENSG00000120756,ENSG00000133961,ENSG00000029725,ENSG00000114993,ENSG00000105974,ENSG00000177707,ENSG00000024422,ENSG00000108819,ENSG00000119185,ENSG00000173402…
GO:BP	regulation of Ras protein signal transduction	GO:0046578	2.74871e-05	4.56087	243	2972	71	17906	ENSG00000134250,ENSG00000196712,ENSG00000117632,ENSG00000160293,ENSG00000186716,ENSG00000177106,ENSG00000137710,ENSG00000099942,ENSG00000114346,ENSG00000090924,ENSG00000101199,ENSG00000100092,ENSG00000124198,ENSG00000003393,ENSG00000110514,ENSG00000107263,ENSG00000128989,ENSG00000196914,ENSG00000237441,ENSG00000099331,ENSG00000170776,ENSG00000036257,ENSG00000110395,ENSG00000105443,ENSG00000114790…
GO:BP	dephosphorylation	GO:0016311	2.92655e-05	4.53364	493	2972	124	17906	ENSG00000142949,ENSG00000140575,ENSG00000100241,ENSG00000011304,ENSG00000067900,ENSG00000141425,ENSG00000122126,ENSG00000076201,ENSG00000197122,ENSG00000104866,ENSG00000165458,ENSG00000099991,ENSG00000082458,ENSG00000141934,ENSG00000063601,ENSG00000101224,ENSG00000197386,ENSG00000196588,ENSG00000108465,ENSG00000163082,ENSG00000108819,ENSG00000153233,ENSG00000137770,ENSG00000110075,ENSG00000138814…
GO:BP	organic substance transport	GO:0071702	2.92655e-05	4.53364	2937	2972	579	17906	ENSG00000058262,ENSG00000082641,ENSG00000088247,ENSG00000197226,ENSG00000169180,ENSG00000125686,ENSG00000117868,ENSG00000134250,ENSG00000136450,ENSG00000143742,ENSG00000140740,ENSG00000124783,ENSG00000136240,ENSG00000163812,ENSG00000136938,ENSG00000170540,ENSG00000156515,ENSG00000131558,ENSG00000170571,ENSG00000135821,ENSG00000124486,ENSG00000125166,ENSG00000065150,ENSG00000006715,ENSG00000164151…
GO:BP	microtubule-based movement	GO:0007018	3.00008e-05	4.52287	289	2972	81	17906	ENSG00000129250,ENSG00000170759,ENSG00000077380,ENSG00000107863,ENSG00000119333,ENSG00000197386,ENSG00000116560,ENSG00000151914,ENSG00000070718,ENSG00000100242,ENSG00000070831,ENSG00000104164,ENSG00000047849,ENSG00000007168,ENSG00000072864,ENSG00000126858,ENSG00000090889,ENSG00000118242,ENSG00000126870,ENSG00000125124,ENSG00000164828,ENSG00000126214,ENSG00000140463,ENSG00000138107,ENSG00000117155…
GO:BP	regulation of nucleobase-containing compound metabolic process	GO:0019219	3.30216e-05	4.4812	4116	2972	786	17906	ENSG00000082641,ENSG00000122565,ENSG00000135316,ENSG00000108344,ENSG00000088247,ENSG00000104824,ENSG00000125686,ENSG00000008838,ENSG00000114439,ENSG00000134250,ENSG00000159140,ENSG00000136450,ENSG00000184216,ENSG00000011304,ENSG00000101346,ENSG00000170144,ENSG00000164190,ENSG00000067900,ENSG00000185627,ENSG00000124795,ENSG00000125520,ENSG00000089154,ENSG00000124486,ENSG00000141425,ENSG00000162613…
GO:BP	spindle assembly	GO:0051225	3.40536e-05	4.46784	108	2972	39	17906	ENSG00000101972,ENSG00000137497,ENSG00000112701,ENSG00000047410,ENSG00000164961,ENSG00000171720,ENSG00000108055,ENSG00000101057,ENSG00000137814,ENSG00000141027,ENSG00000173273,ENSG00000090889,ENSG00000128159,ENSG00000164114,ENSG00000178999,ENSG00000068796,ENSG00000138160,ENSG00000237649,ENSG00000101639,ENSG00000275835,ENSG00000126216,ENSG00000137807,ENSG00000087586,ENSG00000088325,ENSG00000116213…
GO:BP	transcription by RNA polymerase II	GO:0006366	3.40536e-05	4.46784	2393	2972	481	17906	ENSG00000082641,ENSG00000108344,ENSG00000125686,ENSG00000008838,ENSG00000114439,ENSG00000134250,ENSG00000164190,ENSG00000185627,ENSG00000124795,ENSG00000089154,ENSG00000124486,ENSG00000141425,ENSG00000162613,ENSG00000137497,ENSG00000178951,ENSG00000092201,ENSG00000164151,ENSG00000055609,ENSG00000163938,ENSG00000101126,ENSG00000146463,ENSG00000165288,ENSG00000067955,ENSG00000114503,ENSG00000073584…
GO:BP	response to insulin	GO:0032868	3.4315e-05	4.46452	290	2972	81	17906	ENSG00000125166,ENSG00000197122,ENSG00000159720,ENSG00000165458,ENSG00000135446,ENSG00000143799,ENSG00000128059,ENSG00000033627,ENSG00000105971,ENSG00000084774,ENSG00000197879,ENSG00000103994,ENSG00000134982,ENSG00000114650,ENSG00000111199,ENSG00000149269,ENSG00000011405,ENSG00000132356,ENSG00000185344,ENSG00000197535,ENSG00000069275,ENSG00000108443,ENSG00000179295,ENSG00000146247,ENSG00000008405…
GO:BP	actin cytoskeleton organization	GO:0030036	3.54608e-05	4.45025	679	2972	161	17906	ENSG00000134250,ENSG00000173442,ENSG00000067900,ENSG00000117519,ENSG00000184009,ENSG00000197122,ENSG00000196712,ENSG00000117632,ENSG00000165458,ENSG00000061676,ENSG00000133816,ENSG00000128585,ENSG00000277443,ENSG00000186716,ENSG00000163539,ENSG00000141503,ENSG00000154380,ENSG00000186635,ENSG00000137710,ENSG00000114346,ENSG00000087274,ENSG00000092439,ENSG00000090924,ENSG00000132612,ENSG00000120756…
GO:BP	regulation of signaling	GO:0023051	3.70456e-05	4.43126	3679	2972	709	17906	ENSG00000140575,ENSG00000108344,ENSG00000125686,ENSG00000134250,ENSG00000184216,ENSG00000011304,ENSG00000125912,ENSG00000116679,ENSG00000101346,ENSG00000198561,ENSG00000067900,ENSG00000185627,ENSG00000135821,ENSG00000185104,ENSG00000137497,ENSG00000122126,ENSG00000178951,ENSG00000092201,ENSG00000079785,ENSG00000138600,ENSG00000101126,ENSG00000065135,ENSG00000076201,ENSG00000075142,ENSG00000197122…
GO:BP	nucleic acid metabolic process	GO:0090304	3.82747e-05	4.41709	5207	2972	974	17906	ENSG00000082641,ENSG00000105323,ENSG00000122565,ENSG00000135316,ENSG00000108344,ENSG00000088247,ENSG00000104824,ENSG00000125686,ENSG00000008838,ENSG00000114439,ENSG00000189091,ENSG00000134250,ENSG00000109606,ENSG00000159140,ENSG00000136450,ENSG00000184216,ENSG00000163714,ENSG00000011304,ENSG00000116679,ENSG00000077235,ENSG00000101346,ENSG00000116120,ENSG00000134440,ENSG00000170144,ENSG00000164190…
GO:BP	cellular catabolic process	GO:0044248	4.12972e-05	4.38408	2314	2972	466	17906	ENSG00000153904,ENSG00000082641,ENSG00000135316,ENSG00000108344,ENSG00000088247,ENSG00000067900,ENSG00000185627,ENSG00000131558,ENSG00000135821,ENSG00000124486,ENSG00000125166,ENSG00000185104,ENSG00000101444,ENSG00000006715,ENSG00000116791,ENSG00000103507,ENSG00000065135,ENSG00000076201,ENSG00000197122,ENSG00000155506,ENSG00000149115,ENSG00000070756,ENSG00000154473,ENSG00000103429,ENSG00000158941…
GO:BP	organophosphate biosynthetic process	GO:0090407	4.38448e-05	4.35808	601	2972	145	17906	ENSG00000128050,ENSG00000100241,ENSG00000106348,ENSG00000099194,ENSG00000138031,ENSG00000122126,ENSG00000153989,ENSG00000100075,ENSG00000131473,ENSG00000165458,ENSG00000100504,ENSG00000160216,ENSG00000100714,ENSG00000182054,ENSG00000143799,ENSG00000063601,ENSG00000241973,ENSG00000143393,ENSG00000178921,ENSG00000124181,ENSG00000128059,ENSG00000084774,ENSG00000035687,ENSG00000115020,ENSG00000196455…
GO:BP	endomembrane system organization	GO:0010256	4.76722e-05	4.32173	449	2972	114	17906	ENSG00000058262,ENSG00000133318,ENSG00000170540,ENSG00000115806,ENSG00000114209,ENSG00000102119,ENSG00000100462,ENSG00000102178,ENSG00000099246,ENSG00000107863,ENSG00000182149,ENSG00000134709,ENSG00000081923,ENSG00000163539,ENSG00000072415,ENSG00000138246,ENSG00000114988,ENSG00000113569,ENSG00000131381,ENSG00000132612,ENSG00000197386,ENSG00000144747,ENSG00000118200,ENSG00000105971,ENSG00000105974…
GO:BP	organelle transport along microtubule	GO:0072384	4.7776e-05	4.32079	86	2972	33	17906	ENSG00000129250,ENSG00000170759,ENSG00000107863,ENSG00000197386,ENSG00000070718,ENSG00000100242,ENSG00000070831,ENSG00000104164,ENSG00000007168,ENSG00000072864,ENSG00000126858,ENSG00000118242,ENSG00000164828,ENSG00000138107,ENSG00000135049,ENSG00000186868,ENSG00000198836,ENSG00000185009,ENSG00000112290,ENSG00000157823,ENSG00000185963,ENSG00000137807,ENSG00000182606,ENSG00000021574,ENSG00000101350…
GO:BP	amide transport	GO:0042886	4.93748e-05	4.3065	2196	2972	444	17906	ENSG00000058262,ENSG00000197226,ENSG00000169180,ENSG00000125686,ENSG00000134250,ENSG00000136450,ENSG00000143742,ENSG00000140740,ENSG00000124783,ENSG00000136240,ENSG00000163812,ENSG00000136938,ENSG00000170540,ENSG00000156515,ENSG00000131558,ENSG00000135821,ENSG00000124486,ENSG00000065150,ENSG00000006715,ENSG00000164151,ENSG00000104219,ENSG00000119844,ENSG00000176853,ENSG00000076201,ENSG00000075142…
GO:BP	macromolecule catabolic process	GO:0009057	5.52254e-05	4.25786	1450	2972	307	17906	ENSG00000082641,ENSG00000135316,ENSG00000108344,ENSG00000088247,ENSG00000189091,ENSG00000067900,ENSG00000185627,ENSG00000124486,ENSG00000185104,ENSG00000076201,ENSG00000155506,ENSG00000149115,ENSG00000070756,ENSG00000154473,ENSG00000103429,ENSG00000158941,ENSG00000116750,ENSG00000114503,ENSG00000114098,ENSG00000197170,ENSG00000100504,ENSG00000100991,ENSG00000140718,ENSG00000153107,ENSG00000090686…
GO:BP	protein transport	GO:0015031	5.53203e-05	4.25712	2121	2972	430	17906	ENSG00000058262,ENSG00000197226,ENSG00000169180,ENSG00000125686,ENSG00000134250,ENSG00000136450,ENSG00000143742,ENSG00000140740,ENSG00000124783,ENSG00000136240,ENSG00000163812,ENSG00000136938,ENSG00000170540,ENSG00000156515,ENSG00000131558,ENSG00000135821,ENSG00000124486,ENSG00000065150,ENSG00000006715,ENSG00000164151,ENSG00000104219,ENSG00000119844,ENSG00000176853,ENSG00000076201,ENSG00000075142…
GO:BP	brain development	GO:0007420	5.80833e-05	4.23595	756	2972	175	17906	ENSG00000125686,ENSG00000172380,ENSG00000198561,ENSG00000136938,ENSG00000164190,ENSG00000145191,ENSG00000065135,ENSG00000197122,ENSG00000116750,ENSG00000196712,ENSG00000170759,ENSG00000117632,ENSG00000159720,ENSG00000151208,ENSG00000188486,ENSG00000130827,ENSG00000099246,ENSG00000186716,ENSG00000117114,ENSG00000113456,ENSG00000079432,ENSG00000168014,ENSG00000099942,ENSG00000253368,ENSG00000133895…
GO:BP	protein localization to centrosome	GO:0071539	5.81105e-05	4.23575	31	2972	17	17906	ENSG00000175203,ENSG00000168014,ENSG00000134982,ENSG00000015676,ENSG00000007047,ENSG00000126001,ENSG00000140463,ENSG00000141577,ENSG00000101639,ENSG00000198920,ENSG00000173588,ENSG00000087586,ENSG00000215114,ENSG00000078674,ENSG00000175455,ENSG00000168172,ENSG00000076382
GO:BP	regulation of intracellular signal transduction	GO:1902531	6.23544e-05	4.20513	1876	2972	385	17906	ENSG00000140575,ENSG00000134250,ENSG00000184216,ENSG00000011304,ENSG00000116679,ENSG00000067900,ENSG00000122126,ENSG00000092201,ENSG00000079785,ENSG00000075142,ENSG00000197122,ENSG00000158941,ENSG00000114209,ENSG00000196712,ENSG00000117632,ENSG00000171302,ENSG00000151208,ENSG00000114738,ENSG00000160293,ENSG00000170004,ENSG00000100462,ENSG00000107863,ENSG00000160867,ENSG00000169756,ENSG00000147649…
GO:BP	microtubule-based transport	GO:0099111	6.81452e-05	4.16656	191	2972	58	17906	ENSG00000129250,ENSG00000170759,ENSG00000077380,ENSG00000107863,ENSG00000119333,ENSG00000197386,ENSG00000116560,ENSG00000151914,ENSG00000070718,ENSG00000100242,ENSG00000070831,ENSG00000104164,ENSG00000007168,ENSG00000072864,ENSG00000126858,ENSG00000090889,ENSG00000118242,ENSG00000126870,ENSG00000164828,ENSG00000138107,ENSG00000117155,ENSG00000141577,ENSG00000138834,ENSG00000138175,ENSG00000135049…
GO:BP	cytosolic transport	GO:0016482	6.81452e-05	4.16656	165	2972	52	17906	ENSG00000129250,ENSG00000076201,ENSG00000197122,ENSG00000170759,ENSG00000134709,ENSG00000138246,ENSG00000137710,ENSG00000166747,ENSG00000131381,ENSG00000169221,ENSG00000115020,ENSG00000175931,ENSG00000131374,ENSG00000196961,ENSG00000160218,ENSG00000135823,ENSG00000085832,ENSG00000107036,ENSG00000100568,ENSG00000117280,ENSG00000036054,ENSG00000105186,ENSG00000069329,ENSG00000100030,ENSG00000028528…
GO:BP	protein phosphorylation	GO:0006468	7.12049e-05	4.14749	2027	2972	412	17906	ENSG00000140575,ENSG00000108344,ENSG00000125686,ENSG00000134250,ENSG00000184216,ENSG00000067900,ENSG00000185627,ENSG00000089154,ENSG00000065150,ENSG00000138031,ENSG00000185104,ENSG00000183283,ENSG00000103507,ENSG00000101126,ENSG00000130669,ENSG00000197122,ENSG00000149115,ENSG00000114209,ENSG00000196712,ENSG00000114738,ENSG00000065613,ENSG00000197170,ENSG00000100462,ENSG00000013588,ENSG00000278311…
GO:BP	negative regulation of G0 to G1 transition	GO:0070317	7.74911e-05	4.11075	41	2972	20	17906	ENSG00000122565,ENSG00000173889,ENSG00000178691,ENSG00000149554,ENSG00000204371,ENSG00000106462,ENSG00000074266,ENSG00000198176,ENSG00000102054,ENSG00000111752,ENSG00000184481,ENSG00000162521,ENSG00000051180,ENSG00000101412,ENSG00000171848,ENSG00000094916,ENSG00000097046,ENSG00000114126,ENSG00000120868,ENSG00000012048
GO:BP	carbohydrate derivative metabolic process	GO:1901135	7.74911e-05	4.11075	1130	2972	246	17906	ENSG00000082641,ENSG00000161013,ENSG00000128050,ENSG00000117868,ENSG00000134333,ENSG00000101346,ENSG00000106348,ENSG00000099194,ENSG00000156515,ENSG00000141429,ENSG00000171004,ENSG00000138031,ENSG00000101444,ENSG00000178951,ENSG00000153989,ENSG00000100075,ENSG00000131473,ENSG00000143653,ENSG00000065135,ENSG00000171302,ENSG00000095319,ENSG00000139641,ENSG00000100504,ENSG00000153201,ENSG00000139496…
GO:BP	negative regulation of cellular process	GO:0048523	7.91633e-05	4.10148	4996	2972	934	17906	ENSG00000153904,ENSG00000140575,ENSG00000122565,ENSG00000135316,ENSG00000108344,ENSG00000088247,ENSG00000104824,ENSG00000125686,ENSG00000134250,ENSG00000159140,ENSG00000184216,ENSG00000011304,ENSG00000143742,ENSG00000116679,ENSG00000198561,ENSG00000136938,ENSG00000122952,ENSG00000164190,ENSG00000067900,ENSG00000170540,ENSG00000185627,ENSG00000124486,ENSG00000065150,ENSG00000173889,ENSG00000178951…
GO:BP	regulation of macromolecule metabolic process	GO:0060255	8.20933e-05	4.08569	6438	2972	1180	17906	ENSG00000082641,ENSG00000140575,ENSG00000122565,ENSG00000135316,ENSG00000108344,ENSG00000088247,ENSG00000104824,ENSG00000125686,ENSG00000008838,ENSG00000114439,ENSG00000189091,ENSG00000134250,ENSG00000159140,ENSG00000136450,ENSG00000184216,ENSG00000011304,ENSG00000063046,ENSG00000143742,ENSG00000116679,ENSG00000101346,ENSG00000107929,ENSG00000170144,ENSG00000136938,ENSG00000164190,ENSG00000067900…
GO:BP	actin filament-based process	GO:0030029	8.2101e-05	4.08565	781	2972	179	17906	ENSG00000134250,ENSG00000173442,ENSG00000067900,ENSG00000117519,ENSG00000184009,ENSG00000075142,ENSG00000197122,ENSG00000196712,ENSG00000117632,ENSG00000165458,ENSG00000061676,ENSG00000133816,ENSG00000128585,ENSG00000277443,ENSG00000186716,ENSG00000163539,ENSG00000141503,ENSG00000154380,ENSG00000186635,ENSG00000113569,ENSG00000137710,ENSG00000114346,ENSG00000087274,ENSG00000092439,ENSG00000090924…
GO:BP	negative regulation of nucleobase-containing compound metabolic process	GO:0045934	8.61317e-05	4.06484	1512	2972	317	17906	ENSG00000122565,ENSG00000135316,ENSG00000104824,ENSG00000125686,ENSG00000134250,ENSG00000011304,ENSG00000164190,ENSG00000124486,ENSG00000178951,ENSG00000197122,ENSG00000155506,ENSG00000070756,ENSG00000158941,ENSG00000067955,ENSG00000073584,ENSG00000184897,ENSG00000188486,ENSG00000100462,ENSG00000121864,ENSG00000178691,ENSG00000100811,ENSG00000139687,ENSG00000146676,ENSG00000169756,ENSG00000081923…
GO:BP	regulation of cellular localization	GO:0060341	8.68577e-05	4.06119	823	2972	187	17906	ENSG00000140575,ENSG00000136938,ENSG00000164190,ENSG00000135821,ENSG00000065150,ENSG00000137497,ENSG00000164151,ENSG00000153989,ENSG00000163938,ENSG00000076201,ENSG00000075142,ENSG00000197122,ENSG00000114209,ENSG00000114503,ENSG00000196712,ENSG00000170759,ENSG00000102119,ENSG00000136448,ENSG00000139687,ENSG00000104517,ENSG00000139496,ENSG00000142230,ENSG00000138246,ENSG00000072062,ENSG00000107404…
GO:BP	cell junction organization	GO:0034330	8.69096e-05	4.06093	297	2972	81	17906	ENSG00000140575,ENSG00000198561,ENSG00000067900,ENSG00000184009,ENSG00000076201,ENSG00000197122,ENSG00000067955,ENSG00000151208,ENSG00000065613,ENSG00000179051,ENSG00000169756,ENSG00000147649,ENSG00000186716,ENSG00000163539,ENSG00000072415,ENSG00000127603,ENSG00000072062,ENSG00000137710,ENSG00000114346,ENSG00000087274,ENSG00000133961,ENSG00000075618,ENSG00000174607,ENSG00000105974,ENSG00000151914…
GO:BP	centromere complex assembly	GO:0034508	9.0103e-05	4.04526	55	2972	24	17906	ENSG00000139687,ENSG00000112701,ENSG00000031691,ENSG00000120334,ENSG00000142856,ENSG00000166582,ENSG00000171853,ENSG00000102901,ENSG00000163041,ENSG00000102054,ENSG00000123219,ENSG00000115163,ENSG00000162521,ENSG00000188312,ENSG00000129534,ENSG00000138778,ENSG00000119969,ENSG00000123485,ENSG00000138092,ENSG00000117724,ENSG00000104147,ENSG00000145241,ENSG00000137812,ENSG00000102384
GO:BP	protein catabolic process	GO:0030163	9.68263e-05	4.01401	965	2972	214	17906	ENSG00000082641,ENSG00000108344,ENSG00000189091,ENSG00000067900,ENSG00000185627,ENSG00000124486,ENSG00000185104,ENSG00000076201,ENSG00000154473,ENSG00000103429,ENSG00000158941,ENSG00000116750,ENSG00000114098,ENSG00000197170,ENSG00000100991,ENSG00000153107,ENSG00000090686,ENSG00000182087,ENSG00000146535,ENSG00000123374,ENSG00000159461,ENSG00000122779,ENSG00000147852,ENSG00000072062,ENSG00000107404…
GO:BP	peptide transport	GO:0015833	9.77355e-05	4.00995	2161	2972	435	17906	ENSG00000058262,ENSG00000197226,ENSG00000169180,ENSG00000125686,ENSG00000134250,ENSG00000136450,ENSG00000143742,ENSG00000140740,ENSG00000124783,ENSG00000136240,ENSG00000163812,ENSG00000136938,ENSG00000170540,ENSG00000156515,ENSG00000131558,ENSG00000135821,ENSG00000124486,ENSG00000065150,ENSG00000006715,ENSG00000164151,ENSG00000104219,ENSG00000119844,ENSG00000176853,ENSG00000076201,ENSG00000075142…
GO:BP	cellular response to insulin stimulus	GO:0032869	9.78204e-05	4.00957	229	2972	66	17906	ENSG00000197122,ENSG00000159720,ENSG00000135446,ENSG00000143799,ENSG00000128059,ENSG00000033627,ENSG00000105971,ENSG00000197879,ENSG00000103994,ENSG00000134982,ENSG00000149269,ENSG00000011405,ENSG00000132356,ENSG00000185344,ENSG00000197535,ENSG00000069275,ENSG00000108443,ENSG00000179295,ENSG00000146247,ENSG00000155097,ENSG00000185591,ENSG00000119912,ENSG00000140992,ENSG00000171862,ENSG00000253729…
GO:BP	regulation of G0 to G1 transition	GO:0070316	0.000101636	3.99295	45	2972	21	17906	ENSG00000122565,ENSG00000125686,ENSG00000173889,ENSG00000178691,ENSG00000149554,ENSG00000204371,ENSG00000106462,ENSG00000074266,ENSG00000198176,ENSG00000102054,ENSG00000111752,ENSG00000184481,ENSG00000162521,ENSG00000051180,ENSG00000101412,ENSG00000171848,ENSG00000094916,ENSG00000097046,ENSG00000114126,ENSG00000120868,ENSG00000012048
GO:BP	protein localization to chromosome	GO:0034502	0.00010212	3.99089	85	2972	32	17906	ENSG00000164190,ENSG00000163938,ENSG00000154473,ENSG00000179051,ENSG00000139687,ENSG00000102974,ENSG00000175054,ENSG00000079246,ENSG00000031691,ENSG00000164754,ENSG00000146670,ENSG00000134283,ENSG00000149311,ENSG00000173273,ENSG00000106462,ENSG00000171853,ENSG00000170312,ENSG00000086827,ENSG00000125885,ENSG00000178999,ENSG00000080986,ENSG00000132383,ENSG00000130119,ENSG00000115163,ENSG00000171320…
GO:BP	response to ionizing radiation	GO:0010212	0.0001032	3.98632	146	2972	47	17906	ENSG00000164190,ENSG00000149115,ENSG00000188486,ENSG00000113456,ENSG00000067369,ENSG00000143799,ENSG00000133895,ENSG00000114346,ENSG00000126767,ENSG00000175054,ENSG00000168411,ENSG00000079246,ENSG00000048028,ENSG00000182979,ENSG00000132356,ENSG00000158161,ENSG00000135679,ENSG00000163961,ENSG00000069275,ENSG00000149311,ENSG00000110395,ENSG00000004487,ENSG00000167325,ENSG00000166130,ENSG00000091436…
GO:BP	head development	GO:0060322	0.000114846	3.93988	801	2972	182	17906	ENSG00000125686,ENSG00000172380,ENSG00000198561,ENSG00000136938,ENSG00000164190,ENSG00000145191,ENSG00000065135,ENSG00000197122,ENSG00000116750,ENSG00000196712,ENSG00000170759,ENSG00000117632,ENSG00000159720,ENSG00000151208,ENSG00000188486,ENSG00000130827,ENSG00000099246,ENSG00000186716,ENSG00000117114,ENSG00000113456,ENSG00000079432,ENSG00000168014,ENSG00000099942,ENSG00000253368,ENSG00000133895…
GO:BP	regulation of cellular component biogenesis	GO:0044087	0.000117949	3.92831	968	2972	214	17906	ENSG00000140575,ENSG00000125912,ENSG00000067900,ENSG00000185104,ENSG00000101972,ENSG00000137497,ENSG00000006715,ENSG00000164151,ENSG00000184009,ENSG00000101126,ENSG00000197122,ENSG00000067955,ENSG00000117632,ENSG00000151208,ENSG00000065613,ENSG00000179051,ENSG00000143013,ENSG00000061676,ENSG00000130779,ENSG00000139687,ENSG00000078668,ENSG00000169756,ENSG00000081923,ENSG00000112701,ENSG00000163539…
GO:BP	DNA strand elongation involved in DNA replication	GO:0006271	0.000118172	3.92748	18	2972	12	17906	ENSG00000166508,ENSG00000132646,ENSG00000101868,ENSG00000105486,ENSG00000077514,ENSG00000131153,ENSG00000147536,ENSG00000104738,ENSG00000112118,ENSG00000133119,ENSG00000138346,ENSG00000163918
GO:BP	mitotic G1/S transition checkpoint	GO:0044819	0.000118172	3.92748	63	2972	26	17906	ENSG00000149115,ENSG00000204120,ENSG00000123374,ENSG00000132646,ENSG00000168411,ENSG00000090097,ENSG00000198791,ENSG00000144580,ENSG00000125107,ENSG00000135679,ENSG00000149311,ENSG00000198176,ENSG00000113300,ENSG00000170312,ENSG00000253729,ENSG00000155508,ENSG00000158435,ENSG00000087586,ENSG00000134057,ENSG00000158402,ENSG00000129173,ENSG00000101412,ENSG00000075218,ENSG00000118495,ENSG00000103479…
GO:BP	mitotic G1 DNA damage checkpoint	GO:0031571	0.000118172	3.92748	63	2972	26	17906	ENSG00000149115,ENSG00000204120,ENSG00000123374,ENSG00000132646,ENSG00000168411,ENSG00000090097,ENSG00000198791,ENSG00000144580,ENSG00000125107,ENSG00000135679,ENSG00000149311,ENSG00000198176,ENSG00000113300,ENSG00000170312,ENSG00000253729,ENSG00000155508,ENSG00000158435,ENSG00000087586,ENSG00000134057,ENSG00000158402,ENSG00000129173,ENSG00000101412,ENSG00000075218,ENSG00000118495,ENSG00000103479…
GO:BP	establishment of chromosome localization	GO:0051303	0.000121404	3.91577	78	2972	30	17906	ENSG00000137497,ENSG00000175203,ENSG00000132612,ENSG00000031691,ENSG00000146670,ENSG00000036257,ENSG00000149311,ENSG00000072864,ENSG00000171853,ENSG00000164828,ENSG00000086827,ENSG00000178999,ENSG00000237649,ENSG00000101447,ENSG00000140854,ENSG00000080986,ENSG00000134222,ENSG00000114999,ENSG00000134057,ENSG00000163611,ENSG00000142945,ENSG00000094880,ENSG00000143228,ENSG00000138778,ENSG00000118193…
GO:BP	pre-replicative complex assembly involved in nuclear cell cycle DNA replication	GO:0006267	0.00013537	3.86848	7	2972	7	17906	ENSG00000100297,ENSG00000166508,ENSG00000073111,ENSG00000135336,ENSG00000104738,ENSG00000076003,ENSG00000112118
GO:BP	pre-replicative complex assembly involved in cell cycle DNA replication	GO:1902299	0.00013537	3.86848	7	2972	7	17906	ENSG00000100297,ENSG00000166508,ENSG00000073111,ENSG00000135336,ENSG00000104738,ENSG00000076003,ENSG00000112118
GO:BP	pre-replicative complex assembly	GO:0036388	0.00013537	3.86848	7	2972	7	17906	ENSG00000100297,ENSG00000166508,ENSG00000073111,ENSG00000135336,ENSG00000104738,ENSG00000076003,ENSG00000112118
GO:BP	protein dephosphorylation	GO:0006470	0.000136615	3.8645	329	2972	87	17906	ENSG00000142949,ENSG00000100241,ENSG00000011304,ENSG00000067900,ENSG00000141425,ENSG00000076201,ENSG00000104866,ENSG00000099991,ENSG00000141934,ENSG00000063601,ENSG00000101224,ENSG00000197386,ENSG00000196588,ENSG00000108819,ENSG00000153233,ENSG00000137770,ENSG00000110075,ENSG00000138814,ENSG00000184207,ENSG00000128989,ENSG00000111679,ENSG00000112419,ENSG00000158161,ENSG00000213639,ENSG00000108389…
GO:BP	regulation of molecular function	GO:0065009	0.000140406	3.85262	3061	2972	594	17906	ENSG00000142949,ENSG00000153904,ENSG00000140575,ENSG00000108344,ENSG00000104824,ENSG00000197226,ENSG00000125686,ENSG00000100241,ENSG00000184216,ENSG00000136938,ENSG00000163681,ENSG00000164190,ENSG00000067900,ENSG00000170540,ENSG00000089154,ENSG00000065150,ENSG00000117519,ENSG00000138031,ENSG00000185104,ENSG00000122126,ENSG00000178951,ENSG00000153989,ENSG00000183283,ENSG00000177963,ENSG00000103507…
GO:BP	aromatic compound biosynthetic process	GO:0019438	0.000141027	3.8507	4302	2972	811	17906	ENSG00000082641,ENSG00000128050,ENSG00000122565,ENSG00000108344,ENSG00000088247,ENSG00000125686,ENSG00000008838,ENSG00000114439,ENSG00000134250,ENSG00000184216,ENSG00000116679,ENSG00000077235,ENSG00000101346,ENSG00000106348,ENSG00000099194,ENSG00000164190,ENSG00000185627,ENSG00000124795,ENSG00000125520,ENSG00000089154,ENSG00000124486,ENSG00000141425,ENSG00000162613,ENSG00000138031,ENSG00000185104…
GO:BP	metaphase plate congression	GO:0051310	0.000143253	3.8439	60	2972	25	17906	ENSG00000137497,ENSG00000175203,ENSG00000132612,ENSG00000031691,ENSG00000146670,ENSG00000036257,ENSG00000171853,ENSG00000086827,ENSG00000178999,ENSG00000237649,ENSG00000101447,ENSG00000080986,ENSG00000134222,ENSG00000114999,ENSG00000134057,ENSG00000163611,ENSG00000142945,ENSG00000094880,ENSG00000143228,ENSG00000138778,ENSG00000118193,ENSG00000117724,ENSG00000180336,ENSG00000076382,ENSG00000145241
GO:BP	glycerophospholipid metabolic process	GO:0006650	0.000143253	3.8439	320	2972	85	17906	ENSG00000100241,ENSG00000122126,ENSG00000165458,ENSG00000160216,ENSG00000063601,ENSG00000241973,ENSG00000143393,ENSG00000115020,ENSG00000196455,ENSG00000156471,ENSG00000144645,ENSG00000084090,ENSG00000101266,ENSG00000184207,ENSG00000011405,ENSG00000138018,ENSG00000085719,ENSG00000185813,ENSG00000104331,ENSG00000158201,ENSG00000108389,ENSG00000149311,ENSG00000007168,ENSG00000163629,ENSG00000169057…
GO:BP	regulation of phosphate metabolic process	GO:0019220	0.000144539	3.84001	1861	2972	379	17906	ENSG00000140575,ENSG00000134250,ENSG00000184216,ENSG00000011304,ENSG00000067900,ENSG00000089154,ENSG00000065150,ENSG00000138031,ENSG00000185104,ENSG00000178951,ENSG00000183283,ENSG00000101126,ENSG00000130669,ENSG00000197122,ENSG00000149115,ENSG00000114209,ENSG00000196712,ENSG00000114738,ENSG00000065613,ENSG00000095319,ENSG00000104866,ENSG00000160293,ENSG00000143013,ENSG00000100462,ENSG00000099991…
GO:BP	double-strand break repair via break-induced replication	GO:0000727	0.000144539	3.84001	11	2972	9	17906	ENSG00000100297,ENSG00000166508,ENSG00000073111,ENSG00000131153,ENSG00000147536,ENSG00000104738,ENSG00000076003,ENSG00000112118,ENSG00000097046
GO:BP	protein localization to chromosome, centromeric region	GO:0071459	0.000145527	3.83706	21	2972	13	17906	ENSG00000154473,ENSG00000179051,ENSG00000139687,ENSG00000102974,ENSG00000031691,ENSG00000171853,ENSG00000170312,ENSG00000086827,ENSG00000178999,ENSG00000080986,ENSG00000115163,ENSG00000112742,ENSG00000137812
GO:BP	regulation of phosphorus metabolic process	GO:0051174	0.000151328	3.82008	1862	2972	379	17906	ENSG00000140575,ENSG00000134250,ENSG00000184216,ENSG00000011304,ENSG00000067900,ENSG00000089154,ENSG00000065150,ENSG00000138031,ENSG00000185104,ENSG00000178951,ENSG00000183283,ENSG00000101126,ENSG00000130669,ENSG00000197122,ENSG00000149115,ENSG00000114209,ENSG00000196712,ENSG00000114738,ENSG00000065613,ENSG00000095319,ENSG00000104866,ENSG00000160293,ENSG00000143013,ENSG00000100462,ENSG00000099991…
GO:BP	chromosome localization	GO:0050000	0.000156878	3.80444	79	2972	30	17906	ENSG00000137497,ENSG00000175203,ENSG00000132612,ENSG00000031691,ENSG00000146670,ENSG00000036257,ENSG00000149311,ENSG00000072864,ENSG00000171853,ENSG00000164828,ENSG00000086827,ENSG00000178999,ENSG00000237649,ENSG00000101447,ENSG00000140854,ENSG00000080986,ENSG00000134222,ENSG00000114999,ENSG00000134057,ENSG00000163611,ENSG00000142945,ENSG00000094880,ENSG00000143228,ENSG00000138778,ENSG00000118193…
GO:BP	G1 DNA damage checkpoint	GO:0044783	0.00015842	3.80019	64	2972	26	17906	ENSG00000149115,ENSG00000204120,ENSG00000123374,ENSG00000132646,ENSG00000168411,ENSG00000090097,ENSG00000198791,ENSG00000144580,ENSG00000125107,ENSG00000135679,ENSG00000149311,ENSG00000198176,ENSG00000113300,ENSG00000170312,ENSG00000253729,ENSG00000155508,ENSG00000158435,ENSG00000087586,ENSG00000134057,ENSG00000158402,ENSG00000129173,ENSG00000101412,ENSG00000075218,ENSG00000118495,ENSG00000103479…
GO:BP	positive regulation of cellular catabolic process	GO:0031331	0.000167691	3.77549	374	2972	96	17906	ENSG00000088247,ENSG00000067900,ENSG00000185104,ENSG00000065135,ENSG00000155506,ENSG00000070756,ENSG00000140718,ENSG00000147649,ENSG00000182087,ENSG00000204120,ENSG00000107404,ENSG00000137710,ENSG00000134644,ENSG00000188021,ENSG00000135870,ENSG00000197386,ENSG00000185728,ENSG00000033800,ENSG00000090905,ENSG00000013561,ENSG00000105974,ENSG00000213923,ENSG00000134109,ENSG00000110090,ENSG00000111667…
GO:BP	cortical cytoskeleton organization	GO:0030865	0.000172423	3.7634	57	2972	24	17906	ENSG00000067900,ENSG00000061676,ENSG00000114346,ENSG00000132612,ENSG00000120756,ENSG00000114993,ENSG00000070831,ENSG00000024422,ENSG00000111199,ENSG00000171475,ENSG00000007168,ENSG00000143093,ENSG00000159023,ENSG00000161791,ENSG00000075711,ENSG00000119729,ENSG00000104365,ENSG00000137807,ENSG00000161800,ENSG00000122966,ENSG00000088367,ENSG00000011426,ENSG00000164292,ENSG00000116574
GO:BP	signal transduction involved in mitotic G1 DNA damage checkpoint	GO:0072431	0.000172423	3.7634	57	2972	24	17906	ENSG00000149115,ENSG00000123374,ENSG00000132646,ENSG00000090097,ENSG00000198791,ENSG00000144580,ENSG00000125107,ENSG00000135679,ENSG00000149311,ENSG00000198176,ENSG00000113300,ENSG00000170312,ENSG00000253729,ENSG00000155508,ENSG00000158435,ENSG00000087586,ENSG00000134057,ENSG00000158402,ENSG00000129173,ENSG00000101412,ENSG00000075218,ENSG00000118495,ENSG00000103479,ENSG00000114126
GO:BP	intracellular signal transduction involved in G1 DNA damage checkpoint	GO:1902400	0.000172423	3.7634	57	2972	24	17906	ENSG00000149115,ENSG00000123374,ENSG00000132646,ENSG00000090097,ENSG00000198791,ENSG00000144580,ENSG00000125107,ENSG00000135679,ENSG00000149311,ENSG00000198176,ENSG00000113300,ENSG00000170312,ENSG00000253729,ENSG00000155508,ENSG00000158435,ENSG00000087586,ENSG00000134057,ENSG00000158402,ENSG00000129173,ENSG00000101412,ENSG00000075218,ENSG00000118495,ENSG00000103479,ENSG00000114126
GO:BP	protein acylation	GO:0043543	0.000174476	3.75826	247	2972	69	17906	ENSG00000008838,ENSG00000163812,ENSG00000135821,ENSG00000188895,ENSG00000196367,ENSG00000104219,ENSG00000136448,ENSG00000102974,ENSG00000136518,ENSG00000083168,ENSG00000140632,ENSG00000172534,ENSG00000130024,ENSG00000149554,ENSG00000100425,ENSG00000273841,ENSG00000183495,ENSG00000135341,ENSG00000135801,ENSG00000121579,ENSG00000132356,ENSG00000139977,ENSG00000169375,ENSG00000099904,ENSG00000118058…
GO:BP	heterocycle biosynthetic process	GO:0018130	0.000175637	3.75538	4292	2972	808	17906	ENSG00000082641,ENSG00000128050,ENSG00000122565,ENSG00000108344,ENSG00000088247,ENSG00000125686,ENSG00000008838,ENSG00000114439,ENSG00000134250,ENSG00000184216,ENSG00000116679,ENSG00000077235,ENSG00000101346,ENSG00000106348,ENSG00000099194,ENSG00000164190,ENSG00000185627,ENSG00000124795,ENSG00000125520,ENSG00000089154,ENSG00000124486,ENSG00000141425,ENSG00000162613,ENSG00000138031,ENSG00000185104…
GO:BP	carbohydrate derivative biosynthetic process	GO:1901137	0.000184168	3.73479	669	2972	155	17906	ENSG00000161013,ENSG00000128050,ENSG00000101346,ENSG00000106348,ENSG00000099194,ENSG00000141429,ENSG00000171004,ENSG00000138031,ENSG00000153989,ENSG00000100075,ENSG00000131473,ENSG00000143653,ENSG00000171302,ENSG00000100504,ENSG00000136720,ENSG00000162512,ENSG00000143799,ENSG00000179104,ENSG00000178921,ENSG00000174607,ENSG00000128059,ENSG00000033170,ENSG00000084774,ENSG00000035687,ENSG00000070526…
GO:BP	negative regulation of organelle organization	GO:0010639	0.000187838	3.72622	414	2972	104	17906	ENSG00000197122,ENSG00000154473,ENSG00000117632,ENSG00000184897,ENSG00000130816,ENSG00000104517,ENSG00000163539,ENSG00000113456,ENSG00000186635,ENSG00000137710,ENSG00000143799,ENSG00000087274,ENSG00000047410,ENSG00000087470,ENSG00000136108,ENSG00000118200,ENSG00000073111,ENSG00000108828,ENSG00000134982,ENSG00000079246,ENSG00000149554,ENSG00000217128,ENSG00000247596,ENSG00000164754,ENSG00000169375…
GO:BP	nucleobase-containing compound biosynthetic process	GO:0034654	0.000195836	3.70811	4226	2972	796	17906	ENSG00000082641,ENSG00000128050,ENSG00000122565,ENSG00000108344,ENSG00000088247,ENSG00000125686,ENSG00000008838,ENSG00000114439,ENSG00000134250,ENSG00000184216,ENSG00000116679,ENSG00000077235,ENSG00000101346,ENSG00000106348,ENSG00000099194,ENSG00000164190,ENSG00000185627,ENSG00000124795,ENSG00000125520,ENSG00000089154,ENSG00000124486,ENSG00000141425,ENSG00000162613,ENSG00000138031,ENSG00000185104…
GO:BP	regulation of catalytic activity	GO:0050790	0.000207985	3.68197	2385	2972	472	17906	ENSG00000153904,ENSG00000140575,ENSG00000108344,ENSG00000197226,ENSG00000100241,ENSG00000184216,ENSG00000136938,ENSG00000067900,ENSG00000170540,ENSG00000089154,ENSG00000065150,ENSG00000117519,ENSG00000138031,ENSG00000185104,ENSG00000122126,ENSG00000153989,ENSG00000183283,ENSG00000177963,ENSG00000103507,ENSG00000101126,ENSG00000130669,ENSG00000065135,ENSG00000197122,ENSG00000158941,ENSG00000114209…
GO:BP	G0 to G1 transition	GO:0045023	0.00021248	3.67268	47	2972	21	17906	ENSG00000122565,ENSG00000125686,ENSG00000173889,ENSG00000178691,ENSG00000149554,ENSG00000204371,ENSG00000106462,ENSG00000074266,ENSG00000198176,ENSG00000102054,ENSG00000111752,ENSG00000184481,ENSG00000162521,ENSG00000051180,ENSG00000101412,ENSG00000171848,ENSG00000094916,ENSG00000097046,ENSG00000114126,ENSG00000120868,ENSG00000012048
GO:BP	signal transduction involved in DNA integrity checkpoint	GO:0072401	0.000246788	3.60768	73	2972	28	17906	ENSG00000149115,ENSG00000123374,ENSG00000132646,ENSG00000149554,ENSG00000090097,ENSG00000198791,ENSG00000144580,ENSG00000125107,ENSG00000135679,ENSG00000149311,ENSG00000198176,ENSG00000113300,ENSG00000170312,ENSG00000253729,ENSG00000155508,ENSG00000158435,ENSG00000087586,ENSG00000134057,ENSG00000158402,ENSG00000081377,ENSG00000129173,ENSG00000101412,ENSG00000075218,ENSG00000118495,ENSG00000166851…
GO:BP	signal transduction involved in DNA damage checkpoint	GO:0072422	0.000246788	3.60768	73	2972	28	17906	ENSG00000149115,ENSG00000123374,ENSG00000132646,ENSG00000149554,ENSG00000090097,ENSG00000198791,ENSG00000144580,ENSG00000125107,ENSG00000135679,ENSG00000149311,ENSG00000198176,ENSG00000113300,ENSG00000170312,ENSG00000253729,ENSG00000155508,ENSG00000158435,ENSG00000087586,ENSG00000134057,ENSG00000158402,ENSG00000081377,ENSG00000129173,ENSG00000101412,ENSG00000075218,ENSG00000118495,ENSG00000166851…
GO:BP	catabolic process	GO:0009056	0.000257406	3.58938	2693	2972	526	17906	ENSG00000153904,ENSG00000082641,ENSG00000135316,ENSG00000108344,ENSG00000088247,ENSG00000189091,ENSG00000134333,ENSG00000067900,ENSG00000156515,ENSG00000185627,ENSG00000131558,ENSG00000135821,ENSG00000124486,ENSG00000125166,ENSG00000185104,ENSG00000101444,ENSG00000122126,ENSG00000006715,ENSG00000178951,ENSG00000116791,ENSG00000103507,ENSG00000065135,ENSG00000076201,ENSG00000197122,ENSG00000155506…
GO:BP	cell cycle arrest	GO:0007050	0.000257699	3.58889	236	2972	66	17906	ENSG00000134250,ENSG00000149115,ENSG00000110321,ENSG00000116133,ENSG00000139687,ENSG00000135446,ENSG00000123374,ENSG00000072062,ENSG00000132382,ENSG00000132646,ENSG00000134982,ENSG00000108819,ENSG00000008710,ENSG00000185340,ENSG00000132356,ENSG00000090097,ENSG00000198791,ENSG00000144580,ENSG00000125107,ENSG00000135679,ENSG00000005483,ENSG00000149311,ENSG00000118762,ENSG00000177058,ENSG00000198176…
GO:BP	positive regulation of RNA metabolic process	GO:0051254	0.000267076	3.57337	1742	2972	355	17906	ENSG00000082641,ENSG00000088247,ENSG00000125686,ENSG00000008838,ENSG00000164190,ENSG00000067900,ENSG00000089154,ENSG00000092201,ENSG00000164151,ENSG00000055609,ENSG00000163938,ENSG00000197122,ENSG00000070756,ENSG00000158941,ENSG00000067955,ENSG00000114503,ENSG00000073584,ENSG00000071626,ENSG00000184897,ENSG00000143013,ENSG00000121864,ENSG00000133816,ENSG00000100811,ENSG00000139687,ENSG00000140718…
GO:BP	positive regulation of catabolic process	GO:0009896	0.000267296	3.57301	442	2972	109	17906	ENSG00000088247,ENSG00000067900,ENSG00000185104,ENSG00000065135,ENSG00000155506,ENSG00000070756,ENSG00000140718,ENSG00000147649,ENSG00000182087,ENSG00000204120,ENSG00000107404,ENSG00000137710,ENSG00000134644,ENSG00000188021,ENSG00000135870,ENSG00000197386,ENSG00000185728,ENSG00000033800,ENSG00000090905,ENSG00000013561,ENSG00000105974,ENSG00000213923,ENSG00000134109,ENSG00000134982,ENSG00000110090…
GO:BP	regulation of sister chromatid cohesion	GO:0007063	0.000279459	3.55368	22	2972	13	17906	ENSG00000164190,ENSG00000139687,ENSG00000102974,ENSG00000116560,ENSG00000164754,ENSG00000146670,ENSG00000168496,ENSG00000173273,ENSG00000198887,ENSG00000135476,ENSG00000119906,ENSG00000147099,ENSG00000013573
GO:BP	regulation of attachment of spindle microtubules to kinetochore	GO:0051988	0.000287606	3.5412	14	2972	10	17906	ENSG00000179051,ENSG00000114346,ENSG00000134982,ENSG00000070831,ENSG00000178999,ENSG00000128944,ENSG00000134057,ENSG00000117650,ENSG00000161800,ENSG00000076382
GO:BP	regulation of organelle assembly	GO:1902115	0.000291881	3.53479	196	2972	57	17906	ENSG00000101972,ENSG00000137497,ENSG00000197122,ENSG00000078668,ENSG00000112701,ENSG00000137710,ENSG00000047410,ENSG00000188021,ENSG00000075618,ENSG00000197386,ENSG00000108055,ENSG00000115020,ENSG00000007047,ENSG00000132356,ENSG00000047849,ENSG00000125107,ENSG00000170776,ENSG00000204371,ENSG00000176994,ENSG00000171853,ENSG00000115884,ENSG00000150867,ENSG00000185324,ENSG00000050748,ENSG00000113300…
GO:BP	DNA strand elongation	GO:0022616	0.000291881	3.53479	25	2972	14	17906	ENSG00000166508,ENSG00000132646,ENSG00000101868,ENSG00000069275,ENSG00000105486,ENSG00000077514,ENSG00000131153,ENSG00000147536,ENSG00000104738,ENSG00000112118,ENSG00000020922,ENSG00000133119,ENSG00000138346,ENSG00000163918
GO:BP	histone methylation	GO:0016571	0.000300709	3.52185	152	2972	47	17906	ENSG00000055609,ENSG00000100462,ENSG00000178691,ENSG00000136045,ENSG00000130816,ENSG00000102974,ENSG00000080345,ENSG00000133895,ENSG00000198730,ENSG00000155827,ENSG00000117222,ENSG00000104885,ENSG00000164091,ENSG00000137815,ENSG00000109685,ENSG00000275023,ENSG00000005483,ENSG00000084093,ENSG00000099381,ENSG00000159086,ENSG00000204371,ENSG00000119403,ENSG00000118058,ENSG00000004487,ENSG00000169057…
GO:BP	histone lysine methylation	GO:0034968	0.00030363	3.51766	118	2972	39	17906	ENSG00000055609,ENSG00000178691,ENSG00000136045,ENSG00000130816,ENSG00000080345,ENSG00000133895,ENSG00000198730,ENSG00000117222,ENSG00000104885,ENSG00000164091,ENSG00000137815,ENSG00000109685,ENSG00000275023,ENSG00000005483,ENSG00000099381,ENSG00000204371,ENSG00000119403,ENSG00000118058,ENSG00000004487,ENSG00000169057,ENSG00000106462,ENSG00000074266,ENSG00000110066,ENSG00000100304,ENSG00000103037…
GO:BP	organic cyclic compound biosynthetic process	GO:1901362	0.000310078	3.50853	4454	2972	833	17906	ENSG00000082641,ENSG00000128050,ENSG00000122565,ENSG00000108344,ENSG00000088247,ENSG00000125686,ENSG00000008838,ENSG00000114439,ENSG00000134250,ENSG00000184216,ENSG00000116679,ENSG00000077235,ENSG00000101346,ENSG00000106348,ENSG00000099194,ENSG00000164190,ENSG00000185627,ENSG00000124795,ENSG00000125520,ENSG00000089154,ENSG00000124486,ENSG00000141425,ENSG00000162613,ENSG00000138031,ENSG00000185104…
GO:BP	signal transduction involved in cell cycle checkpoint	GO:0072395	0.000320933	3.49359	74	2972	28	17906	ENSG00000149115,ENSG00000123374,ENSG00000132646,ENSG00000149554,ENSG00000090097,ENSG00000198791,ENSG00000144580,ENSG00000125107,ENSG00000135679,ENSG00000149311,ENSG00000198176,ENSG00000113300,ENSG00000170312,ENSG00000253729,ENSG00000155508,ENSG00000158435,ENSG00000087586,ENSG00000134057,ENSG00000158402,ENSG00000081377,ENSG00000129173,ENSG00000101412,ENSG00000075218,ENSG00000118495,ENSG00000166851…
GO:BP	signal transduction involved in mitotic DNA integrity checkpoint	GO:1902403	0.000324256	3.48911	59	2972	24	17906	ENSG00000149115,ENSG00000123374,ENSG00000132646,ENSG00000090097,ENSG00000198791,ENSG00000144580,ENSG00000125107,ENSG00000135679,ENSG00000149311,ENSG00000198176,ENSG00000113300,ENSG00000170312,ENSG00000253729,ENSG00000155508,ENSG00000158435,ENSG00000087586,ENSG00000134057,ENSG00000158402,ENSG00000129173,ENSG00000101412,ENSG00000075218,ENSG00000118495,ENSG00000103479,ENSG00000114126
GO:BP	signal transduction involved in mitotic DNA damage checkpoint	GO:1902402	0.000324256	3.48911	59	2972	24	17906	ENSG00000149115,ENSG00000123374,ENSG00000132646,ENSG00000090097,ENSG00000198791,ENSG00000144580,ENSG00000125107,ENSG00000135679,ENSG00000149311,ENSG00000198176,ENSG00000113300,ENSG00000170312,ENSG00000253729,ENSG00000155508,ENSG00000158435,ENSG00000087586,ENSG00000134057,ENSG00000158402,ENSG00000129173,ENSG00000101412,ENSG00000075218,ENSG00000118495,ENSG00000103479,ENSG00000114126
GO:BP	signal transduction involved in mitotic cell cycle checkpoint	GO:0072413	0.000324256	3.48911	59	2972	24	17906	ENSG00000149115,ENSG00000123374,ENSG00000132646,ENSG00000090097,ENSG00000198791,ENSG00000144580,ENSG00000125107,ENSG00000135679,ENSG00000149311,ENSG00000198176,ENSG00000113300,ENSG00000170312,ENSG00000253729,ENSG00000155508,ENSG00000158435,ENSG00000087586,ENSG00000134057,ENSG00000158402,ENSG00000129173,ENSG00000101412,ENSG00000075218,ENSG00000118495,ENSG00000103479,ENSG00000114126
GO:BP	regulation of cell division	GO:0051302	0.000347451	3.45911	166	2972	50	17906	ENSG00000114346,ENSG00000115760,ENSG00000132612,ENSG00000101224,ENSG00000198642,ENSG00000196455,ENSG00000070831,ENSG00000145431,ENSG00000119185,ENSG00000183742,ENSG00000036257,ENSG00000166582,ENSG00000197321,ENSG00000065243,ENSG00000164114,ENSG00000140463,ENSG00000178999,ENSG00000149503,ENSG00000108262,ENSG00000144283,ENSG00000213626,ENSG00000090565,ENSG00000198901,ENSG00000121691,ENSG00000137807…
GO:BP	peptidyl-serine phosphorylation	GO:0018105	0.000348575	3.4577	304	2972	80	17906	ENSG00000067900,ENSG00000197122,ENSG00000149115,ENSG00000114209,ENSG00000114738,ENSG00000278311,ENSG00000136045,ENSG00000198586,ENSG00000123374,ENSG00000072062,ENSG00000086015,ENSG00000105974,ENSG00000213923,ENSG00000175054,ENSG00000099875,ENSG00000110422,ENSG00000008710,ENSG00000157764,ENSG00000149269,ENSG00000217128,ENSG00000101266,ENSG00000135250,ENSG00000132356,ENSG00000075413,ENSG00000144580…
GO:BP	negative regulation of cellular macromolecule biosynthetic process	GO:2000113	0.000352115	3.45332	1540	2972	317	17906	ENSG00000122565,ENSG00000135316,ENSG00000088247,ENSG00000125686,ENSG00000134250,ENSG00000143742,ENSG00000164190,ENSG00000067900,ENSG00000124486,ENSG00000178951,ENSG00000197122,ENSG00000155506,ENSG00000158941,ENSG00000067955,ENSG00000073584,ENSG00000184897,ENSG00000188486,ENSG00000121864,ENSG00000178691,ENSG00000100811,ENSG00000139687,ENSG00000146676,ENSG00000140718,ENSG00000169756,ENSG00000081923…
GO:BP	regulation of protein kinase activity	GO:0045859	0.000358538	3.44546	802	2972	179	17906	ENSG00000140575,ENSG00000184216,ENSG00000089154,ENSG00000065150,ENSG00000138031,ENSG00000185104,ENSG00000183283,ENSG00000101126,ENSG00000130669,ENSG00000197122,ENSG00000114209,ENSG00000196712,ENSG00000114738,ENSG00000065613,ENSG00000013588,ENSG00000278311,ENSG00000139687,ENSG00000082458,ENSG00000135446,ENSG00000130382,ENSG00000113328,ENSG00000141503,ENSG00000147852,ENSG00000072062,ENSG00000107404…
GO:BP	regulation of phosphorylation	GO:0042325	0.000362576	3.4406	1661	2972	339	17906	ENSG00000140575,ENSG00000134250,ENSG00000184216,ENSG00000067900,ENSG00000089154,ENSG00000065150,ENSG00000138031,ENSG00000185104,ENSG00000178951,ENSG00000183283,ENSG00000101126,ENSG00000130669,ENSG00000197122,ENSG00000149115,ENSG00000114209,ENSG00000196712,ENSG00000114738,ENSG00000065613,ENSG00000095319,ENSG00000160293,ENSG00000143013,ENSG00000100462,ENSG00000013588,ENSG00000278311,ENSG00000139687…
GO:BP	regulation of transcription by RNA polymerase II	GO:0006357	0.000367661	3.43455	2237	2972	443	17906	ENSG00000082641,ENSG00000108344,ENSG00000125686,ENSG00000114439,ENSG00000134250,ENSG00000164190,ENSG00000185627,ENSG00000124795,ENSG00000089154,ENSG00000124486,ENSG00000141425,ENSG00000137497,ENSG00000178951,ENSG00000092201,ENSG00000055609,ENSG00000163938,ENSG00000101126,ENSG00000146463,ENSG00000165288,ENSG00000067955,ENSG00000073584,ENSG00000197170,ENSG00000170004,ENSG00000143013,ENSG00000121864…
GO:BP	mitotic chromosome condensation	GO:0007076	0.000398841	3.3992	17	2972	11	17906	ENSG00000164190,ENSG00000113810,ENSG00000146670,ENSG00000121152,ENSG00000136824,ENSG00000109805,ENSG00000112941,ENSG00000151503,ENSG00000116273,ENSG00000137804,ENSG00000010292
GO:BP	DNA damage response, signal transduction by p53 class mediator resulting in cell cycle arrest	GO:0006977	0.000398841	3.3992	56	2972	23	17906	ENSG00000149115,ENSG00000123374,ENSG00000132646,ENSG00000090097,ENSG00000198791,ENSG00000144580,ENSG00000125107,ENSG00000135679,ENSG00000149311,ENSG00000198176,ENSG00000113300,ENSG00000170312,ENSG00000155508,ENSG00000158435,ENSG00000087586,ENSG00000134057,ENSG00000158402,ENSG00000129173,ENSG00000101412,ENSG00000075218,ENSG00000118495,ENSG00000103479,ENSG00000114126
GO:BP	negative regulation of RNA metabolic process	GO:0051253	0.000401236	3.3966	1412	2972	293	17906	ENSG00000122565,ENSG00000135316,ENSG00000104824,ENSG00000125686,ENSG00000134250,ENSG00000011304,ENSG00000164190,ENSG00000124486,ENSG00000178951,ENSG00000197122,ENSG00000155506,ENSG00000070756,ENSG00000158941,ENSG00000067955,ENSG00000073584,ENSG00000184897,ENSG00000188486,ENSG00000100462,ENSG00000121864,ENSG00000178691,ENSG00000100811,ENSG00000139687,ENSG00000146676,ENSG00000169756,ENSG00000081923…
GO:BP	negative regulation of G1/S transition of mitotic cell cycle	GO:2000134	0.000427328	3.36924	124	2972	40	17906	ENSG00000149115,ENSG00000139687,ENSG00000135446,ENSG00000204120,ENSG00000123374,ENSG00000132646,ENSG00000168411,ENSG00000090097,ENSG00000198791,ENSG00000144580,ENSG00000125107,ENSG00000135679,ENSG00000149311,ENSG00000118762,ENSG00000106462,ENSG00000144579,ENSG00000198176,ENSG00000113300,ENSG00000171862,ENSG00000170312,ENSG00000253729,ENSG00000155508,ENSG00000158435,ENSG00000087586,ENSG00000080839…
GO:BP	replication fork processing	GO:0031297	0.000427328	3.36924	32	2972	16	17906	ENSG00000160949,ENSG00000132646,ENSG00000168411,ENSG00000079134,ENSG00000069275,ENSG00000178295,ENSG00000081177,ENSG00000165392,ENSG00000197299,ENSG00000187790,ENSG00000020922,ENSG00000146263,ENSG00000197774,ENSG00000013573,ENSG00000138346,ENSG00000051180
GO:BP	embryo development ending in birth or egg hatching	GO:0009792	0.000427328	3.36924	675	2972	154	17906	ENSG00000125686,ENSG00000134250,ENSG00000101346,ENSG00000164190,ENSG00000122126,ENSG00000177963,ENSG00000196712,ENSG00000136448,ENSG00000143013,ENSG00000100714,ENSG00000278311,ENSG00000136720,ENSG00000136518,ENSG00000146535,ENSG00000172845,ENSG00000072062,ENSG00000107404,ENSG00000168014,ENSG00000087274,ENSG00000115760,ENSG00000124181,ENSG00000172534,ENSG00000163435,ENSG00000198730,ENSG00000033170…
GO:BP	mitotic G2/M transition checkpoint	GO:0044818	0.000427328	3.36924	32	2972	16	17906	ENSG00000085840,ENSG00000108465,ENSG00000149311,ENSG00000136273,ENSG00000170312,ENSG00000160551,ENSG00000092853,ENSG00000197299,ENSG00000140534,ENSG00000020922,ENSG00000184481,ENSG00000159147,ENSG00000159593,ENSG00000163781,ENSG00000012048,ENSG00000053254
GO:BP	regulation of cellular process	GO:0050794	0.000437682	3.35884	11187	2972	1958	17906	ENSG00000142949,ENSG00000153904,ENSG00000085063,ENSG00000082641,ENSG00000140575,ENSG00000122565,ENSG00000135316,ENSG00000108344,ENSG00000088247,ENSG00000104824,ENSG00000125686,ENSG00000172380,ENSG00000008838,ENSG00000114439,ENSG00000134250,ENSG00000159140,ENSG00000136450,ENSG00000184216,ENSG00000011304,ENSG00000125912,ENSG00000134333,ENSG00000063046,ENSG00000143742,ENSG00000116679,ENSG00000101346…
GO:BP	microtubule polymerization or depolymerization	GO:0031109	0.000443508	3.3531	120	2972	39	17906	ENSG00000137497,ENSG00000117632,ENSG00000130779,ENSG00000163539,ENSG00000175216,ENSG00000136108,ENSG00000118200,ENSG00000134982,ENSG00000111199,ENSG00000070610,ENSG00000149269,ENSG00000109171,ENSG00000185340,ENSG00000169057,ENSG00000072864,ENSG00000128159,ENSG00000166503,ENSG00000127914,ENSG00000165480,ENSG00000129680,ENSG00000068796,ENSG00000097007,ENSG00000160551,ENSG00000101639,ENSG00000275835…
GO:BP	regulation of signal transduction by p53 class mediator	GO:1901796	0.000445905	3.35076	181	2972	53	17906	ENSG00000092201,ENSG00000170004,ENSG00000100462,ENSG00000123374,ENSG00000083168,ENSG00000113456,ENSG00000122779,ENSG00000130699,ENSG00000108465,ENSG00000175054,ENSG00000149554,ENSG00000273841,ENSG00000101266,ENSG00000132356,ENSG00000135679,ENSG00000204371,ENSG00000149311,ENSG00000089022,ENSG00000004487,ENSG00000102054,ENSG00000136492,ENSG00000136273,ENSG00000177302,ENSG00000178999,ENSG00000136319…
GO:BP	cell junction assembly	GO:0034329	0.000447041	3.34965	245	2972	67	17906	ENSG00000140575,ENSG00000198561,ENSG00000067900,ENSG00000184009,ENSG00000197122,ENSG00000067955,ENSG00000151208,ENSG00000065613,ENSG00000179051,ENSG00000169756,ENSG00000147649,ENSG00000186716,ENSG00000163539,ENSG00000072415,ENSG00000127603,ENSG00000072062,ENSG00000114346,ENSG00000075618,ENSG00000174607,ENSG00000105974,ENSG00000151914,ENSG00000100092,ENSG00000197879,ENSG00000134982,ENSG00000070831…
GO:BP	regulation of cellular response to stress	GO:0080135	0.000453984	3.34296	764	2972	171	17906	ENSG00000142949,ENSG00000153904,ENSG00000082641,ENSG00000124795,ENSG00000103429,ENSG00000158941,ENSG00000114209,ENSG00000095319,ENSG00000188486,ENSG00000169018,ENSG00000104517,ENSG00000153201,ENSG00000139496,ENSG00000182087,ENSG00000080345,ENSG00000141503,ENSG00000067369,ENSG00000113569,ENSG00000143799,ENSG00000133895,ENSG00000047410,ENSG00000170485,ENSG00000188021,ENSG00000116560,ENSG00000171720…
GO:BP	phospholipid metabolic process	GO:0006644	0.000453984	3.34296	438	2972	107	17906	ENSG00000100241,ENSG00000122126,ENSG00000153989,ENSG00000197122,ENSG00000079459,ENSG00000165458,ENSG00000160216,ENSG00000160293,ENSG00000141934,ENSG00000063601,ENSG00000241973,ENSG00000143393,ENSG00000124181,ENSG00000115020,ENSG00000196455,ENSG00000070831,ENSG00000156471,ENSG00000144645,ENSG00000084090,ENSG00000101266,ENSG00000184207,ENSG00000011405,ENSG00000138018,ENSG00000085719,ENSG00000185813…
GO:BP	regulation of DNA metabolic process	GO:0051052	0.000480737	3.31809	360	2972	91	17906	ENSG00000124795,ENSG00000124486,ENSG00000163938,ENSG00000197122,ENSG00000184897,ENSG00000188486,ENSG00000100462,ENSG00000160867,ENSG00000104517,ENSG00000080345,ENSG00000123374,ENSG00000072274,ENSG00000067369,ENSG00000143799,ENSG00000133895,ENSG00000170485,ENSG00000148337,ENSG00000175054,ENSG00000132646,ENSG00000079246,ENSG00000149554,ENSG00000182481,ENSG00000198585,ENSG00000109685,ENSG00000158161…
GO:BP	negative regulation of mitotic metaphase/anaphase transition	GO:0045841	0.000498018	3.30276	39	2972	18	17906	ENSG00000154473,ENSG00000047410,ENSG00000134982,ENSG00000164754,ENSG00000126215,ENSG00000149311,ENSG00000178295,ENSG00000086827,ENSG00000178999,ENSG00000080986,ENSG00000164109,ENSG00000071539,ENSG00000134057,ENSG00000112742,ENSG00000166851,ENSG00000099910,ENSG00000117724,ENSG00000156970
GO:BP	negative regulation of sister chromatid segregation	GO:0033046	0.000511133	3.29147	46	2972	20	17906	ENSG00000154473,ENSG00000047410,ENSG00000134982,ENSG00000164754,ENSG00000126215,ENSG00000149311,ENSG00000173273,ENSG00000178295,ENSG00000086827,ENSG00000178999,ENSG00000080986,ENSG00000164109,ENSG00000071539,ENSG00000135476,ENSG00000134057,ENSG00000112742,ENSG00000166851,ENSG00000099910,ENSG00000117724,ENSG00000156970
GO:BP	protein polyubiquitination	GO:0000209	0.00051732	3.28624	322	2972	83	17906	ENSG00000082641,ENSG00000108344,ENSG00000185627,ENSG00000103429,ENSG00000067955,ENSG00000197170,ENSG00000104517,ENSG00000153107,ENSG00000159461,ENSG00000101966,ENSG00000135870,ENSG00000013561,ENSG00000155827,ENSG00000175931,ENSG00000173456,ENSG00000133606,ENSG00000108578,ENSG00000055130,ENSG00000175063,ENSG00000099364,ENSG00000145495,ENSG00000153561,ENSG00000132388,ENSG00000135679,ENSG00000170035…
GO:BP	peptidyl-serine modification	GO:0018209	0.000527584	3.27771	327	2972	84	17906	ENSG00000067900,ENSG00000141429,ENSG00000197122,ENSG00000149115,ENSG00000114209,ENSG00000114738,ENSG00000278311,ENSG00000136045,ENSG00000198586,ENSG00000123374,ENSG00000072062,ENSG00000143799,ENSG00000086015,ENSG00000105974,ENSG00000213923,ENSG00000175054,ENSG00000099875,ENSG00000110422,ENSG00000008710,ENSG00000157764,ENSG00000149269,ENSG00000217128,ENSG00000101266,ENSG00000135250,ENSG00000132356…
GO:BP	developmental process	GO:0032502	0.000535666	3.27111	6630	2972	1201	17906	ENSG00000142949,ENSG00000058262,ENSG00000147676,ENSG00000153904,ENSG00000082641,ENSG00000140575,ENSG00000135316,ENSG00000108344,ENSG00000125686,ENSG00000172380,ENSG00000100241,ENSG00000008838,ENSG00000114439,ENSG00000134250,ENSG00000184216,ENSG00000011304,ENSG00000134333,ENSG00000204469,ENSG00000101346,ENSG00000122378,ENSG00000198561,ENSG00000136938,ENSG00000164190,ENSG00000067900,ENSG00000185627…
GO:BP	peptidyl-lysine methylation	GO:0018022	0.00055365	3.25676	134	2972	42	17906	ENSG00000055609,ENSG00000178691,ENSG00000136045,ENSG00000130816,ENSG00000080345,ENSG00000133895,ENSG00000198730,ENSG00000117222,ENSG00000104885,ENSG00000164091,ENSG00000137815,ENSG00000109685,ENSG00000275023,ENSG00000005483,ENSG00000099381,ENSG00000204371,ENSG00000119403,ENSG00000118058,ENSG00000004487,ENSG00000169057,ENSG00000106462,ENSG00000074266,ENSG00000110066,ENSG00000100304,ENSG00000103037…
GO:BP	negative regulation of cellular biosynthetic process	GO:0031327	0.000573339	3.24159	1693	2972	343	17906	ENSG00000122565,ENSG00000135316,ENSG00000088247,ENSG00000125686,ENSG00000134250,ENSG00000143742,ENSG00000164190,ENSG00000067900,ENSG00000124486,ENSG00000178951,ENSG00000197122,ENSG00000155506,ENSG00000158941,ENSG00000067955,ENSG00000073584,ENSG00000184897,ENSG00000188486,ENSG00000100462,ENSG00000121864,ENSG00000178691,ENSG00000100811,ENSG00000139687,ENSG00000146676,ENSG00000140718,ENSG00000169756…
GO:BP	negative regulation of cell cycle G1/S phase transition	GO:1902807	0.00058433	3.23334	130	2972	41	17906	ENSG00000149115,ENSG00000139687,ENSG00000135446,ENSG00000204120,ENSG00000123374,ENSG00000133895,ENSG00000132646,ENSG00000168411,ENSG00000090097,ENSG00000198791,ENSG00000144580,ENSG00000125107,ENSG00000135679,ENSG00000149311,ENSG00000118762,ENSG00000106462,ENSG00000144579,ENSG00000198176,ENSG00000113300,ENSG00000171862,ENSG00000170312,ENSG00000253729,ENSG00000155508,ENSG00000158435,ENSG00000087586…
GO:BP	negative regulation of nucleic acid-templated transcription	GO:1903507	0.000601885	3.22049	1317	2972	274	17906	ENSG00000122565,ENSG00000125686,ENSG00000134250,ENSG00000164190,ENSG00000124486,ENSG00000178951,ENSG00000197122,ENSG00000158941,ENSG00000067955,ENSG00000073584,ENSG00000184897,ENSG00000188486,ENSG00000100462,ENSG00000121864,ENSG00000178691,ENSG00000100811,ENSG00000139687,ENSG00000146676,ENSG00000169756,ENSG00000081923,ENSG00000147649,ENSG00000130816,ENSG00000102974,ENSG00000080345,ENSG00000123374…
GO:BP	cortical actin cytoskeleton organization	GO:0030866	0.000611903	3.21332	43	2972	19	17906	ENSG00000067900,ENSG00000061676,ENSG00000114346,ENSG00000132612,ENSG00000120756,ENSG00000114993,ENSG00000024422,ENSG00000171475,ENSG00000143093,ENSG00000159023,ENSG00000161791,ENSG00000075711,ENSG00000119729,ENSG00000104365,ENSG00000137807,ENSG00000161800,ENSG00000122966,ENSG00000088367,ENSG00000011426
GO:BP	establishment of localization in cell	GO:0051649	0.000612271	3.21306	557	2972	130	17906	ENSG00000085063,ENSG00000122952,ENSG00000131558,ENSG00000137497,ENSG00000129250,ENSG00000176853,ENSG00000075142,ENSG00000114209,ENSG00000170759,ENSG00000175203,ENSG00000107863,ENSG00000163539,ENSG00000176986,ENSG00000072062,ENSG00000132612,ENSG00000124181,ENSG00000197386,ENSG00000105974,ENSG00000070718,ENSG00000197879,ENSG00000242247,ENSG00000070831,ENSG00000031691,ENSG00000111199,ENSG00000160218…
GO:BP	negative regulation of smoothened signaling pathway involved in dorsal/ventral neural tube patterning	GO:1901621	0.000640661	3.19337	6	2972	6	17906	ENSG00000072062,ENSG00000078246,ENSG00000142875,ENSG00000107882,ENSG00000143147,ENSG00000204104
GO:BP	neurogenesis	GO:0022008	0.000640936	3.19319	1679	2972	340	17906	ENSG00000142949,ENSG00000082641,ENSG00000140575,ENSG00000125686,ENSG00000164190,ENSG00000067900,ENSG00000170571,ENSG00000145191,ENSG00000124486,ENSG00000101126,ENSG00000130669,ENSG00000197122,ENSG00000110321,ENSG00000196712,ENSG00000170759,ENSG00000117632,ENSG00000073584,ENSG00000151208,ENSG00000141385,ENSG00000143013,ENSG00000100462,ENSG00000061676,ENSG00000130827,ENSG00000182054,ENSG00000178691…
GO:BP	insulin receptor signaling pathway	GO:0008286	0.000652922	3.18514	148	2972	45	17906	ENSG00000197122,ENSG00000159720,ENSG00000135446,ENSG00000033627,ENSG00000105971,ENSG00000103994,ENSG00000134982,ENSG00000149269,ENSG00000011405,ENSG00000132356,ENSG00000185344,ENSG00000069275,ENSG00000108443,ENSG00000179295,ENSG00000146247,ENSG00000155097,ENSG00000119912,ENSG00000115290,ENSG00000166263,ENSG00000147162,ENSG00000198836,ENSG00000136856,ENSG00000115904,ENSG00000173473,ENSG00000119729…
GO:BP	negative regulation of RNA biosynthetic process	GO:1902679	0.000663832	3.17794	1319	2972	274	17906	ENSG00000122565,ENSG00000125686,ENSG00000134250,ENSG00000164190,ENSG00000124486,ENSG00000178951,ENSG00000197122,ENSG00000158941,ENSG00000067955,ENSG00000073584,ENSG00000184897,ENSG00000188486,ENSG00000100462,ENSG00000121864,ENSG00000178691,ENSG00000100811,ENSG00000139687,ENSG00000146676,ENSG00000169756,ENSG00000081923,ENSG00000147649,ENSG00000130816,ENSG00000102974,ENSG00000080345,ENSG00000123374…
GO:BP	establishment of localization	GO:0051234	0.000671902	3.17269	5460	2972	1001	17906	ENSG00000058262,ENSG00000147676,ENSG00000085063,ENSG00000082641,ENSG00000140575,ENSG00000108344,ENSG00000088247,ENSG00000197226,ENSG00000087086,ENSG00000169180,ENSG00000133318,ENSG00000125686,ENSG00000117868,ENSG00000122359,ENSG00000134250,ENSG00000136450,ENSG00000143742,ENSG00000140740,ENSG00000124783,ENSG00000106348,ENSG00000136240,ENSG00000163812,ENSG00000136938,ENSG00000163681,ENSG00000122952…
GO:BP	regulation of double-strand break repair	GO:2000779	0.000679268	3.16796	85	2972	30	17906	ENSG00000124795,ENSG00000104517,ENSG00000080345,ENSG00000067369,ENSG00000143799,ENSG00000149554,ENSG00000198585,ENSG00000109685,ENSG00000166439,ENSG00000004487,ENSG00000110066,ENSG00000114026,ENSG00000155229,ENSG00000160803,ENSG00000134278,ENSG00000253729,ENSG00000111206,ENSG00000175643,ENSG00000182263,ENSG00000122376,ENSG00000119906,ENSG00000147231,ENSG00000013573,ENSG00000051341,ENSG00000051180…
GO:BP	regulation of cellular macromolecule biosynthetic process	GO:2000112	0.000705406	3.15156	4036	2972	756	17906	ENSG00000082641,ENSG00000122565,ENSG00000135316,ENSG00000108344,ENSG00000088247,ENSG00000104824,ENSG00000125686,ENSG00000008838,ENSG00000114439,ENSG00000134250,ENSG00000184216,ENSG00000011304,ENSG00000063046,ENSG00000143742,ENSG00000101346,ENSG00000107929,ENSG00000164190,ENSG00000067900,ENSG00000185627,ENSG00000124795,ENSG00000125520,ENSG00000145191,ENSG00000089154,ENSG00000124486,ENSG00000141425…
GO:BP	negative regulation of chromosome segregation	GO:0051985	0.000713572	3.14656	47	2972	20	17906	ENSG00000154473,ENSG00000047410,ENSG00000134982,ENSG00000164754,ENSG00000126215,ENSG00000149311,ENSG00000173273,ENSG00000178295,ENSG00000086827,ENSG00000178999,ENSG00000080986,ENSG00000164109,ENSG00000071539,ENSG00000135476,ENSG00000134057,ENSG00000112742,ENSG00000166851,ENSG00000099910,ENSG00000117724,ENSG00000156970
GO:BP	phospholipid biosynthetic process	GO:0008654	0.000720204	3.14254	263	2972	70	17906	ENSG00000100241,ENSG00000122126,ENSG00000153989,ENSG00000165458,ENSG00000160216,ENSG00000063601,ENSG00000241973,ENSG00000143393,ENSG00000115020,ENSG00000196455,ENSG00000156471,ENSG00000084090,ENSG00000101266,ENSG00000011405,ENSG00000138018,ENSG00000085719,ENSG00000185813,ENSG00000158201,ENSG00000108389,ENSG00000149311,ENSG00000163629,ENSG00000129474,ENSG00000130304,ENSG00000138413,ENSG00000163964…
GO:BP	negative regulation of metaphase/anaphase transition of cell cycle	GO:1902100	0.000720204	3.14254	40	2972	18	17906	ENSG00000154473,ENSG00000047410,ENSG00000134982,ENSG00000164754,ENSG00000126215,ENSG00000149311,ENSG00000178295,ENSG00000086827,ENSG00000178999,ENSG00000080986,ENSG00000164109,ENSG00000071539,ENSG00000134057,ENSG00000112742,ENSG00000166851,ENSG00000099910,ENSG00000117724,ENSG00000156970
GO:BP	supramolecular fiber organization	GO:0097435	0.000730259	3.13652	693	2972	156	17906	ENSG00000067900,ENSG00000137497,ENSG00000184009,ENSG00000197122,ENSG00000196712,ENSG00000117632,ENSG00000065613,ENSG00000165458,ENSG00000130309,ENSG00000061676,ENSG00000122884,ENSG00000133816,ENSG00000130779,ENSG00000277443,ENSG00000139687,ENSG00000134709,ENSG00000261150,ENSG00000163539,ENSG00000154380,ENSG00000175216,ENSG00000186635,ENSG00000107404,ENSG00000137710,ENSG00000087274,ENSG00000090924…
GO:BP	cell-cell signaling by wnt	GO:0198738	0.000739026	3.13134	529	2972	124	17906	ENSG00000108344,ENSG00000198561,ENSG00000185627,ENSG00000076201,ENSG00000197122,ENSG00000158941,ENSG00000067955,ENSG00000102119,ENSG00000197170,ENSG00000122870,ENSG00000104517,ENSG00000159461,ENSG00000127603,ENSG00000101966,ENSG00000107404,ENSG00000108100,ENSG00000090905,ENSG00000058091,ENSG00000105974,ENSG00000198730,ENSG00000213923,ENSG00000134982,ENSG00000161202,ENSG00000101193,ENSG00000070831…
GO:BP	central nervous system development	GO:0007417	0.000766067	3.11573	1031	2972	220	17906	ENSG00000082641,ENSG00000125686,ENSG00000172380,ENSG00000198561,ENSG00000136938,ENSG00000164190,ENSG00000145191,ENSG00000065135,ENSG00000197122,ENSG00000116750,ENSG00000196712,ENSG00000170759,ENSG00000117632,ENSG00000159720,ENSG00000151208,ENSG00000188486,ENSG00000143013,ENSG00000100462,ENSG00000061676,ENSG00000130827,ENSG00000099246,ENSG00000178691,ENSG00000186716,ENSG00000117114,ENSG00000136518…
GO:BP	organic substance catabolic process	GO:1901575	0.000766996	3.11521	2239	2972	440	17906	ENSG00000153904,ENSG00000082641,ENSG00000135316,ENSG00000108344,ENSG00000088247,ENSG00000189091,ENSG00000134333,ENSG00000067900,ENSG00000156515,ENSG00000185627,ENSG00000135821,ENSG00000124486,ENSG00000125166,ENSG00000185104,ENSG00000101444,ENSG00000122126,ENSG00000178951,ENSG00000103507,ENSG00000076201,ENSG00000155506,ENSG00000149115,ENSG00000070756,ENSG00000154473,ENSG00000103429,ENSG00000158941…
GO:BP	telomere maintenance via semi-conservative replication	GO:0032201	0.000795861	3.09916	27	2972	14	17906	ENSG00000132646,ENSG00000035928,ENSG00000168496,ENSG00000101868,ENSG00000077514,ENSG00000014138,ENSG00000062822,ENSG00000132383,ENSG00000111445,ENSG00000100479,ENSG00000133119,ENSG00000138346,ENSG00000198056,ENSG00000163918
GO:BP	centrosome duplication	GO:0051298	0.000795984	3.0991	66	2972	25	17906	ENSG00000123374,ENSG00000175216,ENSG00000168014,ENSG00000126215,ENSG00000118762,ENSG00000072864,ENSG00000178295,ENSG00000176225,ENSG00000141577,ENSG00000116127,ENSG00000101639,ENSG00000103995,ENSG00000151849,ENSG00000170927,ENSG00000198920,ENSG00000163611,ENSG00000156876,ENSG00000164087,ENSG00000142731,ENSG00000075702,ENSG00000103540,ENSG00000108395,ENSG00000162063,ENSG00000239306,ENSG00000012048
GO:BP	axo-dendritic transport	GO:0008088	0.000824541	3.08379	70	2972	26	17906	ENSG00000129250,ENSG00000170759,ENSG00000116560,ENSG00000151914,ENSG00000070718,ENSG00000104164,ENSG00000007168,ENSG00000090889,ENSG00000138834,ENSG00000135049,ENSG00000186868,ENSG00000198836,ENSG00000185009,ENSG00000112290,ENSG00000157823,ENSG00000182606,ENSG00000021574,ENSG00000101350,ENSG00000165714,ENSG00000041353,ENSG00000147642,ENSG00000054523,ENSG00000131437,ENSG00000115993,ENSG00000277586…
GO:BP	negative regulation of transcription, DNA-templated	GO:0045892	0.000833428	3.07913	1264	2972	263	17906	ENSG00000122565,ENSG00000125686,ENSG00000134250,ENSG00000164190,ENSG00000124486,ENSG00000178951,ENSG00000197122,ENSG00000158941,ENSG00000067955,ENSG00000073584,ENSG00000184897,ENSG00000188486,ENSG00000121864,ENSG00000178691,ENSG00000100811,ENSG00000139687,ENSG00000146676,ENSG00000169756,ENSG00000081923,ENSG00000147649,ENSG00000130816,ENSG00000102974,ENSG00000080345,ENSG00000123374,ENSG00000083168…
GO:BP	spindle checkpoint	GO:0031577	0.000837086	3.07723	37	2972	17	17906	ENSG00000154473,ENSG00000047410,ENSG00000134982,ENSG00000126215,ENSG00000149311,ENSG00000178295,ENSG00000086827,ENSG00000178999,ENSG00000080986,ENSG00000164109,ENSG00000071539,ENSG00000134057,ENSG00000112742,ENSG00000166851,ENSG00000099910,ENSG00000117724,ENSG00000156970
GO:BP	spindle assembly checkpoint	GO:0071173	0.000837086	3.07723	37	2972	17	17906	ENSG00000154473,ENSG00000047410,ENSG00000134982,ENSG00000126215,ENSG00000149311,ENSG00000178295,ENSG00000086827,ENSG00000178999,ENSG00000080986,ENSG00000164109,ENSG00000071539,ENSG00000134057,ENSG00000112742,ENSG00000166851,ENSG00000099910,ENSG00000117724,ENSG00000156970
GO:BP	mitotic spindle assembly checkpoint	GO:0007094	0.000837086	3.07723	37	2972	17	17906	ENSG00000154473,ENSG00000047410,ENSG00000134982,ENSG00000126215,ENSG00000149311,ENSG00000178295,ENSG00000086827,ENSG00000178999,ENSG00000080986,ENSG00000164109,ENSG00000071539,ENSG00000134057,ENSG00000112742,ENSG00000166851,ENSG00000099910,ENSG00000117724,ENSG00000156970
GO:BP	mitotic spindle checkpoint	GO:0071174	0.000837086	3.07723	37	2972	17	17906	ENSG00000154473,ENSG00000047410,ENSG00000134982,ENSG00000126215,ENSG00000149311,ENSG00000178295,ENSG00000086827,ENSG00000178999,ENSG00000080986,ENSG00000164109,ENSG00000071539,ENSG00000134057,ENSG00000112742,ENSG00000166851,ENSG00000099910,ENSG00000117724,ENSG00000156970
GO:BP	telomere maintenance	GO:0000723	0.000843227	3.07406	163	2972	48	17906	ENSG00000163938,ENSG00000197122,ENSG00000149115,ENSG00000080345,ENSG00000143799,ENSG00000175054,ENSG00000132646,ENSG00000079246,ENSG00000160957,ENSG00000035928,ENSG00000100726,ENSG00000126215,ENSG00000168496,ENSG00000101868,ENSG00000149311,ENSG00000089022,ENSG00000119596,ENSG00000173273,ENSG00000100030,ENSG00000077514,ENSG00000014138,ENSG00000136273,ENSG00000253729,ENSG00000178999,ENSG00000076984…
GO:BP	negative regulation of mitotic sister chromatid segregation	GO:0033048	0.000845493	3.07289	44	2972	19	17906	ENSG00000154473,ENSG00000047410,ENSG00000134982,ENSG00000164754,ENSG00000126215,ENSG00000149311,ENSG00000173273,ENSG00000178295,ENSG00000086827,ENSG00000178999,ENSG00000080986,ENSG00000164109,ENSG00000071539,ENSG00000134057,ENSG00000112742,ENSG00000166851,ENSG00000099910,ENSG00000117724,ENSG00000156970
GO:BP	glycerophospholipid biosynthetic process	GO:0046474	0.000888515	3.05134	218	2972	60	17906	ENSG00000100241,ENSG00000122126,ENSG00000165458,ENSG00000160216,ENSG00000063601,ENSG00000241973,ENSG00000143393,ENSG00000115020,ENSG00000196455,ENSG00000156471,ENSG00000084090,ENSG00000101266,ENSG00000011405,ENSG00000138018,ENSG00000085719,ENSG00000185813,ENSG00000158201,ENSG00000108389,ENSG00000149311,ENSG00000163629,ENSG00000129474,ENSG00000130304,ENSG00000163964,ENSG00000139163,ENSG00000150867…
GO:BP	cell-cell junction organization	GO:0045216	0.000888957	3.05112	195	2972	55	17906	ENSG00000198561,ENSG00000067900,ENSG00000184009,ENSG00000076201,ENSG00000197122,ENSG00000067955,ENSG00000151208,ENSG00000169756,ENSG00000147649,ENSG00000072415,ENSG00000072062,ENSG00000137710,ENSG00000114346,ENSG00000087274,ENSG00000133961,ENSG00000075618,ENSG00000174607,ENSG00000105974,ENSG00000197879,ENSG00000134982,ENSG00000177707,ENSG00000070831,ENSG00000111199,ENSG00000165215,ENSG00000132849…
GO:BP	glycerolipid metabolic process	GO:0046486	0.000904828	3.04343	416	2972	101	17906	ENSG00000100241,ENSG00000122126,ENSG00000165458,ENSG00000160216,ENSG00000063601,ENSG00000241973,ENSG00000143393,ENSG00000105974,ENSG00000115020,ENSG00000196455,ENSG00000110090,ENSG00000156471,ENSG00000144645,ENSG00000084090,ENSG00000101266,ENSG00000184207,ENSG00000011405,ENSG00000138018,ENSG00000085719,ENSG00000185813,ENSG00000104331,ENSG00000158201,ENSG00000140526,ENSG00000108389,ENSG00000149311…
GO:BP	positive regulation of protein kinase activity	GO:0045860	0.00092021	3.03611	537	2972	125	17906	ENSG00000140575,ENSG00000184216,ENSG00000138031,ENSG00000183283,ENSG00000101126,ENSG00000130669,ENSG00000197122,ENSG00000114209,ENSG00000114738,ENSG00000065613,ENSG00000013588,ENSG00000082458,ENSG00000141503,ENSG00000147852,ENSG00000072062,ENSG00000108100,ENSG00000099942,ENSG00000114346,ENSG00000101224,ENSG00000175224,ENSG00000131653,ENSG00000161202,ENSG00000157193,ENSG00000079246,ENSG00000008710…
GO:BP	nuclear transport	GO:0051169	0.000927703	3.03259	362	2972	90	17906	ENSG00000169180,ENSG00000125686,ENSG00000136450,ENSG00000136938,ENSG00000065150,ENSG00000114503,ENSG00000196712,ENSG00000102119,ENSG00000163950,ENSG00000095319,ENSG00000099246,ENSG00000259956,ENSG00000104517,ENSG00000153201,ENSG00000139496,ENSG00000051596,ENSG00000120709,ENSG00000072062,ENSG00000113569,ENSG00000164163,ENSG00000114346,ENSG00000047410,ENSG00000111605,ENSG00000171720,ENSG00000140943…
GO:BP	Wnt signaling pathway	GO:0016055	0.000927703	3.03259	527	2972	123	17906	ENSG00000108344,ENSG00000198561,ENSG00000185627,ENSG00000197122,ENSG00000158941,ENSG00000067955,ENSG00000102119,ENSG00000197170,ENSG00000122870,ENSG00000104517,ENSG00000159461,ENSG00000127603,ENSG00000101966,ENSG00000107404,ENSG00000108100,ENSG00000090905,ENSG00000058091,ENSG00000105974,ENSG00000198730,ENSG00000213923,ENSG00000134982,ENSG00000161202,ENSG00000101193,ENSG00000070831,ENSG00000008710…
GO:BP	axonal transport	GO:0098930	0.000927703	3.03259	59	2972	23	17906	ENSG00000129250,ENSG00000170759,ENSG00000151914,ENSG00000070718,ENSG00000104164,ENSG00000007168,ENSG00000090889,ENSG00000138834,ENSG00000135049,ENSG00000186868,ENSG00000198836,ENSG00000185009,ENSG00000157823,ENSG00000182606,ENSG00000021574,ENSG00000101350,ENSG00000165714,ENSG00000041353,ENSG00000147642,ENSG00000054523,ENSG00000131437,ENSG00000115993,ENSG00000277586
GO:BP	negative regulation of macromolecule biosynthetic process	GO:0010558	0.0010097	2.99581	1629	2972	329	17906	ENSG00000122565,ENSG00000135316,ENSG00000088247,ENSG00000125686,ENSG00000134250,ENSG00000143742,ENSG00000164190,ENSG00000067900,ENSG00000124486,ENSG00000178951,ENSG00000197122,ENSG00000155506,ENSG00000158941,ENSG00000067955,ENSG00000073584,ENSG00000184897,ENSG00000188486,ENSG00000100462,ENSG00000121864,ENSG00000178691,ENSG00000100811,ENSG00000139687,ENSG00000146676,ENSG00000140718,ENSG00000169756…
GO:BP	negative regulation of mitotic sister chromatid separation	GO:2000816	0.00101074	2.99536	41	2972	18	17906	ENSG00000154473,ENSG00000047410,ENSG00000134982,ENSG00000164754,ENSG00000126215,ENSG00000149311,ENSG00000178295,ENSG00000086827,ENSG00000178999,ENSG00000080986,ENSG00000164109,ENSG00000071539,ENSG00000134057,ENSG00000112742,ENSG00000166851,ENSG00000099910,ENSG00000117724,ENSG00000156970
GO:BP	cellular response to hormone stimulus	GO:0032870	0.00101074	2.99536	724	2972	161	17906	ENSG00000122565,ENSG00000125686,ENSG00000067900,ENSG00000138031,ENSG00000178951,ENSG00000197122,ENSG00000067955,ENSG00000159720,ENSG00000139687,ENSG00000135446,ENSG00000104517,ENSG00000072062,ENSG00000137710,ENSG00000099942,ENSG00000143799,ENSG00000133895,ENSG00000088256,ENSG00000033800,ENSG00000128059,ENSG00000049618,ENSG00000013561,ENSG00000033627,ENSG00000105971,ENSG00000105974,ENSG00000159167…
GO:BP	DNA-dependent DNA replication maintenance of fidelity	GO:0045005	0.00101074	2.99536	41	2972	18	17906	ENSG00000160949,ENSG00000132646,ENSG00000168411,ENSG00000079134,ENSG00000069275,ENSG00000178295,ENSG00000081177,ENSG00000062822,ENSG00000165392,ENSG00000197299,ENSG00000187790,ENSG00000020922,ENSG00000146263,ENSG00000159147,ENSG00000197774,ENSG00000013573,ENSG00000138346,ENSG00000051180
GO:BP	regulation of cell morphogenesis	GO:0022604	0.00102923	2.98749	508	2972	119	17906	ENSG00000101126,ENSG00000197122,ENSG00000146463,ENSG00000165288,ENSG00000110321,ENSG00000179051,ENSG00000130827,ENSG00000128585,ENSG00000182149,ENSG00000169756,ENSG00000146535,ENSG00000186635,ENSG00000127603,ENSG00000147130,ENSG00000107404,ENSG00000137710,ENSG00000099942,ENSG00000087470,ENSG00000146376,ENSG00000161202,ENSG00000070831,ENSG00000147459,ENSG00000157193,ENSG00000165215,ENSG00000157764…
GO:BP	chordate embryonic development	GO:0043009	0.00104949	2.97902	657	2972	148	17906	ENSG00000125686,ENSG00000134250,ENSG00000101346,ENSG00000164190,ENSG00000122126,ENSG00000177963,ENSG00000196712,ENSG00000136448,ENSG00000143013,ENSG00000100714,ENSG00000278311,ENSG00000136720,ENSG00000136518,ENSG00000146535,ENSG00000172845,ENSG00000072062,ENSG00000107404,ENSG00000168014,ENSG00000087274,ENSG00000115760,ENSG00000124181,ENSG00000172534,ENSG00000163435,ENSG00000198730,ENSG00000033170…
GO:BP	regulation of cellular biosynthetic process	GO:0031326	0.00105669	2.97605	4334	2972	805	17906	ENSG00000153904,ENSG00000082641,ENSG00000122565,ENSG00000135316,ENSG00000108344,ENSG00000088247,ENSG00000104824,ENSG00000125686,ENSG00000008838,ENSG00000114439,ENSG00000134250,ENSG00000184216,ENSG00000011304,ENSG00000063046,ENSG00000143742,ENSG00000101346,ENSG00000107929,ENSG00000164190,ENSG00000067900,ENSG00000185627,ENSG00000124795,ENSG00000125520,ENSG00000145191,ENSG00000089154,ENSG00000124486…
GO:BP	protein deacylation	GO:0035601	0.00109111	2.96213	108	2972	35	17906	ENSG00000164190,ENSG00000158941,ENSG00000120992,ENSG00000116560,ENSG00000171720,ENSG00000011009,ENSG00000182979,ENSG00000132356,ENSG00000169375,ENSG00000084093,ENSG00000155545,ENSG00000185787,ENSG00000089902,ENSG00000131238,ENSG00000158711,ENSG00000100916,ENSG00000057935,ENSG00000186868,ENSG00000111707,ENSG00000184304,ENSG00000168556,ENSG00000198663,ENSG00000068024,ENSG00000157933,ENSG00000107362…
GO:BP	positive regulation of macromolecule biosynthetic process	GO:0010557	0.00111445	2.95294	1925	2972	382	17906	ENSG00000082641,ENSG00000104824,ENSG00000125686,ENSG00000008838,ENSG00000107929,ENSG00000164190,ENSG00000145191,ENSG00000089154,ENSG00000185104,ENSG00000092201,ENSG00000164151,ENSG00000130741,ENSG00000055609,ENSG00000163938,ENSG00000197122,ENSG00000155506,ENSG00000070756,ENSG00000176087,ENSG00000158941,ENSG00000067955,ENSG00000110321,ENSG00000073584,ENSG00000184897,ENSG00000143013,ENSG00000121864…
GO:BP	nucleocytoplasmic transport	GO:0006913	0.00111445	2.95294	359	2972	89	17906	ENSG00000169180,ENSG00000125686,ENSG00000136450,ENSG00000136938,ENSG00000065150,ENSG00000114503,ENSG00000196712,ENSG00000102119,ENSG00000163950,ENSG00000095319,ENSG00000099246,ENSG00000259956,ENSG00000104517,ENSG00000153201,ENSG00000139496,ENSG00000051596,ENSG00000120709,ENSG00000072062,ENSG00000113569,ENSG00000164163,ENSG00000114346,ENSG00000047410,ENSG00000111605,ENSG00000171720,ENSG00000140943…
GO:BP	establishment or maintenance of cell polarity	GO:0007163	0.00118953	2.92463	225	2972	61	17906	ENSG00000067900,ENSG00000137497,ENSG00000151208,ENSG00000082458,ENSG00000163539,ENSG00000072415,ENSG00000175216,ENSG00000099942,ENSG00000135525,ENSG00000075618,ENSG00000197386,ENSG00000112851,ENSG00000151914,ENSG00000100092,ENSG00000070831,ENSG00000008710,ENSG00000149269,ENSG00000166025,ENSG00000047849,ENSG00000143376,ENSG00000007168,ENSG00000168502,ENSG00000105738,ENSG00000072864,ENSG00000112655…
GO:BP	DNA geometric change	GO:0032392	0.00119839	2.9214	117	2972	37	17906	ENSG00000100297,ENSG00000079785,ENSG00000170004,ENSG00000143799,ENSG00000166508,ENSG00000073111,ENSG00000079246,ENSG00000124177,ENSG00000160957,ENSG00000177200,ENSG00000164104,ENSG00000132740,ENSG00000136982,ENSG00000131153,ENSG00000136492,ENSG00000125885,ENSG00000147536,ENSG00000104738,ENSG00000029993,ENSG00000132383,ENSG00000076003,ENSG00000112118,ENSG00000165392,ENSG00000197299,ENSG00000187790…
GO:BP	protein methylation	GO:0006479	0.0012602	2.89956	193	2972	54	17906	ENSG00000055609,ENSG00000100462,ENSG00000178691,ENSG00000136045,ENSG00000130816,ENSG00000102974,ENSG00000080345,ENSG00000133895,ENSG00000198730,ENSG00000155827,ENSG00000117222,ENSG00000104885,ENSG00000164091,ENSG00000137815,ENSG00000109685,ENSG00000275023,ENSG00000005483,ENSG00000084093,ENSG00000099381,ENSG00000159086,ENSG00000204371,ENSG00000119403,ENSG00000118058,ENSG00000004487,ENSG00000169057…
GO:BP	protein alkylation	GO:0008213	0.0012602	2.89956	193	2972	54	17906	ENSG00000055609,ENSG00000100462,ENSG00000178691,ENSG00000136045,ENSG00000130816,ENSG00000102974,ENSG00000080345,ENSG00000133895,ENSG00000198730,ENSG00000155827,ENSG00000117222,ENSG00000104885,ENSG00000164091,ENSG00000137815,ENSG00000109685,ENSG00000275023,ENSG00000005483,ENSG00000084093,ENSG00000099381,ENSG00000159086,ENSG00000204371,ENSG00000119403,ENSG00000118058,ENSG00000004487,ENSG00000169057…
GO:BP	negative regulation of nitrogen compound metabolic process	GO:0051172	0.00127375	2.89491	2523	2972	488	17906	ENSG00000122565,ENSG00000135316,ENSG00000088247,ENSG00000104824,ENSG00000125686,ENSG00000189091,ENSG00000134250,ENSG00000011304,ENSG00000143742,ENSG00000116679,ENSG00000164190,ENSG00000067900,ENSG00000170540,ENSG00000124486,ENSG00000065150,ENSG00000178951,ENSG00000197122,ENSG00000155506,ENSG00000070756,ENSG00000158941,ENSG00000067955,ENSG00000116750,ENSG00000196712,ENSG00000073584,ENSG00000184897…
GO:BP	negative regulation of chromosome organization	GO:2001251	0.00129369	2.88817	148	2972	44	17906	ENSG00000197122,ENSG00000154473,ENSG00000184897,ENSG00000130816,ENSG00000104517,ENSG00000143799,ENSG00000047410,ENSG00000073111,ENSG00000134982,ENSG00000079246,ENSG00000164754,ENSG00000169375,ENSG00000275023,ENSG00000126215,ENSG00000149311,ENSG00000004487,ENSG00000173273,ENSG00000163041,ENSG00000178295,ENSG00000111875,ENSG00000086827,ENSG00000178999,ENSG00000156802,ENSG00000080986,ENSG00000164109…
GO:BP	DNA duplex unwinding	GO:0032508	0.00131071	2.88249	109	2972	35	17906	ENSG00000100297,ENSG00000079785,ENSG00000170004,ENSG00000143799,ENSG00000166508,ENSG00000073111,ENSG00000079246,ENSG00000124177,ENSG00000160957,ENSG00000177200,ENSG00000132740,ENSG00000136982,ENSG00000131153,ENSG00000136492,ENSG00000125885,ENSG00000147536,ENSG00000104738,ENSG00000132383,ENSG00000076003,ENSG00000112118,ENSG00000165392,ENSG00000197299,ENSG00000187790,ENSG00000020922,ENSG00000111445…
GO:BP	positive regulation of mRNA catabolic process	GO:0061014	0.00131071	2.88249	49	2972	20	17906	ENSG00000088247,ENSG00000067900,ENSG00000070756,ENSG00000140718,ENSG00000204120,ENSG00000134644,ENSG00000135870,ENSG00000185728,ENSG00000090905,ENSG00000198791,ENSG00000125107,ENSG00000141232,ENSG00000100354,ENSG00000145388,ENSG00000127804,ENSG00000181588,ENSG00000155508,ENSG00000165819,ENSG00000120948,ENSG00000152518
GO:BP	regulation of biosynthetic process	GO:0009889	0.00131071	2.88249	4417	2972	818	17906	ENSG00000153904,ENSG00000082641,ENSG00000122565,ENSG00000135316,ENSG00000108344,ENSG00000088247,ENSG00000104824,ENSG00000125686,ENSG00000008838,ENSG00000114439,ENSG00000134250,ENSG00000184216,ENSG00000011304,ENSG00000063046,ENSG00000143742,ENSG00000101346,ENSG00000107929,ENSG00000099194,ENSG00000164190,ENSG00000067900,ENSG00000185627,ENSG00000124795,ENSG00000125520,ENSG00000145191,ENSG00000089154…
GO:BP	positive regulation of chromatin organization	GO:1905269	0.00131071	2.88249	109	2972	35	17906	ENSG00000164190,ENSG00000130816,ENSG00000080345,ENSG00000047410,ENSG00000140632,ENSG00000198730,ENSG00000155827,ENSG00000133422,ENSG00000137815,ENSG00000169375,ENSG00000005483,ENSG00000159086,ENSG00000134283,ENSG00000119403,ENSG00000149311,ENSG00000118058,ENSG00000004487,ENSG00000171681,ENSG00000169057,ENSG00000074266,ENSG00000147548,ENSG00000147162,ENSG00000184304,ENSG00000168556,ENSG00000136504…
GO:BP	regulation of intracellular protein transport	GO:0033157	0.00131378	2.88148	240	2972	64	17906	ENSG00000136938,ENSG00000065150,ENSG00000164151,ENSG00000114209,ENSG00000196712,ENSG00000170759,ENSG00000102119,ENSG00000104517,ENSG00000139496,ENSG00000142230,ENSG00000072062,ENSG00000114346,ENSG00000047410,ENSG00000171720,ENSG00000175224,ENSG00000134109,ENSG00000197879,ENSG00000070831,ENSG00000149269,ENSG00000137770,ENSG00000100335,ENSG00000119185,ENSG00000132356,ENSG00000152700,ENSG00000117280…
GO:BP	regulation of RNA metabolic process	GO:0051252	0.00132649	2.8773	3856	2972	721	17906	ENSG00000082641,ENSG00000122565,ENSG00000135316,ENSG00000108344,ENSG00000088247,ENSG00000104824,ENSG00000125686,ENSG00000008838,ENSG00000114439,ENSG00000134250,ENSG00000159140,ENSG00000136450,ENSG00000184216,ENSG00000011304,ENSG00000101346,ENSG00000170144,ENSG00000164190,ENSG00000067900,ENSG00000185627,ENSG00000124795,ENSG00000125520,ENSG00000089154,ENSG00000124486,ENSG00000141425,ENSG00000162613…
GO:BP	response to peptide hormone	GO:0043434	0.00137385	2.86206	456	2972	108	17906	ENSG00000140575,ENSG00000067900,ENSG00000145191,ENSG00000125166,ENSG00000138031,ENSG00000197122,ENSG00000159720,ENSG00000165458,ENSG00000135446,ENSG00000072062,ENSG00000143799,ENSG00000133895,ENSG00000128059,ENSG00000049618,ENSG00000033627,ENSG00000105971,ENSG00000105974,ENSG00000084774,ENSG00000197879,ENSG00000103994,ENSG00000134982,ENSG00000114650,ENSG00000111199,ENSG00000157764,ENSG00000149269…
GO:BP	DNA replication initiation	GO:0006270	0.00140661	2.85183	42	2972	18	17906	ENSG00000100297,ENSG00000123374,ENSG00000148337,ENSG00000166508,ENSG00000073111,ENSG00000085840,ENSG00000135336,ENSG00000101868,ENSG00000014138,ENSG00000125885,ENSG00000065328,ENSG00000104738,ENSG00000076003,ENSG00000112118,ENSG00000140534,ENSG00000100479,ENSG00000163781,ENSG00000198056
GO:BP	negative regulation of chromosome separation	GO:1905819	0.00140661	2.85183	42	2972	18	17906	ENSG00000154473,ENSG00000047410,ENSG00000134982,ENSG00000164754,ENSG00000126215,ENSG00000149311,ENSG00000178295,ENSG00000086827,ENSG00000178999,ENSG00000080986,ENSG00000164109,ENSG00000071539,ENSG00000134057,ENSG00000112742,ENSG00000166851,ENSG00000099910,ENSG00000117724,ENSG00000156970
GO:BP	kinetochore organization	GO:0051383	0.00140661	2.85183	22	2972	12	17906	ENSG00000112701,ENSG00000113810,ENSG00000171853,ENSG00000102901,ENSG00000136824,ENSG00000080986,ENSG00000123219,ENSG00000115163,ENSG00000143228,ENSG00000138778,ENSG00000117724,ENSG00000145241
GO:BP	positive regulation of mitotic sister chromatid segregation	GO:0062033	0.00140661	2.85183	22	2972	12	17906	ENSG00000164190,ENSG00000137497,ENSG00000139687,ENSG00000036257,ENSG00000196510,ENSG00000089053,ENSG00000178999,ENSG00000198887,ENSG00000135476,ENSG00000119906,ENSG00000094880,ENSG00000126787
GO:BP	interstrand cross-link repair	GO:0036297	0.00141211	2.85013	53	2972	21	17906	ENSG00000175054,ENSG00000168411,ENSG00000114742,ENSG00000126215,ENSG00000163961,ENSG00000069275,ENSG00000221829,ENSG00000185504,ENSG00000187741,ENSG00000144554,ENSG00000140525,ENSG00000125885,ENSG00000198690,ENSG00000132383,ENSG00000187790,ENSG00000198924,ENSG00000158169,ENSG00000051180,ENSG00000181544,ENSG00000116062,ENSG00000115392
GO:BP	negative regulation of biosynthetic process	GO:0009890	0.00147258	2.83192	1721	2972	344	17906	ENSG00000122565,ENSG00000135316,ENSG00000088247,ENSG00000125686,ENSG00000134250,ENSG00000143742,ENSG00000164190,ENSG00000067900,ENSG00000124486,ENSG00000178951,ENSG00000197122,ENSG00000155506,ENSG00000158941,ENSG00000067955,ENSG00000073584,ENSG00000184897,ENSG00000188486,ENSG00000100462,ENSG00000121864,ENSG00000178691,ENSG00000100811,ENSG00000139687,ENSG00000146676,ENSG00000140718,ENSG00000169756…
GO:BP	telomere organization	GO:0032200	0.00148045	2.82961	176	2972	50	17906	ENSG00000163938,ENSG00000197122,ENSG00000149115,ENSG00000080345,ENSG00000143799,ENSG00000175054,ENSG00000132646,ENSG00000079246,ENSG00000160957,ENSG00000104885,ENSG00000035928,ENSG00000100726,ENSG00000126215,ENSG00000168496,ENSG00000101868,ENSG00000149311,ENSG00000089022,ENSG00000119596,ENSG00000173273,ENSG00000100030,ENSG00000077514,ENSG00000014138,ENSG00000163041,ENSG00000136273,ENSG00000253729…
GO:BP	in utero embryonic development	GO:0001701	0.00150135	2.82352	392	2972	95	17906	ENSG00000125686,ENSG00000134250,ENSG00000122126,ENSG00000177963,ENSG00000136448,ENSG00000278311,ENSG00000136720,ENSG00000136518,ENSG00000146535,ENSG00000172845,ENSG00000168014,ENSG00000087274,ENSG00000115760,ENSG00000124181,ENSG00000172534,ENSG00000163435,ENSG00000198730,ENSG00000033170,ENSG00000008710,ENSG00000153233,ENSG00000149554,ENSG00000003393,ENSG00000137815,ENSG00000169375,ENSG00000135766…
GO:BP	carbohydrate catabolic process	GO:0016052	0.00156541	2.80537	204	2972	56	17906	ENSG00000134333,ENSG00000156515,ENSG00000178951,ENSG00000095319,ENSG00000100504,ENSG00000153201,ENSG00000139496,ENSG00000113569,ENSG00000047410,ENSG00000033170,ENSG00000079739,ENSG00000067177,ENSG00000141568,ENSG00000132356,ENSG00000213639,ENSG00000044446,ENSG00000141027,ENSG00000102893,ENSG00000120253,ENSG00000111581,ENSG00000197713,ENSG00000196743,ENSG00000123836,ENSG00000144827,ENSG00000162688…
GO:BP	macromolecule deacylation	GO:0098732	0.00156541	2.80537	110	2972	35	17906	ENSG00000164190,ENSG00000158941,ENSG00000120992,ENSG00000116560,ENSG00000171720,ENSG00000011009,ENSG00000182979,ENSG00000132356,ENSG00000169375,ENSG00000084093,ENSG00000155545,ENSG00000185787,ENSG00000089902,ENSG00000131238,ENSG00000158711,ENSG00000100916,ENSG00000057935,ENSG00000186868,ENSG00000111707,ENSG00000184304,ENSG00000168556,ENSG00000198663,ENSG00000068024,ENSG00000157933,ENSG00000107362…
GO:BP	protein localization to plasma membrane	GO:0072659	0.00157591	2.80247	275	2972	71	17906	ENSG00000163681,ENSG00000067900,ENSG00000115806,ENSG00000170759,ENSG00000163539,ENSG00000072415,ENSG00000127603,ENSG00000048140,ENSG00000137710,ENSG00000079950,ENSG00000135525,ENSG00000120992,ENSG00000132612,ENSG00000120756,ENSG00000133961,ENSG00000177707,ENSG00000024422,ENSG00000108819,ENSG00000119185,ENSG00000100568,ENSG00000197535,ENSG00000144674,ENSG00000069329,ENSG00000169860,ENSG00000148396…
GO:BP	chromatin remodeling at centromere	GO:0031055	0.00159135	2.79823	46	2972	19	17906	ENSG00000031691,ENSG00000120334,ENSG00000142856,ENSG00000166582,ENSG00000102901,ENSG00000163041,ENSG00000102054,ENSG00000123219,ENSG00000115163,ENSG00000162521,ENSG00000188312,ENSG00000129534,ENSG00000119969,ENSG00000123485,ENSG00000138092,ENSG00000104147,ENSG00000145241,ENSG00000137812,ENSG00000102384
GO:BP	protein import into nucleus	GO:0006606	0.00160844	2.79359	154	2972	45	17906	ENSG00000125686,ENSG00000065150,ENSG00000196712,ENSG00000095319,ENSG00000104517,ENSG00000153201,ENSG00000139496,ENSG00000120709,ENSG00000113569,ENSG00000114346,ENSG00000047410,ENSG00000171720,ENSG00000140943,ENSG00000086200,ENSG00000205339,ENSG00000138814,ENSG00000102753,ENSG00000182481,ENSG00000198700,ENSG00000064419,ENSG00000187446,ENSG00000100030,ENSG00000111581,ENSG00000124207,ENSG00000126883…
GO:BP	protein sumoylation	GO:0016925	0.00162228	2.78987	81	2972	28	17906	ENSG00000163938,ENSG00000095319,ENSG00000112701,ENSG00000153201,ENSG00000139496,ENSG00000142230,ENSG00000113569,ENSG00000047410,ENSG00000033800,ENSG00000126261,ENSG00000135679,ENSG00000103275,ENSG00000119231,ENSG00000120253,ENSG00000111581,ENSG00000126883,ENSG00000075188,ENSG00000163904,ENSG00000069248,ENSG00000058804,ENSG00000068024,ENSG00000130119,ENSG00000108175,ENSG00000125450,ENSG00000093000…
GO:BP	regulation of glycolytic process	GO:0006110	0.00162228	2.78987	81	2972	28	17906	ENSG00000178951,ENSG00000095319,ENSG00000153201,ENSG00000139496,ENSG00000113569,ENSG00000047410,ENSG00000132356,ENSG00000141027,ENSG00000120253,ENSG00000111581,ENSG00000123836,ENSG00000126883,ENSG00000075188,ENSG00000069248,ENSG00000147162,ENSG00000058804,ENSG00000068024,ENSG00000125450,ENSG00000170525,ENSG00000093000,ENSG00000106617,ENSG00000143437,ENSG00000171105,ENSG00000114268,ENSG00000162409…
GO:BP	cellular response to peptide hormone stimulus	GO:0071375	0.00168546	2.77328	334	2972	83	17906	ENSG00000067900,ENSG00000138031,ENSG00000197122,ENSG00000159720,ENSG00000135446,ENSG00000072062,ENSG00000143799,ENSG00000133895,ENSG00000128059,ENSG00000049618,ENSG00000033627,ENSG00000105971,ENSG00000105974,ENSG00000197879,ENSG00000103994,ENSG00000134982,ENSG00000149269,ENSG00000173757,ENSG00000011405,ENSG00000132356,ENSG00000185344,ENSG00000197535,ENSG00000135679,ENSG00000069275,ENSG00000108443…
GO:BP	negative regulation of cellular component organization	GO:0051129	0.00168546	2.77328	748	2972	164	17906	ENSG00000067900,ENSG00000197122,ENSG00000154473,ENSG00000117632,ENSG00000179051,ENSG00000184897,ENSG00000143013,ENSG00000130827,ENSG00000130816,ENSG00000104517,ENSG00000163539,ENSG00000113456,ENSG00000186635,ENSG00000137710,ENSG00000143799,ENSG00000087274,ENSG00000047410,ENSG00000188021,ENSG00000087470,ENSG00000136108,ENSG00000118200,ENSG00000105974,ENSG00000073111,ENSG00000108828,ENSG00000134982…
GO:BP	positive regulation of cytokinesis	GO:0032467	0.00168546	2.77328	39	2972	17	17906	ENSG00000114346,ENSG00000101224,ENSG00000070831,ENSG00000036257,ENSG00000166582,ENSG00000197321,ENSG00000065243,ENSG00000178999,ENSG00000144283,ENSG00000137807,ENSG00000138182,ENSG00000021574,ENSG00000101350,ENSG00000081377,ENSG00000161800,ENSG00000122966,ENSG00000118193
GO:BP	circadian rhythm	GO:0007623	0.00168546	2.77328	214	2972	58	17906	ENSG00000104824,ENSG00000124486,ENSG00000101444,ENSG00000158941,ENSG00000100462,ENSG00000135446,ENSG00000108557,ENSG00000088256,ENSG00000170485,ENSG00000132382,ENSG00000116560,ENSG00000171720,ENSG00000213923,ENSG00000110090,ENSG00000176890,ENSG00000182979,ENSG00000132356,ENSG00000169375,ENSG00000213639,ENSG00000140396,ENSG00000118058,ENSG00000141027,ENSG00000008405,ENSG00000106462,ENSG00000186298…
GO:BP	regulation of circadian rhythm	GO:0042752	0.0017666	2.75286	115	2972	36	17906	ENSG00000124486,ENSG00000158941,ENSG00000088256,ENSG00000116560,ENSG00000171720,ENSG00000213923,ENSG00000182979,ENSG00000132356,ENSG00000169375,ENSG00000213639,ENSG00000008405,ENSG00000106462,ENSG00000186298,ENSG00000152455,ENSG00000050748,ENSG00000170312,ENSG00000253729,ENSG00000101945,ENSG00000160113,ENSG00000187555,ENSG00000114062,ENSG00000105662,ENSG00000164742,ENSG00000120948,ENSG00000049246…
GO:BP	cellular component morphogenesis	GO:0032989	0.0018011	2.74446	1177	2972	244	17906	ENSG00000140575,ENSG00000125686,ENSG00000067900,ENSG00000170571,ENSG00000124486,ENSG00000184009,ENSG00000101126,ENSG00000197122,ENSG00000146463,ENSG00000165288,ENSG00000110321,ENSG00000170759,ENSG00000117632,ENSG00000179051,ENSG00000141385,ENSG00000061676,ENSG00000130827,ENSG00000128585,ENSG00000182149,ENSG00000139687,ENSG00000169756,ENSG00000163539,ENSG00000146535,ENSG00000141503,ENSG00000154380…
GO:BP	negative regulation of mitotic nuclear division	GO:0045839	0.00186283	2.72983	54	2972	21	17906	ENSG00000154473,ENSG00000047410,ENSG00000134982,ENSG00000149554,ENSG00000164754,ENSG00000126215,ENSG00000149311,ENSG00000173273,ENSG00000178295,ENSG00000086827,ENSG00000178999,ENSG00000175662,ENSG00000080986,ENSG00000164109,ENSG00000071539,ENSG00000134057,ENSG00000112742,ENSG00000166851,ENSG00000099910,ENSG00000117724,ENSG00000156970
GO:BP	microtubule nucleation	GO:0007020	0.00186283	2.72983	29	2972	14	17906	ENSG00000163539,ENSG00000175216,ENSG00000109171,ENSG00000169057,ENSG00000072864,ENSG00000128159,ENSG00000127914,ENSG00000101639,ENSG00000275835,ENSG00000100503,ENSG00000151849,ENSG00000126216,ENSG00000088325,ENSG00000137822
GO:BP	peptidyl-threonine modification	GO:0018210	0.00186283	2.72983	124	2972	38	17906	ENSG00000067900,ENSG00000141429,ENSG00000149115,ENSG00000145041,ENSG00000072062,ENSG00000084774,ENSG00000110422,ENSG00000149554,ENSG00000172939,ENSG00000101266,ENSG00000173273,ENSG00000100030,ENSG00000115170,ENSG00000060237,ENSG00000135503,ENSG00000100749,ENSG00000164715,ENSG00000185324,ENSG00000198752,ENSG00000140992,ENSG00000170312,ENSG00000078140,ENSG00000171219,ENSG00000163349,ENSG00000188322…
GO:BP	DNA replication-independent nucleosome organization	GO:0034724	0.00186283	2.72983	54	2972	21	17906	ENSG00000092201,ENSG00000099991,ENSG00000031691,ENSG00000120334,ENSG00000142856,ENSG00000102901,ENSG00000163041,ENSG00000111875,ENSG00000102054,ENSG00000123219,ENSG00000115163,ENSG00000118900,ENSG00000162521,ENSG00000188312,ENSG00000129534,ENSG00000123485,ENSG00000138092,ENSG00000104147,ENSG00000145241,ENSG00000137812,ENSG00000102384
GO:BP	cellular nitrogen compound biosynthetic process	GO:0044271	0.00188097	2.72562	5008	2972	917	17906	ENSG00000153904,ENSG00000082641,ENSG00000128050,ENSG00000122565,ENSG00000135316,ENSG00000108344,ENSG00000088247,ENSG00000104824,ENSG00000125686,ENSG00000008838,ENSG00000114439,ENSG00000134250,ENSG00000184216,ENSG00000011304,ENSG00000063046,ENSG00000143742,ENSG00000116679,ENSG00000077235,ENSG00000101346,ENSG00000116120,ENSG00000134440,ENSG00000106348,ENSG00000116221,ENSG00000107929,ENSG00000099194…
GO:BP	mitotic spindle assembly	GO:0090307	0.00195291	2.70932	58	2972	22	17906	ENSG00000101972,ENSG00000047410,ENSG00000108055,ENSG00000101057,ENSG00000090889,ENSG00000164114,ENSG00000178999,ENSG00000068796,ENSG00000138160,ENSG00000237649,ENSG00000101639,ENSG00000137807,ENSG00000088325,ENSG00000116213,ENSG00000117650,ENSG00000163611,ENSG00000101350,ENSG00000089685,ENSG00000161800,ENSG00000166851,ENSG00000154429,ENSG00000182504
GO:BP	regulation of purine nucleotide metabolic process	GO:1900542	0.00197901	2.70355	120	2972	37	17906	ENSG00000178951,ENSG00000095319,ENSG00000153201,ENSG00000139496,ENSG00000113569,ENSG00000143799,ENSG00000047410,ENSG00000165280,ENSG00000132356,ENSG00000141027,ENSG00000120253,ENSG00000111581,ENSG00000123836,ENSG00000126883,ENSG00000075188,ENSG00000069248,ENSG00000147162,ENSG00000162433,ENSG00000058804,ENSG00000068024,ENSG00000067992,ENSG00000125450,ENSG00000170525,ENSG00000093000,ENSG00000115840…
GO:BP	positive regulation of cell cycle arrest	GO:0071158	0.00200658	2.69754	82	2972	28	17906	ENSG00000149115,ENSG00000123374,ENSG00000072062,ENSG00000132382,ENSG00000132646,ENSG00000090097,ENSG00000198791,ENSG00000144580,ENSG00000125107,ENSG00000135679,ENSG00000149311,ENSG00000118762,ENSG00000198176,ENSG00000113300,ENSG00000170312,ENSG00000155508,ENSG00000158435,ENSG00000087586,ENSG00000134057,ENSG00000158402,ENSG00000184481,ENSG00000129173,ENSG00000101412,ENSG00000075218,ENSG00000118495…
GO:BP	regulation of DNA repair	GO:0006282	0.00206788	2.68447	129	2972	39	17906	ENSG00000124795,ENSG00000188486,ENSG00000104517,ENSG00000080345,ENSG00000067369,ENSG00000143799,ENSG00000170485,ENSG00000132646,ENSG00000149554,ENSG00000198585,ENSG00000109685,ENSG00000158161,ENSG00000166439,ENSG00000163961,ENSG00000004487,ENSG00000110066,ENSG00000114026,ENSG00000155229,ENSG00000160803,ENSG00000134278,ENSG00000253729,ENSG00000111206,ENSG00000175643,ENSG00000166313,ENSG00000182263…
GO:BP	peptidyl-threonine phosphorylation	GO:0018107	0.00209993	2.67779	116	2972	36	17906	ENSG00000067900,ENSG00000149115,ENSG00000145041,ENSG00000072062,ENSG00000084774,ENSG00000110422,ENSG00000149554,ENSG00000172939,ENSG00000101266,ENSG00000173273,ENSG00000100030,ENSG00000115170,ENSG00000060237,ENSG00000135503,ENSG00000100749,ENSG00000164715,ENSG00000185324,ENSG00000198752,ENSG00000140992,ENSG00000170312,ENSG00000078140,ENSG00000171219,ENSG00000163349,ENSG00000188322,ENSG00000184304…
GO:BP	activation of protein kinase activity	GO:0032147	0.00225751	2.64637	337	2972	83	17906	ENSG00000184216,ENSG00000138031,ENSG00000101126,ENSG00000130669,ENSG00000197122,ENSG00000114738,ENSG00000065613,ENSG00000013588,ENSG00000141503,ENSG00000072062,ENSG00000099942,ENSG00000114346,ENSG00000175224,ENSG00000131653,ENSG00000157764,ENSG00000149269,ENSG00000145431,ENSG00000110514,ENSG00000172939,ENSG00000107263,ENSG00000119185,ENSG00000135341,ENSG00000132356,ENSG00000012983,ENSG00000179295…
GO:BP	cell morphogenesis	GO:0000902	0.002293	2.6396	1068	2972	223	17906	ENSG00000140575,ENSG00000125686,ENSG00000067900,ENSG00000170571,ENSG00000124486,ENSG00000101126,ENSG00000197122,ENSG00000146463,ENSG00000165288,ENSG00000110321,ENSG00000170759,ENSG00000117632,ENSG00000179051,ENSG00000141385,ENSG00000061676,ENSG00000130827,ENSG00000128585,ENSG00000182149,ENSG00000139687,ENSG00000169756,ENSG00000146535,ENSG00000141503,ENSG00000154380,ENSG00000147852,ENSG00000186635…
GO:BP	negative regulation of metabolic process	GO:0009892	0.00229591	2.63905	3299	2972	621	17906	ENSG00000140575,ENSG00000122565,ENSG00000135316,ENSG00000108344,ENSG00000088247,ENSG00000104824,ENSG00000125686,ENSG00000189091,ENSG00000134250,ENSG00000011304,ENSG00000143742,ENSG00000116679,ENSG00000164190,ENSG00000067900,ENSG00000170540,ENSG00000185627,ENSG00000124486,ENSG00000065150,ENSG00000178951,ENSG00000103507,ENSG00000101126,ENSG00000197122,ENSG00000155506,ENSG00000149115,ENSG00000070756…
GO:BP	Golgi vesicle transport	GO:0048193	0.00231964	2.63458	377	2972	91	17906	ENSG00000085063,ENSG00000136240,ENSG00000131558,ENSG00000129250,ENSG00000090615,ENSG00000175203,ENSG00000077380,ENSG00000143771,ENSG00000140497,ENSG00000087502,ENSG00000127603,ENSG00000176986,ENSG00000114988,ENSG00000166747,ENSG00000131381,ENSG00000120992,ENSG00000101199,ENSG00000029725,ENSG00000197386,ENSG00000166847,ENSG00000144043,ENSG00000242247,ENSG00000124198,ENSG00000196961,ENSG00000160218…
GO:BP	regulation of carbohydrate catabolic process	GO:0043470	0.00233591	2.63154	91	2972	30	17906	ENSG00000178951,ENSG00000095319,ENSG00000153201,ENSG00000139496,ENSG00000113569,ENSG00000047410,ENSG00000132356,ENSG00000213639,ENSG00000141027,ENSG00000120253,ENSG00000111581,ENSG00000123836,ENSG00000126883,ENSG00000075188,ENSG00000069248,ENSG00000147162,ENSG00000058804,ENSG00000068024,ENSG00000125450,ENSG00000170525,ENSG00000093000,ENSG00000115840,ENSG00000106617,ENSG00000143437,ENSG00000171105…
GO:BP	protein localization to kinetochore	GO:0034501	0.00236425	2.62631	17	2972	10	17906	ENSG00000154473,ENSG00000179051,ENSG00000031691,ENSG00000171853,ENSG00000170312,ENSG00000086827,ENSG00000178999,ENSG00000080986,ENSG00000112742,ENSG00000137812
GO:BP	protein import	GO:0017038	0.00247263	2.60684	203	2972	55	17906	ENSG00000125686,ENSG00000065150,ENSG00000196712,ENSG00000095319,ENSG00000215193,ENSG00000104517,ENSG00000153201,ENSG00000139496,ENSG00000120709,ENSG00000113569,ENSG00000114346,ENSG00000047410,ENSG00000171720,ENSG00000140943,ENSG00000086200,ENSG00000205339,ENSG00000138814,ENSG00000102753,ENSG00000182481,ENSG00000173726,ENSG00000198700,ENSG00000064419,ENSG00000187446,ENSG00000100347,ENSG00000124587…
GO:BP	ribose phosphate metabolic process	GO:0019693	0.00248991	2.60382	428	2972	101	17906	ENSG00000128050,ENSG00000134333,ENSG00000106348,ENSG00000099194,ENSG00000156515,ENSG00000138031,ENSG00000178951,ENSG00000100075,ENSG00000131473,ENSG00000065135,ENSG00000095319,ENSG00000100504,ENSG00000153201,ENSG00000139496,ENSG00000113569,ENSG00000143799,ENSG00000047410,ENSG00000178921,ENSG00000128059,ENSG00000084774,ENSG00000035687,ENSG00000079739,ENSG00000101911,ENSG00000165280,ENSG00000141568…
GO:BP	positive regulation of nucleic acid-templated transcription	GO:1903508	0.00253344	2.59629	1651	2972	329	17906	ENSG00000082641,ENSG00000125686,ENSG00000008838,ENSG00000164190,ENSG00000089154,ENSG00000092201,ENSG00000164151,ENSG00000055609,ENSG00000163938,ENSG00000197122,ENSG00000158941,ENSG00000067955,ENSG00000073584,ENSG00000184897,ENSG00000143013,ENSG00000121864,ENSG00000133816,ENSG00000100811,ENSG00000139687,ENSG00000147649,ENSG00000136045,ENSG00000188994,ENSG00000102974,ENSG00000136518,ENSG00000123374…
GO:BP	positive regulation of protein metabolic process	GO:0051247	0.00253344	2.59629	1751	2972	347	17906	ENSG00000140575,ENSG00000104824,ENSG00000134250,ENSG00000184216,ENSG00000011304,ENSG00000107929,ENSG00000136938,ENSG00000164190,ENSG00000067900,ENSG00000145191,ENSG00000138031,ENSG00000185104,ENSG00000130741,ENSG00000183283,ENSG00000163938,ENSG00000101126,ENSG00000130669,ENSG00000197122,ENSG00000155506,ENSG00000149115,ENSG00000070756,ENSG00000176087,ENSG00000114209,ENSG00000110321,ENSG00000114738…
GO:BP	vesicle cytoskeletal trafficking	GO:0099518	0.00253706	2.59567	59	2972	22	17906	ENSG00000129250,ENSG00000170759,ENSG00000197386,ENSG00000070718,ENSG00000197879,ENSG00000104164,ENSG00000137942,ENSG00000197535,ENSG00000007168,ENSG00000072864,ENSG00000185009,ENSG00000157823,ENSG00000137807,ENSG00000182606,ENSG00000101350,ENSG00000197892,ENSG00000165714,ENSG00000147642,ENSG00000054523,ENSG00000131437,ENSG00000115993,ENSG00000170921
GO:BP	microtubule polymerization	GO:0046785	0.00253718	2.59565	79	2972	27	17906	ENSG00000137497,ENSG00000117632,ENSG00000130779,ENSG00000163539,ENSG00000175216,ENSG00000118200,ENSG00000111199,ENSG00000070610,ENSG00000149269,ENSG00000109171,ENSG00000169057,ENSG00000072864,ENSG00000128159,ENSG00000166503,ENSG00000127914,ENSG00000129680,ENSG00000097007,ENSG00000101639,ENSG00000275835,ENSG00000100503,ENSG00000186868,ENSG00000151849,ENSG00000134222,ENSG00000126216,ENSG00000076826…
GO:BP	DNA packaging	GO:0006323	0.00254819	2.59377	208	2972	56	17906	ENSG00000136938,ENSG00000164190,ENSG00000184897,ENSG00000188486,ENSG00000099991,ENSG00000102974,ENSG00000083168,ENSG00000047410,ENSG00000073111,ENSG00000113810,ENSG00000031691,ENSG00000146670,ENSG00000140320,ENSG00000120334,ENSG00000096063,ENSG00000142856,ENSG00000166582,ENSG00000127483,ENSG00000068878,ENSG00000164104,ENSG00000102901,ENSG00000163041,ENSG00000111875,ENSG00000102054,ENSG00000170312…
GO:BP	positive regulation of RNA biosynthetic process	GO:1902680	0.00262656	2.58061	1652	2972	329	17906	ENSG00000082641,ENSG00000125686,ENSG00000008838,ENSG00000164190,ENSG00000089154,ENSG00000092201,ENSG00000164151,ENSG00000055609,ENSG00000163938,ENSG00000197122,ENSG00000158941,ENSG00000067955,ENSG00000073584,ENSG00000184897,ENSG00000143013,ENSG00000121864,ENSG00000133816,ENSG00000100811,ENSG00000139687,ENSG00000147649,ENSG00000136045,ENSG00000188994,ENSG00000102974,ENSG00000136518,ENSG00000123374…
GO:BP	positive regulation of histone methylation	GO:0031062	0.00263534	2.57916	44	2972	18	17906	ENSG00000130816,ENSG00000080345,ENSG00000198730,ENSG00000155827,ENSG00000137815,ENSG00000005483,ENSG00000159086,ENSG00000119403,ENSG00000118058,ENSG00000169057,ENSG00000074266,ENSG00000147548,ENSG00000147162,ENSG00000138738,ENSG00000088305,ENSG00000138336,ENSG00000012048,ENSG00000118513
GO:BP	intracellular lipid transport	GO:0032365	0.00263534	2.57916	44	2972	18	17906	ENSG00000153989,ENSG00000132612,ENSG00000110090,ENSG00000130703,ENSG00000278540,ENSG00000070018,ENSG00000113163,ENSG00000106086,ENSG00000157978,ENSG00000169174,ENSG00000143412,ENSG00000117528,ENSG00000178537,ENSG00000131791,ENSG00000106617,ENSG00000126821,ENSG00000162409,ENSG00000165029
GO:BP	positive regulation of cellular biosynthetic process	GO:0031328	0.00271365	2.56645	2021	2972	395	17906	ENSG00000153904,ENSG00000082641,ENSG00000104824,ENSG00000125686,ENSG00000008838,ENSG00000107929,ENSG00000164190,ENSG00000145191,ENSG00000089154,ENSG00000185104,ENSG00000092201,ENSG00000164151,ENSG00000130741,ENSG00000055609,ENSG00000163938,ENSG00000197122,ENSG00000155506,ENSG00000070756,ENSG00000176087,ENSG00000158941,ENSG00000067955,ENSG00000110321,ENSG00000073584,ENSG00000184897,ENSG00000143013…
GO:BP	positive regulation of cellular protein metabolic process	GO:0032270	0.00273972	2.56229	1642	2972	327	17906	ENSG00000140575,ENSG00000104824,ENSG00000134250,ENSG00000184216,ENSG00000011304,ENSG00000107929,ENSG00000136938,ENSG00000164190,ENSG00000067900,ENSG00000145191,ENSG00000138031,ENSG00000185104,ENSG00000130741,ENSG00000183283,ENSG00000163938,ENSG00000101126,ENSG00000130669,ENSG00000197122,ENSG00000155506,ENSG00000149115,ENSG00000070756,ENSG00000176087,ENSG00000114209,ENSG00000110321,ENSG00000114738…
GO:BP	regulation of nucleotide metabolic process	GO:0006140	0.00274781	2.56101	122	2972	37	17906	ENSG00000178951,ENSG00000095319,ENSG00000153201,ENSG00000139496,ENSG00000113569,ENSG00000143799,ENSG00000047410,ENSG00000165280,ENSG00000132356,ENSG00000141027,ENSG00000120253,ENSG00000111581,ENSG00000123836,ENSG00000126883,ENSG00000075188,ENSG00000069248,ENSG00000147162,ENSG00000162433,ENSG00000058804,ENSG00000068024,ENSG00000067992,ENSG00000125450,ENSG00000170525,ENSG00000093000,ENSG00000115840…
GO:BP	regulation of ATP metabolic process	GO:1903578	0.00274781	2.56101	122	2972	37	17906	ENSG00000178951,ENSG00000095319,ENSG00000153201,ENSG00000139496,ENSG00000113569,ENSG00000143799,ENSG00000047410,ENSG00000087470,ENSG00000165280,ENSG00000132356,ENSG00000141027,ENSG00000120253,ENSG00000111581,ENSG00000123836,ENSG00000126883,ENSG00000075188,ENSG00000170312,ENSG00000069248,ENSG00000147162,ENSG00000165240,ENSG00000162433,ENSG00000058804,ENSG00000068024,ENSG00000134057,ENSG00000125450…
GO:BP	anatomical structure development	GO:0048856	0.00274883	2.56085	6105	2972	1101	17906	ENSG00000142949,ENSG00000058262,ENSG00000147676,ENSG00000153904,ENSG00000082641,ENSG00000140575,ENSG00000108344,ENSG00000125686,ENSG00000172380,ENSG00000114439,ENSG00000134250,ENSG00000011304,ENSG00000134333,ENSG00000101346,ENSG00000122378,ENSG00000198561,ENSG00000136938,ENSG00000164190,ENSG00000067900,ENSG00000185627,ENSG00000131558,ENSG00000170571,ENSG00000135821,ENSG00000145191,ENSG00000124486…
GO:BP	response to hormone	GO:0009725	0.00286923	2.54223	1024	2972	214	17906	ENSG00000140575,ENSG00000122565,ENSG00000125686,ENSG00000067900,ENSG00000145191,ENSG00000125166,ENSG00000138031,ENSG00000178951,ENSG00000197122,ENSG00000067955,ENSG00000159720,ENSG00000165458,ENSG00000116133,ENSG00000100811,ENSG00000139687,ENSG00000135446,ENSG00000104517,ENSG00000072062,ENSG00000137710,ENSG00000099942,ENSG00000143799,ENSG00000133895,ENSG00000088256,ENSG00000033800,ENSG00000128059…
GO:BP	positive regulation of DNA metabolic process	GO:0051054	0.00288531	2.53981	195	2972	53	17906	ENSG00000124486,ENSG00000163938,ENSG00000197122,ENSG00000188486,ENSG00000160867,ENSG00000080345,ENSG00000123374,ENSG00000072274,ENSG00000067369,ENSG00000143799,ENSG00000170485,ENSG00000148337,ENSG00000175054,ENSG00000132646,ENSG00000079246,ENSG00000198585,ENSG00000109685,ENSG00000158161,ENSG00000163961,ENSG00000149311,ENSG00000089022,ENSG00000169057,ENSG00000173273,ENSG00000100030,ENSG00000110066…
GO:BP	actomyosin contractile ring organization	GO:0044837	0.00289677	2.53809	7	2972	6	17906	ENSG00000114346,ENSG00000132612,ENSG00000114993,ENSG00000137807,ENSG00000161800,ENSG00000011426
GO:BP	negative regulation of pyruvate dehydrogenase activity	GO:1904183	0.00290342	2.53709	5	2972	5	17906	ENSG00000103507,ENSG00000067992,ENSG00000005882,ENSG00000152256,ENSG00000004799
GO:BP	regulation of plasma membrane bounded cell projection organization	GO:0120035	0.00295998	2.52871	694	2972	152	17906	ENSG00000142949,ENSG00000140575,ENSG00000101126,ENSG00000197122,ENSG00000110321,ENSG00000151208,ENSG00000179051,ENSG00000061676,ENSG00000130827,ENSG00000182149,ENSG00000078668,ENSG00000081923,ENSG00000177106,ENSG00000147852,ENSG00000186635,ENSG00000127603,ENSG00000107404,ENSG00000137710,ENSG00000099942,ENSG00000164961,ENSG00000120756,ENSG00000075618,ENSG00000197386,ENSG00000087470,ENSG00000118200…
GO:BP	regulation of macromolecule biosynthetic process	GO:0010556	0.00295998	2.52871	4186	2972	773	17906	ENSG00000082641,ENSG00000122565,ENSG00000135316,ENSG00000108344,ENSG00000088247,ENSG00000104824,ENSG00000125686,ENSG00000008838,ENSG00000114439,ENSG00000134250,ENSG00000184216,ENSG00000011304,ENSG00000063046,ENSG00000143742,ENSG00000101346,ENSG00000107929,ENSG00000164190,ENSG00000067900,ENSG00000185627,ENSG00000124795,ENSG00000125520,ENSG00000145191,ENSG00000089154,ENSG00000124486,ENSG00000141425…
GO:BP	protein depolymerization	GO:0051261	0.00311154	2.50703	114	2972	35	17906	ENSG00000117632,ENSG00000133816,ENSG00000163539,ENSG00000175216,ENSG00000137710,ENSG00000087274,ENSG00000132612,ENSG00000136108,ENSG00000118200,ENSG00000100092,ENSG00000134982,ENSG00000108819,ENSG00000111199,ENSG00000247596,ENSG00000152527,ENSG00000138594,ENSG00000166503,ENSG00000148700,ENSG00000141985,ENSG00000173898,ENSG00000068796,ENSG00000160551,ENSG00000140854,ENSG00000133789,ENSG00000243156…
GO:BP	positive regulation of gene expression	GO:0010628	0.0032027	2.49448	2048	2972	399	17906	ENSG00000082641,ENSG00000135316,ENSG00000104824,ENSG00000125686,ENSG00000008838,ENSG00000107929,ENSG00000164190,ENSG00000067900,ENSG00000124795,ENSG00000145191,ENSG00000089154,ENSG00000162613,ENSG00000092201,ENSG00000164151,ENSG00000130741,ENSG00000055609,ENSG00000163938,ENSG00000184009,ENSG00000197122,ENSG00000155506,ENSG00000070756,ENSG00000176087,ENSG00000114209,ENSG00000067955,ENSG00000110321…
GO:BP	negative regulation of biological process	GO:0048519	0.003233	2.49039	5681	2972	1028	17906	ENSG00000153904,ENSG00000085063,ENSG00000140575,ENSG00000122565,ENSG00000135316,ENSG00000108344,ENSG00000088247,ENSG00000104824,ENSG00000125686,ENSG00000189091,ENSG00000134250,ENSG00000159140,ENSG00000184216,ENSG00000011304,ENSG00000143742,ENSG00000116679,ENSG00000198561,ENSG00000136938,ENSG00000122952,ENSG00000164190,ENSG00000067900,ENSG00000170540,ENSG00000185627,ENSG00000124486,ENSG00000065150…
GO:BP	transport of virus	GO:0046794	0.003233	2.49039	60	2972	22	17906	ENSG00000095319,ENSG00000153201,ENSG00000139496,ENSG00000113569,ENSG00000047410,ENSG00000105971,ENSG00000105974,ENSG00000139722,ENSG00000102753,ENSG00000085832,ENSG00000182481,ENSG00000120253,ENSG00000111581,ENSG00000126883,ENSG00000075188,ENSG00000069248,ENSG00000025800,ENSG00000058804,ENSG00000125450,ENSG00000093000,ENSG00000152465,ENSG00000176428
GO:BP	regulation of intracellular transport	GO:0032386	0.00324215	2.48917	361	2972	87	17906	ENSG00000136938,ENSG00000065150,ENSG00000137497,ENSG00000164151,ENSG00000153989,ENSG00000076201,ENSG00000197122,ENSG00000114209,ENSG00000114503,ENSG00000196712,ENSG00000170759,ENSG00000102119,ENSG00000104517,ENSG00000139496,ENSG00000142230,ENSG00000138246,ENSG00000072062,ENSG00000137710,ENSG00000114346,ENSG00000047410,ENSG00000111605,ENSG00000171720,ENSG00000175224,ENSG00000134109,ENSG00000197879…
GO:BP	regulation of G1/S transition of mitotic cell cycle	GO:2000045	0.00324492	2.4888	182	2972	50	17906	ENSG00000149115,ENSG00000139687,ENSG00000135446,ENSG00000204120,ENSG00000123374,ENSG00000137710,ENSG00000132646,ENSG00000168411,ENSG00000008710,ENSG00000090097,ENSG00000111679,ENSG00000198791,ENSG00000144580,ENSG00000125107,ENSG00000135679,ENSG00000005483,ENSG00000149311,ENSG00000118762,ENSG00000106462,ENSG00000144579,ENSG00000185324,ENSG00000198176,ENSG00000113300,ENSG00000171862,ENSG00000170312…
GO:BP	nucleobase-containing small molecule metabolic process	GO:0055086	0.00330034	2.48144	638	2972	141	17906	ENSG00000128050,ENSG00000134333,ENSG00000106348,ENSG00000099194,ENSG00000156515,ENSG00000138031,ENSG00000101444,ENSG00000178951,ENSG00000100075,ENSG00000131473,ENSG00000065135,ENSG00000095319,ENSG00000160216,ENSG00000100714,ENSG00000182054,ENSG00000153201,ENSG00000139496,ENSG00000113569,ENSG00000143799,ENSG00000104687,ENSG00000047410,ENSG00000178921,ENSG00000128059,ENSG00000033170,ENSG00000084774…
GO:BP	ribonucleoside diphosphate metabolic process	GO:0009185	0.00330557	2.48075	141	2972	41	17906	ENSG00000134333,ENSG00000156515,ENSG00000178951,ENSG00000095319,ENSG00000153201,ENSG00000139496,ENSG00000113569,ENSG00000047410,ENSG00000079739,ENSG00000141568,ENSG00000198585,ENSG00000132356,ENSG00000119139,ENSG00000081026,ENSG00000141027,ENSG00000120253,ENSG00000111581,ENSG00000123836,ENSG00000126883,ENSG00000181192,ENSG00000075188,ENSG00000069248,ENSG00000147162,ENSG00000075711,ENSG00000162433…
GO:BP	response to radiation	GO:0009314	0.00331111	2.48003	447	2972	104	17906	ENSG00000164190,ENSG00000177963,ENSG00000149115,ENSG00000158941,ENSG00000196712,ENSG00000136448,ENSG00000188486,ENSG00000100811,ENSG00000113456,ENSG00000067369,ENSG00000143799,ENSG00000133895,ENSG00000114346,ENSG00000088256,ENSG00000033800,ENSG00000126767,ENSG00000175054,ENSG00000132646,ENSG00000168411,ENSG00000079246,ENSG00000149554,ENSG00000157764,ENSG00000151012,ENSG00000115183,ENSG00000048028…
GO:BP	actomyosin structure organization	GO:0031032	0.00336545	2.47296	201	2972	54	17906	ENSG00000067900,ENSG00000117519,ENSG00000184009,ENSG00000197122,ENSG00000117632,ENSG00000163539,ENSG00000186635,ENSG00000114346,ENSG00000092439,ENSG00000132612,ENSG00000114993,ENSG00000070831,ENSG00000157764,ENSG00000149269,ENSG00000119185,ENSG00000170776,ENSG00000036257,ENSG00000115109,ENSG00000138594,ENSG00000106683,ENSG00000159023,ENSG00000174705,ENSG00000198752,ENSG00000133026,ENSG00000140463…
GO:BP	G2 DNA damage checkpoint	GO:0031572	0.00337832	2.4713	34	2972	15	17906	ENSG00000108465,ENSG00000149554,ENSG00000149311,ENSG00000170312,ENSG00000160551,ENSG00000092853,ENSG00000197299,ENSG00000020922,ENSG00000081377,ENSG00000184481,ENSG00000159147,ENSG00000163781,ENSG00000166851,ENSG00000012048,ENSG00000053254
GO:BP	Rho protein signal transduction	GO:0007266	0.00348835	2.45738	206	2972	55	17906	ENSG00000067900,ENSG00000117632,ENSG00000160293,ENSG00000186716,ENSG00000146535,ENSG00000177106,ENSG00000114346,ENSG00000090924,ENSG00000114993,ENSG00000070831,ENSG00000003393,ENSG00000100852,ENSG00000196914,ENSG00000099331,ENSG00000170776,ENSG00000036257,ENSG00000075275,ENSG00000126858,ENSG00000106683,ENSG00000114790,ENSG00000102606,ENSG00000074696,ENSG00000152767,ENSG00000165895,ENSG00000158985…
GO:BP	pyrimidine nucleotide biosynthetic process	GO:0006221	0.00351881	2.4536	45	2972	18	17906	ENSG00000160216,ENSG00000084774,ENSG00000168393,ENSG00000176890,ENSG00000143179,ENSG00000176974,ENSG00000171793,ENSG00000130717,ENSG00000047230,ENSG00000163624,ENSG00000114491,ENSG00000158669,ENSG00000094841,ENSG00000172954,ENSG00000119927,ENSG00000101290,ENSG00000102543,ENSG00000155189
GO:BP	regulation of smoothened signaling pathway	GO:0008589	0.00367855	2.43432	85	2972	28	17906	ENSG00000151208,ENSG00000139687,ENSG00000072062,ENSG00000168014,ENSG00000078246,ENSG00000142875,ENSG00000140474,ENSG00000185347,ENSG00000107882,ENSG00000113621,ENSG00000143147,ENSG00000103852,ENSG00000113966,ENSG00000187240,ENSG00000070614,ENSG00000135931,ENSG00000126603,ENSG00000188997,ENSG00000123607,ENSG00000162062,ENSG00000204104,ENSG00000103494,ENSG00000066468,ENSG00000122970,ENSG00000164066…
GO:BP	negative regulation of transcription by RNA polymerase II	GO:0000122	0.00369967	2.43184	873	2972	185	17906	ENSG00000125686,ENSG00000134250,ENSG00000164190,ENSG00000124486,ENSG00000178951,ENSG00000067955,ENSG00000178691,ENSG00000100811,ENSG00000139687,ENSG00000146676,ENSG00000147649,ENSG00000130816,ENSG00000102974,ENSG00000080345,ENSG00000123374,ENSG00000172845,ENSG00000079432,ENSG00000145041,ENSG00000143799,ENSG00000133895,ENSG00000100105,ENSG00000047410,ENSG00000116560,ENSG00000171720,ENSG00000033800…
GO:BP	ribonucleotide metabolic process	GO:0009259	0.0037229	2.42912	418	2972	98	17906	ENSG00000128050,ENSG00000134333,ENSG00000106348,ENSG00000099194,ENSG00000156515,ENSG00000138031,ENSG00000178951,ENSG00000100075,ENSG00000131473,ENSG00000065135,ENSG00000095319,ENSG00000153201,ENSG00000139496,ENSG00000113569,ENSG00000143799,ENSG00000047410,ENSG00000178921,ENSG00000128059,ENSG00000084774,ENSG00000035687,ENSG00000079739,ENSG00000165280,ENSG00000141568,ENSG00000198585,ENSG00000132356…
GO:BP	anterograde axonal transport	GO:0008089	0.0037634	2.42442	49	2972	19	17906	ENSG00000129250,ENSG00000170759,ENSG00000070718,ENSG00000104164,ENSG00000090889,ENSG00000138834,ENSG00000135049,ENSG00000185009,ENSG00000157823,ENSG00000182606,ENSG00000021574,ENSG00000101350,ENSG00000165714,ENSG00000041353,ENSG00000147642,ENSG00000054523,ENSG00000131437,ENSG00000115993,ENSG00000277586
GO:BP	regulation of histone methylation	GO:0031060	0.00379367	2.42094	81	2972	27	17906	ENSG00000130816,ENSG00000102974,ENSG00000080345,ENSG00000198730,ENSG00000155827,ENSG00000137815,ENSG00000275023,ENSG00000005483,ENSG00000084093,ENSG00000159086,ENSG00000204371,ENSG00000119403,ENSG00000118058,ENSG00000004487,ENSG00000169057,ENSG00000074266,ENSG00000147548,ENSG00000147162,ENSG00000127663,ENSG00000138738,ENSG00000165671,ENSG00000088305,ENSG00000145391,ENSG00000115548,ENSG00000138336…
[truncated: 400 more rows]

## Sheet: 12hpi_downDEGs_RVvsMock
source	term_name	term_id	adjusted_p_value	negative_log10_of_adjusted_p_value	term_size	query_size	intersection_size	effective_domain_size	intersections
[truncated: 644 more rows]
