# Supplementary material for: Comparative Transcriptomic Analysis of Rhinovirus and Influenza Virus Infection
Source: Front Microbiol. 2020 Jul 21;11:1580. doi: 10.3389/fmicb.2020.01580 (PMC7396524; doi:10.3389/fmicb.2020.01580)
Supplement: Supplementary file 9 [file Data_Sheet_9.XLSX]

## Sheet: RV_12hpi_gobp_unique
source	term_name	term_id	adjusted_p_value	negative_log10_of_adjusted_p_value	term_size	query_size	intersection_size	effective_domain_size	intersections
GO:BP	mammary gland morphogenesis	GO:0060443	1.62145e-05	4.7901	47	1145	14	17906	ENSG00000140464,ENSG00000184371,ENSG00000142627,ENSG00000125378,ENSG00000109321,ENSG00000163513,ENSG00000197122,ENSG00000105974,ENSG00000244405,ENSG00000070018,ENSG00000066468,ENSG00000117139,ENSG00000163435,ENSG00000185920
GO:BP	ventricular septum morphogenesis	GO:0060412	4.13105e-05	4.38394	44	1145	13	17906	ENSG00000125378,ENSG00000114315,ENSG00000163513,ENSG00000115170,ENSG00000151748,ENSG00000106799,ENSG00000135766,ENSG00000066468,ENSG00000092969,ENSG00000124766,ENSG00000180340,ENSG00000101665,ENSG00000164442
GO:BP	negative regulation of leukocyte apoptotic process	GO:2000107	8.75051e-05	4.05797	47	1145	13	17906	ENSG00000131203,ENSG00000271503,ENSG00000185507,ENSG00000196684,ENSG00000125378,ENSG00000131871,ENSG00000167601,ENSG00000196950,ENSG00000114861,ENSG00000049130,ENSG00000157514,ENSG00000169242,ENSG00000113916
GO:BP	striated muscle cell proliferation	GO:0014855	0.000251767	3.599	83	1145	17	17906	ENSG00000126778,ENSG00000054598,ENSG00000137275,ENSG00000176692,ENSG00000003402,ENSG00000174574,ENSG00000168610,ENSG00000163513,ENSG00000170312,ENSG00000154639,ENSG00000151748,ENSG00000189079,ENSG00000181744,ENSG00000106799,ENSG00000066468,ENSG00000092969,ENSG00000164442
GO:BP	regulation of epithelial cell differentiation	GO:0030856	0.000260273	3.58457	155	1145	25	17906	ENSG00000232810,ENSG00000115415,ENSG00000128342,ENSG00000128016,ENSG00000079385,ENSG00000054598,ENSG00000124193,ENSG00000110092,ENSG00000116285,ENSG00000125378,ENSG00000175793,ENSG00000114315,ENSG00000125398,ENSG00000101384,ENSG00000137497,ENSG00000272398,ENSG00000105974,ENSG00000118263,ENSG00000112715,ENSG00000126821,ENSG00000080298,ENSG00000111276,ENSG00000133639,ENSG00000196159,ENSG00000185920
GO:BP	cardiac septum morphogenesis	GO:0060411	0.000301159	3.5212	76	1145	16	17906	ENSG00000142871,ENSG00000125378,ENSG00000114315,ENSG00000101384,ENSG00000163513,ENSG00000115170,ENSG00000151748,ENSG00000106799,ENSG00000135766,ENSG00000066468,ENSG00000092969,ENSG00000124766,ENSG00000180340,ENSG00000101665,ENSG00000077092,ENSG00000164442
GO:BP	negative regulation of lipid storage	GO:0010888	0.000390168	3.40875	21	1145	8	17906	ENSG00000232810,ENSG00000136244,ENSG00000100906,ENSG00000155158,ENSG00000171456,ENSG00000138448,ENSG00000186951,ENSG00000091039
GO:BP	mitotic cell cycle arrest	GO:0071850	0.000656837	3.18254	17	1145	7	17906	ENSG00000078098,ENSG00000138035,ENSG00000167034,ENSG00000120129,ENSG00000124762,ENSG00000116717,ENSG00000111276
GO:BP	positive regulation of cell aging	GO:0090343	0.000771145	3.11286	23	1145	8	17906	ENSG00000164430,ENSG00000149948,ENSG00000166710,ENSG00000160789,ENSG00000137309,ENSG00000177425,ENSG00000133703,ENSG00000090238
GO:BP	lung development	GO:0030324	0.000823479	3.08435	177	1145	26	17906	ENSG00000232810,ENSG00000128342,ENSG00000124193,ENSG00000116285,ENSG00000107798,ENSG00000125378,ENSG00000118523,ENSG00000114315,ENSG00000125398,ENSG00000146648,ENSG00000163513,ENSG00000112893,ENSG00000151012,ENSG00000171456,ENSG00000136205,ENSG00000165240,ENSG00000116016,ENSG00000133703,ENSG00000151748,ENSG00000112715,ENSG00000126351,ENSG00000147862,ENSG00000066468,ENSG00000164056,ENSG00000114739…
GO:BP	ventricular septum development	GO:0003281	0.000908659	3.0416	75	1145	15	17906	ENSG00000142871,ENSG00000125378,ENSG00000114315,ENSG00000163513,ENSG00000115170,ENSG00000151748,ENSG00000143013,ENSG00000106799,ENSG00000135766,ENSG00000066468,ENSG00000092969,ENSG00000124766,ENSG00000180340,ENSG00000101665,ENSG00000164442
GO:BP	negative regulation of lymphocyte apoptotic process	GO:0070229	0.000977183	3.01002	30	1145	9	17906	ENSG00000131203,ENSG00000271503,ENSG00000196684,ENSG00000125378,ENSG00000196950,ENSG00000114861,ENSG00000157514,ENSG00000169242,ENSG00000113916
GO:BP	ascending aorta development	GO:0035905	0.00104454	2.98107	5	1145	4	17906	ENSG00000114315,ENSG00000092969,ENSG00000124766,ENSG00000113083
GO:BP	negative regulation of epithelial cell proliferation	GO:0050680	0.00107328	2.96929	170	1145	25	17906	ENSG00000232810,ENSG00000115415,ENSG00000167034,ENSG00000079385,ENSG00000137801,ENSG00000136848,ENSG00000092330,ENSG00000125378,ENSG00000175793,ENSG00000125398,ENSG00000166710,ENSG00000152894,ENSG00000151748,ENSG00000105974,ENSG00000115966,ENSG00000147883,ENSG00000147862,ENSG00000185551,ENSG00000106799,ENSG00000105971,ENSG00000066468,ENSG00000092969,ENSG00000111276,ENSG00000119138,ENSG00000185920
GO:BP	response to osmotic stress	GO:0006970	0.00110442	2.95687	85	1145	16	17906	ENSG00000232810,ENSG00000164342,ENSG00000173846,ENSG00000104856,ENSG00000116285,ENSG00000215301,ENSG00000135932,ENSG00000146648,ENSG00000096384,ENSG00000163347,ENSG00000064651,ENSG00000115966,ENSG00000117394,ENSG00000085563,ENSG00000073756,ENSG00000157514
GO:BP	cardiac muscle tissue development	GO:0048738	0.00121394	2.9158	234	1145	31	17906	ENSG00000054598,ENSG00000137275,ENSG00000176692,ENSG00000078401,ENSG00000116741,ENSG00000125378,ENSG00000115641,ENSG00000140416,ENSG00000160789,ENSG00000107984,ENSG00000100811,ENSG00000046604,ENSG00000163513,ENSG00000170312,ENSG00000154639,ENSG00000115170,ENSG00000151748,ENSG00000112715,ENSG00000186951,ENSG00000170776,ENSG00000065361,ENSG00000189079,ENSG00000183091,ENSG00000181744,ENSG00000106799…
GO:BP	response to progesterone	GO:0032570	0.00122621	2.91144	45	1145	11	17906	ENSG00000170345,ENSG00000265972,ENSG00000175592,ENSG00000137801,ENSG00000189143,ENSG00000140526,ENSG00000046604,ENSG00000197122,ENSG00000140396,ENSG00000105974,ENSG00000092969
GO:BP	respiratory system development	GO:0060541	0.0012848	2.89116	203	1145	28	17906	ENSG00000232810,ENSG00000128342,ENSG00000126778,ENSG00000124193,ENSG00000116285,ENSG00000107798,ENSG00000125378,ENSG00000118523,ENSG00000114315,ENSG00000125398,ENSG00000146648,ENSG00000163513,ENSG00000112893,ENSG00000151012,ENSG00000171456,ENSG00000136205,ENSG00000165240,ENSG00000116016,ENSG00000133703,ENSG00000151748,ENSG00000112715,ENSG00000070018,ENSG00000126351,ENSG00000147862,ENSG00000066468…
GO:BP	branching involved in mammary gland duct morphogenesis	GO:0060444	0.00141334	2.84975	25	1145	8	17906	ENSG00000140464,ENSG00000184371,ENSG00000142627,ENSG00000109321,ENSG00000197122,ENSG00000244405,ENSG00000070018,ENSG00000117139
GO:BP	mesenchymal cell proliferation	GO:0010463	0.00147368	2.8316	46	1145	11	17906	ENSG00000115415,ENSG00000126778,ENSG00000136997,ENSG00000125378,ENSG00000125398,ENSG00000160789,ENSG00000163513,ENSG00000112715,ENSG00000147862,ENSG00000066468,ENSG00000196159
GO:BP	regulation of striated muscle tissue development	GO:0016202	0.00153686	2.81337	154	1145	23	17906	ENSG00000126778,ENSG00000137275,ENSG00000174574,ENSG00000078401,ENSG00000116741,ENSG00000125378,ENSG00000108654,ENSG00000166949,ENSG00000107984,ENSG00000100811,ENSG00000163513,ENSG00000170312,ENSG00000154639,ENSG00000186260,ENSG00000151748,ENSG00000186951,ENSG00000065361,ENSG00000174738,ENSG00000106799,ENSG00000066468,ENSG00000117724,ENSG00000113083,ENSG00000164442
GO:BP	cardiac muscle tissue growth	GO:0055017	0.00157573	2.80252	106	1145	18	17906	ENSG00000054598,ENSG00000137275,ENSG00000176692,ENSG00000078401,ENSG00000116741,ENSG00000100811,ENSG00000163513,ENSG00000170312,ENSG00000154639,ENSG00000151748,ENSG00000186951,ENSG00000170776,ENSG00000189079,ENSG00000181744,ENSG00000106799,ENSG00000066468,ENSG00000092969,ENSG00000164442
GO:BP	lipid localization	GO:0010876	0.00157703	2.80216	431	1145	48	17906	ENSG00000100336,ENSG00000232810,ENSG00000136244,ENSG00000221963,ENSG00000128284,ENSG00000100906,ENSG00000167034,ENSG00000188313,ENSG00000128335,ENSG00000101670,ENSG00000122641,ENSG00000079385,ENSG00000155158,ENSG00000132911,ENSG00000137801,ENSG00000100342,ENSG00000180957,ENSG00000078401,ENSG00000130164,ENSG00000110047,ENSG00000164211,ENSG00000197746,ENSG00000135046,ENSG00000112697,ENSG00000068366…
GO:BP	regulation of lymphocyte apoptotic process	GO:0070228	0.00182336	2.73913	55	1145	12	17906	ENSG00000131203,ENSG00000271503,ENSG00000120217,ENSG00000196684,ENSG00000168961,ENSG00000125378,ENSG00000196950,ENSG00000114861,ENSG00000217128,ENSG00000157514,ENSG00000169242,ENSG00000113916
GO:BP	positive regulation of cellular senescence	GO:2000774	0.00192687	2.71515	20	1145	7	17906	ENSG00000164430,ENSG00000149948,ENSG00000166710,ENSG00000137309,ENSG00000177425,ENSG00000133703,ENSG00000090238
GO:BP	positive regulation of transforming growth factor beta production	GO:0071636	0.00192687	2.71515	20	1145	7	17906	ENSG00000006210,ENSG00000168961,ENSG00000137801,ENSG00000166949,ENSG00000117335,ENSG00000115966,ENSG00000073756
GO:BP	branch elongation of an epithelium	GO:0060602	0.00192687	2.71515	20	1145	7	17906	ENSG00000126778,ENSG00000125378,ENSG00000109321,ENSG00000125398,ENSG00000275410,ENSG00000066468,ENSG00000164056
GO:BP	regulation of muscle tissue development	GO:1901861	0.00196622	2.70637	157	1145	23	17906	ENSG00000126778,ENSG00000137275,ENSG00000174574,ENSG00000078401,ENSG00000116741,ENSG00000125378,ENSG00000108654,ENSG00000166949,ENSG00000107984,ENSG00000100811,ENSG00000163513,ENSG00000170312,ENSG00000154639,ENSG00000186260,ENSG00000151748,ENSG00000186951,ENSG00000065361,ENSG00000174738,ENSG00000106799,ENSG00000066468,ENSG00000117724,ENSG00000113083,ENSG00000164442
GO:BP	regulation of muscle organ development	GO:0048634	0.0021329	2.67103	158	1145	23	17906	ENSG00000126778,ENSG00000137275,ENSG00000174574,ENSG00000078401,ENSG00000116741,ENSG00000125378,ENSG00000108654,ENSG00000166949,ENSG00000107984,ENSG00000100811,ENSG00000163513,ENSG00000170312,ENSG00000154639,ENSG00000186260,ENSG00000151748,ENSG00000186951,ENSG00000065361,ENSG00000174738,ENSG00000106799,ENSG00000066468,ENSG00000117724,ENSG00000113083,ENSG00000164442
GO:BP	skeletal system development	GO:0001501	0.00221959	2.65373	535	1145	56	17906	ENSG00000124159,ENSG00000157557,ENSG00000126778,ENSG00000054598,ENSG00000134363,ENSG00000142871,ENSG00000176692,ENSG00000144655,ENSG00000142627,ENSG00000111252,ENSG00000149948,ENSG00000078401,ENSG00000131873,ENSG00000182197,ENSG00000125378,ENSG00000118523,ENSG00000125398,ENSG00000166794,ENSG00000166949,ENSG00000090863,ENSG00000163513,ENSG00000158195,ENSG00000171456,ENSG00000183018,ENSG00000145431…
GO:BP	epithelial cell proliferation involved in lung morphogenesis	GO:0060502	0.00234606	2.62966	10	1145	5	17906	ENSG00000124193,ENSG00000125378,ENSG00000125398,ENSG00000147862,ENSG00000066468
GO:BP	cell differentiation involved in kidney development	GO:0061005	0.00244181	2.61229	57	1145	12	17906	ENSG00000115415,ENSG00000128342,ENSG00000176692,ENSG00000125378,ENSG00000114315,ENSG00000101384,ENSG00000171456,ENSG00000272398,ENSG00000205213,ENSG00000196159,ENSG00000163884,ENSG00000185920
GO:BP	regulation of epithelial to mesenchymal transition involved in endocardial cushion formation	GO:1905005	0.00254658	2.59404	6	1145	4	17906	ENSG00000163513,ENSG00000115170,ENSG00000106799,ENSG00000092969
GO:BP	regulation of nucleotide-binding oligomerization domain containing 2 signaling pathway	GO:0070432	0.00254658	2.59404	6	1145	4	17906	ENSG00000118503,ENSG00000204388,ENSG00000204389,ENSG00000112851
GO:BP	apoptotic process involved in heart morphogenesis	GO:0003278	0.00254658	2.59404	6	1145	4	17906	ENSG00000054598,ENSG00000142871,ENSG00000176692,ENSG00000092969
GO:BP	response to dexamethasone	GO:0071548	0.00277406	2.55688	42	1145	10	17906	ENSG00000090339,ENSG00000003402,ENSG00000116285,ENSG00000078401,ENSG00000146648,ENSG00000163347,ENSG00000113580,ENSG00000118689,ENSG00000156804,ENSG00000168209
GO:BP	negative regulation of coagulation	GO:0050819	0.00283574	2.54733	58	1145	12	17906	ENSG00000078098,ENSG00000011422,ENSG00000197632,ENSG00000079385,ENSG00000137801,ENSG00000122861,ENSG00000158773,ENSG00000111252,ENSG00000078401,ENSG00000196975,ENSG00000127324,ENSG00000003436
GO:BP	apoptotic process involved in outflow tract morphogenesis	GO:0003275	0.00289536	2.5383	3	1145	3	17906	ENSG00000054598,ENSG00000176692,ENSG00000092969
GO:BP	glucocorticoid mediated signaling pathway	GO:0043402	0.00289536	2.5383	3	1145	3	17906	ENSG00000113580,ENSG00000170776,ENSG00000164463
GO:BP	regulation of apoptotic process involved in outflow tract morphogenesis	GO:1902256	0.00289536	2.5383	3	1145	3	17906	ENSG00000054598,ENSG00000176692,ENSG00000092969
GO:BP	heart growth	GO:0060419	0.00315392	2.50115	113	1145	18	17906	ENSG00000054598,ENSG00000137275,ENSG00000176692,ENSG00000078401,ENSG00000116741,ENSG00000100811,ENSG00000163513,ENSG00000170312,ENSG00000154639,ENSG00000151748,ENSG00000186951,ENSG00000170776,ENSG00000189079,ENSG00000181744,ENSG00000106799,ENSG00000066468,ENSG00000092969,ENSG00000164442
GO:BP	T cell activation involved in immune response	GO:0002286	0.00334522	2.47558	104	1145	17	17906	ENSG00000171855,ENSG00000182393,ENSG00000136244,ENSG00000168961,ENSG00000090339,ENSG00000079385,ENSG00000104856,ENSG00000164251,ENSG00000077238,ENSG00000168610,ENSG00000117335,ENSG00000135046,ENSG00000165240,ENSG00000114861,ENSG00000144802,ENSG00000101665,ENSG00000113916
GO:BP	T cell differentiation involved in immune response	GO:0002292	0.00349302	2.4568	68	1145	13	17906	ENSG00000182393,ENSG00000136244,ENSG00000168961,ENSG00000104856,ENSG00000077238,ENSG00000168610,ENSG00000117335,ENSG00000135046,ENSG00000165240,ENSG00000114861,ENSG00000144802,ENSG00000101665,ENSG00000113916
GO:BP	digestive system development	GO:0055123	0.00353547	2.45155	144	1145	21	17906	ENSG00000232810,ENSG00000169429,ENSG00000124762,ENSG00000125378,ENSG00000114315,ENSG00000146648,ENSG00000100219,ENSG00000166949,ENSG00000163513,ENSG00000106392,ENSG00000145431,ENSG00000151748,ENSG00000275410,ENSG00000102554,ENSG00000205213,ENSG00000066468,ENSG00000171105,ENSG00000092969,ENSG00000077092,ENSG00000114739,ENSG00000196159
GO:BP	regulation of epidermis development	GO:0045682	0.00356661	2.44774	86	1145	15	17906	ENSG00000232810,ENSG00000128016,ENSG00000122641,ENSG00000054598,ENSG00000134363,ENSG00000124193,ENSG00000116285,ENSG00000125378,ENSG00000175793,ENSG00000114315,ENSG00000137497,ENSG00000118263,ENSG00000126821,ENSG00000092969,ENSG00000185920
GO:BP	lipid transport	GO:0006869	0.00367457	2.43479	390	1145	43	17906	ENSG00000100336,ENSG00000221963,ENSG00000128284,ENSG00000100906,ENSG00000167034,ENSG00000188313,ENSG00000128335,ENSG00000101670,ENSG00000122641,ENSG00000079385,ENSG00000155158,ENSG00000132911,ENSG00000137801,ENSG00000100342,ENSG00000180957,ENSG00000078401,ENSG00000130164,ENSG00000164211,ENSG00000197746,ENSG00000135046,ENSG00000112697,ENSG00000068366,ENSG00000278540,ENSG00000058063,ENSG00000183018…
GO:BP	vascular endothelial growth factor receptor signaling pathway	GO:0048010	0.00385897	2.41353	96	1145	16	17906	ENSG00000105287,ENSG00000054598,ENSG00000176692,ENSG00000136848,ENSG00000050820,ENSG00000089159,ENSG00000167601,ENSG00000080824,ENSG00000061676,ENSG00000158195,ENSG00000138448,ENSG00000145675,ENSG00000197122,ENSG00000143437,ENSG00000112715,ENSG00000134215
GO:BP	regulation of osteoblast differentiation	GO:0045667	0.00386118	2.41328	125	1145	19	17906	ENSG00000232810,ENSG00000136244,ENSG00000185885,ENSG00000151014,ENSG00000142871,ENSG00000125378,ENSG00000196923,ENSG00000109321,ENSG00000108654,ENSG00000166949,ENSG00000101384,ENSG00000115170,ENSG00000113658,ENSG00000128791,ENSG00000188554,ENSG00000066468,ENSG00000141232,ENSG00000114739,ENSG00000185920
GO:BP	negative regulation of blood coagulation	GO:0030195	0.00389785	2.40917	52	1145	11	17906	ENSG00000078098,ENSG00000011422,ENSG00000197632,ENSG00000079385,ENSG00000137801,ENSG00000122861,ENSG00000158773,ENSG00000111252,ENSG00000078401,ENSG00000127324,ENSG00000003436
GO:BP	cardiac muscle cell proliferation	GO:0060038	0.00394507	2.40395	69	1145	13	17906	ENSG00000054598,ENSG00000137275,ENSG00000176692,ENSG00000163513,ENSG00000170312,ENSG00000154639,ENSG00000151748,ENSG00000189079,ENSG00000181744,ENSG00000106799,ENSG00000066468,ENSG00000092969,ENSG00000164442
GO:BP	glomerular epithelium development	GO:0072010	0.00439563	2.35698	23	1145	7	17906	ENSG00000054598,ENSG00000176692,ENSG00000125378,ENSG00000101384,ENSG00000171456,ENSG00000272398,ENSG00000163884
GO:BP	regulation of metanephros development	GO:0072215	0.00439563	2.35698	23	1145	7	17906	ENSG00000120738,ENSG00000115415,ENSG00000128342,ENSG00000136997,ENSG00000125378,ENSG00000275410,ENSG00000196159
GO:BP	negative regulation of hemostasis	GO:1900047	0.00453926	2.34301	53	1145	11	17906	ENSG00000078098,ENSG00000011422,ENSG00000197632,ENSG00000079385,ENSG00000137801,ENSG00000122861,ENSG00000158773,ENSG00000111252,ENSG00000078401,ENSG00000127324,ENSG00000003436
GO:BP	skin development	GO:0043588	0.00485385	2.31391	420	1145	45	17906	ENSG00000232810,ENSG00000212724,ENSG00000265972,ENSG00000128016,ENSG00000122641,ENSG00000054598,ENSG00000134363,ENSG00000124193,ENSG00000142627,ENSG00000116285,ENSG00000037474,ENSG00000117595,ENSG00000175793,ENSG00000125398,ENSG00000146648,ENSG00000189143,ENSG00000111057,ENSG00000105699,ENSG00000170421,ENSG00000197746,ENSG00000101384,ENSG00000168615,ENSG00000163347,ENSG00000135046,ENSG00000107984…
GO:BP	cell adhesion mediated by integrin	GO:0033627	0.00509188	2.29312	71	1145	13	17906	ENSG00000271503,ENSG00000090339,ENSG00000128342,ENSG00000176692,ENSG00000122861,ENSG00000142627,ENSG00000168615,ENSG00000132470,ENSG00000060237,ENSG00000138448,ENSG00000133789,ENSG00000092969,ENSG00000169242
GO:BP	negative regulation of MAP kinase activity	GO:0043407	0.00509188	2.29312	80	1145	14	17906	ENSG00000120129,ENSG00000187678,ENSG00000136848,ENSG00000086061,ENSG00000111252,ENSG00000116741,ENSG00000125378,ENSG00000138166,ENSG00000213024,ENSG00000110422,ENSG00000105974,ENSG00000166068,ENSG00000164056,ENSG00000150593
GO:BP	regulation of blood coagulation	GO:0030193	0.00509188	2.29312	80	1145	14	17906	ENSG00000078098,ENSG00000011422,ENSG00000197632,ENSG00000079385,ENSG00000137801,ENSG00000122861,ENSG00000158773,ENSG00000111252,ENSG00000078401,ENSG00000164251,ENSG00000117525,ENSG00000127324,ENSG00000003436,ENSG00000105974
GO:BP	bone development	GO:0060348	0.00525932	2.27907	224	1145	28	17906	ENSG00000124159,ENSG00000054598,ENSG00000111252,ENSG00000131873,ENSG00000125378,ENSG00000125398,ENSG00000166794,ENSG00000090863,ENSG00000163513,ENSG00000158195,ENSG00000171456,ENSG00000183018,ENSG00000145431,ENSG00000114439,ENSG00000113658,ENSG00000197122,ENSG00000114861,ENSG00000116604,ENSG00000070018,ENSG00000170776,ENSG00000125629,ENSG00000066468,ENSG00000053254,ENSG00000159167,ENSG00000077092…
GO:BP	negative regulation of lymphocyte mediated immunity	GO:0002707	0.0052673	2.27841	38	1145	9	17906	ENSG00000171855,ENSG00000168961,ENSG00000170542,ENSG00000079385,ENSG00000204642,ENSG00000204592,ENSG00000234745,ENSG00000101665,ENSG00000113916
GO:BP	female pregnancy	GO:0007565	0.00561862	2.25037	203	1145	26	17906	ENSG00000131203,ENSG00000170345,ENSG00000168961,ENSG00000128342,ENSG00000171223,ENSG00000128335,ENSG00000175592,ENSG00000125630,ENSG00000113441,ENSG00000116741,ENSG00000114491,ENSG00000189143,ENSG00000068366,ENSG00000046604,ENSG00000163513,ENSG00000163041,ENSG00000115112,ENSG00000133703,ENSG00000185551,ENSG00000117394,ENSG00000113739,ENSG00000159167,ENSG00000073756,ENSG00000134294,ENSG00000148926…
GO:BP	positive regulation of gene expression, epigenetic	GO:0045815	0.00564936	2.248	63	1145	12	17906	ENSG00000101104,ENSG00000125630,ENSG00000105849,ENSG00000165732,ENSG00000153147,ENSG00000075624,ENSG00000137309,ENSG00000124795,ENSG00000156802,ENSG00000108175,ENSG00000189060,ENSG00000184897
GO:BP	positive regulation of toll-like receptor signaling pathway	GO:0034123	0.00566616	2.24671	24	1145	7	17906	ENSG00000134321,ENSG00000164342,ENSG00000164251,ENSG00000215301,ENSG00000105974,ENSG00000198961,ENSG00000197329
GO:BP	axis elongation	GO:0003401	0.0056904	2.24486	31	1145	8	17906	ENSG00000126778,ENSG00000125378,ENSG00000109321,ENSG00000125398,ENSG00000070018,ENSG00000275410,ENSG00000066468,ENSG00000164056
GO:BP	regulation of hemostasis	GO:1900046	0.0056904	2.24486	81	1145	14	17906	ENSG00000078098,ENSG00000011422,ENSG00000197632,ENSG00000079385,ENSG00000137801,ENSG00000122861,ENSG00000158773,ENSG00000111252,ENSG00000078401,ENSG00000164251,ENSG00000117525,ENSG00000127324,ENSG00000003436,ENSG00000105974
GO:BP	negative regulation of transcription from RNA polymerase II promoter in response to stress	GO:0097201	0.00570234	2.24395	12	1145	5	17906	ENSG00000177606,ENSG00000204389,ENSG00000132002,ENSG00000151929,ENSG00000164442
GO:BP	epidermis development	GO:0008544	0.00581417	2.23551	473	1145	49	17906	ENSG00000232810,ENSG00000212724,ENSG00000265972,ENSG00000128016,ENSG00000122641,ENSG00000054598,ENSG00000134363,ENSG00000124193,ENSG00000142627,ENSG00000116285,ENSG00000037474,ENSG00000117595,ENSG00000125378,ENSG00000118523,ENSG00000175793,ENSG00000134531,ENSG00000114315,ENSG00000053747,ENSG00000125398,ENSG00000146648,ENSG00000111057,ENSG00000170421,ENSG00000197746,ENSG00000101384,ENSG00000168615…
GO:BP	metanephros development	GO:0001656	0.0061288	2.21262	91	1145	15	17906	ENSG00000120738,ENSG00000115415,ENSG00000128342,ENSG00000167034,ENSG00000126778,ENSG00000176692,ENSG00000136997,ENSG00000125378,ENSG00000114315,ENSG00000125398,ENSG00000275410,ENSG00000205213,ENSG00000164056,ENSG00000196159,ENSG00000185920
GO:BP	glomerulus development	GO:0032835	0.00641664	2.19269	64	1145	12	17906	ENSG00000120738,ENSG00000054598,ENSG00000176692,ENSG00000003402,ENSG00000125378,ENSG00000114315,ENSG00000101384,ENSG00000171456,ENSG00000272398,ENSG00000074181,ENSG00000205213,ENSG00000163884
GO:BP	cardiac cell development	GO:0055006	0.0067843	2.1685	92	1145	15	17906	ENSG00000078401,ENSG00000116741,ENSG00000125378,ENSG00000115641,ENSG00000160789,ENSG00000101384,ENSG00000100811,ENSG00000170312,ENSG00000154639,ENSG00000112715,ENSG00000186951,ENSG00000170776,ENSG00000183091,ENSG00000164056,ENSG00000150593
GO:BP	negative regulation of cellular component movement	GO:0051271	0.00695909	2.15745	392	1145	42	17906	ENSG00000006210,ENSG00000067066,ENSG00000185885,ENSG00000138623,ENSG00000120129,ENSG00000116717,ENSG00000137801,ENSG00000136848,ENSG00000075213,ENSG00000173334,ENSG00000107937,ENSG00000168610,ENSG00000141522,ENSG00000140416,ENSG00000072110,ENSG00000130402,ENSG00000101384,ENSG00000140526,ENSG00000152894,ENSG00000181467,ENSG00000169504,ENSG00000185033,ENSG00000118689,ENSG00000106299,ENSG00000181751…
GO:BP	cardiac epithelial to mesenchymal transition	GO:0060317	0.00695909	2.15745	32	1145	8	17906	ENSG00000101384,ENSG00000163513,ENSG00000115170,ENSG00000106799,ENSG00000092969,ENSG00000164056,ENSG00000169242,ENSG00000150593
GO:BP	cardiocyte differentiation	GO:0035051	0.00737257	2.13238	164	1145	22	17906	ENSG00000078401,ENSG00000116741,ENSG00000125378,ENSG00000115641,ENSG00000114315,ENSG00000146648,ENSG00000160789,ENSG00000101384,ENSG00000107984,ENSG00000100811,ENSG00000170312,ENSG00000154639,ENSG00000115170,ENSG00000112715,ENSG00000186951,ENSG00000170776,ENSG00000183091,ENSG00000092969,ENSG00000077092,ENSG00000164056,ENSG00000150593,ENSG00000164442
GO:BP	digestive tract development	GO:0048565	0.00760176	2.11909	133	1145	19	17906	ENSG00000232810,ENSG00000169429,ENSG00000124762,ENSG00000125378,ENSG00000114315,ENSG00000146648,ENSG00000166949,ENSG00000163513,ENSG00000106392,ENSG00000145431,ENSG00000151748,ENSG00000275410,ENSG00000102554,ENSG00000205213,ENSG00000066468,ENSG00000092969,ENSG00000077092,ENSG00000114739,ENSG00000196159
GO:BP	regulation of cellular response to growth factor stimulus	GO:0090287	0.00801283	2.09621	300	1145	34	17906	ENSG00000105287,ENSG00000180730,ENSG00000134363,ENSG00000187678,ENSG00000137801,ENSG00000142871,ENSG00000136848,ENSG00000204389,ENSG00000003402,ENSG00000125378,ENSG00000129515,ENSG00000114315,ENSG00000166949,ENSG00000044574,ENSG00000096384,ENSG00000107984,ENSG00000090863,ENSG00000163513,ENSG00000242265,ENSG00000137497,ENSG00000143437,ENSG00000100614,ENSG00000105974,ENSG00000112715,ENSG00000147883…
GO:BP	negative regulation of tyrosine phosphorylation of STAT protein	GO:0042532	0.00822497	2.08487	13	1145	5	17906	ENSG00000185338,ENSG00000173193,ENSG00000184557,ENSG00000111252,ENSG00000105974
GO:BP	positive regulation of cellular response to drug	GO:2001040	0.00822497	2.08487	13	1145	5	17906	ENSG00000137275,ENSG00000177425,ENSG00000118689,ENSG00000118058,ENSG00000105971
GO:BP	renal filtration cell differentiation	GO:0061318	0.00823701	2.08423	19	1145	6	17906	ENSG00000176692,ENSG00000125378,ENSG00000101384,ENSG00000171456,ENSG00000272398,ENSG00000163884
GO:BP	glomerular visceral epithelial cell differentiation	GO:0072112	0.00823701	2.08423	19	1145	6	17906	ENSG00000176692,ENSG00000125378,ENSG00000101384,ENSG00000171456,ENSG00000272398,ENSG00000163884
GO:BP	multi-multicellular organism process	GO:0044706	0.00823701	2.08423	243	1145	29	17906	ENSG00000131203,ENSG00000170345,ENSG00000168961,ENSG00000128342,ENSG00000171223,ENSG00000128335,ENSG00000175592,ENSG00000204642,ENSG00000204592,ENSG00000125630,ENSG00000113441,ENSG00000078401,ENSG00000116741,ENSG00000114491,ENSG00000189143,ENSG00000068366,ENSG00000046604,ENSG00000163513,ENSG00000163041,ENSG00000115112,ENSG00000133703,ENSG00000185551,ENSG00000117394,ENSG00000113739,ENSG00000159167…
GO:BP	negative regulation of heart growth	GO:0061117	0.00829143	2.08137	33	1145	8	17906	ENSG00000137275,ENSG00000116741,ENSG00000100811,ENSG00000163513,ENSG00000154639,ENSG00000151748,ENSG00000186951,ENSG00000164442
GO:BP	negative regulation of cardiac muscle tissue growth	GO:0055022	0.00829143	2.08137	33	1145	8	17906	ENSG00000137275,ENSG00000116741,ENSG00000100811,ENSG00000163513,ENSG00000154639,ENSG00000151748,ENSG00000186951,ENSG00000164442
GO:BP	regulation of lipid storage	GO:0010883	0.00836308	2.07763	49	1145	10	17906	ENSG00000232810,ENSG00000136244,ENSG00000100906,ENSG00000155158,ENSG00000110047,ENSG00000171456,ENSG00000138448,ENSG00000143970,ENSG00000186951,ENSG00000091039
GO:BP	positive regulation of tau-protein kinase activity	GO:1902949	0.00857413	2.06681	8	1145	4	17906	ENSG00000120738,ENSG00000096384,ENSG00000080824,ENSG00000107984
GO:BP	regulation of epithelial cell proliferation involved in lung morphogenesis	GO:2000794	0.00857413	2.06681	8	1145	4	17906	ENSG00000124193,ENSG00000125398,ENSG00000147862,ENSG00000066468
GO:BP	nephron epithelium morphogenesis	GO:0072088	0.00885443	2.05284	76	1145	13	17906	ENSG00000115415,ENSG00000128342,ENSG00000126778,ENSG00000136997,ENSG00000125378,ENSG00000114315,ENSG00000125398,ENSG00000112715,ENSG00000275410,ENSG00000205213,ENSG00000185630,ENSG00000196159,ENSG00000185920
GO:BP	CD4-positive, alpha-beta T cell differentiation	GO:0043367	0.00885443	2.05284	76	1145	13	17906	ENSG00000134321,ENSG00000136244,ENSG00000185338,ENSG00000168961,ENSG00000104856,ENSG00000077238,ENSG00000168610,ENSG00000135046,ENSG00000165240,ENSG00000114861,ENSG00000144802,ENSG00000101665,ENSG00000113916
GO:BP	ascending aorta morphogenesis	GO:0035910	0.00887323	2.05192	4	1145	3	17906	ENSG00000114315,ENSG00000092969,ENSG00000124766
GO:BP	ureter smooth muscle cell differentiation	GO:0072193	0.00887323	2.05192	4	1145	3	17906	ENSG00000126778,ENSG00000125378,ENSG00000125398
GO:BP	ureter smooth muscle development	GO:0072191	0.00887323	2.05192	4	1145	3	17906	ENSG00000126778,ENSG00000125378,ENSG00000125398
GO:BP	negative regulation by symbiont of host programmed cell death	GO:0052041	0.00887323	2.05192	4	1145	3	17906	ENSG00000170542,ENSG00000064012,ENSG00000171552
GO:BP	regulation of branch elongation involved in ureteric bud branching	GO:0072095	0.00887323	2.05192	4	1145	3	17906	ENSG00000126778,ENSG00000125378,ENSG00000275410
GO:BP	endocardial cushion fusion	GO:0003274	0.00887323	2.05192	4	1145	3	17906	ENSG00000163513,ENSG00000115170,ENSG00000092969
GO:BP	negative regulation by symbiont of host apoptotic process	GO:0033668	0.00887323	2.05192	4	1145	3	17906	ENSG00000170542,ENSG00000064012,ENSG00000171552
GO:BP	regulation of stem cell population maintenance	GO:2000036	0.0098119	2.00825	34	1145	8	17906	ENSG00000149948,ENSG00000136997,ENSG00000163811,ENSG00000125107,ENSG00000151748,ENSG00000275410,ENSG00000213626,ENSG00000115548
GO:BP	positive regulation of blood circulation	GO:1903524	0.00982146	2.00782	77	1145	13	17906	ENSG00000214872,ENSG00000090339,ENSG00000078401,ENSG00000164251,ENSG00000116741,ENSG00000118523,ENSG00000183963,ENSG00000146648,ENSG00000140416,ENSG00000105974,ENSG00000092969,ENSG00000073756,ENSG00000148926
GO:BP	negative regulation of striated muscle tissue development	GO:0045843	0.0100336	1.99854	59	1145	11	17906	ENSG00000137275,ENSG00000174574,ENSG00000116741,ENSG00000125378,ENSG00000107984,ENSG00000100811,ENSG00000163513,ENSG00000154639,ENSG00000151748,ENSG00000186951,ENSG00000164442
GO:BP	glomerular epithelial cell differentiation	GO:0072311	0.0104846	1.97945	20	1145	6	17906	ENSG00000176692,ENSG00000125378,ENSG00000101384,ENSG00000171456,ENSG00000272398,ENSG00000163884
GO:BP	nephron morphogenesis	GO:0072028	0.0108921	1.96289	78	1145	13	17906	ENSG00000115415,ENSG00000128342,ENSG00000126778,ENSG00000136997,ENSG00000125378,ENSG00000114315,ENSG00000125398,ENSG00000112715,ENSG00000275410,ENSG00000205213,ENSG00000185630,ENSG00000196159,ENSG00000185920
GO:BP	multicellular organismal homeostasis	GO:0048871	0.0109142	1.96201	490	1145	49	17906	ENSG00000232810,ENSG00000120738,ENSG00000136244,ENSG00000118503,ENSG00000184371,ENSG00000169252,ENSG00000054598,ENSG00000176692,ENSG00000176845,ENSG00000107798,ENSG00000113441,ENSG00000077238,ENSG00000118523,ENSG00000175793,ENSG00000247077,ENSG00000168610,ENSG00000125398,ENSG00000166710,ENSG00000146648,ENSG00000075624,ENSG00000189143,ENSG00000184009,ENSG00000105699,ENSG00000099194,ENSG00000163347…
GO:BP	autophagy of nucleus	GO:0044804	0.0112143	1.95023	14	1145	5	17906	ENSG00000141580,ENSG00000157954,ENSG00000198925,ENSG00000023287,ENSG00000066739
GO:BP	formation of primary germ layer	GO:0001704	0.0112501	1.94884	128	1145	18	17906	ENSG00000120129,ENSG00000157557,ENSG00000122641,ENSG00000054598,ENSG00000176692,ENSG00000142627,ENSG00000149948,ENSG00000125378,ENSG00000138166,ENSG00000053747,ENSG00000166949,ENSG00000107984,ENSG00000132470,ENSG00000138448,ENSG00000115170,ENSG00000128791,ENSG00000275410,ENSG00000066468
GO:BP	CD4-positive, alpha-beta T cell differentiation involved in immune response	GO:0002294	0.0112521	1.94877	60	1145	11	17906	ENSG00000136244,ENSG00000168961,ENSG00000104856,ENSG00000077238,ENSG00000168610,ENSG00000135046,ENSG00000165240,ENSG00000114861,ENSG00000144802,ENSG00000101665,ENSG00000113916
GO:BP	regulation of epidermal cell differentiation	GO:0045604	0.0112521	1.94877	60	1145	11	17906	ENSG00000128016,ENSG00000054598,ENSG00000124193,ENSG00000116285,ENSG00000125378,ENSG00000175793,ENSG00000114315,ENSG00000137497,ENSG00000118263,ENSG00000126821,ENSG00000185920
GO:BP	negative regulation of muscle organ development	GO:0048635	0.0112521	1.94877	60	1145	11	17906	ENSG00000137275,ENSG00000174574,ENSG00000116741,ENSG00000125378,ENSG00000107984,ENSG00000100811,ENSG00000163513,ENSG00000154639,ENSG00000151748,ENSG00000186951,ENSG00000164442
GO:BP	RNA phosphodiester bond hydrolysis, exonucleolytic	GO:0090503	0.0114596	1.94083	43	1145	9	17906	ENSG00000172183,ENSG00000138035,ENSG00000151014,ENSG00000114127,ENSG00000143319,ENSG00000125107,ENSG00000113300,ENSG00000155508,ENSG00000172795
GO:BP	activin receptor signaling pathway	GO:0032924	0.0114596	1.94083	43	1145	9	17906	ENSG00000122641,ENSG00000134363,ENSG00000166949,ENSG00000163513,ENSG00000115170,ENSG00000106799,ENSG00000101665,ENSG00000114739,ENSG00000164442
GO:BP	negative regulation of striated muscle cell differentiation	GO:0051154	0.0114596	1.94083	43	1145	9	17906	ENSG00000169245,ENSG00000003402,ENSG00000116741,ENSG00000100219,ENSG00000107984,ENSG00000100811,ENSG00000186951,ENSG00000108840,ENSG00000123095
GO:BP	lung alveolus development	GO:0048286	0.0114596	1.94083	43	1145	9	17906	ENSG00000128342,ENSG00000116285,ENSG00000125378,ENSG00000112893,ENSG00000151012,ENSG00000171456,ENSG00000136205,ENSG00000165240,ENSG00000066468
GO:BP	lung morphogenesis	GO:0060425	0.0124207	1.90585	52	1145	10	17906	ENSG00000232810,ENSG00000128342,ENSG00000124193,ENSG00000125378,ENSG00000125398,ENSG00000163513,ENSG00000133703,ENSG00000147862,ENSG00000066468,ENSG00000164056
GO:BP	negative regulation of I-kappaB kinase/NF-kappaB signaling	GO:0043124	0.0124207	1.90585	52	1145	10	17906	ENSG00000115415,ENSG00000118503,ENSG00000123240,ENSG00000137275,ENSG00000064012,ENSG00000136848,ENSG00000145901,ENSG00000138032,ENSG00000101782,ENSG00000100614
GO:BP	regulation of cellular senescence	GO:2000772	0.0124207	1.90585	52	1145	10	17906	ENSG00000138035,ENSG00000164430,ENSG00000149948,ENSG00000171490,ENSG00000166710,ENSG00000137309,ENSG00000177425,ENSG00000133703,ENSG00000090238,ENSG00000113916
GO:BP	megakaryocyte differentiation	GO:0030219	0.0125953	1.89979	99	1145	15	17906	ENSG00000137801,ENSG00000111252,ENSG00000155363,ENSG00000132475,ENSG00000163041,ENSG00000158195,ENSG00000118058,ENSG00000169375,ENSG00000164104,ENSG00000147883,ENSG00000100354,ENSG00000005483,ENSG00000134698,ENSG00000180354,ENSG00000113083
GO:BP	alpha-beta T cell activation involved in immune response	GO:0002287	0.0125953	1.89979	61	1145	11	17906	ENSG00000136244,ENSG00000168961,ENSG00000104856,ENSG00000077238,ENSG00000168610,ENSG00000135046,ENSG00000165240,ENSG00000114861,ENSG00000144802,ENSG00000101665,ENSG00000113916
GO:BP	alpha-beta T cell differentiation involved in immune response	GO:0002293	0.0125953	1.89979	61	1145	11	17906	ENSG00000136244,ENSG00000168961,ENSG00000104856,ENSG00000077238,ENSG00000168610,ENSG00000135046,ENSG00000165240,ENSG00000114861,ENSG00000144802,ENSG00000101665,ENSG00000113916
GO:BP	muscle cell differentiation	GO:0042692	0.0126797	1.89689	395	1145	41	17906	ENSG00000169245,ENSG00000165806,ENSG00000126778,ENSG00000003402,ENSG00000006652,ENSG00000078401,ENSG00000072736,ENSG00000077238,ENSG00000116741,ENSG00000125378,ENSG00000110047,ENSG00000115641,ENSG00000114315,ENSG00000125398,ENSG00000184009,ENSG00000140416,ENSG00000100219,ENSG00000160789,ENSG00000170421,ENSG00000107984,ENSG00000100811,ENSG00000170312,ENSG00000163041,ENSG00000071564,ENSG00000154639…
GO:BP	positive regulation of cellular response to oxidative stress	GO:1900409	0.0130906	1.88304	21	1145	6	17906	ENSG00000232810,ENSG00000137275,ENSG00000143384,ENSG00000116560,ENSG00000177425,ENSG00000118689
GO:BP	pinocytosis	GO:0006907	0.0130906	1.88304	21	1145	6	17906	ENSG00000103966,ENSG00000185722,ENSG00000167601,ENSG00000130402,ENSG00000105974,ENSG00000173548
GO:BP	negative regulation of cardiac muscle tissue development	GO:0055026	0.0131722	1.88034	44	1145	9	17906	ENSG00000137275,ENSG00000116741,ENSG00000107984,ENSG00000100811,ENSG00000163513,ENSG00000154639,ENSG00000151748,ENSG00000186951,ENSG00000164442
GO:BP	positive regulation of production of miRNAs involved in gene silencing by miRNA	GO:1903800	0.0131773	1.88017	9	1145	4	17906	ENSG00000137275,ENSG00000125378,ENSG00000146648,ENSG00000108654
GO:BP	positive regulation of RIG-I signaling pathway	GO:1900246	0.0131773	1.88017	9	1145	4	17906	ENSG00000108771,ENSG00000137628,ENSG00000055917,ENSG00000134644
GO:BP	regulation of toll-like receptor 3 signaling pathway	GO:0034139	0.0131773	1.88017	9	1145	4	17906	ENSG00000118503,ENSG00000164251,ENSG00000105974,ENSG00000197329
GO:BP	regulation of chronic inflammatory response	GO:0002676	0.0131773	1.88017	9	1145	4	17906	ENSG00000131203,ENSG00000271503,ENSG00000232810,ENSG00000118503
GO:BP	positive regulation of phosphatidylinositol 3-kinase signaling	GO:0014068	0.0134121	1.8725	90	1145	14	17906	ENSG00000271503,ENSG00000232810,ENSG00000167034,ENSG00000155629,ENSG00000164251,ENSG00000125398,ENSG00000145431,ENSG00000145675,ENSG00000121691,ENSG00000197122,ENSG00000140443,ENSG00000065361,ENSG00000171105,ENSG00000092969
GO:BP	regulation of cardiac muscle tissue development	GO:0055024	0.0135285	1.86875	100	1145	15	17906	ENSG00000137275,ENSG00000078401,ENSG00000116741,ENSG00000125378,ENSG00000107984,ENSG00000100811,ENSG00000163513,ENSG00000170312,ENSG00000154639,ENSG00000151748,ENSG00000186951,ENSG00000065361,ENSG00000106799,ENSG00000066468,ENSG00000164442
GO:BP	temperature homeostasis	GO:0001659	0.013684	1.86379	174	1145	22	17906	ENSG00000232810,ENSG00000120738,ENSG00000169252,ENSG00000176692,ENSG00000113441,ENSG00000077238,ENSG00000247077,ENSG00000168610,ENSG00000099194,ENSG00000145431,ENSG00000134982,ENSG00000116016,ENSG00000105974,ENSG00000140443,ENSG00000112715,ENSG00000147162,ENSG00000126351,ENSG00000113369,ENSG00000205213,ENSG00000073756,ENSG00000114739,ENSG00000115548
GO:BP	negative regulation of muscle tissue development	GO:1901862	0.0139577	1.85519	62	1145	11	17906	ENSG00000137275,ENSG00000174574,ENSG00000116741,ENSG00000125378,ENSG00000107984,ENSG00000100811,ENSG00000163513,ENSG00000154639,ENSG00000151748,ENSG00000186951,ENSG00000164442
GO:BP	organ growth	GO:0035265	0.0141101	1.85047	208	1145	25	17906	ENSG00000124159,ENSG00000054598,ENSG00000137275,ENSG00000176692,ENSG00000078401,ENSG00000116741,ENSG00000125398,ENSG00000197746,ENSG00000100811,ENSG00000163513,ENSG00000170312,ENSG00000154639,ENSG00000151748,ENSG00000186951,ENSG00000170776,ENSG00000189079,ENSG00000181744,ENSG00000106799,ENSG00000066468,ENSG00000092969,ENSG00000159167,ENSG00000077092,ENSG00000114739,ENSG00000181690,ENSG00000164442
GO:BP	receptor signaling pathway via JAK-STAT	GO:0007259	0.0146088	1.83539	164	1145	21	17906	ENSG00000183709,ENSG00000197110,ENSG00000171855,ENSG00000182393,ENSG00000271503,ENSG00000232810,ENSG00000136244,ENSG00000185338,ENSG00000173193,ENSG00000138496,ENSG00000115415,ENSG00000170581,ENSG00000123609,ENSG00000128342,ENSG00000116717,ENSG00000184557,ENSG00000111252,ENSG00000114315,ENSG00000168610,ENSG00000142166,ENSG00000105974
GO:BP	negative regulation of cell development	GO:0010721	0.0146955	1.83282	350	1145	37	17906	ENSG00000232810,ENSG00000136244,ENSG00000006210,ENSG00000117228,ENSG00000138623,ENSG00000188290,ENSG00000078018,ENSG00000075213,ENSG00000006652,ENSG00000116741,ENSG00000130164,ENSG00000153317,ENSG00000114315,ENSG00000168610,ENSG00000125398,ENSG00000166710,ENSG00000141522,ENSG00000071054,ENSG00000130402,ENSG00000101384,ENSG00000107984,ENSG00000100811,ENSG00000115993,ENSG00000185033,ENSG00000168172…
GO:BP	neutrophil chemotaxis	GO:0030593	0.0147676	1.83069	101	1145	15	17906	ENSG00000169245,ENSG00000271503,ENSG00000006210,ENSG00000169248,ENSG00000169429,ENSG00000115009,ENSG00000163734,ENSG00000081041,ENSG00000102962,ENSG00000163739,ENSG00000078401,ENSG00000163735,ENSG00000154639,ENSG00000092969,ENSG00000134215
GO:BP	lung epithelium development	GO:0060428	0.0157307	1.80325	37	1145	8	17906	ENSG00000124193,ENSG00000116285,ENSG00000125378,ENSG00000125398,ENSG00000151748,ENSG00000126351,ENSG00000147862,ENSG00000066468
GO:BP	ovulation	GO:0030728	0.0162922	1.78802	22	1145	6	17906	ENSG00000122641,ENSG00000136997,ENSG00000077238,ENSG00000116741,ENSG00000118689,ENSG00000073756
GO:BP	regulation of peptidyl-serine phosphorylation	GO:0033135	0.0163725	1.78588	144	1145	19	17906	ENSG00000171855,ENSG00000232810,ENSG00000136244,ENSG00000105287,ENSG00000128342,ENSG00000116717,ENSG00000110888,ENSG00000146648,ENSG00000096384,ENSG00000080824,ENSG00000107984,ENSG00000105974,ENSG00000127914,ENSG00000112715,ENSG00000111269,ENSG00000217128,ENSG00000101665,ENSG00000073756,ENSG00000168209
GO:BP	endocardial cushion development	GO:0003197	0.017394	1.7596	46	1145	9	17906	ENSG00000125378,ENSG00000125398,ENSG00000101384,ENSG00000163513,ENSG00000115170,ENSG00000065361,ENSG00000106799,ENSG00000092969,ENSG00000164442
GO:BP	response to cadmium ion	GO:0046686	0.0176116	1.7542	64	1145	11	17906	ENSG00000170345,ENSG00000125148,ENSG00000177606,ENSG00000170385,ENSG00000166710,ENSG00000146648,ENSG00000170312,ENSG00000121691,ENSG00000165240,ENSG00000196139,ENSG00000111276
GO:BP	negative regulation of response to wounding	GO:1903035	0.0176956	1.75214	93	1145	14	17906	ENSG00000078098,ENSG00000011422,ENSG00000124762,ENSG00000197632,ENSG00000079385,ENSG00000137801,ENSG00000122861,ENSG00000158773,ENSG00000111252,ENSG00000078401,ENSG00000166949,ENSG00000127324,ENSG00000003436,ENSG00000111276
GO:BP	chondrocyte hypertrophy	GO:0003415	0.0181336	1.74151	5	1145	3	17906	ENSG00000125398,ENSG00000163513,ENSG00000101665
GO:BP	atrial septum primum morphogenesis	GO:0003289	0.0181336	1.74151	5	1145	3	17906	ENSG00000115170,ENSG00000092969,ENSG00000124766
GO:BP	branch elongation involved in ureteric bud branching	GO:0060681	0.0181336	1.74151	5	1145	3	17906	ENSG00000126778,ENSG00000125378,ENSG00000275410
GO:BP	epithelial cell proliferation involved in salivary gland morphogenesis	GO:0060664	0.0181336	1.74151	5	1145	3	17906	ENSG00000232810,ENSG00000167034,ENSG00000066468
GO:BP	common-partner SMAD protein phosphorylation	GO:0007182	0.0181336	1.74151	5	1145	3	17906	ENSG00000140464,ENSG00000125378,ENSG00000163513
GO:BP	cell adhesion involved in heart morphogenesis	GO:0061343	0.0181336	1.74151	5	1145	3	17906	ENSG00000163513,ENSG00000115170,ENSG00000092969
GO:BP	negative regulation of ossification	GO:0030279	0.0189182	1.72312	84	1145	13	17906	ENSG00000232810,ENSG00000163823,ENSG00000151014,ENSG00000131873,ENSG00000109321,ENSG00000125398,ENSG00000166949,ENSG00000107984,ENSG00000128791,ENSG00000188554,ENSG00000141232,ENSG00000101665,ENSG00000185920
GO:BP	regulation of tyrosine phosphorylation of STAT protein	GO:0042509	0.0189182	1.72312	84	1145	13	17906	ENSG00000182393,ENSG00000271503,ENSG00000232810,ENSG00000136244,ENSG00000185338,ENSG00000173193,ENSG00000138496,ENSG00000128342,ENSG00000184557,ENSG00000111252,ENSG00000114315,ENSG00000168610,ENSG00000105974
GO:BP	monocyte activation	GO:0042117	0.0190423	1.72028	10	1145	4	17906	ENSG00000184371,ENSG00000168615,ENSG00000137845,ENSG00000114861
GO:BP	pseudopodium assembly	GO:0031269	0.0190423	1.72028	16	1145	5	17906	ENSG00000149798,ENSG00000164251,ENSG00000128283,ENSG00000134982,ENSG00000171943
GO:BP	chaperone-mediated autophagy	GO:0061684	0.0190423	1.72028	16	1145	5	17906	ENSG00000173846,ENSG00000151929,ENSG00000109971,ENSG00000080824,ENSG00000005893
GO:BP	histone H4-K8 acetylation	GO:0043982	0.0190423	1.72028	16	1145	5	17906	ENSG00000043143,ENSG00000120071,ENSG00000147162,ENSG00000077684,ENSG00000144445
GO:BP	histone H4-K5 acetylation	GO:0043981	0.0190423	1.72028	16	1145	5	17906	ENSG00000043143,ENSG00000120071,ENSG00000147162,ENSG00000077684,ENSG00000144445
GO:BP	epithelial cell differentiation involved in kidney development	GO:0035850	0.0192902	1.71466	47	1145	9	17906	ENSG00000115415,ENSG00000128342,ENSG00000176692,ENSG00000125378,ENSG00000101384,ENSG00000171456,ENSG00000272398,ENSG00000196159,ENSG00000163884
GO:BP	keratinocyte proliferation	GO:0043616	0.0192902	1.71466	47	1145	9	17906	ENSG00000128016,ENSG00000134363,ENSG00000124193,ENSG00000117595,ENSG00000175793,ENSG00000109321,ENSG00000152894,ENSG00000119138,ENSG00000185920
GO:BP	negative regulation of cytokine production involved in immune response	GO:0002719	0.0195082	1.70978	23	1145	6	17906	ENSG00000171855,ENSG00000232810,ENSG00000204642,ENSG00000092969,ENSG00000101665,ENSG00000113916
GO:BP	regulation of branching involved in ureteric bud morphogenesis	GO:0090189	0.0195082	1.70978	23	1145	6	17906	ENSG00000126778,ENSG00000125378,ENSG00000125398,ENSG00000112715,ENSG00000275410,ENSG00000205213
GO:BP	metanephric tubule development	GO:0072170	0.0195082	1.70978	23	1145	6	17906	ENSG00000115415,ENSG00000128342,ENSG00000114315,ENSG00000125398,ENSG00000205213,ENSG00000196159
GO:BP	metanephric nephron epithelium development	GO:0072243	0.0195082	1.70978	23	1145	6	17906	ENSG00000115415,ENSG00000128342,ENSG00000114315,ENSG00000125398,ENSG00000205213,ENSG00000196159
GO:BP	positive regulation of response to oxidative stress	GO:1902884	0.0195082	1.70978	23	1145	6	17906	ENSG00000232810,ENSG00000137275,ENSG00000143384,ENSG00000116560,ENSG00000177425,ENSG00000118689
GO:BP	neuronal stem cell population maintenance	GO:0097150	0.0195082	1.70978	23	1145	6	17906	ENSG00000114315,ENSG00000101384,ENSG00000168172,ENSG00000118689,ENSG00000125966,ENSG00000066279
GO:BP	myoblast differentiation	GO:0045445	0.0203612	1.6912	85	1145	13	17906	ENSG00000169245,ENSG00000232810,ENSG00000174574,ENSG00000006652,ENSG00000125378,ENSG00000125398,ENSG00000108654,ENSG00000101384,ENSG00000152601,ENSG00000116016,ENSG00000076770,ENSG00000133639,ENSG00000178385
GO:BP	mesoderm development	GO:0007498	0.0205476	1.68724	137	1145	18	17906	ENSG00000141574,ENSG00000157557,ENSG00000122641,ENSG00000054598,ENSG00000176692,ENSG00000142627,ENSG00000149948,ENSG00000182197,ENSG00000125378,ENSG00000166949,ENSG00000107984,ENSG00000132470,ENSG00000115170,ENSG00000112715,ENSG00000128791,ENSG00000066468,ENSG00000114739,ENSG00000164442
GO:BP	positive regulation of bone mineralization	GO:0030501	0.0205814	1.68653	39	1145	8	17906	ENSG00000187608,ENSG00000169252,ENSG00000142871,ENSG00000125378,ENSG00000166949,ENSG00000070961,ENSG00000115170,ENSG00000114739
GO:BP	positive regulation of epidermis development	GO:0045684	0.0205814	1.68653	39	1145	8	17906	ENSG00000232810,ENSG00000054598,ENSG00000134363,ENSG00000125378,ENSG00000175793,ENSG00000137497,ENSG00000092969,ENSG00000185920
GO:BP	cranial skeletal system development	GO:1904888	0.0210121	1.67753	66	1145	11	17906	ENSG00000126778,ENSG00000176692,ENSG00000125378,ENSG00000166949,ENSG00000163513,ENSG00000138180,ENSG00000125629,ENSG00000106799,ENSG00000066468,ENSG00000092969,ENSG00000053254
GO:BP	ureteric bud morphogenesis	GO:0060675	0.0210121	1.67753	66	1145	11	17906	ENSG00000126778,ENSG00000136997,ENSG00000125378,ENSG00000114315,ENSG00000125398,ENSG00000112715,ENSG00000275410,ENSG00000205213,ENSG00000185630,ENSG00000196159,ENSG00000185920
GO:BP	leukocyte migration	GO:0050900	0.0213122	1.67137	498	1145	48	17906	ENSG00000169245,ENSG00000271503,ENSG00000232810,ENSG00000136244,ENSG00000006210,ENSG00000169248,ENSG00000110876,ENSG00000163823,ENSG00000169429,ENSG00000115009,ENSG00000163734,ENSG00000081041,ENSG00000172936,ENSG00000184371,ENSG00000168961,ENSG00000090339,ENSG00000120129,ENSG00000102962,ENSG00000163739,ENSG00000079385,ENSG00000104689,ENSG00000137801,ENSG00000124145,ENSG00000174574,ENSG00000078401…
GO:BP	tyrosine phosphorylation of STAT protein	GO:0007260	0.0220515	1.65656	86	1145	13	17906	ENSG00000182393,ENSG00000271503,ENSG00000232810,ENSG00000136244,ENSG00000185338,ENSG00000173193,ENSG00000138496,ENSG00000128342,ENSG00000184557,ENSG00000111252,ENSG00000114315,ENSG00000168610,ENSG00000105974
GO:BP	regulation of leukocyte mediated cytotoxicity	GO:0001910	0.0231505	1.63544	67	1145	11	17906	ENSG00000168961,ENSG00000090339,ENSG00000170542,ENSG00000079385,ENSG00000204642,ENSG00000204592,ENSG00000164251,ENSG00000234745,ENSG00000166710,ENSG00000130202,ENSG00000073008
GO:BP	mesonephric tubule morphogenesis	GO:0072171	0.0231505	1.63544	67	1145	11	17906	ENSG00000126778,ENSG00000136997,ENSG00000125378,ENSG00000114315,ENSG00000125398,ENSG00000112715,ENSG00000275410,ENSG00000205213,ENSG00000185630,ENSG00000196159,ENSG00000185920
GO:BP	negative regulation of muscle cell differentiation	GO:0051148	0.0231505	1.63544	67	1145	11	17906	ENSG00000169245,ENSG00000003402,ENSG00000072736,ENSG00000116741,ENSG00000100219,ENSG00000107984,ENSG00000100811,ENSG00000186951,ENSG00000108840,ENSG00000123095,ENSG00000150593
GO:BP	positive regulation of wound healing	GO:0090303	0.0231505	1.63544	67	1145	11	17906	ENSG00000137801,ENSG00000176692,ENSG00000158773,ENSG00000117525,ENSG00000189143,ENSG00000184009,ENSG00000100219,ENSG00000163347,ENSG00000135046,ENSG00000163513,ENSG00000066777
GO:BP	positive regulation of peptidyl-serine phosphorylation	GO:0033138	0.023155	1.63536	107	1145	15	17906	ENSG00000171855,ENSG00000232810,ENSG00000136244,ENSG00000105287,ENSG00000128342,ENSG00000110888,ENSG00000146648,ENSG00000096384,ENSG00000080824,ENSG00000105974,ENSG00000127914,ENSG00000112715,ENSG00000111269,ENSG00000217128,ENSG00000073756
GO:BP	regulation of necrotic cell death	GO:0010939	0.0234502	1.62985	40	1145	8	17906	ENSG00000137275,ENSG00000064012,ENSG00000125826,ENSG00000003402,ENSG00000108179,ENSG00000105974,ENSG00000197329,ENSG00000176171
GO:BP	atrioventricular valve morphogenesis	GO:0003181	0.0234502	1.62985	24	1145	6	17906	ENSG00000142871,ENSG00000163513,ENSG00000115170,ENSG00000092969,ENSG00000124766,ENSG00000169242
GO:BP	mesoderm formation	GO:0001707	0.0238093	1.62325	77	1145	12	17906	ENSG00000122641,ENSG00000054598,ENSG00000176692,ENSG00000142627,ENSG00000149948,ENSG00000125378,ENSG00000166949,ENSG00000107984,ENSG00000132470,ENSG00000115170,ENSG00000128791,ENSG00000066468
GO:BP	pseudopodium organization	GO:0031268	0.0238334	1.62281	17	1145	5	17906	ENSG00000149798,ENSG00000164251,ENSG00000128283,ENSG00000134982,ENSG00000171943
GO:BP	neutrophil migration	GO:1990266	0.0238334	1.62281	118	1145	16	17906	ENSG00000169245,ENSG00000271503,ENSG00000006210,ENSG00000169248,ENSG00000169429,ENSG00000115009,ENSG00000163734,ENSG00000081041,ENSG00000172936,ENSG00000102962,ENSG00000163739,ENSG00000078401,ENSG00000163735,ENSG00000154639,ENSG00000092969,ENSG00000134215
GO:BP	preganglionic parasympathetic fiber development	GO:0021783	0.0238334	1.62281	17	1145	5	17906	ENSG00000122877,ENSG00000126778,ENSG00000075213,ENSG00000114315,ENSG00000166833
GO:BP	T-helper cell differentiation	GO:0042093	0.0238503	1.62251	58	1145	10	17906	ENSG00000136244,ENSG00000104856,ENSG00000077238,ENSG00000168610,ENSG00000135046,ENSG00000165240,ENSG00000114861,ENSG00000144802,ENSG00000101665,ENSG00000113916
GO:BP	prostate gland development	GO:0030850	0.0240982	1.61802	49	1145	9	17906	ENSG00000167034,ENSG00000125378,ENSG00000125398,ENSG00000197746,ENSG00000135046,ENSG00000066468,ENSG00000111276,ENSG00000181690,ENSG00000185920
GO:BP	cellular response to interleukin-4	GO:0071353	0.0241366	1.61732	32	1145	7	17906	ENSG00000173193,ENSG00000140464,ENSG00000077238,ENSG00000100219,ENSG00000044574,ENSG00000096384,ENSG00000169710
GO:BP	cellular response to dexamethasone stimulus	GO:0071549	0.0241366	1.61732	32	1145	7	17906	ENSG00000090339,ENSG00000003402,ENSG00000116285,ENSG00000146648,ENSG00000113580,ENSG00000156804,ENSG00000168209
GO:BP	negative regulation of cell-substrate adhesion	GO:0010812	0.0252714	1.59737	68	1145	11	17906	ENSG00000006210,ENSG00000117228,ENSG00000137801,ENSG00000071054,ENSG00000130402,ENSG00000101384,ENSG00000145675,ENSG00000197122,ENSG00000170381,ENSG00000138660,ENSG00000113916
GO:BP	receptor signaling pathway via STAT	GO:0097696	0.0255623	1.5924	174	1145	21	17906	ENSG00000183709,ENSG00000197110,ENSG00000171855,ENSG00000182393,ENSG00000271503,ENSG00000232810,ENSG00000136244,ENSG00000185338,ENSG00000173193,ENSG00000138496,ENSG00000115415,ENSG00000170581,ENSG00000123609,ENSG00000128342,ENSG00000116717,ENSG00000184557,ENSG00000111252,ENSG00000114315,ENSG00000168610,ENSG00000142166,ENSG00000105974
GO:BP	positive regulation of gonad development	GO:1905941	0.0255701	1.59227	11	1145	4	17906	ENSG00000075213,ENSG00000125398,ENSG00000197122,ENSG00000164442
GO:BP	negative regulation of heterotypic cell-cell adhesion	GO:0034115	0.0255701	1.59227	11	1145	4	17906	ENSG00000136689,ENSG00000197971,ENSG00000179820,ENSG00000060237
GO:BP	peptidyl-proline hydroxylation to 4-hydroxy-L-proline	GO:0018401	0.0255701	1.59227	11	1145	4	17906	ENSG00000197930,ENSG00000122884,ENSG00000135766,ENSG00000129521
GO:BP	positive regulation of response to reactive oxygen species	GO:1901033	0.0255701	1.59227	11	1145	4	17906	ENSG00000232810,ENSG00000137275,ENSG00000177425,ENSG00000118689
GO:BP	maintenance of permeability of blood-brain barrier	GO:0035633	0.0255701	1.59227	11	1145	4	17906	ENSG00000136244,ENSG00000197971,ENSG00000112715,ENSG00000073756
GO:BP	keratinocyte development	GO:0003334	0.0255701	1.59227	11	1145	4	17906	ENSG00000175793,ENSG00000197746,ENSG00000075426,ENSG00000110723
GO:BP	regulation of cell-cell adhesion involved in gastrulation	GO:0070587	0.0255701	1.59227	11	1145	4	17906	ENSG00000136689,ENSG00000197971,ENSG00000179820,ENSG00000060237
GO:BP	response to estradiol	GO:0032355	0.0258595	1.58738	141	1145	18	17906	ENSG00000265972,ENSG00000120129,ENSG00000064012,ENSG00000003402,ENSG00000110092,ENSG00000136997,ENSG00000118523,ENSG00000109321,ENSG00000168610,ENSG00000146648,ENSG00000135046,ENSG00000196498,ENSG00000121691,ENSG00000003436,ENSG00000185551,ENSG00000111276,ENSG00000073756,ENSG00000185920
GO:BP	regeneration	GO:0031099	0.0261175	1.58307	209	1145	24	17906	ENSG00000138035,ENSG00000124762,ENSG00000177606,ENSG00000003402,ENSG00000110092,ENSG00000174574,ENSG00000006652,ENSG00000136997,ENSG00000146648,ENSG00000071054,ENSG00000167601,ENSG00000142949,ENSG00000163347,ENSG00000135046,ENSG00000163513,ENSG00000170312,ENSG00000169903,ENSG00000102554,ENSG00000111276,ENSG00000177169,ENSG00000136881,ENSG00000146678,ENSG00000185920,ENSG00000148926
GO:BP	response to dsDNA	GO:1990784	0.0268271	1.57143	2	1145	2	17906	ENSG00000101782,ENSG00000152223
GO:BP	negative regulation of cell-cell adhesion mediated by integrin	GO:0033633	0.0268271	1.57143	2	1145	2	17906	ENSG00000060237,ENSG00000133789
GO:BP	regulation of glucocorticoid mediated signaling pathway	GO:1900169	0.0268271	1.57143	2	1145	2	17906	ENSG00000170776,ENSG00000164463
GO:BP	response to prostaglandin F	GO:0034696	0.0268271	1.57143	2	1145	2	17906	ENSG00000078401,ENSG00000100811
GO:BP	insulin receptor internalization	GO:0038016	0.0268271	1.57143	2	1145	2	17906	ENSG00000079385,ENSG00000105974
GO:BP	regulation of histone H3-K27 acetylation	GO:1901674	0.0268271	1.57143	2	1145	2	17906	ENSG00000128342,ENSG00000169375
GO:BP	endocardial cushion cell differentiation	GO:0061443	0.0268271	1.57143	2	1145	2	17906	ENSG00000101384,ENSG00000115170
GO:BP	cellular response to dsDNA	GO:1990786	0.0268271	1.57143	2	1145	2	17906	ENSG00000101782,ENSG00000152223
GO:BP	negative regulation of apoptotic process involved in outflow tract morphogenesis	GO:1902257	0.0268271	1.57143	2	1145	2	17906	ENSG00000054598,ENSG00000176692
GO:BP	histone H3-K27 acetylation	GO:0043974	0.0268271	1.57143	2	1145	2	17906	ENSG00000128342,ENSG00000169375
GO:BP	leukocyte adhesive activation	GO:0050902	0.0268271	1.57143	2	1145	2	17906	ENSG00000006210,ENSG00000110876
GO:BP	negative regulation of cardiac muscle tissue regeneration	GO:1905179	0.0268271	1.57143	2	1145	2	17906	ENSG00000124762,ENSG00000111276
GO:BP	angiotensin-activated signaling pathway involved in heart process	GO:0086098	0.0268271	1.57143	2	1145	2	17906	ENSG00000197122,ENSG00000105974
GO:BP	oncogene-induced cell senescence	GO:0090402	0.0268271	1.57143	2	1145	2	17906	ENSG00000149948,ENSG00000137309
GO:BP	positive regulation of inflammatory response	GO:0050729	0.0271814	1.56573	153	1145	19	17906	ENSG00000131203,ENSG00000232810,ENSG00000136244,ENSG00000006210,ENSG00000164342,ENSG00000100906,ENSG00000172936,ENSG00000127666,ENSG00000204592,ENSG00000198959,ENSG00000130164,ENSG00000146648,ENSG00000145901,ENSG00000167191,ENSG00000144802,ENSG00000155111,ENSG00000073756,ENSG00000205502,ENSG00000150593
GO:BP	lipoprotein metabolic process	GO:0042157	0.0271814	1.56573	131	1145	17	17906	ENSG00000100336,ENSG00000221963,ENSG00000128284,ENSG00000128335,ENSG00000101670,ENSG00000100342,ENSG00000175048,ENSG00000130164,ENSG00000141580,ENSG00000135821,ENSG00000138448,ENSG00000138032,ENSG00000148154,ENSG00000100614,ENSG00000157954,ENSG00000186951,ENSG00000107362
GO:BP	positive regulation of cyclin-dependent protein kinase activity	GO:1904031	0.0275562	1.55978	33	1145	7	17906	ENSG00000124762,ENSG00000110092,ENSG00000112576,ENSG00000146648,ENSG00000096384,ENSG00000197122,ENSG00000111276
GO:BP	regulation of cardiac muscle tissue growth	GO:0055021	0.0275562	1.55978	79	1145	12	17906	ENSG00000137275,ENSG00000078401,ENSG00000116741,ENSG00000100811,ENSG00000163513,ENSG00000170312,ENSG00000154639,ENSG00000151748,ENSG00000186951,ENSG00000106799,ENSG00000066468,ENSG00000164442
GO:BP	mesoderm morphogenesis	GO:0048332	0.0275562	1.55978	79	1145	12	17906	ENSG00000122641,ENSG00000054598,ENSG00000176692,ENSG00000142627,ENSG00000149948,ENSG00000125378,ENSG00000166949,ENSG00000107984,ENSG00000132470,ENSG00000115170,ENSG00000128791,ENSG00000066468
GO:BP	necroptotic signaling pathway	GO:0097527	0.0285426	1.54451	6	1145	3	17906	ENSG00000232810,ENSG00000164342,ENSG00000137275
GO:BP	regulation of branching involved in lung morphogenesis	GO:0061046	0.0285426	1.54451	6	1145	3	17906	ENSG00000232810,ENSG00000125378,ENSG00000125398
GO:BP	chronic inflammatory response	GO:0002544	0.0285426	1.54451	18	1145	5	17906	ENSG00000131203,ENSG00000271503,ENSG00000232810,ENSG00000118503,ENSG00000137801
GO:BP	branching involved in ureteric bud morphogenesis	GO:0001658	0.0285426	1.54451	60	1145	10	17906	ENSG00000126778,ENSG00000136997,ENSG00000125378,ENSG00000125398,ENSG00000112715,ENSG00000275410,ENSG00000205213,ENSG00000185630,ENSG00000196159,ENSG00000185920
GO:BP	modulation of programmed cell death in other organism	GO:0044531	0.0285426	1.54451	6	1145	3	17906	ENSG00000170542,ENSG00000064012,ENSG00000171552
GO:BP	modulation of apoptotic process in other organism	GO:0044532	0.0285426	1.54451	6	1145	3	17906	ENSG00000170542,ENSG00000064012,ENSG00000171552
GO:BP	negative regulation of apoptotic process involved in morphogenesis	GO:1902338	0.0285426	1.54451	6	1145	3	17906	ENSG00000054598,ENSG00000176692,ENSG00000275410
GO:BP	female gamete generation	GO:0007292	0.0285426	1.54451	143	1145	18	17906	ENSG00000100918,ENSG00000175592,ENSG00000122641,ENSG00000120539,ENSG00000101104,ENSG00000136997,ENSG00000077238,ENSG00000116741,ENSG00000163041,ENSG00000118689,ENSG00000197122,ENSG00000131747,ENSG00000134278,ENSG00000108175,ENSG00000066279,ENSG00000166783,ENSG00000138735,ENSG00000073756
GO:BP	chemokine (C-X-C motif) ligand 2 production	GO:0072567	0.0285426	1.54451	18	1145	5	17906	ENSG00000232810,ENSG00000172936,ENSG00000164251,ENSG00000197971,ENSG00000114861
GO:BP	neutrophil homeostasis	GO:0001780	0.0285426	1.54451	18	1145	5	17906	ENSG00000136244,ENSG00000111252,ENSG00000167601,ENSG00000135046,ENSG00000151012
GO:BP	positive regulation of myeloid dendritic cell cytokine production	GO:0002735	0.0285426	1.54451	6	1145	3	17906	ENSG00000107201,ENSG00000127666,ENSG00000165732
GO:BP	regulation of myeloid dendritic cell cytokine production	GO:0002733	0.0285426	1.54451	6	1145	3	17906	ENSG00000107201,ENSG00000127666,ENSG00000165732
GO:BP	negative regulation of macrophage apoptotic process	GO:2000110	0.0285426	1.54451	6	1145	3	17906	ENSG00000271503,ENSG00000185507,ENSG00000131871
GO:BP	regulation of B cell apoptotic process	GO:0002902	0.0285426	1.54451	18	1145	5	17906	ENSG00000196684,ENSG00000196950,ENSG00000114861,ENSG00000217128,ENSG00000113916
GO:BP	multicellular organismal reproductive process	GO:0048609	0.0285426	1.54451	853	1145	74	17906	ENSG00000120738,ENSG00000196116,ENSG00000100918,ENSG00000168961,ENSG00000128342,ENSG00000171223,ENSG00000128335,ENSG00000175592,ENSG00000170684,ENSG00000122641,ENSG00000120539,ENSG00000054598,ENSG00000134363,ENSG00000101104,ENSG00000136997,ENSG00000078401,ENSG00000106346,ENSG00000037474,ENSG00000077238,ENSG00000116741,ENSG00000125378,ENSG00000134686,ENSG00000215301,ENSG00000171552,ENSG00000213024…
GO:BP	negative regulation of myotube differentiation	GO:0010832	0.0285426	1.54451	18	1145	5	17906	ENSG00000169245,ENSG00000003402,ENSG00000100219,ENSG00000108840,ENSG00000123095
GO:BP	negative regulation of apoptotic process involved in development	GO:1904746	0.0285426	1.54451	6	1145	3	17906	ENSG00000054598,ENSG00000176692,ENSG00000275410
GO:BP	cellular response to mineralocorticoid stimulus	GO:0071389	0.0285426	1.54451	6	1145	3	17906	ENSG00000078401,ENSG00000070961,ENSG00000118689
GO:BP	modulation of programmed cell death in other organism involved in symbiotic interaction	GO:0052248	0.0285426	1.54451	6	1145	3	17906	ENSG00000170542,ENSG00000064012,ENSG00000171552
GO:BP	modulation by organism of apoptotic process in other organism involved in symbiotic interaction	GO:0052433	0.0285426	1.54451	6	1145	3	17906	ENSG00000170542,ENSG00000064012,ENSG00000171552
GO:BP	negative regulation of phosphatidylinositol 3-kinase activity	GO:0043553	0.0285426	1.54451	6	1145	3	17906	ENSG00000136848,ENSG00000145016,ENSG00000100100
GO:BP	myeloid dendritic cell cytokine production	GO:0002372	0.0285426	1.54451	6	1145	3	17906	ENSG00000107201,ENSG00000127666,ENSG00000165732
GO:BP	regulation of endoplasmic reticulum tubular network organization	GO:1903371	0.0285426	1.54451	6	1145	3	17906	ENSG00000170540,ENSG00000184743,ENSG00000144320
GO:BP	positive regulation of oxidative stress-induced cell death	GO:1903209	0.0285426	1.54451	18	1145	5	17906	ENSG00000137275,ENSG00000143384,ENSG00000116560,ENSG00000177425,ENSG00000118689
GO:BP	modulation by symbiont of host apoptotic process	GO:0052150	0.0285426	1.54451	6	1145	3	17906	ENSG00000170542,ENSG00000064012,ENSG00000171552
GO:BP	septum primum development	GO:0003284	0.0285426	1.54451	6	1145	3	17906	ENSG00000115170,ENSG00000092969,ENSG00000124766
GO:BP	negative regulation of organ growth	GO:0046621	0.0289612	1.53818	42	1145	8	17906	ENSG00000137275,ENSG00000116741,ENSG00000100811,ENSG00000163513,ENSG00000154639,ENSG00000151748,ENSG00000186951,ENSG00000164442
GO:BP	regulation of protein tyrosine kinase activity	GO:0061097	0.0292191	1.53433	90	1145	13	17906	ENSG00000271503,ENSG00000116285,ENSG00000129515,ENSG00000163235,ENSG00000013588,ENSG00000181467,ENSG00000272398,ENSG00000167191,ENSG00000197122,ENSG00000105974,ENSG00000065361,ENSG00000114423,ENSG00000169242
GO:BP	regulation of cold-induced thermogenesis	GO:0120161	0.0303077	1.51845	144	1145	18	17906	ENSG00000169252,ENSG00000176692,ENSG00000113441,ENSG00000077238,ENSG00000247077,ENSG00000099194,ENSG00000145431,ENSG00000134982,ENSG00000116016,ENSG00000105974,ENSG00000140443,ENSG00000112715,ENSG00000147162,ENSG00000126351,ENSG00000113369,ENSG00000205213,ENSG00000114739,ENSG00000115548
GO:BP	cold-induced thermogenesis	GO:0106106	0.0303077	1.51845	144	1145	18	17906	ENSG00000169252,ENSG00000176692,ENSG00000113441,ENSG00000077238,ENSG00000247077,ENSG00000099194,ENSG00000145431,ENSG00000134982,ENSG00000116016,ENSG00000105974,ENSG00000140443,ENSG00000112715,ENSG00000147162,ENSG00000126351,ENSG00000113369,ENSG00000205213,ENSG00000114739,ENSG00000115548
GO:BP	skin epidermis development	GO:0098773	0.0316925	1.49904	91	1145	13	17906	ENSG00000232810,ENSG00000122641,ENSG00000134363,ENSG00000037474,ENSG00000125398,ENSG00000146648,ENSG00000107984,ENSG00000137497,ENSG00000165240,ENSG00000151748,ENSG00000205213,ENSG00000066468,ENSG00000092969
GO:BP	negative regulation of NF-kappaB transcription factor activity	GO:0032088	0.0316925	1.49904	91	1145	13	17906	ENSG00000140853,ENSG00000132109,ENSG00000178685,ENSG00000118503,ENSG00000100906,ENSG00000134070,ENSG00000136848,ENSG00000125826,ENSG00000196975,ENSG00000112851,ENSG00000121691,ENSG00000197329,ENSG00000180354
GO:BP	modulation by symbiont of host cellular process	GO:0044068	0.0317459	1.49831	26	1145	6	17906	ENSG00000170542,ENSG00000064012,ENSG00000171552,ENSG00000145901,ENSG00000138448,ENSG00000177169
GO:BP	atrioventricular valve development	GO:0003171	0.0317459	1.49831	26	1145	6	17906	ENSG00000142871,ENSG00000163513,ENSG00000115170,ENSG00000092969,ENSG00000124766,ENSG00000169242
GO:BP	transepithelial transport	GO:0070633	0.0317459	1.49831	26	1145	6	17906	ENSG00000078401,ENSG00000075624,ENSG00000184009,ENSG00000064651,ENSG00000154639,ENSG00000085563
GO:BP	glomerulus vasculature development	GO:0072012	0.0317459	1.49831	26	1145	6	17906	ENSG00000120738,ENSG00000176692,ENSG00000003402,ENSG00000125378,ENSG00000114315,ENSG00000074181
GO:BP	metanephric nephron morphogenesis	GO:0072273	0.0317459	1.49831	26	1145	6	17906	ENSG00000115415,ENSG00000128342,ENSG00000125378,ENSG00000114315,ENSG00000125398,ENSG00000205213
GO:BP	positive regulation of response to wounding	GO:1903036	0.0320676	1.49393	81	1145	12	17906	ENSG00000137801,ENSG00000176692,ENSG00000158773,ENSG00000117525,ENSG00000189143,ENSG00000184009,ENSG00000100219,ENSG00000163347,ENSG00000135046,ENSG00000163513,ENSG00000066777,ENSG00000165240
GO:BP	heart valve morphogenesis	GO:0003179	0.0324492	1.4888	52	1145	9	17906	ENSG00000142871,ENSG00000125378,ENSG00000125398,ENSG00000101384,ENSG00000163513,ENSG00000115170,ENSG00000092969,ENSG00000124766,ENSG00000169242
GO:BP	positive regulation of hair follicle development	GO:0051798	0.0330662	1.48062	12	1145	4	17906	ENSG00000232810,ENSG00000134363,ENSG00000137497,ENSG00000092969
GO:BP	negative regulation of B cell apoptotic process	GO:0002903	0.0330662	1.48062	12	1145	4	17906	ENSG00000196684,ENSG00000196950,ENSG00000114861,ENSG00000113916
GO:BP	cardiac neural crest cell differentiation involved in heart development	GO:0061307	0.0330662	1.48062	12	1145	4	17906	ENSG00000125378,ENSG00000114315,ENSG00000101384,ENSG00000164442
GO:BP	cardiac neural crest cell development involved in heart development	GO:0061308	0.0330662	1.48062	12	1145	4	17906	ENSG00000125378,ENSG00000114315,ENSG00000101384,ENSG00000164442
GO:BP	cell-cell adhesion involved in gastrulation	GO:0070586	0.0330662	1.48062	12	1145	4	17906	ENSG00000136689,ENSG00000197971,ENSG00000179820,ENSG00000060237
GO:BP	regulation of apoptotic process involved in morphogenesis	GO:1902337	0.0330662	1.48062	12	1145	4	17906	ENSG00000054598,ENSG00000176692,ENSG00000275410,ENSG00000092969
GO:BP	prostate gland growth	GO:0060736	0.0330662	1.48062	12	1145	4	17906	ENSG00000125398,ENSG00000197746,ENSG00000066468,ENSG00000181690
GO:BP	BMP signaling pathway	GO:0030509	0.0333631	1.47673	157	1145	19	17906	ENSG00000120738,ENSG00000134363,ENSG00000142871,ENSG00000125378,ENSG00000114315,ENSG00000108654,ENSG00000107984,ENSG00000137497,ENSG00000115170,ENSG00000113658,ENSG00000100614,ENSG00000072401,ENSG00000128791,ENSG00000141232,ENSG00000092969,ENSG00000101665,ENSG00000114739,ENSG00000120693,ENSG00000150593
GO:BP	heterotypic cell-cell adhesion	GO:0034113	0.0340876	1.4674	62	1145	10	17906	ENSG00000232810,ENSG00000136689,ENSG00000197971,ENSG00000179820,ENSG00000060237,ENSG00000046604,ENSG00000112378,ENSG00000138448,ENSG00000154639,ENSG00000134755
GO:BP	regulation of megakaryocyte differentiation	GO:0045652	0.0346098	1.4608	82	1145	12	17906	ENSG00000137801,ENSG00000155363,ENSG00000132475,ENSG00000163041,ENSG00000118058,ENSG00000169375,ENSG00000164104,ENSG00000100354,ENSG00000005483,ENSG00000134698,ENSG00000180354,ENSG00000113083
GO:BP	striated muscle cell differentiation	GO:0051146	0.0346098	1.4608	300	1145	31	17906	ENSG00000169245,ENSG00000165806,ENSG00000126778,ENSG00000003402,ENSG00000078401,ENSG00000077238,ENSG00000116741,ENSG00000125378,ENSG00000110047,ENSG00000115641,ENSG00000184009,ENSG00000140416,ENSG00000100219,ENSG00000160789,ENSG00000170421,ENSG00000107984,ENSG00000100811,ENSG00000170312,ENSG00000154639,ENSG00000115170,ENSG00000133703,ENSG00000112715,ENSG00000186951,ENSG00000170776,ENSG00000183091…
GO:BP	plasma membrane tubulation	GO:0097320	0.0346238	1.46062	19	1145	5	17906	ENSG00000156232,ENSG00000153317,ENSG00000137942,ENSG00000106299,ENSG00000173548
GO:BP	positive regulation of lymphocyte apoptotic process	GO:0070230	0.0346238	1.46062	19	1145	5	17906	ENSG00000131203,ENSG00000271503,ENSG00000120217,ENSG00000168961,ENSG00000217128
GO:BP	parasympathetic nervous system development	GO:0048486	0.0346238	1.46062	19	1145	5	17906	ENSG00000122877,ENSG00000126778,ENSG00000075213,ENSG00000114315,ENSG00000166833
GO:BP	lymph vessel morphogenesis	GO:0036303	0.0346238	1.46062	19	1145	5	17906	ENSG00000054598,ENSG00000176692,ENSG00000142627,ENSG00000112715,ENSG00000114739
GO:BP	negative regulation of T cell apoptotic process	GO:0070233	0.0346238	1.46062	19	1145	5	17906	ENSG00000131203,ENSG00000271503,ENSG00000125378,ENSG00000157514,ENSG00000169242
GO:BP	regulation of production of miRNAs involved in gene silencing by miRNA	GO:1903798	0.0346238	1.46062	19	1145	5	17906	ENSG00000137275,ENSG00000125378,ENSG00000146648,ENSG00000108654,ENSG00000196498
GO:BP	regulation of single stranded viral RNA replication via double stranded DNA intermediate	GO:0045091	0.0346238	1.46062	19	1145	5	17906	ENSG00000169429,ENSG00000239713,ENSG00000128394,ENSG00000149948,ENSG00000131747
GO:BP	regulation of gonad development	GO:1905939	0.0346238	1.46062	19	1145	5	17906	ENSG00000075213,ENSG00000125398,ENSG00000197122,ENSG00000171105,ENSG00000164442
GO:BP	skeletal muscle cell differentiation	GO:0035914	0.0346238	1.46062	72	1145	11	17906	ENSG00000120738,ENSG00000170345,ENSG00000122877,ENSG00000162772,ENSG00000126778,ENSG00000174574,ENSG00000108654,ENSG00000116604,ENSG00000174738,ENSG00000102554,ENSG00000164442
GO:BP	chaperone-mediated protein complex assembly	GO:0051131	0.0346238	1.46062	19	1145	5	17906	ENSG00000204389,ENSG00000096384,ENSG00000170606,ENSG00000080824,ENSG00000179941
GO:BP	regulation of T cell apoptotic process	GO:0070232	0.0353829	1.45121	35	1145	7	17906	ENSG00000131203,ENSG00000271503,ENSG00000120217,ENSG00000168961,ENSG00000125378,ENSG00000157514,ENSG00000169242
GO:BP	response to interleukin-4	GO:0070670	0.0353829	1.45121	35	1145	7	17906	ENSG00000173193,ENSG00000140464,ENSG00000077238,ENSG00000100219,ENSG00000044574,ENSG00000096384,ENSG00000169710
GO:BP	mesodermal cell differentiation	GO:0048333	0.0353829	1.45121	35	1145	7	17906	ENSG00000122641,ENSG00000176692,ENSG00000149948,ENSG00000125378,ENSG00000107984,ENSG00000132470,ENSG00000066468
GO:BP	mesenchyme morphogenesis	GO:0072132	0.0356047	1.44849	53	1145	9	17906	ENSG00000054598,ENSG00000176692,ENSG00000136997,ENSG00000125398,ENSG00000166949,ENSG00000163513,ENSG00000115170,ENSG00000106799,ENSG00000092969
GO:BP	regulation of gene silencing by RNA	GO:0060966	0.0356291	1.4482	114	1145	15	17906	ENSG00000160710,ENSG00000128016,ENSG00000137275,ENSG00000102081,ENSG00000125378,ENSG00000213024,ENSG00000168610,ENSG00000146648,ENSG00000108654,ENSG00000132475,ENSG00000163041,ENSG00000196498,ENSG00000055917,ENSG00000134644,ENSG00000129474
GO:BP	regulation of posttranscriptional gene silencing	GO:0060147	0.0356291	1.4482	114	1145	15	17906	ENSG00000160710,ENSG00000128016,ENSG00000137275,ENSG00000102081,ENSG00000125378,ENSG00000213024,ENSG00000168610,ENSG00000146648,ENSG00000108654,ENSG00000132475,ENSG00000163041,ENSG00000196498,ENSG00000055917,ENSG00000134644,ENSG00000129474
GO:BP	chondrocyte differentiation	GO:0002062	0.0359205	1.44466	125	1145	16	17906	ENSG00000124159,ENSG00000149948,ENSG00000131873,ENSG00000125378,ENSG00000118523,ENSG00000125398,ENSG00000166949,ENSG00000090863,ENSG00000163513,ENSG00000144320,ENSG00000116604,ENSG00000104447,ENSG00000147862,ENSG00000106799,ENSG00000101665,ENSG00000077092
GO:BP	cellular response to BMP stimulus	GO:0071773	0.0361501	1.44189	170	1145	20	17906	ENSG00000120738,ENSG00000134363,ENSG00000142871,ENSG00000125378,ENSG00000114315,ENSG00000125398,ENSG00000108654,ENSG00000107984,ENSG00000137497,ENSG00000115170,ENSG00000113658,ENSG00000100614,ENSG00000072401,ENSG00000128791,ENSG00000141232,ENSG00000092969,ENSG00000101665,ENSG00000114739,ENSG00000120693,ENSG00000150593
GO:BP	response to BMP	GO:0071772	0.0361501	1.44189	170	1145	20	17906	ENSG00000120738,ENSG00000134363,ENSG00000142871,ENSG00000125378,ENSG00000114315,ENSG00000125398,ENSG00000108654,ENSG00000107984,ENSG00000137497,ENSG00000115170,ENSG00000113658,ENSG00000100614,ENSG00000072401,ENSG00000128791,ENSG00000141232,ENSG00000092969,ENSG00000101665,ENSG00000114739,ENSG00000120693,ENSG00000150593
GO:BP	dendritic cell differentiation	GO:0097028	0.0362795	1.44034	44	1145	8	17906	ENSG00000168062,ENSG00000168961,ENSG00000163512,ENSG00000104856,ENSG00000164251,ENSG00000234745,ENSG00000167601,ENSG00000163513
GO:BP	regulation of neuron migration	GO:2001222	0.0362795	1.44034	44	1145	8	17906	ENSG00000006210,ENSG00000136848,ENSG00000075213,ENSG00000168610,ENSG00000180357,ENSG00000196576,ENSG00000171943,ENSG00000092421
GO:BP	response to cholesterol	GO:0070723	0.0366685	1.43571	27	1145	6	17906	ENSG00000122641,ENSG00000112972,ENSG00000163513,ENSG00000070018,ENSG00000106799,ENSG00000185920
GO:BP	fibrinolysis	GO:0042730	0.0366685	1.43571	27	1145	6	17906	ENSG00000078098,ENSG00000011422,ENSG00000197632,ENSG00000137801,ENSG00000122861,ENSG00000158773
GO:BP	regulation of necroptotic process	GO:0060544	0.0366685	1.43571	27	1145	6	17906	ENSG00000137275,ENSG00000064012,ENSG00000125826,ENSG00000003402,ENSG00000105974,ENSG00000197329
GO:BP	regulation of anion transmembrane transport	GO:1903959	0.0366685	1.43571	27	1145	6	17906	ENSG00000137275,ENSG00000137801,ENSG00000116741,ENSG00000170540,ENSG00000085563,ENSG00000170379
GO:BP	metanephric epithelium development	GO:0072207	0.0366685	1.43571	27	1145	6	17906	ENSG00000115415,ENSG00000128342,ENSG00000114315,ENSG00000125398,ENSG00000205213,ENSG00000196159
GO:BP	decidualization	GO:0046697	0.0366685	1.43571	27	1145	6	17906	ENSG00000128342,ENSG00000171223,ENSG00000113739,ENSG00000159167,ENSG00000073756,ENSG00000164442
GO:BP	negative regulation of hemopoiesis	GO:1903707	0.0368864	1.43313	159	1145	19	17906	ENSG00000171855,ENSG00000182393,ENSG00000185338,ENSG00000125347,ENSG00000164342,ENSG00000100906,ENSG00000128016,ENSG00000122641,ENSG00000079385,ENSG00000136997,ENSG00000173334,ENSG00000077238,ENSG00000125378,ENSG00000114315,ENSG00000135046,ENSG00000141736,ENSG00000145675,ENSG00000101665,ENSG00000113916
GO:BP	positive regulation of response to DNA damage stimulus	GO:2001022	0.0373836	1.42732	104	1145	14	17906	ENSG00000163840,ENSG00000138496,ENSG00000141682,ENSG00000167034,ENSG00000149948,ENSG00000136997,ENSG00000102081,ENSG00000177889,ENSG00000146648,ENSG00000108654,ENSG00000163961,ENSG00000134278,ENSG00000166068,ENSG00000189079
GO:BP	multicellular organism reproduction	GO:0032504	0.0375254	1.42567	866	1145	74	17906	ENSG00000120738,ENSG00000196116,ENSG00000100918,ENSG00000168961,ENSG00000128342,ENSG00000171223,ENSG00000128335,ENSG00000175592,ENSG00000170684,ENSG00000122641,ENSG00000120539,ENSG00000054598,ENSG00000134363,ENSG00000101104,ENSG00000136997,ENSG00000078401,ENSG00000106346,ENSG00000037474,ENSG00000077238,ENSG00000116741,ENSG00000125378,ENSG00000134686,ENSG00000215301,ENSG00000171552,ENSG00000213024…
GO:BP	endothelial cell migration	GO:0043542	0.0379102	1.42124	278	1145	29	17906	ENSG00000078098,ENSG00000067066,ENSG00000179388,ENSG00000105287,ENSG00000116717,ENSG00000079385,ENSG00000117461,ENSG00000137801,ENSG00000176692,ENSG00000136848,ENSG00000142627,ENSG00000034152,ENSG00000078401,ENSG00000125378,ENSG00000166025,ENSG00000050820,ENSG00000089159,ENSG00000135046,ENSG00000196411,ENSG00000135821,ENSG00000114861,ENSG00000112715,ENSG00000166068,ENSG00000185551,ENSG00000106799…
GO:BP	polysaccharide metabolic process	GO:0005976	0.0380324	1.41985	115	1145	15	17906	ENSG00000068976,ENSG00000181649,ENSG00000136997,ENSG00000182197,ENSG00000103044,ENSG00000176597,ENSG00000131871,ENSG00000158470,ENSG00000153936,ENSG00000213639,ENSG00000023287,ENSG00000171105,ENSG00000173281,ENSG00000165434,ENSG00000119938
GO:BP	neural crest cell migration	GO:0001755	0.0394062	1.40444	54	1145	9	17906	ENSG00000138623,ENSG00000075213,ENSG00000125378,ENSG00000204138,ENSG00000185033,ENSG00000115170,ENSG00000170381,ENSG00000092421,ENSG00000049130
GO:BP	negative regulation of peptidyl-tyrosine phosphorylation	GO:0050732	0.0394062	1.40444	54	1145	9	17906	ENSG00000185338,ENSG00000173193,ENSG00000184557,ENSG00000111252,ENSG00000116285,ENSG00000129515,ENSG00000013588,ENSG00000105974,ENSG00000114423
GO:BP	peptidyl-tyrosine autophosphorylation	GO:0038083	0.0401951	1.39583	36	1145	7	17906	ENSG00000146648,ENSG00000197122,ENSG00000105974,ENSG00000140443,ENSG00000112715,ENSG00000111816,ENSG00000171105
GO:BP	positive regulation of interleukin-6 secretion	GO:2000778	0.0401951	1.39583	36	1145	7	17906	ENSG00000232810,ENSG00000115267,ENSG00000107201,ENSG00000168961,ENSG00000164251,ENSG00000197971,ENSG00000100219
GO:BP	chromosome condensation	GO:0030261	0.0404642	1.39293	45	1145	8	17906	ENSG00000149948,ENSG00000170312,ENSG00000163041,ENSG00000137804,ENSG00000010292,ENSG00000131747,ENSG00000189060,ENSG00000184897
GO:BP	bone morphogenesis	GO:0060349	0.0404642	1.39293	116	1145	15	17906	ENSG00000124159,ENSG00000054598,ENSG00000131873,ENSG00000125378,ENSG00000125398,ENSG00000090863,ENSG00000163513,ENSG00000116604,ENSG00000070018,ENSG00000125629,ENSG00000066468,ENSG00000053254,ENSG00000159167,ENSG00000077092,ENSG00000164442
GO:BP	macrophage differentiation	GO:0030225	0.0404642	1.39293	45	1145	8	17906	ENSG00000184371,ENSG00000128342,ENSG00000122641,ENSG00000137275,ENSG00000064012,ENSG00000173334,ENSG00000125378,ENSG00000112715
GO:BP	positive regulation of fat cell differentiation	GO:0045600	0.0404806	1.39275	64	1145	10	17906	ENSG00000128016,ENSG00000151014,ENSG00000176845,ENSG00000253276,ENSG00000100219,ENSG00000151748,ENSG00000143970,ENSG00000111269,ENSG00000102554,ENSG00000073756
GO:BP	nephron tubule morphogenesis	GO:0072078	0.0405984	1.39149	74	1145	11	17906	ENSG00000126778,ENSG00000136997,ENSG00000125378,ENSG00000114315,ENSG00000125398,ENSG00000112715,ENSG00000275410,ENSG00000205213,ENSG00000185630,ENSG00000196159,ENSG00000185920
GO:BP	regulation of bone mineralization	GO:0030500	0.0405984	1.39149	74	1145	11	17906	ENSG00000163823,ENSG00000187608,ENSG00000169252,ENSG00000142871,ENSG00000125378,ENSG00000125398,ENSG00000166949,ENSG00000070961,ENSG00000115170,ENSG00000188554,ENSG00000114739
GO:BP	negative regulation of cell migration	GO:0030336	0.0405984	1.39149	342	1145	34	17906	ENSG00000006210,ENSG00000067066,ENSG00000185885,ENSG00000120129,ENSG00000116717,ENSG00000137801,ENSG00000136848,ENSG00000075213,ENSG00000173334,ENSG00000107937,ENSG00000168610,ENSG00000141522,ENSG00000140416,ENSG00000101384,ENSG00000140526,ENSG00000152894,ENSG00000181467,ENSG00000169504,ENSG00000118689,ENSG00000106299,ENSG00000181751,ENSG00000171943,ENSG00000166068,ENSG00000189079,ENSG00000196935…
GO:BP	regulation of ARF protein signal transduction	GO:0032012	0.0415769	1.38115	20	1145	5	17906	ENSG00000125637,ENSG00000071054,ENSG00000008256,ENSG00000124198,ENSG00000066777
GO:BP	single stranded viral RNA replication via double stranded DNA intermediate	GO:0039692	0.0415769	1.38115	20	1145	5	17906	ENSG00000169429,ENSG00000239713,ENSG00000128394,ENSG00000149948,ENSG00000131747
GO:BP	negative regulation of necroptotic process	GO:0060546	0.0415769	1.38115	20	1145	5	17906	ENSG00000064012,ENSG00000125826,ENSG00000003402,ENSG00000105974,ENSG00000197329
GO:BP	ARF protein signal transduction	GO:0032011	0.0415769	1.38115	20	1145	5	17906	ENSG00000125637,ENSG00000071054,ENSG00000008256,ENSG00000124198,ENSG00000066777
GO:BP	regulation of production of small RNA involved in gene silencing by RNA	GO:0070920	0.0415769	1.38115	20	1145	5	17906	ENSG00000137275,ENSG00000125378,ENSG00000146648,ENSG00000108654,ENSG00000196498
GO:BP	positive regulation of toll-like receptor 3 signaling pathway	GO:0034141	0.0416714	1.38016	7	1145	3	17906	ENSG00000164251,ENSG00000105974,ENSG00000197329
GO:BP	negative regulation of secretion by cell	GO:1903531	0.0416714	1.38016	232	1145	25	17906	ENSG00000134321,ENSG00000232810,ENSG00000006210,ENSG00000117228,ENSG00000140464,ENSG00000118503,ENSG00000168961,ENSG00000128342,ENSG00000122641,ENSG00000079385,ENSG00000204642,ENSG00000170385,ENSG00000078401,ENSG00000164251,ENSG00000021355,ENSG00000102081,ENSG00000167470,ENSG00000071054,ENSG00000196975,ENSG00000135046,ENSG00000156675,ENSG00000135631,ENSG00000118263,ENSG00000158528,ENSG00000205213
GO:BP	L-serine biosynthetic process	GO:0006564	0.0416714	1.38016	7	1145	3	17906	ENSG00000132824,ENSG00000092621,ENSG00000164300
GO:BP	negative regulation of cardiac muscle adaptation	GO:0010616	0.0416714	1.38016	7	1145	3	17906	ENSG00000116285,ENSG00000166949,ENSG00000160789
GO:BP	bud elongation involved in lung branching	GO:0060449	0.0416714	1.38016	7	1145	3	17906	ENSG00000125378,ENSG00000066468,ENSG00000164056
GO:BP	regulation of metanephric nephron tubule epithelial cell differentiation	GO:0072307	0.0416714	1.38016	7	1145	3	17906	ENSG00000115415,ENSG00000128342,ENSG00000196159
GO:BP	negative regulation of cardiac muscle hypertrophy in response to stress	GO:1903243	0.0416714	1.38016	7	1145	3	17906	ENSG00000116285,ENSG00000166949,ENSG00000160789
GO:BP	metanephric nephron tubule epithelial cell differentiation	GO:0072257	0.0416714	1.38016	7	1145	3	17906	ENSG00000115415,ENSG00000128342,ENSG00000196159
GO:BP	cardiac muscle cell-cardiac muscle cell adhesion	GO:0086042	0.0416714	1.38016	7	1145	3	17906	ENSG00000046604,ENSG00000154639,ENSG00000134755
GO:BP	regulation of tau-protein kinase activity	GO:1902947	0.0416714	1.38016	13	1145	4	17906	ENSG00000120738,ENSG00000096384,ENSG00000080824,ENSG00000107984
GO:BP	negative regulation of lipid kinase activity	GO:0090219	0.0416714	1.38016	7	1145	3	17906	ENSG00000136848,ENSG00000145016,ENSG00000100100
GO:BP	negative regulation of mitochondrial depolarization	GO:0051902	0.0416714	1.38016	7	1145	3	17906	ENSG00000196684,ENSG00000126709,ENSG00000197122
GO:BP	protein localization to cytoplasmic stress granule	GO:1903608	0.0416714	1.38016	7	1145	3	17906	ENSG00000272886,ENSG00000215301,ENSG00000138385
GO:BP	regulation of MDA-5 signaling pathway	GO:0039533	0.0416714	1.38016	7	1145	3	17906	ENSG00000108771,ENSG00000137628,ENSG00000101782
GO:BP	positive regulation of pseudopodium assembly	GO:0031274	0.0416714	1.38016	13	1145	4	17906	ENSG00000149798,ENSG00000164251,ENSG00000128283,ENSG00000134982
GO:BP	regulation of entry of bacterium into host cell	GO:2000535	0.0416714	1.38016	7	1145	3	17906	ENSG00000169429,ENSG00000138448,ENSG00000105974
GO:BP	renal system vasculature development	GO:0061437	0.0416714	1.38016	28	1145	6	17906	ENSG00000120738,ENSG00000176692,ENSG00000003402,ENSG00000125378,ENSG00000114315,ENSG00000074181
GO:BP	positive regulation of hair cycle	GO:0042635	0.0416714	1.38016	13	1145	4	17906	ENSG00000232810,ENSG00000134363,ENSG00000137497,ENSG00000092969
GO:BP	Toll signaling pathway	GO:0008063	0.0416714	1.38016	7	1145	3	17906	ENSG00000172936,ENSG00000197329,ENSG00000139946
GO:BP	kidney vasculature development	GO:0061440	0.0416714	1.38016	28	1145	6	17906	ENSG00000120738,ENSG00000176692,ENSG00000003402,ENSG00000125378,ENSG00000114315,ENSG00000074181
GO:BP	regulation of interleukin-1-mediated signaling pathway	GO:2000659	0.0416714	1.38016	7	1145	3	17906	ENSG00000136244,ENSG00000136689,ENSG00000164164
GO:BP	T cell chemotaxis	GO:0010818	0.0416714	1.38016	28	1145	6	17906	ENSG00000169245,ENSG00000271503,ENSG00000169248,ENSG00000060237,ENSG00000137845,ENSG00000064651
GO:BP	lacrimal gland development	GO:0032808	0.0416714	1.38016	7	1145	3	17906	ENSG00000054598,ENSG00000125398,ENSG00000066468
GO:BP	embryonic process involved in female pregnancy	GO:0060136	0.0416714	1.38016	7	1145	3	17906	ENSG00000171223,ENSG00000068366,ENSG00000164442
GO:BP	positive regulation of hydrogen peroxide-induced cell death	GO:1905206	0.0416714	1.38016	7	1145	3	17906	ENSG00000137275,ENSG00000177425,ENSG00000118689
GO:BP	pulmonary artery morphogenesis	GO:0061156	0.0416714	1.38016	7	1145	3	17906	ENSG00000125378,ENSG00000101384,ENSG00000164442
GO:BP	myoblast migration	GO:0051451	0.0416714	1.38016	13	1145	4	17906	ENSG00000126778,ENSG00000174574,ENSG00000135046,ENSG00000173848
GO:BP	positive regulation of protein localization to centrosome	GO:1904781	0.0416714	1.38016	7	1145	3	17906	ENSG00000213024,ENSG00000134982,ENSG00000126001
GO:BP	regulation of heart growth	GO:0060420	0.0423071	1.37359	85	1145	12	17906	ENSG00000137275,ENSG00000078401,ENSG00000116741,ENSG00000100811,ENSG00000163513,ENSG00000170312,ENSG00000154639,ENSG00000151748,ENSG00000186951,ENSG00000106799,ENSG00000066468,ENSG00000164442
GO:BP	negative regulation of cytokine-mediated signaling pathway	GO:0001960	0.0433934	1.36258	75	1145	11	17906	ENSG00000271503,ENSG00000136244,ENSG00000140853,ENSG00000173193,ENSG00000101347,ENSG00000160710,ENSG00000136689,ENSG00000111252,ENSG00000164251,ENSG00000164164,ENSG00000105974
GO:BP	endothelial cell apoptotic process	GO:0072577	0.0435101	1.36141	65	1145	10	17906	ENSG00000232810,ENSG00000118503,ENSG00000090339,ENSG00000137801,ENSG00000136848,ENSG00000163558,ENSG00000118689,ENSG00000163349,ENSG00000196139,ENSG00000150593
GO:BP	positive regulation of epithelial cell differentiation	GO:0030858	0.0435101	1.36141	65	1145	10	17906	ENSG00000128342,ENSG00000054598,ENSG00000125378,ENSG00000175793,ENSG00000125398,ENSG00000137497,ENSG00000272398,ENSG00000080298,ENSG00000133639,ENSG00000185920
GO:BP	response to vitamin D	GO:0033280	0.0446835	1.34985	37	1145	7	17906	ENSG00000169245,ENSG00000121060,ENSG00000070961,ENSG00000019186,ENSG00000113739,ENSG00000159167,ENSG00000073756
GO:BP	biomineralization	GO:0110148	0.044721	1.34949	163	1145	19	17906	ENSG00000163823,ENSG00000187608,ENSG00000169252,ENSG00000155090,ENSG00000144136,ENSG00000142871,ENSG00000125378,ENSG00000143367,ENSG00000125398,ENSG00000166949,ENSG00000070961,ENSG00000115170,ENSG00000186951,ENSG00000188554,ENSG00000205213,ENSG00000066468,ENSG00000073756,ENSG00000114739,ENSG00000113083
GO:BP	biomineral tissue development	GO:0031214	0.044721	1.34949	163	1145	19	17906	ENSG00000163823,ENSG00000187608,ENSG00000169252,ENSG00000155090,ENSG00000144136,ENSG00000142871,ENSG00000125378,ENSG00000143367,ENSG00000125398,ENSG00000166949,ENSG00000070961,ENSG00000115170,ENSG00000186951,ENSG00000188554,ENSG00000205213,ENSG00000066468,ENSG00000073756,ENSG00000114739,ENSG00000113083
GO:BP	negative regulation of cell motility	GO:2000146	0.0449076	1.34768	358	1145	35	17906	ENSG00000006210,ENSG00000067066,ENSG00000185885,ENSG00000120129,ENSG00000116717,ENSG00000137801,ENSG00000136848,ENSG00000075213,ENSG00000173334,ENSG00000107937,ENSG00000168610,ENSG00000141522,ENSG00000140416,ENSG00000101384,ENSG00000140526,ENSG00000152894,ENSG00000181467,ENSG00000169504,ENSG00000118689,ENSG00000106299,ENSG00000181751,ENSG00000171943,ENSG00000166068,ENSG00000189079,ENSG00000196935…
GO:BP	cardiac muscle cell development	GO:0055013	0.0457302	1.3398	86	1145	12	17906	ENSG00000078401,ENSG00000116741,ENSG00000125378,ENSG00000115641,ENSG00000160789,ENSG00000100811,ENSG00000170312,ENSG00000154639,ENSG00000112715,ENSG00000186951,ENSG00000170776,ENSG00000183091
GO:BP	cellular carbohydrate biosynthetic process	GO:0034637	0.0457302	1.3398	86	1145	12	17906	ENSG00000182197,ENSG00000103044,ENSG00000176597,ENSG00000131871,ENSG00000158470,ENSG00000153936,ENSG00000213639,ENSG00000117394,ENSG00000171105,ENSG00000173281,ENSG00000165434,ENSG00000119938
GO:BP	response to calcium ion	GO:0051592	0.0458507	1.33865	152	1145	18	17906	ENSG00000170345,ENSG00000265972,ENSG00000120129,ENSG00000171223,ENSG00000177606,ENSG00000137801,ENSG00000110092,ENSG00000078401,ENSG00000019505,ENSG00000108179,ENSG00000188643,ENSG00000146648,ENSG00000044574,ENSG00000168615,ENSG00000060237,ENSG00000169504,ENSG00000105974,ENSG00000196139
GO:BP	negative regulation of secretion	GO:0051048	0.0461394	1.33593	259	1145	27	17906	ENSG00000134321,ENSG00000232810,ENSG00000006210,ENSG00000117228,ENSG00000140464,ENSG00000118503,ENSG00000168961,ENSG00000128342,ENSG00000122641,ENSG00000079385,ENSG00000204642,ENSG00000170385,ENSG00000078401,ENSG00000164251,ENSG00000021355,ENSG00000102081,ENSG00000167470,ENSG00000071054,ENSG00000196975,ENSG00000135046,ENSG00000156675,ENSG00000060237,ENSG00000135631,ENSG00000118263,ENSG00000158528…
GO:BP	muscle cell development	GO:0055001	0.0462879	1.33453	187	1145	21	17906	ENSG00000126778,ENSG00000003402,ENSG00000078401,ENSG00000116741,ENSG00000125378,ENSG00000115641,ENSG00000114315,ENSG00000184009,ENSG00000140416,ENSG00000160789,ENSG00000170421,ENSG00000100811,ENSG00000170312,ENSG00000154639,ENSG00000112715,ENSG00000186951,ENSG00000170776,ENSG00000183091,ENSG00000105971,ENSG00000113083,ENSG00000148926
GO:BP	lamellipodium assembly	GO:0030032	0.0474854	1.32344	66	1145	10	17906	ENSG00000142627,ENSG00000156232,ENSG00000174574,ENSG00000061676,ENSG00000158195,ENSG00000165240,ENSG00000182957,ENSG00000129474,ENSG00000139132,ENSG00000134215
GO:BP	positive regulation of release of cytochrome c from mitochondria	GO:0090200	0.0483047	1.31601	29	1145	6	17906	ENSG00000121858,ENSG00000141682,ENSG00000011422,ENSG00000108179,ENSG00000176171,ENSG00000104081
GO:BP	epithelial tube branching involved in lung morphogenesis	GO:0060441	0.0483047	1.31601	29	1145	6	17906	ENSG00000232810,ENSG00000125378,ENSG00000125398,ENSG00000133703,ENSG00000066468,ENSG00000164056
GO:BP	regulation of hormone biosynthetic process	GO:0046885	0.0483047	1.31601	29	1145	6	17906	ENSG00000232810,ENSG00000120738,ENSG00000143437,ENSG00000196139,ENSG00000113739,ENSG00000148926
GO:BP	epithelial cell proliferation involved in liver morphogenesis	GO:0072575	0.0487085	1.31239	21	1145	5	17906	ENSG00000118503,ENSG00000079385,ENSG00000003402,ENSG00000163235,ENSG00000100219
GO:BP	chondrocyte proliferation	GO:0035988	0.0487085	1.31239	21	1145	5	17906	ENSG00000149948,ENSG00000118523,ENSG00000125398,ENSG00000101665,ENSG00000159167
GO:BP	positive regulation of cell adhesion mediated by integrin	GO:0033630	0.0487085	1.31239	21	1145	5	17906	ENSG00000271503,ENSG00000128342,ENSG00000176692,ENSG00000168615,ENSG00000092969
GO:BP	hepatocyte proliferation	GO:0072574	0.0487085	1.31239	21	1145	5	17906	ENSG00000118503,ENSG00000079385,ENSG00000003402,ENSG00000163235,ENSG00000100219
GO:BP	positive regulation of biomineralization	GO:0110151	0.0491529	1.30845	47	1145	8	17906	ENSG00000187608,ENSG00000169252,ENSG00000142871,ENSG00000125378,ENSG00000166949,ENSG00000070961,ENSG00000115170,ENSG00000114739
GO:BP	positive regulation of biomineral tissue development	GO:0070169	0.0491529	1.30845	47	1145	8	17906	ENSG00000187608,ENSG00000169252,ENSG00000142871,ENSG00000125378,ENSG00000166949,ENSG00000070961,ENSG00000115170,ENSG00000114739
